# Supplementary material for: Proteomic Analysis of Rice Subjected to Low Light Stress and Overexpression of OsGAPB Increases the Stress Tolerance
Source: Rice (N Y). 2020 Jun 1;13:30. doi: 10.1186/s12284-020-00390-8 (PMC7266901; doi:10.1186/s12284-020-00390-8)
Supplement: Supplementary file 1 — Additional file 1: Table S1. The related information of all the peptides identified in proteomic analysis. [file 12284_2020_390_MOESM1_ESM.xlsx]

## Sheet: Sheet1
Sequence	Length	Missed cleavages	Mass	Proteins	Leading razor protein	Start position	End position	Unique (Groups)	Unique (Proteins)	Charges	PEP	Score	Reporter intensity 0-NIP-L	Reporter intensity 1-NIP-CK	Intensity	id	Protein group IDs	Mod. peptide IDs	Deamidation (NQ) site IDs	Oxidation (M) site IDs	MS/MS Count
AAAAAAAAAAAAAR	14	0	1097.59	tr|A0A0P0VC79|A0A0P0VC79_ORYSJOs01g0921200proteinOS=Oryzasativasubsp.japonicaOX=39947GN=Os01g0921200PE=4SV=1;tr|Q8RZJ2|Q8RZJ2_ORYSJPutativealpha-glucosidase1OS=Oryzasativasubsp.japonicaOX=39947GN=OJ1485_B09.4PE=4SV=1;tr|B9EVX4|B9EVX4_ORYSJUncharacterizedproteinOS=Oryzasativasubsp.japonicaOX=39947GN=OsJ_04577PE=4SV=1;tr|Q0JGI9|Q0JGI9_ORYSJOs01g0921200proteinOS=Oryzasativasubsp.japonicaOX=39947GN=O…	tr|A0A0P0VC79|A0A0P0VC79_ORYSJOs01g0921200proteinOS=Oryzasativasubsp.japonicaOX=39947GN=Os01g0921200PE=4SV=1	30	43	yes	no	3	5.62e-08	54.343	2874.3	3001.3	3506600	0	616	0			1
AAAAAAAAAADQPR	14	0	1224.62	tr|Q0DX84|Q0DX84_ORYSJOs02g0768700proteinOS=Oryzasativasubsp.japonicaOX=39947GN=Os02g0768700PE=4SV=1;tr|A0A0P0VQF4|A0A0P0VQF4_ORYSJOs02g0768700proteinOS=Oryzasativasubsp.japonicaOX=39947GN=Os02g0768700PE=4SV=1;tr|Q6ZGJ6|Q6ZGJ6_ORYSJUncharacterizedproteinOS=Oryzasativasubsp.japonicaOX=39947GN=OJ1079_F11.1PE=4SV=1	tr|Q0DX84|Q0DX84_ORYSJOs02g0768700proteinOS=Oryzasativasubsp.japonicaOX=39947GN=Os02g0768700PE=4SV=1	186	199	yes	no	2;3	2.04e-10	62.303	22701	29331	42075000	1	639	1			3
AAAAAAAPAAGK	12	0	939.514	tr|Q6I5H3|Q6I5H3_ORYSJUncharacterizedproteinOSJNBa0053E05.13OS=Oryzasativasubsp.japonicaOX=39947GN=OSJNBa0053E05.13PE=4SV=1;tr|B9FLA5|B9FLA5_ORYSJUncharacterizedproteinOS=Oryzasativasubsp.japonicaOX=39947GN=OsJ_19323PE=4SV=1	tr|Q6I5H3|Q6I5H3_ORYSJUncharacterizedproteinOSJNBa0053E05.13OS=Oryzasativasubsp.japonicaOX=39947GN=OSJNBa0053E05.13PE=4SV=1	37	48	yes	no	2;3	1.47e-05	78.655	21479	17458	29178000	2	1162	2			4
AAAAAAPAAAATEPIAAA	18	0	1478.77	sp|Q5Z402|CLC2_ORYSJClathrinlightchain2OS=Oryzasativasubsp.japonicaOX=39947GN=Os06g0731800PE=2SV=1	sp|Q5Z402|CLC2_ORYSJClathrinlightchain2OS=Oryzasativasubsp.japonicaOX=39947GN=Os06g0731800PE=2SV=1	274	291	yes	yes	2	0.0035798	53.683	1972.3	1196.4	10044000	3	312	3			1
AAAAAIPCER	10	0	1028.51	tr|B9FS66|B9FS66_ORYSJUncharacterizedproteinOS=Oryzasativasubsp.japonicaOX=39947GN=OsJ_20585PE=4SV=1;tr|Q69Y17|Q69Y17_ORYSJPutativePrMC3OS=Oryzasativasubsp.japonicaOX=39947GN=P0537F07.16PE=4SV=1;tr|A0A0P0WTX9|A0A0P0WTX9_ORYSJOs06g0214850protein(Fragment)OS=Oryzasativasubsp.japonicaOX=39947GN=Os06g0214850PE=4SV=1	tr|B9FS66|B9FS66_ORYSJUncharacterizedproteinOS=Oryzasativasubsp.japonicaOX=39947GN=OsJ_20585PE=4SV=1	800	809	yes	no	2	0.00093423	73.26	6692.1	11886	7278400	4	1188	4			1
AAAAEFLK	8	0	819.449	sp|Q0JPA6|SRS1_ORYSJSaltstressrootproteinRS1OS=Oryzasativasubsp.japonicaOX=39947GN=Os01g0233000PE=2SV=1;tr|S5CGQ2|S5CGQ2_ORYSJRS1(Fragment)OS=Oryzasativasubsp.japonicaOX=39947GN=RS1PE=4SV=1	sp|Q0JPA6|SRS1_ORYSJSaltstressrootproteinRS1OS=Oryzasativasubsp.japonicaOX=39947GN=Os01g0233000PE=2SV=1	24	31	yes	no	2;3	0.015639	112.75	61629	61517	674790000	5	222	5			5
AAAAGFEK	8	0	763.386	tr|Q8S6G5|Q8S6G5_ORYSJPhotosystemIICP43reactioncenterproteinOS=Oryzasativasubsp.japonicaOX=39947GN=OSJNBb0075K12.22PE=3SV=1;tr|E9KIM9|E9KIM9_ORYSJPhotosystemIICP43reactioncenterproteinOS=Oryzasativasubsp.japonicaOX=39947GN=psbCPE=3SV=1;tr|A0A0N9E0U7|A0A0N9E0U7_ORYSJPhotosystemIICP43reactioncenterproteinOS=OryzasativatropicaljaponicasubgroupOX=1736656GN=psbCPE=3SV=1;tr|A0A0N9E0P3|A0A0N9E0P3_ORYSJP…	tr|C7IWD0|C7IWD0_ORYSJOs01g0791600proteinOS=Oryzasativasubsp.japonicaOX=39947GN=Os01g0791600PE=3SV=1	356	363	no	no	2;3	0.011077	119.89	202310	352830	6574600000	6	1309;71;1915	6			25
AAAAHGIALVAPDTSPR	17	0	1616.86	tr|Q5JLP6|Q5JLP6_ORYSJS-formylglutathionehydrolaseOS=Oryzasativasubsp.japonicaOX=39947GN=B1150F11.18-1PE=2SV=1;tr|A3A1E0|A3A1E0_ORYSJUncharacterizedproteinOS=Oryzasativasubsp.japonicaOX=39947GN=OsJ_04717PE=4SV=1;tr|B7F3S0|B7F3S0_ORYSJOs01g0939700proteinOS=Oryzasativasubsp.japonicaOX=39947GN=Os01g0939700PE=2SV=1	tr|Q5JLP6|Q5JLP6_ORYSJS-formylglutathionehydrolaseOS=Oryzasativasubsp.japonicaOX=39947GN=B1150F11.18-1PE=2SV=1	80	96	yes	no	3	0.0007216	47.548	12536	14053	46570000	7	1555	7			2
AAAAPSFSFAEPR	13	0	1320.65	tr|Q69LM5|Q69LM5_ORYSJPutativealpha-glucosidaseIIOS=Oryzasativasubsp.japonicaOX=39947GN=B1123E10.103PE=3SV=1;tr|B9FWW3|B9FWW3_ORYSJUncharacterizedproteinOS=Oryzasativasubsp.japonicaOX=39947GN=OsJ_23995PE=3SV=1;tr|A0A0P0X5N3|A0A0P0X5N3_ORYSJOs07g0420700protein(Fragment)OS=Oryzasativasubsp.japonicaOX=39947GN=Os07g0420700PE=3SV=1	tr|Q69LM5|Q69LM5_ORYSJPutativealpha-glucosidaseIIOS=Oryzasativasubsp.japonicaOX=39947GN=B1123E10.103PE=3SV=1	22	34	yes	no	2	0.018319	38.303	2132.7	4593.7	13535000	8	732	8			1
AAAATADTGGPTIFDK	16	0	1505.74	tr|B9FQE2|B9FQE2_ORYSJUncharacterizedproteinOS=Oryzasativasubsp.japonicaOX=39947GN=OsJ_22295PE=4SV=1	tr|B9FQE2|B9FQE2_ORYSJUncharacterizedproteinOS=Oryzasativasubsp.japonicaOX=39947GN=OsJ_22295PE=4SV=1	54	69	yes	yes	3	0.0011131	44.294	10486	15174	38600000	9	1182	9			1
AAAAVLLNK	9	0	869.533	tr|B9FHE1|B9FHE1_ORYSJUncharacterizedproteinOS=Oryzasativasubsp.japonicaOX=39947GN=OsJ_17145PE=3SV=1;tr|A0A0P0WI14|A0A0P0WI14_ORYSJOs05g0150900proteinOS=Oryzasativasubsp.japonicaOX=39947GN=Os05g0150900PE=3SV=1	tr|B9FHE1|B9FHE1_ORYSJUncharacterizedproteinOS=Oryzasativasubsp.japonicaOX=39947GN=OsJ_17145PE=3SV=1	70	78	yes	no	3	0.017619	47.082	4502	5373.7	1192400	10	691	10			1
AAAAVTLR	8	0	771.46	tr|A2ZXD8|A2ZXD8_ORYSJ40SribosomalproteinS24OS=Oryzasativasubsp.japonicaOX=39947GN=OsJ_03304PE=3SV=1;tr|Q8W0C2|Q8W0C2_ORYSJ40SribosomalproteinS24OS=Oryzasativasubsp.japonicaOX=39947GN=Os01g0723200PE=2SV=1;tr|Q5Z9S4|Q5Z9S4_ORYSJ40SribosomalproteinS24OS=Oryzasativasubsp.japonicaOX=39947GN=OsJ_21676PE=3SV=1	tr|Q5Z9S4|Q5Z9S4_ORYSJ40SribosomalproteinS24OS=Oryzasativasubsp.japonicaOX=39947GN=OsJ_21676PE=3SV=1	6	13	no	no	2	0.020803	80.229	5405	4125.7	1211900000	11	831;1623	11			1
AAAAVYTVK	9	0	892.502	tr|Q7XVG7|Q7XVG7_ORYSJFerredoxinOS=Oryzasativasubsp.japonicaOX=39947GN=Os04g0412200PE=2SV=2	tr|Q7XVG7|Q7XVG7_ORYSJFerredoxinOS=Oryzasativasubsp.japonicaOX=39947GN=Os04g0412200PE=2SV=2	53	61	yes	yes	3	0.015305	48.283	6383.1	9137.3	22089000	12	1946	12			1
AAAEDQPAAAATEEK	15	0	1471.68	tr|Q84PB4|Q84PB4_ORYSJChloroplastphotosystemIreactioncentersubunitII-likeproteinOS=Oryzasativasubsp.japonicaOX=39947GN=Os08g0560900PE=2SV=1	tr|Q84PB4|Q84PB4_ORYSJChloroplastphotosystemIreactioncentersubunitII-likeproteinOS=Oryzasativasubsp.japonicaOX=39947GN=Os08g0560900PE=2SV=1	41	55	yes	yes	3	2.22e-13	89.466	4366.8	7256	24294000	13	1967	13			1
AAAFYAGVPENVPVR	15	0	1559.81	tr|Q84P96|Q84P96_ORYSJ3-ketoacyl-CoAthiolase-likeproteinOS=Oryzasativasubsp.japonicaOX=39947GN=Os02g0817700PE=2SV=1;tr|A0A0H3UP39|A0A0H3UP39_ORYSJ3-ketoacyl-CoAthiolase-likeproteinOS=Oryzasativasubsp.japonicaOX=39947PE=2SV=1	tr|Q84P96|Q84P96_ORYSJ3-ketoacyl-CoAthiolase-likeproteinOS=Oryzasativasubsp.japonicaOX=39947GN=Os02g0817700PE=2SV=1	115	129	yes	no	2;3	6.57e-10	102.52	13991	18799	85812000	14	570	14			2
AAAGVCEESIPGLR	14	0	1428.7	sp|Q941Z0|NQR1_ORYSJProbableNADPH:quinoneoxidoreductase1OS=Oryzasativasubsp.japonicaOX=39947GN=Os01g0953600PE=2SV=1	sp|Q941Z0|NQR1_ORYSJProbableNADPH:quinoneoxidoreductase1OS=Oryzasativasubsp.japonicaOX=39947GN=Os01g0953600PE=2SV=1	31	44	yes	yes	2;3	1.97e-18	85.958	30551	36434	69833000	15	523	15			5
AAAIVSASGGSGGSR	15	0	1246.63	sp|Q941Y8|NQR2_ORYSJProbableNADPH:quinoneoxidoreductase2OS=Oryzasativasubsp.japonicaOX=39947GN=Os01g0954000PE=2SV=1	sp|Q941Y8|NQR2_ORYSJProbableNADPH:quinoneoxidoreductase2OS=Oryzasativasubsp.japonicaOX=39947GN=Os01g0954000PE=2SV=1	116	130	yes	yes	2	0.011172	33.225	5487.6	6984.6	7668200	16	522	16			1
AAALNIVPTSTGAAK	15	0	1383.77	tr|Q7X8A1|Q7X8A1_ORYSJGlyceraldehyde-3-phosphatedehydrogenaseOS=Oryzasativasubsp.japonicaOX=39947GN=Os04g0459500PE=2SV=1;tr|Q9SNK3|Q9SNK3_ORYSJGlyceraldehyde-3-phosphatedehydrogenaseOS=Oryzasativasubsp.japonicaOX=39947GN=OJ1528D07.7PE=3SV=1;tr|Q10SA2|Q10SA2_ORYSJGlyceraldehyde-3-phosphatedehydrogenaseOS=Oryzasativasubsp.japonicaOX=39947GN=LOC_Os03g03720PE=2SV=1;tr|A0A0P0VSI8|A0A0P0VSI8_ORYSJOs03g…	tr|Q9SNK3|Q9SNK3_ORYSJGlyceraldehyde-3-phosphatedehydrogenaseOS=Oryzasativasubsp.japonicaOX=39947GN=OJ1528D07.7PE=3SV=1	279	293	no	no	2;3;4	6.92e-13	110.39	93593	244310	6050900000	17	2086;1893	17;18	215		24
AAALPAACGGDSSALSK	17	0	1545.75	tr|Q7XIG9|Q7XIG9_ORYSJOs07g0625800proteinOS=Oryzasativasubsp.japonicaOX=39947GN=OJ1339_F05.116PE=2SV=1	tr|Q7XIG9|Q7XIG9_ORYSJOs07g0625800proteinOS=Oryzasativasubsp.japonicaOX=39947GN=OJ1339_F05.116PE=2SV=1	98	114	yes	yes	3	0.00094723	53.403	8525.7	7249.4	15989000	18	1910	19			1
AAAPPPPFYVR	11	0	1184.63	tr|Q8GSE8|Q8GSE8_ORYSJOs07g0162500proteinOS=Oryzasativasubsp.japonicaOX=39947GN=OJ1714_H10.152PE=2SV=1;tr|B9FVM3|B9FVM3_ORYSJUncharacterizedproteinOS=Oryzasativasubsp.japonicaOX=39947GN=OsJ_23184PE=4SV=1	tr|Q8GSE8|Q8GSE8_ORYSJOs07g0162500proteinOS=Oryzasativasubsp.japonicaOX=39947GN=OJ1714_H10.152PE=2SV=1	33	43	yes	no	2;3	2.74e-09	113.5	45303	47708	45175000	19	1984	20			3
AAAPPVK	7	0	652.391	tr|Q2QN87|Q2QN87_ORYSJExpressedproteinOS=Oryzasativasubsp.japonicaOX=39947GN=LOC_Os12g38640PE=4SV=1;tr|Q2QN86|Q2QN86_ORYSJExpressedproteinOS=Oryzasativasubsp.japonicaOX=39947GN=Os12g0575000PE=2SV=1;tr|A0A0P0Y2E0|A0A0P0Y2E0_ORYSJOs11g0460900protein(Fragment)OS=Oryzasativasubsp.japonicaOX=39947GN=Os11g0460900PE=4SV=1	tr|Q2QN87|Q2QN87_ORYSJExpressedproteinOS=Oryzasativasubsp.japonicaOX=39947GN=LOC_Os12g38640PE=4SV=1	66	72	yes	no	3	0.025937	50.039	0	0	0	20	1487	21			1
AAATDDAAWGK	11	0	1075.49	tr|Q6Z3Y9|Q6Z3Y9_ORYSJPhosphoinositidephospholipaseCOS=Oryzasativasubsp.japonicaOX=39947GN=Os07g0694000PE=2SV=1	tr|Q6Z3Y9|Q6Z3Y9_ORYSJPhosphoinositidephospholipaseCOS=Oryzasativasubsp.japonicaOX=39947GN=Os07g0694000PE=2SV=1	280	290	yes	yes	3	0.000193	72.006	15427	34053	28514000	21	1793	22			1
AAAVIEEVEQR	11	0	1213.63	sp|Q8LQ68|HXK6_ORYSJHexokinase-6OS=Oryzasativasubsp.japonicaOX=39947GN=HXK6PE=2SV=1;tr|A2ZXP7|A2ZXP7_ORYSJPhosphotransferaseOS=Oryzasativasubsp.japonicaOX=39947GN=OsJ_03410PE=3SV=1	sp|Q8LQ68|HXK6_ORYSJHexokinase-6OS=Oryzasativasubsp.japonicaOX=39947GN=HXK6PE=2SV=1	45	55	yes	no	2;3	0.0021964	45.077	8034.3	9046.6	34148000	22	509	23			4
AAAVPYDGEDK	11	0	1134.52	tr|A0A0P0VH79|A0A0P0VH79_ORYSJOs02g0257300proteinOS=Oryzasativasubsp.japonicaOX=39947GN=Os02g0257300PE=4SV=1;sp|Q6ETQ7|TROL_ORYSJProteinTHYLAKOIDRHODANESE-LIKE,chloroplasticOS=Oryzasativasubsp.japonicaOX=39947GN=TROLPE=1SV=1	tr|A0A0P0VH79|A0A0P0VH79_ORYSJOs02g0257300proteinOS=Oryzasativasubsp.japonicaOX=39947GN=Os02g0257300PE=4SV=1	172	182	yes	no	3	0.011942	40.589	11233	16927	21634000	23	359	24			1
AACTCLK	7	0	822.373	tr|A0A0P0WNP9|A0A0P0WNP9_ORYSJNon-specificlipid-transferprotein(Fragment)OS=Oryzasativasubsp.japonicaOX=39947GN=Os05g0477900PE=3SV=1;tr|Q0DHB5|Q0DHB5_ORYSJNon-specificlipid-transferproteinOS=Oryzasativasubsp.japonicaOX=39947GN=Os05g0477900PE=3SV=1;tr|Q75GN2|Q75GN2_ORYSJNon-specificlipid-transferproteinOS=Oryzasativasubsp.japonicaOX=39947GN=OsJ_18927PE=3SV=1	tr|A0A0P0WNP9|A0A0P0WNP9_ORYSJNon-specificlipid-transferprotein(Fragment)OS=Oryzasativasubsp.japonicaOX=39947GN=Os05g0477900PE=3SV=1	37	43	yes	no	3	0.025424	75.311	7978.6	11076	76186000	24	699	25			1
AADAAGAAAWQR	12	0	1157.56	tr|B9FZF6|B9FZF6_ORYSJUncharacterizedproteinOS=Oryzasativasubsp.japonicaOX=39947GN=OsJ_26297PE=4SV=1;tr|Q6YZ93|Q6YZ93_ORYSJOs08g0190300proteinOS=Oryzasativasubsp.japonicaOX=39947GN=Os08g0190300PE=4SV=1	tr|B9FZF6|B9FZF6_ORYSJUncharacterizedproteinOS=Oryzasativasubsp.japonicaOX=39947GN=OsJ_26297PE=4SV=1	557	568	yes	no	2	0.008518	46.891	19722	24983	17012000	25	1240	26			2
AADAAGEVLR	10	0	971.504	tr|A3BHE6|A3BHE6_ORYSJUncharacterizedproteinOS=Oryzasativasubsp.japonicaOX=39947GN=OsJ_23403PE=4SV=1;tr|Q6Z4I1|Q6Z4I1_ORYSJOs07g0191000proteinOS=Oryzasativasubsp.japonicaOX=39947GN=Os07g0191000PE=4SV=1	tr|A3BHE6|A3BHE6_ORYSJUncharacterizedproteinOS=Oryzasativasubsp.japonicaOX=39947GN=OsJ_23403PE=4SV=1	19	28	yes	no	2	0.00095013	56.258	0	0	0	26	911	27			1
AADFTTDDMILGK	13	0	1396.65	tr|Q2QSR7|Q2QSR7_ORYSJOs12g0420200proteinOS=Oryzasativasubsp.japonicaOX=39947GN=Os12g0420200PE=4SV=2;tr|A0A0P0Y9F9|A0A0P0Y9F9_ORYSJOs12g0420200protein(Fragment)OS=Oryzasativasubsp.japonicaOX=39947GN=Os12g0420200PE=4SV=1	tr|Q2QSR7|Q2QSR7_ORYSJOs12g0420200proteinOS=Oryzasativasubsp.japonicaOX=39947GN=Os12g0420200PE=4SV=2	359	371	yes	no	3	1.22e-07	79.82	47799	73704	172190000	27	1500	28;29		263	11
AADLTYWESAAR	12	0	1352.64	tr|Q10CK6|Q10CK6_ORYSJUDP-glucose6-dehydrogenase,putative,expressedOS=Oryzasativasubsp.japonicaOX=39947GN=LOC_Os03g55070PE=4SV=1;tr|B9F946|B9F946_ORYSJUDP-glucose6-dehydrogenaseOS=Oryzasativasubsp.japonicaOX=39947GN=OsJ_11339PE=3SV=1;tr|A3AK92|A3AK92_ORYSJUDP-glucose6-dehydrogenaseOS=Oryzasativasubsp.japonicaOX=39947GN=OsJ_11680PE=3SV=1;sp|Q9AUV6|UGDH3_ORYSJUDP-glucose6-dehydrogenase3OS=Oryzasati…	tr|Q10CK6|Q10CK6_ORYSJUDP-glucose6-dehydrogenase,putative,expressedOS=Oryzasativasubsp.japonicaOX=39947GN=LOC_Os03g55070PE=4SV=1	100	111	yes	no	2;3	1.81e-05	106.29	10476	21516	54943000	28	39	30			2
AADLVASAAIR	11	0	1056.59	tr|Q8S6G1|Q8S6G1_ORYSJPutativeribosomalproteinS2fromchromosome10chloroplastinsertionOS=Oryzasativasubsp.japonicaOX=39947GN=OSJNBb0075K12.28PE=3SV=1;tr|Q7G7F3|Q7G7F3_ORYSJ30SribosomalproteinS2,chloroplasticOS=Oryzasativasubsp.japonicaOX=39947GN=rps2PE=3SV=1;tr|Q5N985|Q5N985_ORYSJChloroplastribosomalproteinS2OS=Oryzasativasubsp.japonicaOX=39947GN=P0557A01.46PE=3SV=1;tr|A0A0N9E105|A0A0N9E105_ORYSJ30…	tr|Q8S6G1|Q8S6G1_ORYSJPutativeribosomalproteinS2fromchromosome10chloroplastinsertionOS=Oryzasativasubsp.japonicaOX=39947GN=OSJNBb0075K12.28PE=3SV=1	80	90	yes	no	2	6.62e-05	74.533	8970.9	16927	67936000	29	83	31			1
AADNIAANLYSVK	13	0	1348.7	tr|A0A0P0X1D1|A0A0P0X1D1_ORYSJOs06g0729650proteinOS=Oryzasativasubsp.japonicaOX=39947GN=Os06g0729650PE=4SV=1;tr|B9FR06|B9FR06_ORYSJUncharacterizedproteinOS=Oryzasativasubsp.japonicaOX=39947GN=OsJ_22738PE=4SV=1;sp|Q5Z5A8|P2SAF_ORYSJPhotosystemIIstability/assemblyfactorHCF136,chloroplasticOS=Oryzasativasubsp.japonicaOX=39947GN=HCF136PE=3SV=1	tr|A0A0P0X1D1|A0A0P0X1D1_ORYSJOs06g0729650proteinOS=Oryzasativasubsp.japonicaOX=39947GN=Os06g0729650PE=4SV=1	361	373	yes	no	2;3;4	2.71e-07	71.548	23019	43925	221740000	30	720	32			5
AADNQLFVATCAPAR	15	0	1603.78	tr|Q10R10|Q10R10_ORYSJHydrolase,carbon-nitrogenfamilyprotein,expressedOS=Oryzasativasubsp.japonicaOX=39947GN=Os03g0175600PE=2SV=1	tr|Q10R10|Q10R10_ORYSJHydrolase,carbon-nitrogenfamilyprotein,expressedOS=Oryzasativasubsp.japonicaOX=39947GN=Os03g0175600PE=2SV=1	225	239	yes	yes	3	5.94e-10	58.079	17923	17872	78227000	31	1469	33			3
AADVFYCLK	9	0	1085.52	tr|A0A0P0X1V6|A0A0P0X1V6_ORYSJOs07g0108300protein(Fragment)OS=Oryzasativasubsp.japonicaOX=39947GN=Os07g0108300PE=4SV=1;tr|Q69UU3|Q69UU3_ORYSJOs07g0108300proteinOS=Oryzasativasubsp.japonicaOX=39947GN=P0585H11.115PE=2SV=1	tr|A0A0P0X1V6|A0A0P0X1V6_ORYSJOs07g0108300protein(Fragment)OS=Oryzasativasubsp.japonicaOX=39947GN=Os07g0108300PE=4SV=1	370	378	yes	no	2;3	0.0029196	91.041	9451.6	38264	97180000	32	721	34			4
AADVGADLVGK	11	0	1014.53	tr|B9FQ61|B9FQ61_ORYSJUncharacterizedproteinOS=Oryzasativasubsp.japonicaOX=39947GN=OsJ_22136PE=3SV=1;tr|Q67WN5|Q67WN5_ORYSJInorganicdiphosphatase,H+-translocating,vacuolarmembraneOS=Oryzasativasubsp.japonicaOX=39947GN=P0017B12.8-1PE=2SV=1;tr|Q75U52|Q75U52_ORYSJVacuolarprotonpyrophosphataseOS=Oryzasativasubsp.japonicaOX=39947GN=OVP5PE=3SV=1;tr|Q6H883|Q6H883_ORYSJPutativeinorganicdiphosphataseOS=Or…	tr|B9FQ61|B9FQ61_ORYSJUncharacterizedproteinOS=Oryzasativasubsp.japonicaOX=39947GN=OsJ_22136PE=3SV=1	256	266	yes	no	2;3	4.6e-05	72.006	34319	44370	169640000	33	1179	35			5
AAEAAALVAATR	12	0	1113.61	tr|Q69NF3|Q69NF3_ORYSJOs09g0530300proteinOS=Oryzasativasubsp.japonicaOX=39947GN=Os09g0530300PE=2SV=1;tr|B9G4P8|B9G4P8_ORYSJUncharacterizedproteinOS=Oryzasativasubsp.japonicaOX=39947GN=OsJ_30100PE=3SV=1	tr|Q69NF3|Q69NF3_ORYSJOs09g0530300proteinOS=Oryzasativasubsp.japonicaOX=39947GN=Os09g0530300PE=2SV=1	150	161	yes	no	3	3.44e-05	66.393	3316.4	3475.1	8668400	34	1668	36			1
AAEALAK	7	0	672.381	tr|Q0D4G9|Q0D4G9_ORYSJOs07g0626800protein(Fragment)OS=Oryzasativasubsp.japonicaOX=39947GN=Os07g0626800PE=4SV=1;tr|Q8LI32|Q8LI32_ORYSJPutativeoxidoreductase,FAD-bindingOS=Oryzasativasubsp.japonicaOX=39947GN=OJ1339_F05.130PE=4SV=1	tr|Q0D4G9|Q0D4G9_ORYSJOs07g0626800protein(Fragment)OS=Oryzasativasubsp.japonicaOX=39947GN=Os07g0626800PE=4SV=1	384	390	yes	no	2	0.026447	60.788	0	0	0	35	1326	37			1
AAEAWAALNR	10	0	1071.55	sp|Q9FRA7|Y5513_ORYSJREF/SRPP-likeproteinOs05g0151300/LOC_Os05g05940OS=Oryzasativasubsp.japonicaOX=39947GN=Os05g0151300PE=2SV=2	sp|Q9FRA7|Y5513_ORYSJREF/SRPP-likeproteinOs05g0151300/LOC_Os05g05940OS=Oryzasativasubsp.japonicaOX=39947GN=Os05g0151300PE=2SV=2	171	180	yes	yes	2;3	3.83e-09	61.78	3084.5	9058.9	10355000	36	540	38			2
AAEDPEFETFYTK	13	0	1546.68	tr|C7IWD0|C7IWD0_ORYSJOs01g0791600proteinOS=Oryzasativasubsp.japonicaOX=39947GN=Os01g0791600PE=3SV=1;tr|C7J152|C7J152_ORYSJOs04g0238800proteinOS=Oryzasativasubsp.japonicaOX=39947GN=Os04g0238800PE=4SV=1;tr|Q7XK09|Q7XK09_ORYSJOSJNBa0061C08.9proteinOS=Oryzasativasubsp.japonicaOX=39947GN=OSJNBa0061C08.9PE=3SV=1;tr|Q7XM78|Q7XM78_ORYSJOSJNBa0079C19.2proteinOS=Oryzasativasubsp.japonicaOX=39947GN=OSJNBa0…	tr|C7IWD0|C7IWD0_ORYSJOs01g0791600proteinOS=Oryzasativasubsp.japonicaOX=39947GN=Os01g0791600PE=3SV=1	269	281	no	no	2;3;4	3.44e-05	62.924	72292	102930	1907600000	37	1309;1915;78	39			13
AAEFVISK	8	0	863.475	tr|Q8W0E8|Q8W0E8_ORYSJOs01g0720300proteinOS=Oryzasativasubsp.japonicaOX=39947GN=Os01g0720300PE=3SV=1;tr|Q6I5H0|Q6I5H0_ORYSJOs05g0533700proteinOS=Oryzasativasubsp.japonicaOX=39947GN=Os05g0533700PE=2SV=1	tr|Q8W0E8|Q8W0E8_ORYSJOs01g0720300proteinOS=Oryzasativasubsp.japonicaOX=39947GN=Os01g0720300PE=3SV=1	45	52	yes	no	2;3	0.012961	81.548	26714	46582	124990000	38	1731	40			4
AAEGVTIIDDR	11	0	1158.59	tr|Q93Y73|Q93Y73_ORYSJAspartate-semialdehydedehydrogenasefamilyprotein,expressedOS=Oryzasativasubsp.japonicaOX=39947GN=LOC_Os03g55280PE=3SV=1;tr|B9F5U0|B9F5U0_ORYSJUncharacterizedproteinOS=Oryzasativasubsp.japonicaOX=39947GN=OsJ_12673PE=4SV=1	tr|Q93Y73|Q93Y73_ORYSJAspartate-semialdehydedehydrogenasefamilyprotein,expressedOS=Oryzasativasubsp.japonicaOX=39947GN=LOC_Os03g55280PE=3SV=1	305	315	yes	no	2	0.011358	46.891	6691.4	8339.2	80290000	39	2044	41			1
AAEGYGLNAGCVVR	14	0	1435.69	tr|B9FMA4|B9FMA4_ORYSJUncharacterizedproteinOS=Oryzasativasubsp.japonicaOX=39947GN=OsJ_17004PE=4SV=1;tr|A0A0P0WHL2|A0A0P0WHL2_ORYSJOs05g0130100proteinOS=Oryzasativasubsp.japonicaOX=39947GN=Os05g0130100PE=4SV=1;tr|Q65XU5|Q65XU5_ORYSJUncharacterizedproteinOS=Oryzasativasubsp.japonicaOX=39947GN=P0033D06.1PE=4SV=1	tr|B9FMA4|B9FMA4_ORYSJUncharacterizedproteinOS=Oryzasativasubsp.japonicaOX=39947GN=OsJ_17004PE=4SV=1	120	133	yes	no	3	0.0049065	39.424	10550	6446	7442400	40	689	42			1
AAELDMSEAPGLTTPLR	17	0	1770.88	tr|Q69NF3|Q69NF3_ORYSJOs09g0530300proteinOS=Oryzasativasubsp.japonicaOX=39947GN=Os09g0530300PE=2SV=1	tr|Q69NF3|Q69NF3_ORYSJOs09g0530300proteinOS=Oryzasativasubsp.japonicaOX=39947GN=Os09g0530300PE=2SV=1	477	493	yes	yes	3	0.025974	20.65	2768.6	2744.9	3747600	41	1668	43			1
AAELTTLLESR	11	0	1202.65	sp|P0C522|ATPAM_ORYSJATPsynthasesubunitalpha,mitochondrialOS=Oryzasativasubsp.japonicaOX=39947GN=ATPAPE=1SV=1;tr|Q67TM4|Q67TM4_ORYSJATPsynthasesubunitalphaOS=Oryzasativasubsp.japonicaOX=39947GN=P0681H07.43PE=3SV=1	sp|P0C522|ATPAM_ORYSJATPsynthasesubunitalpha,mitochondrialOS=Oryzasativasubsp.japonicaOX=39947GN=ATPAPE=1SV=1	7	17	yes	no	2	0.00019143	88.496	6580.1	9713.5	277820000	42	89	44			1
AAENIYIK	8	0	920.497	tr|Q2R3C1|Q2R3C1_ORYSJUncharacterizedproteinOS=Oryzasativasubsp.japonicaOX=39947GN=LOC_Os11g32450PE=4SV=1;tr|C7J4S0|C7J4S0_ORYSJOs07g0278866proteinOS=Oryzasativasubsp.japonicaOX=39947GN=Os07g0278866PE=4SV=1;tr|A3BVR0|A3BVR0_ORYSJUncharacterizedproteinOS=Oryzasativasubsp.japonicaOX=39947GN=OsJ_28273PE=4SV=1;tr|Q6YZI4|Q6YZI4_ORYSJOs08g0559000proteinOS=Oryzasativasubsp.japonicaOX=39947GN=Os08g055900…	tr|Q2R3C1|Q2R3C1_ORYSJUncharacterizedproteinOS=Oryzasativasubsp.japonicaOX=39947GN=LOC_Os11g32450PE=4SV=1	63	70	yes	no	3	0.011505	72.547	17004	13207	21377000	43	934	45			1
AAEQASDDWYR	11	0	1310.55	sp|Q8S0J7|IM30_ORYSJProbablemembrane-associated30kDaprotein,chloroplasticOS=Oryzasativasubsp.japonicaOX=39947GN=Os01g0895100PE=1SV=1	sp|Q8S0J7|IM30_ORYSJProbablemembrane-associated30kDaprotein,chloroplasticOS=Oryzasativasubsp.japonicaOX=39947GN=Os01g0895100PE=1SV=1	120	130	yes	yes	2	0.00012301	67.993	4583.5	4592	14413000	44	511	46			1
AAEQGSALAAAVEGVER	17	0	1627.82	tr|Q0IUB1|Q0IUB1_ORYSJOs11g0170300protein(Fragment)OS=Oryzasativasubsp.japonicaOX=39947GN=Os11g0170300PE=4SV=2;tr|Q2RA11|Q2RA11_ORYSJCBSdomain-containingprotein,putative,expressedOS=Oryzasativasubsp.japonicaOX=39947GN=Os11g0170300PE=2SV=1;tr|Q53JH8|Q53JH8_ORYSJCBSdomain,putativeOS=Oryzasativasubsp.japonicaOX=39947GN=LOC_Os11g06930PE=4SV=1	tr|Q0IUB1|Q0IUB1_ORYSJOs11g0170300protein(Fragment)OS=Oryzasativasubsp.japonicaOX=39947GN=Os11g0170300PE=4SV=2	39	55	yes	no	3	0.0026044	41.348	2114.6	2908.2	6561000	45	1382	47			1
AAESPADFTVK	11	0	1134.56	tr|Q9FW37|Q9FW37_ORYSJOs05g0100800proteinOS=Oryzasativasubsp.japonicaOX=39947GN=Os05g0100800PE=2SV=2	tr|Q9FW37|Q9FW37_ORYSJOs05g0100800proteinOS=Oryzasativasubsp.japonicaOX=39947GN=Os05g0100800PE=2SV=2	107	117	yes	yes	3	0.010131	33.088	6571.9	7882	7450000	46	2072	48			2
AAESSPPAAAPAPPSSGAAAGK	22	0	1861.92	tr|Q6YZK5|Q6YZK5_ORYSJOs08g0359000proteinOS=Oryzasativasubsp.japonicaOX=39947GN=Os08g0359000PE=2SV=1	tr|Q6YZK5|Q6YZK5_ORYSJOs08g0359000proteinOS=Oryzasativasubsp.japonicaOX=39947GN=Os08g0359000PE=2SV=1	54	75	yes	yes	3	0.00019741	43.598	3495.4	4920.5	18785000	47	1788	49			2
AAEVSEFFAGK	11	0	1154.56	sp|Q0J5V5|APM1B_ORYSJAminopeptidaseM1-BOS=Oryzasativasubsp.japonicaOX=39947GN=Os08g0398700PE=2SV=1;tr|B9G0S3|B9G0S3_ORYSJAminopeptidaseOS=Oryzasativasubsp.japonicaOX=39947GN=OsJ_27210PE=3SV=1	sp|Q0J5V5|APM1B_ORYSJAminopeptidaseM1-BOS=Oryzasativasubsp.japonicaOX=39947GN=Os08g0398700PE=2SV=1	821	831	yes	no	3	0.0045841	48.981	1842.7	1905.4	9249400	48	198	50			1
AAFEGQPGLLDAR	13	0	1343.68	tr|A3BGQ8|A3BGQ8_ORYSJUncharacterizedproteinOS=Oryzasativasubsp.japonicaOX=39947GN=OsJ_23149PE=4SV=1;tr|Q6Z129|Q6Z129_ORYSJOs07g0158300proteinOS=Oryzasativasubsp.japonicaOX=39947GN=Os07g0158300PE=2SV=1;tr|A0A0P0X2H7|A0A0P0X2H7_ORYSJOs07g0158300protein(Fragment)OS=Oryzasativasubsp.japonicaOX=39947GN=Os07g0158300PE=4SV=1	tr|A3BGQ8|A3BGQ8_ORYSJUncharacterizedproteinOS=Oryzasativasubsp.japonicaOX=39947GN=OsJ_23149PE=4SV=1	110	122	yes	no	2;3	0.011342	42.336	19222	23739	75218000	49	724	51			2
AAFFDQFAK	9	0	1043.51	tr|Q7XSU7|Q7XSU7_ORYSJPeroxidaseOS=Oryzasativasubsp.japonicaOX=39947GN=Os04g0688500PE=2SV=1;tr|Q5U1N1|Q5U1N1_ORYSJPeroxidaseOS=Oryzasativasubsp.japonicaOX=39947GN=prx62PE=3SV=1	tr|Q7XSU7|Q7XSU7_ORYSJPeroxidaseOS=Oryzasativasubsp.japonicaOX=39947GN=Os04g0688500PE=2SV=1	292	300	yes	no	3	0.0032474	70.919	12551	2547.6	7748200	50	1584	52			2
AAGAAAAIVYTDAK	14	0	1291.68	tr|A0A0P0V7Z3|A0A0P0V7Z3_ORYSJOs01g0740650proteinOS=Oryzasativasubsp.japonicaOX=39947GN=Os01g0740650PE=4SV=1;tr|B9EZL4|B9EZL4_ORYSJUncharacterizedproteinOS=Oryzasativasubsp.japonicaOX=39947GN=OsJ_03401PE=4SV=1	tr|A0A0P0V7Z3|A0A0P0V7Z3_ORYSJOs01g0740650proteinOS=Oryzasativasubsp.japonicaOX=39947GN=Os01g0740650PE=4SV=1	7	20	yes	no	3	2.08e-05	63.727	3191.9	5533.7	13802000	51	610	53			1
AAGAALTSEELMR	13	0	1318.66	tr|A0A0P0W0L3|A0A0P0W0L3_ORYSJOs03g0643300protein(Fragment)OS=Oryzasativasubsp.japonicaOX=39947GN=Os03g0643300PE=4SV=1;sp|Q10G56|OAT_ORYSJOrnithineaminotransferase,mitochondrialOS=Oryzasativasubsp.japonicaOX=39947GN=OATPE=2SV=1;tr|B9F9X9|B9F9X9_ORYSJUncharacterizedproteinOS=Oryzasativasubsp.japonicaOX=39947GN=OsJ_11874PE=4SV=1	tr|A0A0P0W0L3|A0A0P0W0L3_ORYSJOs03g0643300protein(Fragment)OS=Oryzasativasubsp.japonicaOX=39947GN=Os03g0643300PE=4SV=1	32	44	yes	no	3	0.0025769	38.787	4504.7	4194.4	7350500	52	229	54			1
AAGAVILGK	9	0	798.496	tr|A0A0P0W7B4|A0A0P0W7B4_ORYSJOs04g0183500proteinOS=Oryzasativasubsp.japonicaOX=39947GN=Os04g0183500PE=4SV=1;tr|Q7XMY0|Q7XMY0_ORYSJOSJNBb0006L01.9proteinOS=Oryzasativasubsp.japonicaOX=39947GN=Os04g0183500PE=4SV=2;tr|A0A0P0W7K4|A0A0P0W7K4_ORYSJOs04g0184500proteinOS=Oryzasativasubsp.japonicaOX=39947GN=Os04g0184500PE=4SV=1;tr|Q0JEY4|Q0JEY4_ORYSJOs04g0184500proteinOS=Oryzasativasubsp.japonicaOX=39947…	tr|Q7XMX9|Q7XMX9_ORYSJOSJNBa0001M07.1proteinOS=Oryzasativasubsp.japonicaOX=39947GN=OSJNBa0001M07.1PE=4SV=2	124	132	no	no	2;3	0.0030577	75.38	23625	24579	16681000	53	670;991	55			2
AAGEVLALQK	10	0	998.576	tr|Q76E42|Q76E42_ORYSJGlucose-6-phosphateisomeraseOS=Oryzasativasubsp.japonicaOX=39947PE=2SV=1;tr|Q6YXI1|Q6YXI1_ORYSJGlucose-6-phosphateisomeraseOS=Oryzasativasubsp.japonicaOX=39947GN=Os09g0465600PE=3SV=1;tr|Q6ZB94|Q6ZB94_ORYSJGlucose-6-phosphateisomeraseOS=Oryzasativasubsp.japonicaOX=39947GN=Os08g0478800PE=2SV=1;tr|A3BU52|A3BU52_ORYSJGlucose-6-phosphateisomeraseOS=Oryzasativasubsp.japonicaOX=399…	tr|Q76E42|Q76E42_ORYSJGlucose-6-phosphateisomeraseOS=Oryzasativasubsp.japonicaOX=39947PE=2SV=1	537	546	yes	no	2	0.0016605	65.038	8579.8	15767	11103000	54	1776	56			1
AAGFTGFK	8	0	797.407	tr|A0A0P0XC87|A0A0P0XC87_ORYSJOs08g0157500protein(Fragment)OS=Oryzasativasubsp.japonicaOX=39947GN=Os08g0157500PE=3SV=1;sp|Q6ZD89|OMT1_ORYSJFlavone3'-O-methyltransferase1OS=Oryzasativasubsp.japonicaOX=39947GN=COMTPE=1SV=1	tr|A0A0P0XC87|A0A0P0XC87_ORYSJOs08g0157500protein(Fragment)OS=Oryzasativasubsp.japonicaOX=39947GN=Os08g0157500PE=3SV=1	306	313	yes	no	3	0.011616	65.038	10463	18994	8246900	55	416	57			1
AAGGAVLLTA	10	0	842.486	tr|Q84MQ4|Q84MQ4_ORYSJ60SribosomalproteinL27a-3,putative,expressedOS=Oryzasativasubsp.japonicaOX=39947GN=OSJNBa0030J19.9PE=3SV=1;tr|Q6EUQ7|Q6EUQ7_ORYSJOs02g0175600proteinOS=Oryzasativasubsp.japonicaOX=39947GN=Os02g0175600PE=2SV=1;tr|B9F3C2|B9F3C2_ORYSJUncharacterizedproteinOS=Oryzasativasubsp.japonicaOX=39947GN=OsJ_05585PE=3SV=1	tr|Q84MQ4|Q84MQ4_ORYSJ60SribosomalproteinL27a-3,putative,expressedOS=Oryzasativasubsp.japonicaOX=39947GN=OSJNBa0030J19.9PE=3SV=1	137	146	yes	no	2	0.0034503	60.961	10165	5921.8	418540000	56	1959	58			3
AAGGAVVLTA	10	0	828.471	tr|Q8GSE9|Q8GSE9_ORYSJOs07g0613200proteinOS=Oryzasativasubsp.japonicaOX=39947GN=P0616D06.101PE=3SV=1;tr|A3BM51|A3BM51_ORYSJUncharacterizedproteinOS=Oryzasativasubsp.japonicaOX=39947GN=OsJ_25107PE=3SV=1	tr|Q8GSE9|Q8GSE9_ORYSJOs07g0613200proteinOS=Oryzasativasubsp.japonicaOX=39947GN=P0616D06.101PE=3SV=1	137	146	yes	no	2	0.0034503	60.961	7475.4	4892.4	173990000	57	921	59			2
AAGGFGGITVNNR	13	0	1232.63	tr|Q9LX04|Q9LX04_ORYSJOs06g0104300proteinOS=Oryzasativasubsp.japonicaOX=39947GN=Os06g0104300PE=2SV=1	tr|Q9LX04|Q9LX04_ORYSJOs06g0104300proteinOS=Oryzasativasubsp.japonicaOX=39947GN=Os06g0104300PE=2SV=1	134	146	yes	yes	2	6.6e-07	70.1	11410	10397	35790000	58	2084	60			1
AAGGWIVDGR	10	0	1000.51	tr|B9EXH9|B9EXH9_ORYSJUncharacterizedproteinOS=Oryzasativasubsp.japonicaOX=39947GN=OsJ_02194PE=3SV=1;sp|Q5JKN1|P2C05_ORYSJProbableproteinphosphatase2C5OS=Oryzasativasubsp.japonicaOX=39947GN=Os01g0552300PE=2SV=1	tr|B9EXH9|B9EXH9_ORYSJUncharacterizedproteinOS=Oryzasativasubsp.japonicaOX=39947GN=OsJ_02194PE=3SV=1	142	151	yes	no	2	0.0011	83.265	21248	43454	137200000	59	295	61			3
AAGIYGGLR	9	0	876.482	tr|B9F7C4|B9F7C4_ORYSJArgininebiosynthesisbifunctionalproteinArgJ,chloroplasticOS=Oryzasativasubsp.japonicaOX=39947GN=OsJ_10355PE=3SV=1;sp|Q10N79|ARGJ_ORYSJArgininebiosynthesisbifunctionalproteinArgJ,chloroplasticOS=Oryzasativasubsp.japonicaOX=39947GN=Os03g0279400PE=2SV=1	tr|B9F7C4|B9F7C4_ORYSJArgininebiosynthesisbifunctionalproteinArgJ,chloroplasticOS=Oryzasativasubsp.japonicaOX=39947GN=OsJ_10355PE=3SV=1	69	77	yes	no	2	0.031995	47.067	4230.6	5702.9	90304000	60	246	62			1
AAGLEDAAVLSR	12	0	1171.62	tr|Q0JC31|Q0JC31_ORYSJOs04g0495300proteinOS=Oryzasativasubsp.japonicaOX=39947GN=Os04g0495300PE=4SV=1;tr|Q7XU55|Q7XU55_ORYSJOSJNBb0091E11.22proteinOS=Oryzasativasubsp.japonicaOX=39947GN=OSJNBb0091E11.22PE=4SV=2	tr|Q0JC31|Q0JC31_ORYSJOs04g0495300proteinOS=Oryzasativasubsp.japonicaOX=39947GN=Os04g0495300PE=4SV=1	83	94	yes	no	2	0.00053833	57.348	11280	14524	24866000	61	1401	63			2
AAGVLENHEEGR	12	0	1280.61	tr|Q654W0|Q654W0_ORYSJG-boxbindingproteinOS=Oryzasativasubsp.japonicaOX=39947GN=Os06g0246000PE=2SV=1	tr|Q654W0|Q654W0_ORYSJG-boxbindingproteinOS=Oryzasativasubsp.japonicaOX=39947GN=Os06g0246000PE=2SV=1	47	58	yes	yes	3	0.0010382	42.843	11277	10473	6804900	62	1646	64			1
AAIAAHPLYER	11	0	1210.65	sp|Q94LW4|KNOSB_ORYSJHomeoboxproteinknotted-1-like11OS=Oryzasativasubsp.japonicaOX=39947GN=HOS59PE=2SV=2	sp|Q94LW4|KNOSB_ORYSJHomeoboxproteinknotted-1-like11OS=Oryzasativasubsp.japonicaOX=39947GN=HOS59PE=2SV=2	49	59	yes	yes	3	0.00026264	64.103	9141.8	9932.3	24113000	63	532	65			1
AAIDQHEGGLDAFSR	15	0	1585.75	tr|D0TZK6|D0TZK6_ORYSJStarchbranchingenzyme4OS=Oryzasativasubsp.japonicaOX=39947GN=SBE4PE=4SV=1;tr|B9FF16|B9FF16_ORYSJUncharacterizedproteinOS=Oryzasativasubsp.japonicaOX=39947GN=OsJ_14706PE=4SV=1;tr|A0A0P0W9U3|A0A0P0W9U3_ORYSJOs04g0409200protein(Fragment)OS=Oryzasativasubsp.japonicaOX=39947GN=Os04g0409200PE=4SV=1;tr|Q0JDF0|Q0JDF0_ORYSJOs04g0409200proteinOS=Oryzasativasubsp.japonicaOX=39947GN=Os0…	tr|D0TZK6|D0TZK6_ORYSJStarchbranchingenzyme4OS=Oryzasativasubsp.japonicaOX=39947GN=SBE4PE=4SV=1	188	202	yes	no	3	0.0013509	41.378	12097	21700	197010000	64	1313	66			2
AAIPTIQYLIK	11	0	1229.74	tr|A0A0P0WP33|A0A0P0WP33_ORYSJPhosphoglyceratekinaseOS=Oryzasativasubsp.japonicaOX=39947GN=Os05g0496200PE=3SV=1;tr|Q75K90|Q75K90_ORYSJPhosphoglyceratekinaseOS=Oryzasativasubsp.japonicaOX=39947GN=OJ1118_C04.1PE=3SV=1	tr|A0A0P0WP33|A0A0P0WP33_ORYSJPhosphoglyceratekinaseOS=Oryzasativasubsp.japonicaOX=39947GN=Os05g0496200PE=3SV=1	122	132	yes	no	3	4.92e-15	85.377	0	0	0	65	702	67			1
AAISIAASK	9	0	830.486	tr|E9KIR7|E9KIR7_ORYSJ50SribosomalproteinL16,chloroplasticOS=Oryzasativasubsp.japonicaOX=39947GN=rpl16PE=3SV=1;tr|A0A0N6WZV2|A0A0N6WZV2_ORYSJ50SribosomalproteinL16,chloroplasticOS=OryzasativatropicaljaponicasubgroupOX=1736656GN=rpl16PE=3SV=1;sp|P0C443|RK16_ORYSJ50SribosomalproteinL16,chloroplasticOS=Oryzasativasubsp.japonicaOX=39947GN=rpl16PE=3SV=1	tr|E9KIR7|E9KIR7_ORYSJ50SribosomalproteinL16,chloroplasticOS=Oryzasativasubsp.japonicaOX=39947GN=rpl16PE=3SV=1	100	108	yes	no	2;3	0.0029914	105.57	24961	29728	56773000	66	79	68			3
AAISTVDVLTPK	12	0	1213.69	tr|B9FQ61|B9FQ61_ORYSJUncharacterizedproteinOS=Oryzasativasubsp.japonicaOX=39947GN=OsJ_22136PE=3SV=1;tr|Q67WN5|Q67WN5_ORYSJInorganicdiphosphatase,H+-translocating,vacuolarmembraneOS=Oryzasativasubsp.japonicaOX=39947GN=P0017B12.8-1PE=2SV=1;tr|Q75U52|Q75U52_ORYSJVacuolarprotonpyrophosphataseOS=Oryzasativasubsp.japonicaOX=39947GN=OVP5PE=3SV=1;tr|Q6H883|Q6H883_ORYSJPutativeinorganicdiphosphataseOS=Or…	tr|B9FQ61|B9FQ61_ORYSJUncharacterizedproteinOS=Oryzasativasubsp.japonicaOX=39947GN=OsJ_22136PE=3SV=1	568	579	yes	no	2	0.022922	39.148	1982.3	5108.6	9917900	67	1179	69			1
AAIVNSQTLEEVAR	14	0	1499.79	tr|Q6EUK2|Q6EUK2_ORYSJOs02g0234800proteinOS=Oryzasativasubsp.japonicaOX=39947GN=Os02g0234800PE=2SV=1	tr|Q6EUK2|Q6EUK2_ORYSJOs02g0234800proteinOS=Oryzasativasubsp.japonicaOX=39947GN=Os02g0234800PE=2SV=1	212	225	yes	yes	2;3	4.23e-07	85.958	19252	13776	64343000	68	1705	70			3
AALATSDVLDPANAR	15	0	1483.76	tr|A0A0P0XJ03|A0A0P0XJ03_ORYSJOs08g0567200proteinOS=Oryzasativasubsp.japonicaOX=39947GN=Os08g0567200PE=4SV=1;tr|Q6YPC4|Q6YPC4_ORYSJOs08g0567200proteinOS=Oryzasativasubsp.japonicaOX=39947GN=Os08g0567200PE=4SV=1	tr|A0A0P0XJ03|A0A0P0XJ03_ORYSJOs08g0567200proteinOS=Oryzasativasubsp.japonicaOX=39947GN=Os08g0567200PE=4SV=1	39	53	yes	no	2;3	0.0010844	36.334	11175	9690.4	35521000	69	760	71			2
AALEAEGFK	9	0	934.476	tr|A3BCR1|A3BCR1_ORYSJUncharacterizedproteinOS=Oryzasativasubsp.japonicaOX=39947GN=OsJ_21690PE=4SV=1;tr|Q5Z7F8|Q5Z7F8_ORYSJOs06g0559500proteinOS=Oryzasativasubsp.japonicaOX=39947GN=Os06g0559500PE=2SV=1	tr|A3BCR1|A3BCR1_ORYSJUncharacterizedproteinOS=Oryzasativasubsp.japonicaOX=39947GN=OsJ_21690PE=4SV=1	184	192	yes	no	3	0.0033749	69.825	7876.1	11428	18767000	70	899	72			2
AALQAGVEK	9	0	885.492	tr|Q2QU06|Q2QU06_ORYSJ60kDachaperoninalphasubunitOS=Oryzasativasubsp.japonicaOX=39947GN=Os12g0277500PE=2SV=1	tr|Q2QU06|Q2QU06_ORYSJ60kDachaperoninalphasubunitOS=Oryzasativasubsp.japonicaOX=39947GN=Os12g0277500PE=2SV=1	50	58	yes	yes	2;3	0.0021827	98.033	47288	34310	105020000	71	1502	73			3
AALQETTK	8	0	860.46	tr|Q94GW4|Q94GW4_ORYSJPutativeserinepeptidaseOS=Oryzasativasubsp.japonicaOX=39947GN=OSJNBa0005K07.4PE=4SV=1;tr|Q7XCY0|Q7XCY0_ORYSJOs10g0511400proteinOS=Oryzasativasubsp.japonicaOX=39947GN=LOC_Os10g36760PE=2SV=2;tr|B9G6L3|B9G6L3_ORYSJUncharacterizedproteinOS=Oryzasativasubsp.japonicaOX=39947GN=OsJ_32132PE=4SV=1;tr|Q9FW17|Q9FW17_ORYSJPutativeserinepeptidaseOS=Oryzasativasubsp.japonicaOX=39947GN=OSJ…	tr|Q94GW4|Q94GW4_ORYSJPutativeserinepeptidaseOS=Oryzasativasubsp.japonicaOX=39947GN=OSJNBa0005K07.4PE=4SV=1	190	197	yes	no	3	0.01867	55.531	10844	8840.7	18255000	72	1271	74			1
AALQEVTR	8	0	886.487	tr|Q337C3|Q337C3_ORYSJProlylcarboxypeptidaselikeprotein,putative,expressedOS=Oryzasativasubsp.japonicaOX=39947GN=LOC_Os10g36780PE=4SV=2;tr|Q9FW15|Q9FW15_ORYSJPutativeserinepeptidaseOS=Oryzasativasubsp.japonicaOX=39947GN=OSJNBa0055O03.8PE=4SV=1;tr|Q337C4|Q337C4_ORYSJOs10g0511600proteinOS=Oryzasativasubsp.japonicaOX=39947GN=Os10g0511600PE=2SV=2;tr|B9G6L4|B9G6L4_ORYSJUncharacterizedproteinOS=Oryzasa…	tr|Q337C3|Q337C3_ORYSJProlylcarboxypeptidaselikeprotein,putative,expressedOS=Oryzasativasubsp.japonicaOX=39947GN=LOC_Os10g36780PE=4SV=2	231	238	yes	no	2	0.034136	55.37	10341	13308	158140000	73	1535	75			1
AALSDDYFVK	10	0	1127.55	tr|Q6EUF8|Q6EUF8_ORYSJCitratesynthaseOS=Oryzasativasubsp.japonicaOX=39947GN=Os02g0232400PE=2SV=1;tr|A1YZC9|A1YZC9_ORYSJCitratesynthaseOS=Oryzasativasubsp.japonicaOX=39947PE=2SV=1;tr|Q0E2K1|Q0E2K1_ORYSJCitratesynthase(Fragment)OS=Oryzasativasubsp.japonicaOX=39947GN=Os02g0232400PE=3SV=1;tr|A0A0P0VGU3|A0A0P0VGU3_ORYSJCitratesynthase(Fragment)OS=Oryzasativasubsp.japonicaOX=39947GN=Os02g0232400PE=3SV=…	tr|Q6EUF8|Q6EUF8_ORYSJCitratesynthaseOS=Oryzasativasubsp.japonicaOX=39947GN=Os02g0232400PE=2SV=1	391	400	yes	no	3	0.00068711	66.435	10280	13537	25491000	74	813	76			1
AALYLASDEAK	11	0	1150.59	tr|Q7XAN5|Q7XAN5_ORYSJOs07g0663700proteinOS=Oryzasativasubsp.japonicaOX=39947GN=OJ1343_D04.114PE=2SV=1;tr|A0A0P0XA86|A0A0P0XA86_ORYSJOs07g0663700protein(Fragment)OS=Oryzasativasubsp.japonicaOX=39947GN=Os07g0663700PE=4SV=1	tr|Q7XAN5|Q7XAN5_ORYSJOs07g0663700proteinOS=Oryzasativasubsp.japonicaOX=39947GN=OJ1343_D04.114PE=2SV=1	266	276	yes	no	3	0.011212	41.399	4584.9	4650.7	21279000	75	742	77			1
AANGVVIATEK	11	0	1071.59	tr|Q6H852|Q6H852_ORYSJProteasomesubunitalphatypeOS=Oryzasativasubsp.japonicaOX=39947GN=Os02g0634900PE=2SV=1;sp|Q10KF0|PSA2_ORYSJProteasomesubunitalphatype-2OS=Oryzasativasubsp.japonicaOX=39947GN=PAB1PE=2SV=1	tr|Q6H852|Q6H852_ORYSJProteasomesubunitalphatypeOS=Oryzasativasubsp.japonicaOX=39947GN=Os02g0634900PE=2SV=1	40	50	yes	no	3	0.00032258	65.5	5884.5	13697	26239000	76	232	78	52		1
AANSPTQVIEDVK	13	0	1370.7	tr|B9G6E3|B9G6E3_ORYSJUncharacterizedproteinOS=Oryzasativasubsp.japonicaOX=39947GN=OsJ_31997PE=4SV=1;tr|A0A0P0XWA7|A0A0P0XWA7_ORYSJOs10g0492000protein(Fragment)OS=Oryzasativasubsp.japonicaOX=39947GN=Os10g0492000PE=4SV=1	tr|B9G6E3|B9G6E3_ORYSJUncharacterizedproteinOS=Oryzasativasubsp.japonicaOX=39947GN=OsJ_31997PE=4SV=1	243	255	yes	no	3	5.75e-05	62.088	28216	29228	31074000	77	1270	79			3
AANTGGFGQIYYTNIK	16	0	1716.85	tr|Q5VPR5|Q5VPR5_ORYSJOs06g0118800proteinOS=Oryzasativasubsp.japonicaOX=39947GN=Os06g0118800PE=4SV=1	tr|Q5VPR5|Q5VPR5_ORYSJOs06g0118800proteinOS=Oryzasativasubsp.japonicaOX=39947GN=Os06g0118800PE=4SV=1	86	101	yes	yes	3	0.0062966	34.612	3766	5895.6	4708500	78	1599	80			1
AAPEEPPSVDFAFVAPR	17	0	1798.89	tr|Q7XHS1|Q7XHS1_ORYSJ2Fe-2Siron-sulfurclusterprotein-likeOS=Oryzasativasubsp.japonicaOX=39947GN=Os07g0489800PE=2SV=1	tr|Q7XHS1|Q7XHS1_ORYSJ2Fe-2Siron-sulfurclusterprotein-likeOS=Oryzasativasubsp.japonicaOX=39947GN=Os07g0489800PE=2SV=1	82	98	yes	yes	3	0.0058398	37.177	1117	884.93	9858600	79	1907	81			1
AAPSVALAQT	10	0	927.503	tr|Q6ZG03|Q6ZG03_ORYSJOs08g0276100proteinOS=Oryzasativasubsp.japonicaOX=39947GN=Os08g0276100PE=2SV=1;tr|B9G011|B9G011_ORYSJUncharacterizedproteinOS=Oryzasativasubsp.japonicaOX=39947GN=OsJ_26704PE=4SV=1	tr|Q6ZG03|Q6ZG03_ORYSJOs08g0276100proteinOS=Oryzasativasubsp.japonicaOX=39947GN=Os08g0276100PE=2SV=1	460	469	yes	no	2	0.0011519	88.942	16641	20394	294480000	80	1820	82			4
AAPTSIGPDPQGLR	14	0	1378.72	sp|Q5JK35|BGL05_ORYSJBeta-glucosidase5OS=Oryzasativasubsp.japonicaOX=39947GN=BGLU5PE=2SV=1	sp|Q5JK35|BGL05_ORYSJBeta-glucosidase5OS=Oryzasativasubsp.japonicaOX=39947GN=BGLU5PE=2SV=1	373	386	yes	yes	3	0.0019247	46.481	5402	5097.2	19593000	81	294	83			1
AAQAASAAAK	10	0	858.456	tr|Q8W0D1|Q8W0D1_ORYSJOs01g0721900proteinOS=Oryzasativasubsp.japonicaOX=39947GN=P0690B02.26-1PE=4SV=1	tr|Q8W0D1|Q8W0D1_ORYSJOs01g0721900proteinOS=Oryzasativasubsp.japonicaOX=39947GN=P0690B02.26-1PE=4SV=1	48	57	yes	yes	3	0.001603	53.683	11342	6294	13611000	82	2036	84			1
AAQASELVSK	10	0	1002.53	tr|Q0JLH6|Q0JLH6_ORYSJOs01g0600000proteinOS=Oryzasativasubsp.japonicaOX=39947GN=Os01g0600000PE=2SV=1	tr|Q0JLH6|Q0JLH6_ORYSJOs01g0600000proteinOS=Oryzasativasubsp.japonicaOX=39947GN=Os01g0600000PE=2SV=1	12	21	yes	yes	2;3	0.00077137	76.143	24175	40209	117360000	83	1417	85			4
AAQDALLLR	9	0	969.561	sp|Q40677|ALFP_ORYSJFructose-bisphosphatealdolase,chloroplasticOS=Oryzasativasubsp.japonicaOX=39947GN=ALDPPE=1SV=2;tr|Q2RA02|Q2RA02_ORYSJFructose-bisphosphatealdolaseOS=Oryzasativasubsp.japonicaOX=39947GN=LOC_Os11g07020PE=3SV=1;tr|Q53P93|Q53P93_ORYSJFructose-bisphosphatealdolaseOS=Oryzasativasubsp.japonicaOX=39947GN=LOC_Os11g07020PE=2SV=1;tr|Q53P94|Q53P94_ORYSJFructose-bisphosphatealdolaseclass-I…	sp|Q40677|ALFP_ORYSJFructose-bisphosphatealdolase,chloroplasticOS=Oryzasativasubsp.japonicaOX=39947GN=ALDPPE=1SV=2	348	356	yes	no	2;3	8.09e-08	138.4	90101	143610	16458000000	84	279	86			15
AAQDAWAK	8	0	859.419	tr|Q6ZL81|Q6ZL81_ORYSJOs07g0469100proteinOS=Oryzasativasubsp.japonicaOX=39947GN=Os07g0469100PE=2SV=1;tr|A0A0P0XIX9|A0A0P0XIX9_ORYSJOs09g0250300protein(Fragment)OS=Oryzasativasubsp.japonicaOX=39947GN=Os09g0250300PE=4SV=1;tr|Q6K2A6|Q6K2A6_ORYSJGlycosylhydrolasefamily85-likeproteinOS=Oryzasativasubsp.japonicaOX=39947GN=B1080A02.4PE=4SV=1	tr|Q6ZL81|Q6ZL81_ORYSJOs07g0469100proteinOS=Oryzasativasubsp.japonicaOX=39947GN=Os07g0469100PE=2SV=1	64	71	yes	no	2	0.021607	71.379	15347	17340	39304000	85	1842	87			1
AAQDIALADLAPTHPIR	17	0	1771.96	tr|Q0J5J5|Q0J5J5_ORYSJG-boxbindingfactorOS=Oryzasativasubsp.japonicaOX=39947GN=Os08g0430500PE=2SV=1;sp|Q6ZKC0|14333_ORYSJ14-3-3-likeproteinGF14-COS=Oryzasativasubsp.japonicaOX=39947GN=GF14CPE=1SV=1;tr|A0A0P0XG77|A0A0P0XG77_ORYSJOs08g0430500protein(Fragment)OS=Oryzasativasubsp.japonicaOX=39947GN=Os08g0430500PE=3SV=1	tr|Q0J5J5|Q0J5J5_ORYSJG-boxbindingfactorOS=Oryzasativasubsp.japonicaOX=39947GN=Os08g0430500PE=2SV=1	155	171	no	no	3	6.67e-29	109.38	12702	12200	151280000	86	426	88			3
AAQLDIVVTNK	11	0	1170.66	tr|A0A0P0XID1|A0A0P0XID1_ORYSJOs08g0524600protein(Fragment)OS=Oryzasativasubsp.japonicaOX=39947GN=Os08g0524600PE=4SV=1;tr|Q84QW3|Q84QW3_ORYSJPutativeribosomalproteinL32OS=Oryzasativasubsp.japonicaOX=39947GN=OJ1191_A10.105PE=4SV=1;tr|Q0J0Q8|Q0J0Q8_ORYSJOs09g0502000proteinOS=Oryzasativasubsp.japonicaOX=39947GN=Os09g0502000PE=2SV=1;tr|B7E905|B7E905_ORYSJOs09g0501100proteinOS=Oryzasativasubsp.japonic…	tr|A0A0P0XID1|A0A0P0XID1_ORYSJOs08g0524600protein(Fragment)OS=Oryzasativasubsp.japonicaOX=39947GN=Os08g0524600PE=4SV=1	22	32	yes	no	3	5.59e-05	70.488	15199	18024	61290000	87	759	89			1
AAQLGLK	7	0	699.428	tr|Q9ASP4|Q9ASP4_ORYSJDihydrolipoyldehydrogenaseOS=Oryzasativasubsp.japonicaOX=39947GN=Os01g0328700PE=3SV=1;tr|B9FML1|B9FML1_ORYSJDihydrolipoyldehydrogenaseOS=Oryzasativasubsp.japonicaOX=39947GN=OsJ_17207PE=3SV=1	tr|Q9ASP4|Q9ASP4_ORYSJDihydrolipoyldehydrogenaseOS=Oryzasativasubsp.japonicaOX=39947GN=Os01g0328700PE=3SV=1	58	64	no	no	3	0.023698	76.847	14790	32280	97704000	88	2064;1171	90			3
AAQPIGATLIGR	12	0	1166.68	sp|P93844|PLDA2_ORYSJPhospholipaseDalpha2OS=Oryzasativasubsp.japonicaOX=39947GN=PLD2PE=2SV=2	sp|P93844|PLDA2_ORYSJPhospholipaseDalpha2OS=Oryzasativasubsp.japonicaOX=39947GN=PLD2PE=2SV=2	101	112	yes	yes	3	0.0092984	34.685	4120.9	4487.1	3830800	89	153	91			1
AAQSLNGQLDIAGR	14	0	1412.74	tr|B9G5X5|B9G5X5_ORYSJUncharacterizedproteinOS=Oryzasativasubsp.japonicaOX=39947GN=OsJ_31660PE=4SV=1;tr|Q337U2|Q337U2_ORYSJSplicingfactor,CC1-likefamilyprotein,expressedOS=Oryzasativasubsp.japonicaOX=39947GN=LOC_Os10g30370PE=2SV=1;tr|A0A0N7KRU9|A0A0N7KRU9_ORYSJOs10g0439600protein(Fragment)OS=Oryzasativasubsp.japonicaOX=39947GN=Os10g0439600PE=4SV=1;tr|Q337U3|Q337U3_ORYSJOs10g0439600proteinOS=Oryza…	tr|B9G5X5|B9G5X5_ORYSJUncharacterizedproteinOS=Oryzasativasubsp.japonicaOX=39947GN=OsJ_31660PE=4SV=1	330	343	yes	no	2	7.23e-07	69.01	10939	12160	27716000	90	1269	92	154		2
AAQVFSDPK	9	0	961.487	sp|P14655|GLNA2_ORYSJGlutaminesynthetase,chloroplasticOS=Oryzasativasubsp.japonicaOX=39947GN=GLN2PE=1SV=1;tr|B7E8Y8|B7E8Y8_ORYSJcDNAclone:001-119-H04,fullinsertsequenceOS=Oryzasativasubsp.japonicaOX=39947PE=2SV=1	sp|P14655|GLNA2_ORYSJGlutaminesynthetase,chloroplasticOS=Oryzasativasubsp.japonicaOX=39947GN=GLN2PE=1SV=1	166	174	yes	no	2;3	0.005181	91.065	134990	256650	3640600000	91	106	93			17
AAQVIEHDNL	10	0	1108.55	tr|Q10RI6|Q10RI6_ORYSJExpressedproteinOS=Oryzasativasubsp.japonicaOX=39947GN=LOC_Os03g06230PE=2SV=1;tr|B9FBE8|B9FBE8_ORYSJUncharacterizedproteinOS=Oryzasativasubsp.japonicaOX=39947GN=OsJ_09474PE=4SV=1;tr|Q8H8C2|Q8H8C2_ORYSJUncharacterizedproteinOJ1134F05.7OS=Oryzasativasubsp.japonicaOX=39947GN=OJ1134F05.7PE=4SV=1	tr|Q10RI6|Q10RI6_ORYSJExpressedproteinOS=Oryzasativasubsp.japonicaOX=39947GN=LOC_Os03g06230PE=2SV=1	350	359	yes	no	2	0.0011868	68.735	9374.2	11573	82436000	92	1113	94			3
AASFNIIPSSTGAAK	15	0	1433.75	tr|I3QD45|I3QD45_ORYSJGlyceraldehyde-3-phosphatedehydrogenaseOS=Oryzasativasubsp.japonicaOX=39947GN=GAPDHPE=2SV=1;sp|Q0J8A4|G3PC1_ORYSJGlyceraldehyde-3-phosphatedehydrogenase1,cytosolicOS=Oryzasativasubsp.japonicaOX=39947GN=GAPC1PE=1SV=1;tr|A0A2H4N016|A0A2H4N016_ORYSJGlyceraldehyde-3-phosphatedehydrogenaseOS=Oryzasativasubsp.japonicaOX=39947PE=2SV=1;sp|Q6K5G8|G3PC3_ORYSJGlyceraldehyde-3-phosphate…	tr|A0A2H4N016|A0A2H4N016_ORYSJGlyceraldehyde-3-phosphatedehydrogenaseOS=Oryzasativasubsp.japonicaOX=39947PE=2SV=1	203	217	no	no	2;3	7.61e-06	63.709	14676	15645	87124000	93	375;204;446	95			3
AASPLVGR	8	0	769.445	tr|A3BM77|A3BM77_ORYSJDirigentproteinOS=Oryzasativasubsp.japonicaOX=39947GN=OsJ_25136PE=3SV=1;tr|Q8GS22|Q8GS22_ORYSJDirigentproteinOS=Oryzasativasubsp.japonicaOX=39947GN=P0552F09.104PE=2SV=1	tr|A3BM77|A3BM77_ORYSJDirigentproteinOS=Oryzasativasubsp.japonicaOX=39947GN=OsJ_25136PE=3SV=1	73	80	yes	no	2	0.021765	71.134	4472.2	5987.5	139070000	94	922	96			1
AASYDAIK	8	0	837.423	tr|I3QD45|I3QD45_ORYSJGlyceraldehyde-3-phosphatedehydrogenaseOS=Oryzasativasubsp.japonicaOX=39947GN=GAPDHPE=2SV=1;sp|Q0J8A4|G3PC1_ORYSJGlyceraldehyde-3-phosphatedehydrogenase1,cytosolicOS=Oryzasativasubsp.japonicaOX=39947GN=GAPC1PE=1SV=1	tr|I3QD45|I3QD45_ORYSJGlyceraldehyde-3-phosphatedehydrogenaseOS=Oryzasativasubsp.japonicaOX=39947GN=GAPDHPE=2SV=1	254	261	yes	no	2;3	0.011547	94.887	91401	119240	601560000	95	204	97			10
AATAAANSLNR	11	0	1058.55	tr|Q84SZ1|Q84SZ1_ORYSJOs03g0803000proteinOS=Oryzasativasubsp.japonicaOX=39947GN=LOC_Os03g58840PE=3SV=1;tr|Q69WS1|Q69WS1_ORYSJOs07g0194000proteinOS=Oryzasativasubsp.japonicaOX=39947GN=spb1PE=2SV=1;tr|B9FVZ7|B9FVZ7_ORYSJUncharacterizedproteinOS=Oryzasativasubsp.japonicaOX=39947GN=OsJ_23425PE=3SV=1	tr|Q84SZ1|Q84SZ1_ORYSJOs03g0803000proteinOS=Oryzasativasubsp.japonicaOX=39947GN=LOC_Os03g58840PE=3SV=1	98	108	yes	no	2;3	5.93e-05	69.786	14003	21733	116050000	96	1219	98			3
AATGVGVMMNDR	12	0	1220.56	sp|Q0DWH1|ADHX_ORYSJAlcoholdehydrogenaseclass-3OS=Oryzasativasubsp.japonicaOX=39947GN=Os02g0815500PE=2SV=1	sp|Q0DWH1|ADHX_ORYSJAlcoholdehydrogenaseclass-3OS=Oryzasativasubsp.japonicaOX=39947GN=Os02g0815500PE=2SV=1	120	131	yes	yes	2	0.0086413	46.819	13862	29666	79005000	97	181	99			2
AATMEDVLR	9	0	1004.5	tr|Q6YU90|Q6YU90_ORYSJOs02g0101500proteinOS=Oryzasativasubsp.japonicaOX=39947GN=B1370C05.18-1PE=2SV=1	tr|Q6YU90|Q6YU90_ORYSJOs02g0101500proteinOS=Oryzasativasubsp.japonicaOX=39947GN=B1370C05.18-1PE=2SV=1	227	235	yes	yes	2;3	0.003664	101.54	17973	44972	1316700000	98	1771	100;101		319	5
AAVAAMPELLR	11	0	1140.63	tr|Q6ZL37|Q6ZL37_ORYSJOs07g0575100proteinOS=Oryzasativasubsp.japonicaOX=39947GN=OJ1562_B11.122PE=4SV=1;tr|Q0D582|Q0D582_ORYSJOs07g0575100proteinOS=Oryzasativasubsp.japonicaOX=39947GN=Os07g0575100PE=4SV=1;tr|A3BLF5|A3BLF5_ORYSJUncharacterizedproteinOS=Oryzasativasubsp.japonicaOX=39947GN=OsJ_24843PE=4SV=1	tr|Q6ZL37|Q6ZL37_ORYSJOs07g0575100proteinOS=Oryzasativasubsp.japonicaOX=39947GN=OJ1562_B11.122PE=4SV=1	739	749	yes	no	2	0.0014189	51.346	0	0	0	99	1327	102		243	1
AAVATFPSR	9	0	918.492	tr|B9FDD6|B9FDD6_ORYSJUncharacterizedproteinOS=Oryzasativasubsp.japonicaOX=39947GN=OsJ_16677PE=4SV=1;tr|Q7XPV4|Q7XPV4_ORYSJOSJNBa0088H09.2proteinOS=Oryzasativasubsp.japonicaOX=39947GN=Os04g0683700PE=4SV=1	tr|B9FDD6|B9FDD6_ORYSJUncharacterizedproteinOS=Oryzasativasubsp.japonicaOX=39947GN=OsJ_16677PE=4SV=1	12	20	yes	no	3	0.010299	53.327	4101.1	5353.3	2233800	100	1126	103			1
AAVDAVPGCR	10	0	1014.49	tr|B9FV80|B9FV80_ORYSJPeroxidaseOS=Oryzasativasubsp.japonicaOX=39947GN=OsJ_22874PE=3SV=1;tr|Q8H2P0|Q8H2P0_ORYSJPeroxidaseOS=Oryzasativasubsp.japonicaOX=39947GN=OJ1138_B05.114PE=2SV=1	tr|B9FV80|B9FV80_ORYSJPeroxidaseOS=Oryzasativasubsp.japonicaOX=39947GN=OsJ_22874PE=3SV=1	102	111	yes	no	2	0.001091	69.825	13413	14559	30075000	101	1212	104			1
AAVEAACPR	9	0	943.455	tr|Q5U1T1|Q5U1T1_ORYSJPeroxidaseOS=Oryzasativasubsp.japonicaOX=39947GN=prx12PE=3SV=1;tr|Q654S1|Q654S1_ORYSJPeroxidaseOS=Oryzasativasubsp.japonicaOX=39947GN=B1135C02.24-1PE=2SV=1;tr|Q654S0|Q654S0_ORYSJPeroxidaseOS=Oryzasativasubsp.japonicaOX=39947GN=B1135C02.24-2PE=3SV=1;tr|Q654R2|Q654R2_ORYSJPeroxidaseOS=Oryzasativasubsp.japonicaOX=39947GN=B1135C02.43PE=3SV=1;tr|Q5U1S8|Q5U1S8_ORYSJPeroxidaseOS=Or…	tr|Q5U1T1|Q5U1T1_ORYSJPeroxidaseOS=Oryzasativasubsp.japonicaOX=39947GN=prx12PE=3SV=1	107	115	no	no	2;3	0.0019886	119.27	123370	83102	833420000	102	1592;2062;1589	105			12
AAVEEGIVPGGGVALLYASK	20	0	1900.03	tr|Q8H903|Q8H903_ORYSJ60kDachaperoninOS=Oryzasativasubsp.japonicaOX=39947GN=Os10g0462900PE=2SV=1;tr|Q7G2N7|Q7G2N7_ORYSJChaperoninCPN60-1,mitochondrial,putative,expressedOS=Oryzasativasubsp.japonicaOX=39947GN=LOC_Os10g32550PE=3SV=1;tr|Q10RW9|Q10RW9_ORYSJChaperoninOS=Oryzasativasubsp.japonicaOX=39947GN=Os03g0143400PE=2SV=1	tr|Q8H903|Q8H903_ORYSJ60kDachaperoninOS=Oryzasativasubsp.japonicaOX=39947GN=Os10g0462900PE=2SV=1	436	455	yes	no	3	0.0011961	53.188	2080.5	3132.4	30745000	103	1883	106			1
AAVFDSGR	8	0	821.403	tr|Q7XLG9|Q7XLG9_ORYSJOSJNBa0039C07.7proteinOS=Oryzasativasubsp.japonicaOX=39947GN=Os04g0397500PE=4SV=2;tr|A3ATE6|A3ATE6_ORYSJUncharacterizedproteinOS=Oryzasativasubsp.japonicaOX=39947GN=OsJ_14636PE=4SV=1	tr|Q7XLG9|Q7XLG9_ORYSJOSJNBa0039C07.7proteinOS=Oryzasativasubsp.japonicaOX=39947GN=Os04g0397500PE=4SV=2	160	167	yes	no	2	0.026646	63.565	7140.8	5573.6	84263000	104	1918	107			1
AAVGAGEEVFGPR	13	0	1258.63	tr|Q9FWV2|Q9FWV2_ORYSJPutativechloroplastinnerenvelopeproteinOS=Oryzasativasubsp.japonicaOX=39947GN=OSJNBa0051D19.7PE=4SV=1;tr|Q7XD45|Q7XD45_ORYSJChloroplastinnerenvelopeprotein,putative,expressedOS=Oryzasativasubsp.japonicaOX=39947GN=LOC_Os10g35010PE=4SV=2;tr|A0A0P0XW86|A0A0P0XW86_ORYSJOs10g0492101proteinOS=Oryzasativasubsp.japonicaOX=39947GN=Os10g0492101PE=4SV=1	tr|Q9FWV2|Q9FWV2_ORYSJPutativechloroplastinnerenvelopeproteinOS=Oryzasativasubsp.japonicaOX=39947GN=OSJNBa0051D19.7PE=4SV=1	61	73	yes	no	2;3	2.28e-14	117.02	39627	56002	161940000	105	1902	108			5
AAVGHPDTLGDCPFSQR	17	0	1826.84	sp|Q65XA0|DHAR1_ORYSJProbableglutathioneS-transferaseDHAR1,cytosolicOS=Oryzasativasubsp.japonicaOX=39947GN=DHAR1PE=1SV=1;tr|B9FKC8|B9FKC8_ORYSJUncharacterizedproteinOS=Oryzasativasubsp.japonicaOX=39947GN=OsJ_16902PE=4SV=1	sp|Q65XA0|DHAR1_ORYSJProbableglutathioneS-transferaseDHAR1,cytosolicOS=Oryzasativasubsp.japonicaOX=39947GN=DHAR1PE=1SV=1	9	25	yes	no	3	0.001266	56.339	7972.7	10691	98944000	106	324	109			1
AAVGWAAR	8	0	800.429	sp|Q6ERW7|CAD8C_ORYSJProbablecinnamylalcoholdehydrogenase8COS=Oryzasativasubsp.japonicaOX=39947GN=CAD8CPE=2SV=2;tr|C7J6V0|C7J6V0_ORYSJOs09g0400300proteinOS=Oryzasativasubsp.japonicaOX=39947GN=Os09g0400300PE=4SV=1;sp|Q6ERW9|CAD8B_ORYSJProbablecinnamylalcoholdehydrogenase8BOS=Oryzasativasubsp.japonicaOX=39947GN=CAD8BPE=3SV=2;tr|B9G3G3|B9G3G3_ORYSJUncharacterizedproteinOS=Oryzasativasubsp.japonicaOX…	sp|Q6ERW7|CAD8C_ORYSJProbablecinnamylalcoholdehydrogenase8COS=Oryzasativasubsp.japonicaOX=39947GN=CAD8CPE=2SV=2	82	89	no	no	2	0.029222	59.641	4193.7	5329	511280000	107	355;356	110			1
AAVLLLDNK	9	0	955.57	tr|Q7XWV6|Q7XWV6_ORYSJOSJNBb0067G11.11proteinOS=Oryzasativasubsp.japonicaOX=39947GN=Os04g0270200PE=2SV=2	tr|Q7XWV6|Q7XWV6_ORYSJOSJNBb0067G11.11proteinOS=Oryzasativasubsp.japonicaOX=39947GN=Os04g0270200PE=2SV=2	120	128	yes	yes	3	0.0031079	83.206	4205.5	5287.2	6839500	108	1950	111			1
AAVQDPILLLNGSGK	15	0	1494.84	tr|Q0D4G9|Q0D4G9_ORYSJOs07g0626800protein(Fragment)OS=Oryzasativasubsp.japonicaOX=39947GN=Os07g0626800PE=4SV=1;tr|Q8LI32|Q8LI32_ORYSJPutativeoxidoreductase,FAD-bindingOS=Oryzasativasubsp.japonicaOX=39947GN=OJ1339_F05.130PE=4SV=1	tr|Q0D4G9|Q0D4G9_ORYSJOs07g0626800protein(Fragment)OS=Oryzasativasubsp.japonicaOX=39947GN=Os07g0626800PE=4SV=1	256	270	yes	no	3	3.84e-11	83.692	4064.3	7249.4	27849000	109	1326	112	157		2
AAVQETVSATLNR	13	0	1358.72	tr|A0A0P0X1D1|A0A0P0X1D1_ORYSJOs06g0729650proteinOS=Oryzasativasubsp.japonicaOX=39947GN=Os06g0729650PE=4SV=1;tr|B9FR06|B9FR06_ORYSJUncharacterizedproteinOS=Oryzasativasubsp.japonicaOX=39947GN=OsJ_22738PE=4SV=1;sp|Q5Z5A8|P2SAF_ORYSJPhotosystemIIstability/assemblyfactorHCF136,chloroplasticOS=Oryzasativasubsp.japonicaOX=39947GN=HCF136PE=3SV=1	tr|A0A0P0X1D1|A0A0P0X1D1_ORYSJOs06g0729650proteinOS=Oryzasativasubsp.japonicaOX=39947GN=Os06g0729650PE=4SV=1	212	224	yes	no	2;3	1.13e-10	104.24	25626	35818	143900000	110	720	113			5
AAVTLPPVPLR	11	0	1132.7	tr|Q67VQ6|Q67VQ6_ORYSJImmunophilin-likeOS=Oryzasativasubsp.japonicaOX=39947GN=Os06g0484500PE=2SV=1;tr|A0A0P0WWT3|A0A0P0WWT3_ORYSJOs06g0484500protein(Fragment)OS=Oryzasativasubsp.japonicaOX=39947GN=Os06g0484500PE=4SV=1	tr|Q67VQ6|Q67VQ6_ORYSJImmunophilin-likeOS=Oryzasativasubsp.japonicaOX=39947GN=Os06g0484500PE=2SV=1	113	123	yes	no	2;3	2.94e-13	70.552	8934.6	11297	17442000	111	717	114			4
AAVVEISR	8	0	843.481	tr|A2ZSG7|A2ZSG7_ORYSJProteintranslocasesubunitSecAOS=Oryzasativasubsp.japonicaOX=39947GN=OsJ_01526PE=3SV=1;tr|Q657P0|Q657P0_ORYSJProteintranslocasesubunitSecAOS=Oryzasativasubsp.japonicaOX=39947GN=P0426D06.18PE=3SV=1	tr|A2ZSG7|A2ZSG7_ORYSJProteintranslocasesubunitSecAOS=Oryzasativasubsp.japonicaOX=39947GN=OsJ_01526PE=3SV=1	398	405	yes	no	2	0.022308	88.942	2721.1	8050.6	121180000	112	819	115			1
AAVVGGNVLTSQR	13	0	1270.7	tr|Q8LHD1|Q8LHD1_ORYSJOs01g0966000proteinOS=Oryzasativasubsp.japonicaOX=39947GN=P0458E05.23-1PE=2SV=1;tr|A3A1V4|A3A1V4_ORYSJUncharacterizedproteinOS=Oryzasativasubsp.japonicaOX=39947GN=OsJ_04882PE=4SV=1;tr|Q5JJU5|Q5JJU5_ORYSJ5-oxoprolinase-likeOS=Oryzasativasubsp.japonicaOX=39947GN=P0458E05.23-2PE=4SV=1;tr|A0A0N7KEG8|A0A0N7KEG8_ORYSJOs01g0966000proteinOS=Oryzasativasubsp.japonicaOX=39947GN=Os01g0…	tr|Q8LHD1|Q8LHD1_ORYSJOs01g0966000proteinOS=Oryzasativasubsp.japonicaOX=39947GN=P0458E05.23-1PE=2SV=1	1074	1086	yes	no	2;3	4.69e-05	73.499	15416	23721	39316000	113	2006	116			3
AAVVPESVLK	10	0	1011.6	tr|Q6YYR2|Q6YYR2_ORYSJOs08g0234000proteinOS=Oryzasativasubsp.japonicaOX=39947GN=Os08g0234000PE=2SV=1;tr|A3BQX7|A3BQX7_ORYSJUncharacterizedproteinOS=Oryzasativasubsp.japonicaOX=39947GN=OsJ_26511PE=4SV=1	tr|Q6YYR2|Q6YYR2_ORYSJOs08g0234000proteinOS=Oryzasativasubsp.japonicaOX=39947GN=Os08g0234000PE=2SV=1	8	17	yes	no	2;3	0.0010627	96.253	25605	27295	111900000	114	925	117			4
AAWAPGDLGYNTR	13	0	1390.66	tr|Q6ZLQ0|Q6ZLQ0_ORYSJOs07g0150100proteinOS=Oryzasativasubsp.japonicaOX=39947GN=Os07g0150100PE=4SV=1;tr|A3BGL5|A3BGL5_ORYSJUncharacterizedproteinOS=Oryzasativasubsp.japonicaOX=39947GN=OsJ_23104PE=4SV=1	tr|Q6ZLQ0|Q6ZLQ0_ORYSJOs07g0150100proteinOS=Oryzasativasubsp.japonicaOX=39947GN=Os07g0150100PE=4SV=1	554	566	yes	no	2	0.005225	47.261	2613.4	5924.5	10662000	115	909	118			1
AAWDLIDER	9	0	1087.53	tr|B9FQ77|B9FQ77_ORYSJUncharacterizedproteinOS=Oryzasativasubsp.japonicaOX=39947GN=OsJ_22160PE=4SV=1;tr|Q67WZ5|Q67WZ5_ORYSJOs06g0647400proteinOS=Oryzasativasubsp.japonicaOX=39947GN=Os06g0647400PE=2SV=1	tr|B9FQ77|B9FQ77_ORYSJUncharacterizedproteinOS=Oryzasativasubsp.japonicaOX=39947GN=OsJ_22160PE=4SV=1	135	143	yes	no	2	0.022855	50.878	26376	20656	54866000	116	1180	119			2
AAWHELIER	9	0	1123.58	tr|Q6Z744|Q6Z744_ORYSJDihydropyrimidinedehydrogenaseOS=Oryzasativasubsp.japonicaOX=39947GN=Os02g0736400PE=2SV=1	tr|Q6Z744|Q6Z744_ORYSJDihydropyrimidinedehydrogenaseOS=Oryzasativasubsp.japonicaOX=39947GN=Os02g0736400PE=2SV=1	156	164	yes	yes	3	0.0051014	53.756	1681.2	2546.3	58466000	117	1801	120			1
AAWVAEDLVK	10	0	1100.59	tr|A0A0P0VSW3|A0A0P0VSW3_ORYSJOs03g0131900protein(Fragment)OS=Oryzasativasubsp.japonicaOX=39947GN=Os03g0131900PE=4SV=1;sp|Q8LSQ2|SR43C_ORYSJProbablesignalrecognitionparticle43kDaprotein,chloroplasticOS=Oryzasativasubsp.japonicaOX=39947GN=Os03g0131900PE=2SV=1	tr|A0A0P0VSW3|A0A0P0VSW3_ORYSJOs03g0131900protein(Fragment)OS=Oryzasativasubsp.japonicaOX=39947GN=Os03g0131900PE=4SV=1	298	307	yes	no	3	0.0097192	47.603	7880.7	4113.6	6904800	118	510	121			1
AAYALSQNVK	10	0	1063.57	tr|Q69K00|Q69K00_ORYSJOs09g0535000proteinOS=Oryzasativasubsp.japonicaOX=39947GN=P0569E11.2-1PE=3SV=1;tr|A3C0Z2|A3C0Z2_ORYSJUncharacterizedproteinOS=Oryzasativasubsp.japonicaOX=39947GN=OsJ_30136PE=4SV=1	tr|Q69K00|Q69K00_ORYSJOs09g0535000proteinOS=Oryzasativasubsp.japonicaOX=39947GN=P0569E11.2-1PE=3SV=1	162	171	yes	no	2;3	2.31e-05	99.139	33160	55880	420280000	119	1663	122			6
AAYPIEYIPNAK	12	0	1348.7	tr|Q10NX2|Q10NX2_ORYSJOs03g0255500proteinOS=Oryzasativasubsp.japonicaOX=39947GN=LOC_Os03g15050PE=2SV=1;tr|A3AG67|A3AG67_ORYSJUncharacterizedproteinOS=Oryzasativasubsp.japonicaOX=39947GN=OsJ_10175PE=3SV=1;tr|Q10NX0|Q10NX0_ORYSJPhosphoenolpyruvatecarboxykinase,putative,expressedOS=Oryzasativasubsp.japonicaOX=39947GN=LOC_Os03g15050PE=3SV=1;tr|Q10NW9|Q10NW9_ORYSJPhosphoenolpyruvatecarboxykinase,putat…	tr|Q10NX2|Q10NX2_ORYSJOs03g0255500proteinOS=Oryzasativasubsp.japonicaOX=39947GN=LOC_Os03g15050PE=2SV=1	448	459	yes	no	3	1.64e-05	77.379	4643.8	9396.6	31577000	120	859	123			1
AAYPTAFPLK	10	0	1077.59	tr|Q656T5|Q656T5_ORYSJOs01g0574600proteinOS=Oryzasativasubsp.japonicaOX=39947GN=Os01g0574600PE=2SV=1	tr|Q656T5|Q656T5_ORYSJOs01g0574600proteinOS=Oryzasativasubsp.japonicaOX=39947GN=Os01g0574600PE=2SV=1	275	284	yes	yes	3	0.0045805	45.997	6109.5	9572.6	62361000	121	1647	124			1
ACAYIAGPAPNR	12	0	1259.61	sp|Q69TY5|SPP_ORYSJStromalprocessingpeptidase,chloroplasticOS=Oryzasativasubsp.japonicaOX=39947GN=SPPPE=2SV=2	sp|Q69TY5|SPP_ORYSJStromalprocessingpeptidase,chloroplasticOS=Oryzasativasubsp.japonicaOX=39947GN=SPPPE=2SV=2	997	1008	yes	yes	2	0.003365	52.482	4062.2	7686.8	12032000	122	338	125			1
ACGMELLR	8	0	948.452	tr|A3A5J9|A3A5J9_ORYSJUncharacterizedproteinOS=Oryzasativasubsp.japonicaOX=39947GN=OsJ_06256PE=4SV=1;tr|Q6ES23|Q6ES23_ORYSJPutativeglyoxalaseIOS=Oryzasativasubsp.japonicaOX=39947GN=P0669G10.7PE=4SV=1	tr|A3A5J9|A3A5J9_ORYSJUncharacterizedproteinOS=Oryzasativasubsp.japonicaOX=39947GN=OsJ_06256PE=4SV=1	234	241	yes	no	2	0.022491	92.467	9998.8	17745	527810000	123	850	126			2
ACNVVTPPASR	11	0	1170.58	tr|Q852L3|Q852L3_ORYSJOs03g0793800proteinOS=Oryzasativasubsp.japonicaOX=39947GN=OSJNBb0060J21.9PE=2SV=1	tr|Q852L3|Q852L3_ORYSJOs03g0793800proteinOS=Oryzasativasubsp.japonicaOX=39947GN=OSJNBb0060J21.9PE=2SV=1	100	110	yes	yes	2	0.0012461	59.908	11876	13602	34009000	124	1982	127			3
ACPTDVLEMIPWDGCK	16	0	1890.83	tr|E9KIT0|E9KIT0_ORYSJPhotosystemIiron-sulfurcenterOS=Oryzasativasubsp.japonicaOX=39947GN=psaCPE=3SV=1;tr|A0A0N9E110|A0A0N9E110_ORYSJPhotosystemIiron-sulfurcenterOS=OryzasativatropicaljaponicasubgroupOX=1736656GN=psaCPE=3SV=1;tr|A0A0N9E0W4|A0A0N9E0W4_ORYSJPhotosystemIiron-sulfurcenterOS=OryzasativaaromaticsubgroupOX=1736658GN=psaCPE=3SV=1;sp|P0C361|PSAC_ORYSJPhotosystemIiron-sulfurcenterOS=Oryzas…	tr|E9KIT0|E9KIT0_ORYSJPhotosystemIiron-sulfurcenterOS=Oryzasativasubsp.japonicaOX=39947GN=psaCPE=3SV=1	20	35	yes	no	3	0.00023167	46.964	1342.5	2306	12689000	125	69	128		8	1
ACVASAFADAR	11	0	1137.52	tr|Q7X8H4|Q7X8H4_ORYSJPutativereceptor-likeproteinkinase4OS=Oryzasativasubsp.japonicaOX=39947GN=P0011H09.108PE=4SV=1;tr|Q0D4F7|Q0D4F7_ORYSJOs07g0628700proteinOS=Oryzasativasubsp.japonicaOX=39947GN=Os07g0628700PE=4SV=1;tr|A3BMG2|A3BMG2_ORYSJUncharacterizedproteinOS=Oryzasativasubsp.japonicaOX=39947GN=OsJ_25223PE=4SV=1	tr|Q7X8H4|Q7X8H4_ORYSJPutativereceptor-likeproteinkinase4OS=Oryzasativasubsp.japonicaOX=39947GN=P0011H09.108PE=4SV=1	94	104	yes	no	2;3	3.96e-10	141.2	18997	33523	165000000	126	1325	129			4
ACYECLR	7	0	970.4	tr|A0A0N9E107|A0A0N9E107_ORYSJRibulosebisphosphatecarboxylaselargechainOS=OryzasativatropicaljaponicasubgroupOX=1736656GN=rbcLPE=3SV=1;tr|A0A0N7EIT9|A0A0N7EIT9_ORYSJRibulosebisphosphatecarboxylaselargechainOS=OryzasativaaromaticsubgroupOX=1736658GN=rbcLPE=3SV=1;tr|A0A0K0LQW8|A0A0K0LQW8_ORYSJRibulosebisphosphatecarboxylaselargechainOS=Oryzasativasubsp.japonicaOX=39947GN=rbcLPE=3SV=1;sp|P0C512|RBL_…	tr|A0A0N9E107|A0A0N9E107_ORYSJRibulosebisphosphatecarboxylaselargechainOS=OryzasativatropicaljaponicasubgroupOX=1736656GN=rbcLPE=3SV=1	188	194	yes	no	2;3	0.0036752	128.38	70706	176370	43443000000	127	88	130			9
ACYGVLR	7	0	837.417	tr|Q10HT1|Q10HT1_ORYSJ40SribosomalproteinS3,putative,expressedOS=Oryzasativasubsp.japonicaOX=39947GN=LOC_Os03g38000PE=3SV=1;tr|Q75G91|Q75G91_ORYSJ40SribosomalproteinS3,putative,expressedOS=Oryzasativasubsp.japonicaOX=39947GN=Os03g0577000PE=2SV=1;tr|Q6YTY2|Q6YTY2_ORYSJOs07g0608500proteinOS=Oryzasativasubsp.japonicaOX=39947GN=Os07g0608500PE=2SV=1	tr|Q10HT1|Q10HT1_ORYSJ40SribosomalproteinS3,putative,expressedOS=Oryzasativasubsp.japonicaOX=39947GN=LOC_Os03g38000PE=3SV=1	95	101	yes	no	2	0.0076783	132.48	34626	52401	174940000	128	1437	131			1
ADAAASPSALFATGNR	16	0	1518.74	tr|Q6PUW7|Q6PUW7_ORYSJMembranebindingproteinOS=Oryzasativasubsp.japonicaOX=39947GN=MBPPE=2SV=1;tr|Q5JPZ5|Q5JPZ5_ORYSJOSJNBa0004L19.19proteinOS=Oryzasativasubsp.japonicaOX=39947GN=OSJNBa0004L19.19PE=4SV=1;tr|Q0JE78|Q0JE78_ORYSJOs04g0316200proteinOS=Oryzasativasubsp.japonicaOX=39947GN=Os04g0316200PE=4SV=1	tr|Q6PUW7|Q6PUW7_ORYSJMembranebindingproteinOS=Oryzasativasubsp.japonicaOX=39947GN=MBPPE=2SV=1	62	77	yes	no	2	2.23e-24	114.82	11698	7035.3	43761000	129	1561	132			1
ADAFFIPR	8	0	935.486	tr|Q2QX81|Q2QX81_ORYSJNucleoporinautopeptidasefamilyprotein,expressedOS=Oryzasativasubsp.japonicaOX=39947GN=LOC_Os12g06890PE=4SV=1;tr|B9GC18|B9GC18_ORYSJUncharacterizedproteinOS=Oryzasativasubsp.japonicaOX=39947GN=OsJ_35341PE=4SV=1;tr|A0A0P0Y7I3|A0A0P0Y7I3_ORYSJOs12g0166000proteinOS=Oryzasativasubsp.japonicaOX=39947GN=Os12g0166000PE=4SV=1;tr|B9GC17|B9GC17_ORYSJOs12g0165900proteinOS=Oryzasativasub…	tr|Q2QX81|Q2QX81_ORYSJNucleoporinautopeptidasefamilyprotein,expressedOS=Oryzasativasubsp.japonicaOX=39947GN=LOC_Os12g06890PE=4SV=1	559	566	yes	no	2	0.020224	77.674	8835.1	5942	9811200	130	1298	133			1
ADALAAGLPR	10	0	953.529	tr|Q6ZF50|Q6ZF50_ORYSJOs07g0561500proteinOS=Oryzasativasubsp.japonicaOX=39947GN=Os07g0561500PE=4SV=1;tr|A3BL52|A3BL52_ORYSJUncharacterizedproteinOS=Oryzasativasubsp.japonicaOX=39947GN=OsJ_24737PE=4SV=1	tr|Q6ZF50|Q6ZF50_ORYSJOs07g0561500proteinOS=Oryzasativasubsp.japonicaOX=39947GN=Os07g0561500PE=4SV=1	61	70	yes	no	2;3	0.00098125	77.732	31799	32227	61659000	131	1817	134			4
ADATVSIVHSR	11	0	1154.6	tr|Q5WN02|Q5WN02_ORYSJOs05g0150800proteinOS=Oryzasativasubsp.japonicaOX=39947GN=Os05g0150800PE=2SV=1;tr|Q0DKP1|Q0DKP1_ORYSJOs05g0150800protein(Fragment)OS=Oryzasativasubsp.japonicaOX=39947GN=Os05g0150800PE=3SV=1;tr|B9FHE0|B9FHE0_ORYSJUncharacterizedproteinOS=Oryzasativasubsp.japonicaOX=39947GN=OsJ_17144PE=3SV=1	tr|Q5WN02|Q5WN02_ORYSJOs05g0150800proteinOS=Oryzasativasubsp.japonicaOX=39947GN=Os05g0150800PE=2SV=1	183	193	yes	no	3	0.022087	28.903	7861.6	7951.3	17761000	132	1146	135			1
ADDATHFLDVIR	12	0	1371.68	tr|A3CE52|A3CE52_ORYSJClathrinheavychainOS=Oryzasativasubsp.japonicaOX=39947GN=OsJ_34919PE=3SV=1;tr|A3CE45|A3CE45_ORYSJClathrinheavychainOS=Oryzasativasubsp.japonicaOX=39947GN=OsJ_34910PE=3SV=1;sp|Q2RBN7|CLH1_ORYSJClathrinheavychain1OS=Oryzasativasubsp.japonicaOX=39947GN=Os11g0104900PE=3SV=1;sp|Q2QYW2|CLH2_ORYSJClathrinheavychain2OS=Oryzasativasubsp.japonicaOX=39947GN=Os12g0104800PE=3SV=1;tr|A0A0…	tr|A3CE52|A3CE52_ORYSJClathrinheavychainOS=Oryzasativasubsp.japonicaOX=39947GN=OsJ_34919PE=3SV=1	1145	1156	yes	no	2;3	6.73e-06	81.92	10256	15504	67983000	133	266	136			3
ADDSWKGER	9	1	1062.47	tr|Q6Z6B5|Q6Z6B5_ORYSJOs02g0328300proteinOS=Oryzasativasubsp.japonicaOX=39947GN=Os02g0328300PE=2SV=1	tr|Q6Z6B5|Q6Z6B5_ORYSJOs02g0328300proteinOS=Oryzasativasubsp.japonicaOX=39947GN=Os02g0328300PE=2SV=1	228	236	yes	yes	3	0.016275	57.55	20807	16052	51108000	134	1797	137			1
ADDVPLPVR	9	0	980.529	tr|Q0JFE2|Q0JFE2_ORYSJOs04g0111200protein(Fragment)OS=Oryzasativasubsp.japonicaOX=39947GN=Os04g0111200PE=4SV=1;tr|B9FD25|B9FD25_ORYSJUncharacterizedproteinOS=Oryzasativasubsp.japonicaOX=39947GN=OsJ_13546PE=4SV=1;tr|Q7XQC9|Q7XQC9_ORYSJOSJNBb0060M15.2proteinOS=Oryzasativasubsp.japonicaOX=39947GN=OSJNBb0060M15.2PE=4SV=2	tr|Q0JFE2|Q0JFE2_ORYSJOs04g0111200protein(Fragment)OS=Oryzasativasubsp.japonicaOX=39947GN=Os04g0111200PE=4SV=1	54	62	yes	no	2	0.0039672	107.9	44523	84856	128630000	135	1124	138			7
ADDVVLYK	8	0	921.481	tr|Q5VR00|Q5VR00_ORYSJPutativelysophospholipase2OS=Oryzasativasubsp.japonicaOX=39947GN=OSJNBa0089K24.29-2PE=4SV=1;tr|B9ETE4|B9ETE4_ORYSJOs01g0175000proteinOS=Oryzasativasubsp.japonicaOX=39947GN=Os01g0175000PE=4SV=1;tr|Q94E46|Q94E46_ORYSJOs01g0175000proteinOS=Oryzasativasubsp.japonicaOX=39947GN=Os01g0175000PE=2SV=1;tr|Q0JQ96|Q0JQ96_ORYSJOs01g0175000protein(Fragment)OS=Oryzasativasubsp.japonicaOX=3…	tr|Q5VR00|Q5VR00_ORYSJPutativelysophospholipase2OS=Oryzasativasubsp.japonicaOX=39947GN=OSJNBa0089K24.29-2PE=4SV=1	197	204	yes	no	3	0.016871	51.854	5393.8	6594	3894900	136	1007	139			1
ADEHVDVTNPATQEVVSR	18	0	1965.94	tr|Q6Z4E4|Q6Z4E4_ORYSJMethylmalonatesemi-aldehydedehydrogenaseOS=Oryzasativasubsp.japonicaOX=39947GN=Os07g0188800PE=2SV=1;tr|B9FVX6|B9FVX6_ORYSJUncharacterizedproteinOS=Oryzasativasubsp.japonicaOX=39947GN=OsJ_23385PE=4SV=1;tr|O49218|O49218_ORYSJMethylmalonatesemi-aldehydedehydrogenaseOS=Oryzasativasubsp.japonicaOX=39947GN=MMSDH1PE=2SV=1	tr|Q6Z4E4|Q6Z4E4_ORYSJMethylmalonatesemi-aldehydedehydrogenaseOS=Oryzasativasubsp.japonicaOX=39947GN=Os07g0188800PE=2SV=1	54	71	no	no	3	7.72e-05	71.742	4776.9	6012.7	17865000	137	1218;1322	140			1
ADEMAQIFR	9	0	1079.51	tr|B9F848|B9F848_ORYSJUncharacterizedproteinOS=Oryzasativasubsp.japonicaOX=39947GN=OsJ_10622PE=4SV=1;tr|Q0DSD6|Q0DSD6_ORYSJOs03g0315800protein(Fragment)OS=Oryzasativasubsp.japonicaOX=39947GN=Os03g0315800PE=4SV=1;tr|Q10MB2|Q10MB2_ORYSJ30SribosomalproteinS1,chloroplast,putative,expressedOS=Oryzasativasubsp.japonicaOX=39947GN=LOC_Os03g20100PE=4SV=1;tr|Q10MB3|Q10MB3_ORYSJ30SribosomalproteinS1,chlorop…	tr|B9F848|B9F848_ORYSJUncharacterizedproteinOS=Oryzasativasubsp.japonicaOX=39947GN=OsJ_10622PE=4SV=1	323	331	yes	no	2	0.0037847	103.83	22637	29449	214870000	138	1095	141			3
ADERDVYEFFSR	12	1	1532.69	tr|B9G5X5|B9G5X5_ORYSJUncharacterizedproteinOS=Oryzasativasubsp.japonicaOX=39947GN=OsJ_31660PE=4SV=1;tr|B9FBD9|B9FBD9_ORYSJUncharacterizedproteinOS=Oryzasativasubsp.japonicaOX=39947GN=OsJ_09449PE=4SV=1;tr|Q10RM6|Q10RM6_ORYSJTransposonprotein,putative,CACTA,En/Spmsub-class,expressedOS=Oryzasativasubsp.japonicaOX=39947GN=LOC_Os03g05830PE=4SV=1;tr|C7J830|C7J830_ORYSJOs10g0439600proteinOS=Oryzasativa…	tr|B9G5X5|B9G5X5_ORYSJUncharacterizedproteinOS=Oryzasativasubsp.japonicaOX=39947GN=OsJ_31660PE=4SV=1	188	199	yes	no	3	0.0002855	62.891	7604.8	5644.4	21099000	139	1269	142			1
ADGYILEGK	9	0	964.487	sp|P49199|RS8_ORYSJ40SribosomalproteinS8OS=Oryzasativasubsp.japonicaOX=39947GN=RPS8PE=2SV=2;tr|Q0JDZ7|Q0JDZ7_ORYSJ40SribosomalproteinS8OS=Oryzasativasubsp.japonicaOX=39947GN=Os04g0349500PE=2SV=1	tr|Q0JDZ7|Q0JDZ7_ORYSJ40SribosomalproteinS8OS=Oryzasativasubsp.japonicaOX=39947GN=Os04g0349500PE=2SV=1	194	202	no	no	2;3	0.0045873	54.982	28890	29102	118320000	140	139;1408	143			4
ADIGIAVADATDAAR	15	0	1428.72	tr|A3AY68|A3AY68_ORYSJPlasmamembraneATPaseOS=Oryzasativasubsp.japonicaOX=39947GN=OsJ_16461PE=3SV=1;sp|Q7XPY2|PMA1_ORYSJPlasmamembraneATPaseOS=Oryzasativasubsp.japonicaOX=39947GN=Os04g0656100PE=2SV=1;tr|A0A0P0WG33|A0A0P0WG33_ORYSJPlasmamembraneATPaseOS=Oryzasativasubsp.japonicaOX=39947GN=Os04g0656100PE=3SV=1;tr|A0A0P0WFR6|A0A0P0WFR6_ORYSJOs04g0656100proteinOS=Oryzasativasubsp.japonicaOX=39947GN=Os…	tr|A3AY68|A3AY68_ORYSJPlasmamembraneATPaseOS=Oryzasativasubsp.japonicaOX=39947GN=OsJ_16461PE=3SV=1	599	613	no	no	2	0.010336	33.886	1890.2	3203.7	8962300	141	460	144			1
ADILDSALLR	10	0	1085.61	sp|Q655S1|FTSH2_ORYSJATP-dependentzincmetalloproteaseFTSH2,chloroplasticOS=Oryzasativasubsp.japonicaOX=39947GN=FTSH2PE=3SV=1;tr|Q0DA88|Q0DA88_ORYSJOs06g0669400protein(Fragment)OS=Oryzasativasubsp.japonicaOX=39947GN=Os06g0669400PE=3SV=1	sp|Q655S1|FTSH2_ORYSJATP-dependentzincmetalloproteaseFTSH2,chloroplasticOS=Oryzasativasubsp.japonicaOX=39947GN=FTSH2PE=3SV=1	362	371	yes	no	2	0.0012458	66.435	4672.7	9745.2	12082000	142	322	145			1
ADILDSALLRPGR	13	1	1395.78	sp|Q655S1|FTSH2_ORYSJATP-dependentzincmetalloproteaseFTSH2,chloroplasticOS=Oryzasativasubsp.japonicaOX=39947GN=FTSH2PE=3SV=1;tr|Q0DA88|Q0DA88_ORYSJOs06g0669400protein(Fragment)OS=Oryzasativasubsp.japonicaOX=39947GN=Os06g0669400PE=3SV=1	sp|Q655S1|FTSH2_ORYSJATP-dependentzincmetalloproteaseFTSH2,chloroplasticOS=Oryzasativasubsp.japonicaOX=39947GN=FTSH2PE=3SV=1	362	374	yes	no	2;3	4.52e-07	72.958	18946	27732	159640000	143	322	146			4
ADLISYLK	8	0	921.517	sp|Q0DI31|CYC_ORYSJCytochromecOS=Oryzasativasubsp.japonicaOX=39947GN=CC-1PE=1SV=1	sp|Q0DI31|CYC_ORYSJCytochromecOS=Oryzasativasubsp.japonicaOX=39947GN=CC-1PE=1SV=1	101	108	yes	yes	3	0.016275	53.166	1447.9	1609.3	11241000	144	170	147			1
ADLLSDSER	9	0	1004.48	tr|Q6ZG90|Q6ZG90_ORYSJATPsynthaseOS=Oryzasativasubsp.japonicaOX=39947GN=Os02g0131300PE=2SV=1	tr|Q6ZG90|Q6ZG90_ORYSJATPsynthaseOS=Oryzasativasubsp.japonicaOX=39947GN=Os02g0131300PE=2SV=1	94	102	yes	yes	2	0.0052003	74.173	45883	59683	135240000	145	1821	148			4
ADLNVPLDDAQK	12	0	1297.65	tr|Q6H6C7|Q6H6C7_ORYSJPhosphoglyceratekinaseOS=Oryzasativasubsp.japonicaOX=39947GN=Os02g0169300PE=2SV=1	tr|Q6H6C7|Q6H6C7_ORYSJPhosphoglyceratekinaseOS=Oryzasativasubsp.japonicaOX=39947GN=Os02g0169300PE=2SV=1	24	35	yes	yes	3	1.24e-05	75.479	22340	25603	43215000	146	1722	149			2
ADLNVPLDDNQNITDDTR	18	0	2027.94	tr|A0A0P0WP33|A0A0P0WP33_ORYSJPhosphoglyceratekinaseOS=Oryzasativasubsp.japonicaOX=39947GN=Os05g0496200PE=3SV=1;tr|Q75K90|Q75K90_ORYSJPhosphoglyceratekinaseOS=Oryzasativasubsp.japonicaOX=39947GN=OJ1118_C04.1PE=3SV=1	tr|A0A0P0WP33|A0A0P0WP33_ORYSJPhosphoglyceratekinaseOS=Oryzasativasubsp.japonicaOX=39947GN=Os05g0496200PE=3SV=1	102	119	yes	no	2;3	1.22e-07	79.311	32992	44393	908390000	147	702	150			11
ADLPAFAPGAVTGPVVR	17	0	1636.89	sp|Q6ZIF9|CYL1_ORYSJCyclase-likeprotein1OS=Oryzasativasubsp.japonicaOX=39947GN=CYL1PE=2SV=1	sp|Q6ZIF9|CYL1_ORYSJCyclase-likeprotein1OS=Oryzasativasubsp.japonicaOX=39947GN=CYL1PE=2SV=1	69	85	yes	yes	3	0.00047443	49.049	1798.3	1912.5	13567000	148	422	151			1
ADLQGAIFR	9	0	989.529	tr|Q8LNF2|Q8LNF2_ORYSJOs10g0502000proteinOS=Oryzasativasubsp.japonicaOX=39947GN=Os10g0502000PE=2SV=1	tr|Q8LNF2|Q8LNF2_ORYSJOs10g0502000proteinOS=Oryzasativasubsp.japonicaOX=39947GN=Os10g0502000PE=2SV=1	179	187	yes	yes	2;3	0.0024104	122.13	44693	30406	608970000	149	2015	152			4
ADLTEVTHK	9	0	1012.52	tr|A3BFA0|A3BFA0_ORYSJPeptidyl-prolylcis-transisomeraseOS=Oryzasativasubsp.japonicaOX=39947GN=OsJ_22614PE=3SV=1;tr|Q5Z9H9|Q5Z9H9_ORYSJPeptidyl-prolylcis-transisomeraseOS=Oryzasativasubsp.japonicaOX=39947GN=P0655A07.5-1PE=2SV=1;tr|Q5Z9H8|Q5Z9H8_ORYSJPeptidyl-prolylcis-transisomeraseOS=Oryzasativasubsp.japonicaOX=39947GN=P0655A07.5-2PE=2SV=1	tr|A3BFA0|A3BFA0_ORYSJPeptidyl-prolylcis-transisomeraseOS=Oryzasativasubsp.japonicaOX=39947GN=OsJ_22614PE=3SV=1	28	36	yes	no	3	0.0029382	92.062	31030	36383	39808000	150	906	153			2
ADPGVADAVAELR	13	0	1282.65	tr|Q10LV7|Q10LV7_ORYSJOs03g0333400proteinOS=Oryzasativasubsp.japonicaOX=39947GN=LOC_Os03g21560PE=3SV=1	tr|Q10LV7|Q10LV7_ORYSJOs03g0333400proteinOS=Oryzasativasubsp.japonicaOX=39947GN=LOC_Os03g21560PE=3SV=1	85	97	yes	yes	2;3	1.19e-07	101.93	125440	112380	1773500000	151	1447	154			17
ADRDESSPYAAMLASQDVAQR	21	1	2280.04	tr|Q6H7T1|Q6H7T1_ORYSJOs02g0162500proteinOS=Oryzasativasubsp.japonicaOX=39947GN=Os02g0162500PE=2SV=1;tr|Q7XSA6|Q7XSA6_ORYSJ40SribosomalproteinS14OS=Oryzasativasubsp.japonicaOX=39947GN=Os04g0413600PE=2SV=2;tr|B9FF36|B9FF36_ORYSJUncharacterizedproteinOS=Oryzasativasubsp.japonicaOX=39947GN=OsJ_14740PE=3SV=1	tr|Q6H7T1|Q6H7T1_ORYSJOs02g0162500proteinOS=Oryzasativasubsp.japonicaOX=39947GN=Os02g0162500PE=2SV=1	63	83	yes	no	3	1.74e-08	79.237	11363	12675	104280000	152	1134	155			2
ADSPLDIFLK	10	0	1117.6	tr|Q0JDT6|Q0JDT6_ORYSJOs04g0378200proteinOS=Oryzasativasubsp.japonicaOX=39947GN=Os04g0378200PE=2SV=1;tr|Q7XKH1|Q7XKH1_ORYSJOSJNBa0083D01.12proteinOS=Oryzasativasubsp.japonicaOX=39947GN=OSJNBa0083D01.12PE=4SV=1	tr|Q0JDT6|Q0JDT6_ORYSJOs04g0378200proteinOS=Oryzasativasubsp.japonicaOX=39947GN=Os04g0378200PE=2SV=1	156	165	yes	no	3	0.00074569	76.465	8993.8	5950.3	12480000	153	1407	156			1
ADSQVFLFANSK	12	0	1325.66	tr|Q5N754|Q5N754_ORYSJOs01g0815800proteinOS=Oryzasativasubsp.japonicaOX=39947GN=Os01g0815800PE=2SV=1;tr|Q75KZ3|Q75KZ3_ORYSJOs05g0486700proteinOS=Oryzasativasubsp.japonicaOX=39947GN=Os05g0486700PE=2SV=1	tr|Q75KZ3|Q75KZ3_ORYSJOs05g0486700proteinOS=Oryzasativasubsp.japonicaOX=39947GN=Os05g0486700PE=2SV=1	26	37	no	no	2;3	1.99e-05	78.324	11096	12174	145350000	154	1564;1858	157			2
ADSQVFLFSNSK	12	0	1341.66	tr|Q8L3Y6|Q8L3Y6_ORYSJPutative60SribosomalproteinL24OS=Oryzasativasubsp.japonicaOX=39947GN=OJ1118_B03.114PE=4SV=1;tr|Q0D7Q0|Q0D7Q0_ORYSJOs07g0224000proteinOS=Oryzasativasubsp.japonicaOX=39947GN=Os07g0224000PE=4SV=2;tr|A3BHW8|A3BHW8_ORYSJUncharacterizedproteinOS=Oryzasativasubsp.japonicaOX=39947GN=OsJ_23584PE=4SV=1;tr|E2DWX6|E2DWX6_ORYSJ60Sribosomalprotein(Fragment)OS=Oryzasativasubsp.japonicaOX=3…	tr|Q8L3Y6|Q8L3Y6_ORYSJPutative60SribosomalproteinL24OS=Oryzasativasubsp.japonicaOX=39947GN=OJ1118_B03.114PE=4SV=1	25	36	yes	no	3	0.0091023	42.209	2805.7	3136.7	5820200	155	912	158			1
ADTLDPALLRPGR	13	1	1393.77	tr|A0A0P0VIA6|A0A0P0VIA6_ORYSJOs02g0325100protein(Fragment)OS=Oryzasativasubsp.japonicaOX=39947GN=Os02g0325100PE=3SV=1;tr|Q8W3N9|Q8W3N9_ORYSJ26Sproteasomeregulatoryparticletriple-AATPasesubunit3(Fragment)OS=Oryzasativasubsp.japonicaOX=39947GN=OsRPT3PE=2SV=1;tr|Q6Z875|Q6Z875_ORYSJOs02g0325100proteinOS=Oryzasativasubsp.japonicaOX=39947GN=Os02g0325100PE=2SV=1;tr|B9F5D5|B9F5D5_ORYSJUncharacterizedpro…	tr|A0A0P0VIA6|A0A0P0VIA6_ORYSJOs02g0325100protein(Fragment)OS=Oryzasativasubsp.japonicaOX=39947GN=Os02g0325100PE=3SV=1	248	260	yes	no	3	7.5e-05	63.944	6765.3	6594.1	25705000	156	628	159			1
ADVALLR	7	0	756.449	tr|Q0JRH3|Q0JRH3_ORYSJOs01g0101200protein(Fragment)OS=Oryzasativasubsp.japonicaOX=39947GN=Os01g0101200PE=4SV=1;tr|B7EWK0|B7EWK0_ORYSJOs01g0101200proteinOS=Oryzasativasubsp.japonicaOX=39947GN=Os01g0101200PE=2SV=1;tr|Q7F2F8|Q7F2F8_ORYSJp0402A09.8proteinOS=Oryzasativasubsp.japonicaOX=39947GN=P0402A09.8PE=4SV=1	tr|Q0JRH3|Q0JRH3_ORYSJOs01g0101200protein(Fragment)OS=Oryzasativasubsp.japonicaOX=39947GN=Os01g0101200PE=4SV=1	106	112	yes	no	2	0.027499	97.068	5291.5	3169.9	1027300000	157	993	160			1
ADVESLISDHR	11	0	1240.6	sp|Q84NN4|CDSP_ORYSJThioredoxin-likeproteinCDSP32,chloroplasticOS=Oryzasativasubsp.japonicaOX=39947GN=CDSP32PE=2SV=1	sp|Q84NN4|CDSP_ORYSJThioredoxin-likeproteinCDSP32,chloroplasticOS=Oryzasativasubsp.japonicaOX=39947GN=CDSP32PE=2SV=1	193	203	yes	yes	3	0.0017373	43.604	11975	14323	18844000	158	479	161			2
ADVNNNVLK	9	0	985.519	tr|A3BDI4|A3BDI4_ORYSJGlycinecleavagesystemPproteinOS=Oryzasativasubsp.japonicaOX=39947GN=OsJ_21958PE=3SV=1;tr|Q69X42|Q69X42_ORYSJGlycinecleavagesystemPproteinOS=Oryzasativasubsp.japonicaOX=39947GN=P0429G06.10PE=3SV=1;tr|A2ZX46|A2ZX46_ORYSJGlycinecleavagesystemPproteinOS=Oryzasativasubsp.japonicaOX=39947GN=OsJ_03218PE=3SV=1;tr|A0A0P0WYZ5|A0A0P0WYZ5_ORYSJOs06g0611900protein(Fragment)OS=Oryzasativa…	tr|A3BDI4|A3BDI4_ORYSJGlycinecleavagesystemPproteinOS=Oryzasativasubsp.japonicaOX=39947GN=OsJ_21958PE=3SV=1	927	935	no	no	2;3	1.32e-05	67.563	44346	92664	218730000	159	902;1763	162;163	110		8
ADVVITPVVK	10	0	1039.63	tr|Q2QLI3|Q2QLI3_ORYSJExpressedproteinOS=Oryzasativasubsp.japonicaOX=39947GN=LOC_Os12g44370PE=2SV=1	tr|Q2QLI3|Q2QLI3_ORYSJExpressedproteinOS=Oryzasativasubsp.japonicaOX=39947GN=LOC_Os12g44370PE=2SV=1	243	252	yes	yes	2;3	0.0050361	53.683	8866.7	14558	27958000	160	1481	164			2
ADYAVEVGR	9	0	978.477	sp|Q07661|NDK1_ORYSJNucleosidediphosphatekinase1OS=Oryzasativasubsp.japonicaOX=39947GN=NDKRPE=1SV=1;tr|B7F7R5|B7F7R5_ORYSJNucleosidediphosphatekinaseOS=Oryzasativasubsp.japonicaOX=39947PE=2SV=1	sp|Q07661|NDK1_ORYSJNucleosidediphosphatekinase1OS=Oryzasativasubsp.japonicaOX=39947GN=NDKRPE=1SV=1	103	111	yes	no	2	0.0039819	108.74	78900	78525	915080000	161	158	165			8
AEAATLPVLSFTGEK	15	0	1532.81	tr|Q10NM5|Q10NM5_ORYSJ50SribosomalproteinL4,chloroplast,putative,expressedOS=Oryzasativasubsp.japonicaOX=39947GN=Os03g0265400PE=2SV=1;tr|B9F773|B9F773_ORYSJUncharacterizedproteinOS=Oryzasativasubsp.japonicaOX=39947GN=OsJ_10246PE=3SV=1;tr|Q84QA8|Q84QA8_ORYSJUncharacterizedproteinOJ1012B02.13OS=Oryzasativasubsp.japonicaOX=39947GN=OJ1012B02.13PE=3SV=1	tr|Q10NM5|Q10NM5_ORYSJ50SribosomalproteinL4,chloroplast,putative,expressedOS=Oryzasativasubsp.japonicaOX=39947GN=Os03g0265400PE=2SV=1	62	76	yes	no	3	2.8e-05	57.328	4268.1	2326.1	5971100	162	1085	166			1
AEAEGALPVLGHR	13	0	1318.7	tr|B9GAQ3|B9GAQ3_ORYSJ6-phosphogluconatedehydrogenase,decarboxylatingOS=Oryzasativasubsp.japonicaOX=39947GN=OsJ_33909PE=3SV=1;sp|Q2R480|6PGD2_ORYSJ6-phosphogluconatedehydrogenase,decarboxylating2,chloroplasticOS=Oryzasativasubsp.japonicaOX=39947GN=G6PGH2PE=2SV=1	tr|B9GAQ3|B9GAQ3_ORYSJ6-phosphogluconatedehydrogenase,decarboxylatingOS=Oryzasativasubsp.japonicaOX=39947GN=OsJ_33909PE=3SV=1	33	45	yes	no	3	4.75e-26	86.911	0	0	0	163	271	167			1
AEAGVGGINPSIR	13	0	1239.66	tr|Q0D6L9|Q0D6L9_ORYSJOs07g0467200proteinOS=Oryzasativasubsp.japonicaOX=39947GN=Os07g0467200PE=4SV=1;tr|Q69RL9|Q69RL9_ORYSJUncharacterizedproteinP0003B09.10OS=Oryzasativasubsp.japonicaOX=39947GN=P0003B09.10PE=4SV=1	tr|Q0D6L9|Q0D6L9_ORYSJOs07g0467200proteinOS=Oryzasativasubsp.japonicaOX=39947GN=Os07g0467200PE=4SV=1	41	53	yes	no	2;3	1.09e-10	104.41	63585	67156	508700000	164	1330	168			7
AEALDPAFGDDAER	14	0	1475.65	tr|B9F0D3|B9F0D3_ORYSJUncharacterizedproteinOS=Oryzasativasubsp.japonicaOX=39947GN=OsJ_07014PE=3SV=1;tr|D5L5Z0|D5L5Z0_ORYSJCIN1(Fragment)OS=Oryzasativasubsp.japonicaOX=39947GN=cin1PE=3SV=1;tr|D5L5Y8|D5L5Y8_ORYSJCIN1(Fragment)OS=Oryzasativasubsp.japonicaOX=39947GN=cin1PE=3SV=1;tr|D5L630|D5L630_ORYSJCIN1OS=Oryzasativasubsp.japonicaOX=39947GN=cin1PE=3SV=1;tr|D5L607|D5L607_ORYSJCIN1OS=Oryzasativasubs…	tr|B9F0D3|B9F0D3_ORYSJUncharacterizedproteinOS=Oryzasativasubsp.japonicaOX=39947GN=OsJ_07014PE=3SV=1	237	250	yes	no	2	0.0071101	41.283	3930.7	7097.7	14097000	165	183	169			2
AEALVVVQEPEVK	13	0	1409.78	tr|Q5N8I8|Q5N8I8_ORYSJOs01g0700000proteinOS=Oryzasativasubsp.japonicaOX=39947GN=Os01g0700000PE=2SV=1	tr|Q5N8I8|Q5N8I8_ORYSJOs01g0700000proteinOS=Oryzasativasubsp.japonicaOX=39947GN=Os01g0700000PE=2SV=1	133	145	yes	yes	3	0.0008343	53.967	7917.9	6402.7	8598100	166	1568	170			2
AEANLGNVLK	10	0	1027.57	sp|Q6Z6L4|APM1A_ORYSJAminopeptidaseM1-AOS=Oryzasativasubsp.japonicaOX=39947GN=Os02g0218200PE=2SV=1;tr|A0A0P0VGI4|A0A0P0VGI4_ORYSJOs02g0218200protein(Fragment)OS=Oryzasativasubsp.japonicaOX=39947GN=Os02g0218200PE=4SV=1	sp|Q6Z6L4|APM1A_ORYSJAminopeptidaseM1-AOS=Oryzasativasubsp.japonicaOX=39947GN=Os02g0218200PE=2SV=1	863	872	yes	no	3	0.00057275	70.977	19008	26375	37705000	167	408	171			2
AEDVIGPDVEK	11	0	1170.58	tr|A0A0P0WP33|A0A0P0WP33_ORYSJPhosphoglyceratekinaseOS=Oryzasativasubsp.japonicaOX=39947GN=Os05g0496200PE=3SV=1;tr|Q75K90|Q75K90_ORYSJPhosphoglyceratekinaseOS=Oryzasativasubsp.japonicaOX=39947GN=OJ1118_C04.1PE=3SV=1;tr|A0A0N7KL10|A0A0N7KL10_ORYSJPhosphoglyceratekinase(Fragment)OS=Oryzasativasubsp.japonicaOX=39947GN=Os05g0496200PE=3SV=1	tr|A0A0P0WP33|A0A0P0WP33_ORYSJPhosphoglyceratekinaseOS=Oryzasativasubsp.japonicaOX=39947GN=Os05g0496200PE=3SV=1	173	183	yes	no	2;3	5.59e-05	70.488	7480.1	11645	167010000	168	702	172			2
AEEAAAEAVR	10	0	1015.49	tr|Q6K6C3|Q6K6C3_ORYSJOs02g0815300proteinOS=Oryzasativasubsp.japonicaOX=39947GN=Os02g0815300PE=2SV=1;tr|A0A0P0VR55|A0A0P0VR55_ORYSJOs02g0815300protein(Fragment)OS=Oryzasativasubsp.japonicaOX=39947GN=Os02g0815300PE=4SV=1	tr|Q6K6C3|Q6K6C3_ORYSJOs02g0815300proteinOS=Oryzasativasubsp.japonicaOX=39947GN=Os02g0815300PE=2SV=1	76	85	yes	no	2	0.0061991	56.258	5645.8	9017.5	11200000	169	641	173			1
AEEIMGQAMR	10	0	1134.52	sp|Q40648|KCAB_ORYSJProbablevoltage-gatedpotassiumchannelsubunitbetaOS=Oryzasativasubsp.japonicaOX=39947GN=KOB1PE=1SV=2	sp|Q40648|KCAB_ORYSJProbablevoltage-gatedpotassiumchannelsubunitbetaOS=Oryzasativasubsp.japonicaOX=39947GN=KOB1PE=1SV=2	59	68	yes	yes	2	0.0017769	81.594	10356	15617	44035000	170	278	174			1
AEEIVLQPIR	10	0	1166.67	tr|A3B841|A3B841_ORYSJ3-phosphoshikimate1-carboxyvinyltransferaseOS=Oryzasativasubsp.japonicaOX=39947GN=OsJ_20021PE=3SV=1;tr|Q5VNW0|Q5VNW0_ORYSJ3-phosphoshikimate1-carboxyvinyltransferaseOS=Oryzasativasubsp.japonicaOX=39947GN=Os06g0133900PE=3SV=1;tr|Q84ZY1|Q84ZY1_ORYSJPutative3-phosphoshikimate1-carboxyvinyltransferase(Fragment)OS=Oryzasativasubsp.japonicaOX=39947GN=134P10.12PE=4SV=1	tr|A3B841|A3B841_ORYSJ3-phosphoshikimate1-carboxyvinyltransferaseOS=Oryzasativasubsp.japonicaOX=39947GN=OsJ_20021PE=3SV=1	73	82	yes	no	2;3	0.00059664	70.028	9734.1	15168	70663000	171	893	175			2
AEEYFSK	7	0	872.392	tr|Q10PV6|Q10PV6_ORYSJ50SribosomalproteinL15,chloroplast,putative,expressedOS=Oryzasativasubsp.japonicaOX=39947GN=Os03g0219900PE=3SV=1	tr|Q10PV6|Q10PV6_ORYSJ50SribosomalproteinL15,chloroplast,putative,expressedOS=Oryzasativasubsp.japonicaOX=39947GN=Os03g0219900PE=3SV=1	244	250	yes	yes	3	0.025444	68.422	12792	12288	65000000	172	1461	176			1
AEEYHQQYLAK	11	0	1378.65	tr|Q9AY51|Q9AY51_ORYSJPutativepeptidemethioninesulfoxidereductaseOS=Oryzasativasubsp.japonicaOX=39947GN=OSJNBa0027P10.3PE=3SV=1;sp|Q336R9|MSRA4_ORYSJPeptidemethioninesulfoxidereductaseA4,chloroplasticOS=Oryzasativasubsp.japonicaOX=39947GN=MSRA4PE=2SV=2;tr|B9G712|B9G712_ORYSJUncharacterizedproteinOS=Oryzasativasubsp.japonicaOX=39947GN=OsJ_32480PE=3SV=1	tr|Q9AY51|Q9AY51_ORYSJPutativepeptidemethioninesulfoxidereductaseOS=Oryzasativasubsp.japonicaOX=39947GN=OSJNBa0027P10.3PE=3SV=1	173	183	yes	no	3	4.86e-05	72.006	46128	57998	97104000	173	274	177			4
AEFPFHAIPK	10	0	1155.61	tr|Q7F7Z7|Q7F7Z7_ORYSJSimilartoArabidopsisthalianaputativeacyl-coAdehydrogenaseOS=Oryzasativasubsp.japonicaOX=39947PE=3SV=1;tr|Q75IR2|Q75IR2_ORYSJOs05g0163700proteinOS=Oryzasativasubsp.japonicaOX=39947GN=Os05g0163700PE=2SV=1;tr|Q5ZEL4|Q5ZEL4_ORYSJOs01g0159400proteinOS=Oryzasativasubsp.japonicaOX=39947GN=Os01g0159400PE=2SV=1	tr|Q7F7Z7|Q7F7Z7_ORYSJSimilartoArabidopsisthalianaputativeacyl-coAdehydrogenaseOS=Oryzasativasubsp.japonicaOX=39947PE=3SV=1	80	89	yes	no	3	0.0021945	59.757	6858.9	10396	21594000	174	1631	178			1
AEFPIFDK	8	0	965.486	tr|B7FAE9|B7FAE9_ORYSJGlutathioneperoxidaseOS=Oryzasativasubsp.japonicaOX=39947GN=Os06g0185900PE=2SV=1;tr|Q5SMW6|Q5SMW6_ORYSJGlutathioneperoxidaseOS=Oryzasativasubsp.japonicaOX=39947GN=P0568D10.7PE=3SV=1;tr|B9FRW5|B9FRW5_ORYSJUncharacterizedproteinOS=Oryzasativasubsp.japonicaOX=39947GN=OsJ_20379PE=4SV=1;tr|Q0ITA3|Q0ITA3_ORYSJGlutathioneperoxidase(Fragment)OS=Oryzasativasubsp.japonicaOX=39947GN=Os…	tr|B7FAE9|B7FAE9_ORYSJGlutathioneperoxidaseOS=Oryzasativasubsp.japonicaOX=39947GN=Os06g0185900PE=2SV=1	162	169	yes	no	2;3	0.011077	96.253	47565	66527	126910000	175	1001	179			4
AEGDSLWVTVR	11	0	1231.62	tr|Q2QP59|Q2QP59_ORYSJOs12g0541000proteinOS=Oryzasativasubsp.japonicaOX=39947GN=LOC_Os12g35580PE=4SV=1;tr|B7FAH8|B7FAH8_ORYSJOs12g0541000proteinOS=Oryzasativasubsp.japonicaOX=39947GN=Os12g0541000PE=2SV=1	tr|Q2QP59|Q2QP59_ORYSJOs12g0541000proteinOS=Oryzasativasubsp.japonicaOX=39947GN=LOC_Os12g35580PE=4SV=1	202	212	yes	no	2	0.0017853	68.657	7566.4	8594.9	99261000	176	1002	180			1
AEGGFLGADVILK	13	0	1288.7	tr|Q7XPR2|Q7XPR2_ORYSJAminomethyltransferaseOS=Oryzasativasubsp.japonicaOX=39947GN=Os04g0623800PE=3SV=2;tr|B7ENR4|B7ENR4_ORYSJAminomethyltransferase(Fragment)OS=Oryzasativasubsp.japonicaOX=39947PE=2SV=1;tr|A3AXK2|A3AXK2_ORYSJAminomethyltransferaseOS=Oryzasativasubsp.japonicaOX=39947GN=OsJ_16220PE=3SV=1;tr|A0A0P0WF18|A0A0P0WF18_ORYSJAminomethyltransferase(Fragment)OS=Oryzasativasubsp.japonicaOX=39…	tr|Q7XPR2|Q7XPR2_ORYSJAminomethyltransferaseOS=Oryzasativasubsp.japonicaOX=39947GN=Os04g0623800PE=3SV=2	303	315	yes	no	3	0.0008343	53.967	1277.4	3129.4	30726000	177	987	181			1
AEGIPLSPYTVR	12	0	1301.7	tr|A0A0N7KFU2|A0A0N7KFU2_ORYSJOs02g0664300protein(Fragment)OS=Oryzasativasubsp.japonicaOX=39947GN=Os02g0664300PE=4SV=1;tr|B9F1I6|B9F1I6_ORYSJUncharacterizedproteinOS=Oryzasativasubsp.japonicaOX=39947GN=OsJ_07840PE=4SV=1;sp|Q6ESI7|TPPII_ORYSJTripeptidyl-peptidase2OS=Oryzasativasubsp.japonicaOX=39947GN=TPP2PE=2SV=1;tr|A0A0P0VML9|A0A0P0VML9_ORYSJOs02g0664300protein(Fragment)OS=Oryzasativasubsp.japon…	tr|A0A0N7KFU2|A0A0N7KFU2_ORYSJOs02g0664300protein(Fragment)OS=Oryzasativasubsp.japonicaOX=39947GN=Os02g0664300PE=4SV=1	558	569	yes	no	2	0.00047731	58.37	4160.1	7683.3	23878000	178	358	182			1
AEIAAALNK	9	0	899.508	tr|Q84PA4|Q84PA4_ORYSJATPsynthaseBchain,chloroplast,putative,expressedOS=Oryzasativasubsp.japonicaOX=39947GN=Os03g0278900PE=2SV=1	tr|Q84PA4|Q84PA4_ORYSJATPsynthaseBchain,chloroplast,putative,expressedOS=Oryzasativasubsp.japonicaOX=39947GN=Os03g0278900PE=2SV=1	142	150	yes	yes	2;3	0.0029215	98.299	35380	75973	328210000	179	1966	183			6
AELAAALAK	9	0	856.502	tr|Q7XND3|Q7XND3_ORYSJOSJNBb0034I13.6proteinOS=Oryzasativasubsp.japonicaOX=39947GN=Os04g0636600PE=3SV=1;tr|A3AXT8|A3AXT8_ORYSJUncharacterizedproteinOS=Oryzasativasubsp.japonicaOX=39947GN=OsJ_16326PE=3SV=1	tr|Q7XND3|Q7XND3_ORYSJOSJNBb0034I13.6proteinOS=Oryzasativasubsp.japonicaOX=39947GN=Os04g0636600PE=3SV=1	404	412	yes	no	2	0.031539	54.549	4978.4	6804.5	2039000	180	890	184			1
AELAELAAASER	12	0	1229.63	tr|Q6Z7R9|Q6Z7R9_ORYSJOs02g0741500proteinOS=Oryzasativasubsp.japonicaOX=39947GN=Os02g0741500PE=4SV=1	tr|Q6Z7R9|Q6Z7R9_ORYSJOs02g0741500proteinOS=Oryzasativasubsp.japonicaOX=39947GN=Os02g0741500PE=4SV=1	72	83	yes	yes	3	0.0089833	32.933	4449.6	4277.5	8134000	181	1803	185			2
AELCDLYAR	9	0	1109.52	tr|B9G6E3|B9G6E3_ORYSJUncharacterizedproteinOS=Oryzasativasubsp.japonicaOX=39947GN=OsJ_31997PE=4SV=1;tr|Q9FWV2|Q9FWV2_ORYSJPutativechloroplastinnerenvelopeproteinOS=Oryzasativasubsp.japonicaOX=39947GN=OSJNBa0051D19.7PE=4SV=1;tr|Q7XD45|Q7XD45_ORYSJChloroplastinnerenvelopeprotein,putative,expressedOS=Oryzasativasubsp.japonicaOX=39947GN=LOC_Os10g35010PE=4SV=2	tr|Q9FWV2|Q9FWV2_ORYSJPutativechloroplastinnerenvelopeproteinOS=Oryzasativasubsp.japonicaOX=39947GN=OSJNBa0051D19.7PE=4SV=1	187	195	no	no	2	0.00026644	93.143	25416	44269	80773000	182	1902;1270	186			3
AELCDLYGR	9	0	1095.5	tr|Q0IWS0|Q0IWS0_ORYSJOs10g0492300proteinOS=Oryzasativasubsp.japonicaOX=39947GN=Os10g0492300PE=4SV=1;tr|Q337I1|Q337I1_ORYSJIAP100,putative,expressedOS=Oryzasativasubsp.japonicaOX=39947GN=LOC_Os10g35030PE=4SV=1;tr|Q109H2|Q109H2_ORYSJIAP100,putative,expressedOS=Oryzasativasubsp.japonicaOX=39947GN=LOC_Os10g35030PE=4SV=1;tr|B9G6E5|B9G6E5_ORYSJUncharacterizedproteinOS=Oryzasativasubsp.japonicaOX=39947…	tr|Q0IWS0|Q0IWS0_ORYSJOs10g0492300proteinOS=Oryzasativasubsp.japonicaOX=39947GN=Os10g0492300PE=4SV=1	153	161	yes	no	2;3	0.0030393	93.429	66044	148390	573090000	183	1383	187			8
AELEAAAGGAR	11	0	1014.51	tr|A0A0P0XVV6|A0A0P0XVV6_ORYSJOs10g0500700proteinOS=Oryzasativasubsp.japonicaOX=39947GN=Os10g0500700PE=4SV=1;sp|Q0IWL9|GRS11_ORYSJMonothiolglutaredoxin-S11OS=Oryzasativasubsp.japonicaOX=39947GN=GRXS11PE=2SV=2	tr|A0A0P0XVV6|A0A0P0XVV6_ORYSJOs10g0500700proteinOS=Oryzasativasubsp.japonicaOX=39947GN=Os10g0500700PE=4SV=1	11	21	yes	no	2	0.00029825	80.755	10721	16754	18632000	184	190	188			1
AELGGVK	7	0	672.381	tr|Q84PA4|Q84PA4_ORYSJATPsynthaseBchain,chloroplast,putative,expressedOS=Oryzasativasubsp.japonicaOX=39947GN=Os03g0278900PE=2SV=1;tr|A3AGM3|A3AGM3_ORYSJUncharacterizedproteinOS=Oryzasativasubsp.japonicaOX=39947GN=OsJ_10351PE=3SV=1	tr|Q84PA4|Q84PA4_ORYSJATPsynthaseBchain,chloroplast,putative,expressedOS=Oryzasativasubsp.japonicaOX=39947GN=Os03g0278900PE=2SV=1	114	120	yes	no	3	0.021186	83.614	4355.5	8826.8	38233000	185	1966	189			1
AELHPLLLGSPER	13	0	1430.79	tr|Q0DC10|Q0DC10_ORYSJOs06g0498400protein(Fragment)OS=Oryzasativasubsp.japonicaOX=39947GN=Os06g0498400PE=4SV=1;tr|B9FTF7|B9FTF7_ORYSJUncharacterizedproteinOS=Oryzasativasubsp.japonicaOX=39947GN=OsJ_21446PE=4SV=1	tr|Q0DC10|Q0DC10_ORYSJOs06g0498400protein(Fragment)OS=Oryzasativasubsp.japonicaOX=39947GN=Os06g0498400PE=4SV=1	789	801	yes	no	3	0.0020143	48.527	4612.3	6818.5	21722000	186	1193	190			1
AELLDPAVK	9	0	954.539	tr|Q5QM39|Q5QM39_ORYSJOs01g0528800proteinOS=Oryzasativasubsp.japonicaOX=39947GN=Os01g0528800PE=2SV=1	tr|Q5QM39|Q5QM39_ORYSJOs01g0528800proteinOS=Oryzasativasubsp.japonicaOX=39947GN=Os01g0528800PE=2SV=1	104	112	yes	yes	2	0.013406	56.411	4758.2	9185.9	15321000	187	1572	191			1
AELQAQLK	8	0	899.508	tr|Q7XMJ1|Q7XMJ1_ORYSJOSJNBb0006N15.8proteinOS=Oryzasativasubsp.japonicaOX=39947GN=Os04g0376000PE=2SV=2;tr|Q6K667|Q6K667_ORYSJOs02g0503400proteinOS=Oryzasativasubsp.japonicaOX=39947GN=Os02g0503400PE=2SV=1;tr|A3AT03|A3AT03_ORYSJUncharacterizedproteinOS=Oryzasativasubsp.japonicaOX=39947GN=OsJ_14490PE=3SV=1;tr|Q0D991|Q0D991_ORYSJOs06g0732000proteinOS=Oryzasativasubsp.japonicaOX=39947GN=Os06g0732000P…	tr|Q7XMJ1|Q7XMJ1_ORYSJOSJNBb0006N15.8proteinOS=Oryzasativasubsp.japonicaOX=39947GN=Os04g0376000PE=2SV=2	15	22	yes	no	2;3	0.011434	79.906	44938	51732	166600000	188	884	192			4
AELQQAHAEAQGLVVAR	17	0	1789.94	tr|A0A0P0VFT9|A0A0P0VFT9_ORYSJOs02g0192100proteinOS=Oryzasativasubsp.japonicaOX=39947GN=Os02g0192100PE=4SV=1;tr|B9F3T2|B9F3T2_ORYSJUncharacterizedproteinOS=Oryzasativasubsp.japonicaOX=39947GN=OsJ_05713PE=4SV=1	tr|A0A0P0VFT9|A0A0P0VFT9_ORYSJOs02g0192100proteinOS=Oryzasativasubsp.japonicaOX=39947GN=Os02g0192100PE=4SV=1	129	145	yes	no	3	0.0025926	41.386	7995.7	10996	12501000	189	625	193			1
AELSLLR	7	0	800.476	tr|Q7XMJ1|Q7XMJ1_ORYSJOSJNBb0006N15.8proteinOS=Oryzasativasubsp.japonicaOX=39947GN=Os04g0376000PE=2SV=2;tr|Q6K667|Q6K667_ORYSJOs02g0503400proteinOS=Oryzasativasubsp.japonicaOX=39947GN=Os02g0503400PE=2SV=1;tr|A3AT03|A3AT03_ORYSJUncharacterizedproteinOS=Oryzasativasubsp.japonicaOX=39947GN=OsJ_14490PE=3SV=1	tr|Q7XMJ1|Q7XMJ1_ORYSJOSJNBb0006N15.8proteinOS=Oryzasativasubsp.japonicaOX=39947GN=Os04g0376000PE=2SV=2	26	32	yes	no	2	0.021247	107.32	8490.6	4903.3	952640000	190	884	194			1
AENAVLEAGGSVLR	14	0	1384.73	tr|Q942T8|Q942T8_ORYSJp0560B06.4proteinOS=Oryzasativasubsp.japonicaOX=39947GN=P0560B06.4PE=4SV=1;tr|B9EWR8|B9EWR8_ORYSJUncharacterizedproteinOS=Oryzasativasubsp.japonicaOX=39947GN=OsJ_01777PE=4SV=1;tr|A0A0P0V2H1|A0A0P0V2H1_ORYSJOs01g0367400proteinOS=Oryzasativasubsp.japonicaOX=39947GN=Os01g0367400PE=4SV=1	tr|Q942T8|Q942T8_ORYSJp0560B06.4proteinOS=Oryzasativasubsp.japonicaOX=39947GN=P0560B06.4PE=4SV=1	51	64	yes	no	3	0.00073372	40.801	7898.9	5116.4	25860000	191	1029	195			1
AEPCGTPLCESIPSDVR	17	0	1886.85	tr|Q8LNN1|Q8LNN1_ORYSJEukaryoticaspartylproteasefamilyprotein,expressedOS=Oryzasativasubsp.japonicaOX=39947GN=OSJNBa0040D23.12PE=2SV=1;tr|A3C6V7|A3C6V7_ORYSJUncharacterizedproteinOS=Oryzasativasubsp.japonicaOX=39947GN=OsJ_32292PE=3SV=1	tr|Q8LNN1|Q8LNN1_ORYSJEukaryoticaspartylproteasefamilyprotein,expressedOS=Oryzasativasubsp.japonicaOX=39947GN=OSJNBa0040D23.12PE=2SV=1	103	119	yes	no	3	0.0023222	42.277	3416.5	2680.9	15297000	192	2016	196			1
AEPIYITTCPR	11	0	1319.65	tr|Q0J0Q9|Q0J0Q9_ORYSJOs09g0487600proteinOS=Oryzasativasubsp.japonicaOX=39947GN=Os09g0487600PE=3SV=1;tr|B9G498|B9G498_ORYSJUncharacterizedproteinOS=Oryzasativasubsp.japonicaOX=39947GN=OsJ_29824PE=3SV=1;tr|A0A0P0XNS4|A0A0P0XNS4_ORYSJOs09g0487600proteinOS=Oryzasativasubsp.japonicaOX=39947GN=Os09g0487600PE=3SV=1	tr|Q0J0Q9|Q0J0Q9_ORYSJOs09g0487600proteinOS=Oryzasativasubsp.japonicaOX=39947GN=Os09g0487600PE=3SV=1	315	325	yes	no	2;3	0.00011912	79.974	24785	22649	44177000	193	770	197			2
AEQITWTSLDYDK	13	0	1568.74	sp|Q0JL44|SGT1_ORYSJProteinSGT1homologOS=Oryzasativasubsp.japonicaOX=39947GN=SGT1PE=1SV=1	sp|Q0JL44|SGT1_ORYSJProteinSGT1homologOS=Oryzasativasubsp.japonicaOX=39947GN=SGT1PE=1SV=1	245	257	yes	yes	3	0.0055388	43.382	2783.1	3811	6579300	194	216	198			1
AEQMLINNPSR	11	0	1271.63	tr|A1YQJ2|A1YQJ2_ORYSJAspartateaminotransferaseOS=Oryzasativasubsp.japonicaOX=39947GN=OsJ_03530PE=2SV=1;sp|P37833|AATC_ORYSJAspartateaminotransferase,cytoplasmicOS=Oryzasativasubsp.japonicaOX=39947GN=Os01g0760600PE=2SV=1;tr|Q0JJ47|Q0JJ47_ORYSJAspartateaminotransferaseOS=Oryzasativasubsp.japonicaOX=39947GN=Os01g0760600PE=2SV=1	tr|A1YQJ2|A1YQJ2_ORYSJAspartateaminotransferaseOS=Oryzasativasubsp.japonicaOX=39947GN=OsJ_03530PE=2SV=1	57	67	yes	no	2	8.37e-07	100.88	8026.9	12608	32792000	195	124	199			1
AERPLVVFGK	10	1	1114.65	sp|Q0JMH0|HACL_ORYSJ2-hydroxyacyl-CoAlyaseOS=Oryzasativasubsp.japonicaOX=39947GN=Os01g0505400PE=3SV=3;tr|B9EX46|B9EX46_ORYSJUncharacterizedproteinOS=Oryzasativasubsp.japonicaOX=39947GN=OsJ_01941PE=3SV=1;tr|B7EAG8|B7EAG8_ORYSJOs01g0505400proteinOS=Oryzasativasubsp.japonicaOX=39947GN=Os01g0505400PE=2SV=1	sp|Q0JMH0|HACL_ORYSJ2-hydroxyacyl-CoAlyaseOS=Oryzasativasubsp.japonicaOX=39947GN=Os01g0505400PE=3SV=3	221	230	yes	no	3	0.0016348	67.726	19417	32716	36668000	196	219	200			1
AESLDDAIQIVNR	13	0	1442.74	tr|Q6Z4E4|Q6Z4E4_ORYSJMethylmalonatesemi-aldehydedehydrogenaseOS=Oryzasativasubsp.japonicaOX=39947GN=Os07g0188800PE=2SV=1;tr|B9FVX6|B9FVX6_ORYSJUncharacterizedproteinOS=Oryzasativasubsp.japonicaOX=39947GN=OsJ_23385PE=4SV=1;tr|A0A0P0X3Y0|A0A0P0X3Y0_ORYSJOs07g0188800protein(Fragment)OS=Oryzasativasubsp.japonicaOX=39947GN=Os07g0188800PE=4SV=1	tr|Q6Z4E4|Q6Z4E4_ORYSJMethylmalonatesemi-aldehydedehydrogenaseOS=Oryzasativasubsp.japonicaOX=39947GN=Os07g0188800PE=2SV=1	429	441	yes	no	3	2.98e-16	128.28	6978.9	7079.7	100810000	197	1218	201			2
AESLNDAIQIVNR	13	0	1441.75	tr|O49218|O49218_ORYSJMethylmalonatesemi-aldehydedehydrogenaseOS=Oryzasativasubsp.japonicaOX=39947GN=MMSDH1PE=2SV=1	tr|O49218|O49218_ORYSJMethylmalonatesemi-aldehydedehydrogenaseOS=Oryzasativasubsp.japonicaOX=39947GN=MMSDH1PE=2SV=1	427	439	no	no		1	NaN	0	0	0	198	1322				0
AETLMLEK	8	0	933.484	tr|Q6KAJ2|Q6KAJ2_ORYSJAspartateaminotransferaseOS=Oryzasativasubsp.japonicaOX=39947GN=Os02g0797500PE=2SV=1	tr|Q6KAJ2|Q6KAJ2_ORYSJAspartateaminotransferaseOS=Oryzasativasubsp.japonicaOX=39947GN=Os02g0797500PE=2SV=1	108	115	yes	yes	2;3	0.00097768	71.379	9728.1	13157	14704000	199	1755	202			3
AETNLLFEK	9	0	1063.56	tr|Q10R45|Q10R45_ORYSJAlanine-glyoxylateaminotransferase2,mitochondrial,putative,expressedOS=Oryzasativasubsp.japonicaOX=39947GN=Os03g0171900PE=2SV=1	tr|Q10R45|Q10R45_ORYSJAlanine-glyoxylateaminotransferase2,mitochondrial,putative,expressedOS=Oryzasativasubsp.japonicaOX=39947GN=Os03g0171900PE=2SV=1	433	441	yes	yes	3	0.012165	44.318	18144	21610	33936000	200	1470	203			2
AEYPIFDK	8	0	981.481	tr|Q6ESJ0|Q6ESJ0_ORYSJGlutathioneperoxidaseOS=Oryzasativasubsp.japonicaOX=39947GN=Os02g0664000PE=2SV=1;tr|A0A0N7KJH5|A0A0N7KJH5_ORYSJGlutathioneperoxidase(Fragment)OS=Oryzasativasubsp.japonicaOX=39947GN=Os04g0556300PE=3SV=1;tr|Q0JB49|Q0JB49_ORYSJGlutathioneperoxidaseOS=Oryzasativasubsp.japonicaOX=39947GN=Os04g0556300PE=2SV=1;tr|Q7XU04|Q7XU04_ORYSJGlutathioneperoxidaseOS=Oryzasativasubsp.japonicaO…	tr|Q6ESJ0|Q6ESJ0_ORYSJGlutathioneperoxidaseOS=Oryzasativasubsp.japonicaOX=39947GN=Os02g0664000PE=2SV=1	165	172	no	no	3	0.015635	60.973	11366	16214	34709000	201	1701;583	204			2
AFADAIVK	8	0	833.465	tr|A0A0N7KI36|A0A0N7KI36_ORYSJPeroxidaseOS=Oryzasativasubsp.japonicaOX=39947GN=Os03g0762300PE=3SV=1;tr|Q8W5H8|Q8W5H8_ORYSJPeroxidaseOS=Oryzasativasubsp.japonicaOX=39947GN=prx50PE=3SV=1;tr|Q10ET8|Q10ET8_ORYSJPeroxidaseOS=Oryzasativasubsp.japonicaOX=39947GN=LOC_Os03g55410PE=2SV=1	tr|A0A0N7KI36|A0A0N7KI36_ORYSJPeroxidaseOS=Oryzasativasubsp.japonicaOX=39947GN=Os03g0762300PE=3SV=1	248	255	yes	no	2	0.030905	64.803	25385	22568	47545000	202	580	205			1
AFAEASMTTAYEK	13	0	1418.64	tr|Q7F280|Q7F280_ORYSJIsocitratedehydrogenase[NADP]OS=Oryzasativasubsp.japonicaOX=39947GN=Os01g0654500PE=2SV=1	tr|Q7F280|Q7F280_ORYSJIsocitratedehydrogenase[NADP]OS=Oryzasativasubsp.japonicaOX=39947GN=Os01g0654500PE=2SV=1	191	203	yes	yes	3	4.08e-05	49.423	24039	33083	53516000	203	1876	206			3
AFAEETGLLLR	11	0	1218.66	tr|Q8LNC8|Q8LNC8_ORYSJPutativeoxidoreductaseOS=Oryzasativasubsp.japonicaOX=39947GN=OSJNBa0044A10.21PE=4SV=1;tr|A0A0P0XUE2|A0A0P0XUE2_ORYSJOs10g0403700proteinOS=Oryzasativasubsp.japonicaOX=39947GN=Os10g0403700PE=4SV=1;tr|Q0IY01|Q0IY01_ORYSJOs10g0403700proteinOS=Oryzasativasubsp.japonicaOX=39947GN=Os10g0403700PE=4SV=1;tr|Q338H2|Q338H2_ORYSJOxidoreductasefamily,NAD-bindingRossmannfoldcontainingprote…	tr|Q8LNC8|Q8LNC8_ORYSJPutativeoxidoreductaseOS=Oryzasativasubsp.japonicaOX=39947GN=OSJNBa0044A10.21PE=4SV=1	63	73	yes	no	2	0.00025559	65.305	3492.2	5143.4	9229800	204	778	207			1
AFAEVAAK	8	0	805.433	tr|Q8S718|Q8S718_ORYSJGlutathioneS-transferaseGSTU6,putative,expressedOS=Oryzasativasubsp.japonicaOX=39947GN=LOC_Os10g38700PE=2SV=1	tr|Q8S718|Q8S718_ORYSJGlutathioneS-transferaseGSTU6,putative,expressedOS=Oryzasativasubsp.japonicaOX=39947GN=LOC_Os10g38700PE=2SV=1	145	152	yes	yes	2;3	0.011335	105.39	56625	46597	68657000	205	2031	208			3
AFAGSPIVGEIR	12	0	1215.66	tr|A0A0N7KJP5|A0A0N7KJP5_ORYSJOs04g0614600protein(Fragment)OS=Oryzasativasubsp.japonicaOX=39947GN=Os04g0614600PE=3SV=1;sp|Q7XN11|GATP1_ORYSJGamma-aminobutyratetransaminase1,mitochondrialOS=Oryzasativasubsp.japonicaOX=39947GN=OSL2PE=1SV=2	tr|A0A0N7KJP5|A0A0N7KJP5_ORYSJOs04g0614600protein(Fragment)OS=Oryzasativasubsp.japonicaOX=39947GN=Os04g0614600PE=3SV=1	283	294	yes	no	2;3	1.99e-05	84.213	24034	19830	53942000	206	457	209			4
AFAGWPGTR	9	0	961.477	tr|Q5N7L5|Q5N7L5_ORYSJMet-tRNAiformyltransferase-likeOS=Oryzasativasubsp.japonicaOX=39947GN=Os01g0687500PE=2SV=1	tr|Q5N7L5|Q5N7L5_ORYSJMet-tRNAiformyltransferase-likeOS=Oryzasativasubsp.japonicaOX=39947GN=Os01g0687500PE=2SV=1	269	277	yes	yes	2	0.0092492	61.962	7322.1	10370	30430000	207	1567	210			1
AFANLAK	7	0	733.412	tr|Q7EZD2|Q7EZD2_ORYSJOs08g0158500proteinOS=Oryzasativasubsp.japonicaOX=39947GN=P0498E12.110PE=2SV=1	tr|Q7EZD2|Q7EZD2_ORYSJOs08g0158500proteinOS=Oryzasativasubsp.japonicaOX=39947GN=P0498E12.110PE=2SV=1	282	288	yes	yes	2	0.022511	61.997	0	0	0	208	1871	211			1
AFATYTNAK	9	0	985.487	tr|Q8LQ33|Q8LQ33_ORYSJAlpha-1,4glucanphosphorylaseOS=Oryzasativasubsp.japonicaOX=39947GN=Os01g0851700PE=2SV=1	tr|Q8LQ33|Q8LQ33_ORYSJAlpha-1,4glucanphosphorylaseOS=Oryzasativasubsp.japonicaOX=39947GN=Os01g0851700PE=2SV=1	616	624	yes	yes	3	2.6e-06	63.419	0	0	0	209	2018	212			1
AFCAVSPGVPK	11	0	1131.57	tr|Q7F8Y3|Q7F8Y3_ORYSJOSJNBb0116K07.9proteinOS=Oryzasativasubsp.japonicaOX=39947GN=Os04g0504600PE=4SV=1;tr|Q7X8I9|Q7X8I9_ORYSJOSJNBa0014K14.17proteinOS=Oryzasativasubsp.japonicaOX=39947GN=OSJNBa0014K14.17PE=4SV=3	tr|Q7F8Y3|Q7F8Y3_ORYSJOSJNBb0116K07.9proteinOS=Oryzasativasubsp.japonicaOX=39947GN=Os04g0504600PE=4SV=1	274	284	yes	no	3	0.0024886	53.751	12022	17903	12837000	210	1880	213			1
AFDEGWGGVIAK	12	0	1248.61	tr|Q6Z744|Q6Z744_ORYSJDihydropyrimidinedehydrogenaseOS=Oryzasativasubsp.japonicaOX=39947GN=Os02g0736400PE=2SV=1	tr|Q6Z744|Q6Z744_ORYSJDihydropyrimidinedehydrogenaseOS=Oryzasativasubsp.japonicaOX=39947GN=Os02g0736400PE=2SV=1	70	81	yes	yes	3	0.00024418	48.004	2886.3	3523.6	11718000	211	1801	214			2
AFDGVPPPYDR	11	0	1232.58	tr|Q7F225|Q7F225_ORYSJOs07g0109500proteinOS=Oryzasativasubsp.japonicaOX=39947GN=OJ1567_G09.119PE=2SV=1	tr|Q7F225|Q7F225_ORYSJOs07g0109500proteinOS=Oryzasativasubsp.japonicaOX=39947GN=OJ1567_G09.119PE=2SV=1	109	119	yes	yes	2	0.00037516	64.654	33581	27377	17853000	212	1874	215			3
AFDLASKPEGEGVPTTDFR	19	1	2035.99	tr|B9FKA7|B9FKA7_ORYSJUncharacterizedproteinOS=Oryzasativasubsp.japonicaOX=39947GN=OsJ_16852PE=4SV=1;tr|Q65XW4|Q65XW4_ORYSJOs05g0110300proteinOS=Oryzasativasubsp.japonicaOX=39947GN=Os05g0110300PE=2SV=1;tr|A0A0N7KK10|A0A0N7KK10_ORYSJOs05g0110300protein(Fragment)OS=Oryzasativasubsp.japonicaOX=39947GN=Os05g0110300PE=4SV=1;tr|A0A0P0WH35|A0A0P0WH35_ORYSJOs05g0110300protein(Fragment)OS=Oryzasativasubsp…	tr|B9FKA7|B9FKA7_ORYSJUncharacterizedproteinOS=Oryzasativasubsp.japonicaOX=39947GN=OsJ_16852PE=4SV=1	199	217	yes	no	3;4	0.0030688	49.224	16371	18396	61068000	213	585	216			2
AFDLGGHQIAR	11	0	1183.61	tr|Q0DJG9|Q0DJG9_ORYSJOs05g0281400proteinOS=Oryzasativasubsp.japonicaOX=39947GN=Os05g0281400PE=4SV=1;tr|A3CIF1|A3CIF1_ORYSJUncharacterizedproteinOS=Oryzasativasubsp.japonicaOX=39947GN=OsJ_36503PE=4SV=1;tr|Q9SDK4|Q9SDK4_ORYSJGTP-bindingproteinOS=Oryzasativasubsp.japonicaOX=39947GN=GBPPE=2SV=1;tr|Q93W16|Q93W16_ORYSJOs01g0338000proteinOS=Oryzasativasubsp.japonicaOX=39947GN=Os01g0338000PE=2SV=1;tr|Q2…	tr|Q0DJG9|Q0DJG9_ORYSJOs05g0281400proteinOS=Oryzasativasubsp.japonicaOX=39947GN=Os05g0281400PE=4SV=1	92	102	yes	no	3	0.0045841	48.981	1641.1	2474.9	61245000	214	692	217			1
AFDLLHEGGCLR	12	0	1386.67	sp|Q0DWH1|ADHX_ORYSJAlcoholdehydrogenaseclass-3OS=Oryzasativasubsp.japonicaOX=39947GN=Os02g0815500PE=2SV=1	sp|Q0DWH1|ADHX_ORYSJAlcoholdehydrogenaseclass-3OS=Oryzasativasubsp.japonicaOX=39947GN=Os02g0815500PE=2SV=1	363	374	yes	yes	2;3	0.0029083	63.283	10207	20441	66292000	215	181	218			3
AFDSPEGEK	9	0	978.429	tr|Q0ILV0|Q0ILV0_ORYSJOs12g0620400protein(Fragment)OS=Oryzasativasubsp.japonicaOX=39947GN=Os12g0620400PE=4SV=1;tr|A0A0P0YC74|A0A0P0YC74_ORYSJOs12g0620400protein(Fragment)OS=Oryzasativasubsp.japonicaOX=39947GN=Os12g0620400PE=4SV=1;tr|H2KX66|H2KX66_ORYSJMethyl-CpGbindingdomaincontainingprotein,expressedOS=Oryzasativasubsp.japonicaOX=39947GN=LOC_Os12g42550PE=4SV=1;tr|Q2QM23|Q2QM23_ORYSJMethyl-CpGbin…	tr|Q0ILV0|Q0ILV0_ORYSJOs12g0620400protein(Fragment)OS=Oryzasativasubsp.japonicaOX=39947GN=Os12g0620400PE=4SV=1	105	113	yes	no	2;3	0.0091479	54.549	26142	23362	44171000	216	807	219			2
AFEPILLAGR	10	0	1085.62	sp|Q0IQF7|RS16_ORYSJ40SribosomalproteinS16OS=Oryzasativasubsp.japonicaOX=39947GN=RPS16APE=2SV=1	sp|Q0IQF7|RS16_ORYSJ40SribosomalproteinS16OS=Oryzasativasubsp.japonicaOX=39947GN=RPS16APE=2SV=1	54	63	yes	yes	2;3	9.69e-06	125.31	21570	21015	407660000	217	187	220			4
AFFEDYK	7	0	918.412	sp|Q10N21|APX1_ORYSJL-ascorbateperoxidase1,cytosolicOS=Oryzasativasubsp.japonicaOX=39947GN=APX1PE=1SV=1	sp|Q10N21|APX1_ORYSJL-ascorbateperoxidase1,cytosolicOS=Oryzasativasubsp.japonicaOX=39947GN=APX1PE=1SV=1	230	236	yes	yes	3	0.019684	85.849	30538	39645	142610000	218	245	221			3
AFGAELVLTDAAK	13	0	1304.7	tr|Q5JNB0|Q5JNB0_ORYSJCysteinesynthaseOS=Oryzasativasubsp.japonicaOX=39947GN=Os01g0978100PE=2SV=1	tr|Q5JNB0|Q5JNB0_ORYSJCysteinesynthaseOS=Oryzasativasubsp.japonicaOX=39947GN=Os01g0978100PE=2SV=1	183	195	yes	yes	3	3.88e-07	68.44	5166.4	9307.9	93429000	219	1560	222			2
AFGGQSLDFGK	11	0	1125.55	sp|Q6ZDY8|SDHA_ORYSJSuccinatedehydrogenase[ubiquinone]flavoproteinsubunit,mitochondrialOS=Oryzasativasubsp.japonicaOX=39947GN=SDH1PE=1SV=1;tr|B9FVD6|B9FVD6_ORYSJUncharacterizedproteinOS=Oryzasativasubsp.japonicaOX=39947GN=OsJ_23002PE=4SV=1	sp|Q6ZDY8|SDHA_ORYSJSuccinatedehydrogenase[ubiquinone]flavoproteinsubunit,mitochondrialOS=Oryzasativasubsp.japonicaOX=39947GN=SDH1PE=1SV=1	156	166	yes	no	3	0.00054095	61.353	3169.4	5137.1	57468000	220	417	223			1
AFGLTPAELR	10	0	1073.59	sp|Q6ESF0|GL24_ORYSJGermin-likeprotein2-4OS=Oryzasativasubsp.japonicaOX=39947GN=Os02g0532500PE=2SV=1	sp|Q6ESF0|GL24_ORYSJGermin-likeprotein2-4OS=Oryzasativasubsp.japonicaOX=39947GN=Os02g0532500PE=2SV=1	204	213	yes	yes	2	3.6e-05	107.9	27297	11577	189940000	221	357	224			2
AFGMELLR	8	0	935.49	tr|Q75GB0|Q75GB0_ORYSJLactoylglutathionelyaseOS=Oryzasativasubsp.japonicaOX=39947GN=OSJNBa0042F15.5PE=2SV=1;tr|Q0DJT2|Q0DJT2_ORYSJLactoylglutathionelyase(Fragment)OS=Oryzasativasubsp.japonicaOX=39947GN=Os05g0230900PE=3SV=1;tr|B9FNC7|B9FNC7_ORYSJLactoylglutathionelyaseOS=Oryzasativasubsp.japonicaOX=39947GN=OsJ_17701PE=3SV=1	tr|Q75GB0|Q75GB0_ORYSJLactoylglutathionelyaseOS=Oryzasativasubsp.japonicaOX=39947GN=OSJNBa0042F15.5PE=2SV=1	151	158	yes	no	2	0.029902	58.604	7875.3	9364.4	91416000	222	1351	225			1
AFGTQVAEPLR	11	0	1187.63	tr|Q7XR93|Q7XR93_ORYSJOSJNBa0011L07.8proteinOS=Oryzasativasubsp.japonicaOX=39947GN=Os04g0539800PE=2SV=2	tr|Q7XR93|Q7XR93_ORYSJOSJNBa0011L07.8proteinOS=Oryzasativasubsp.japonicaOX=39947GN=Os04g0539800PE=2SV=2	128	138	yes	yes	2	0.0060334	63.076	24500	25316	41832000	223	1930	226			2
AFITAFR	7	0	824.454	tr|B9FQ61|B9FQ61_ORYSJUncharacterizedproteinOS=Oryzasativasubsp.japonicaOX=39947GN=OsJ_22136PE=3SV=1;tr|Q67WN5|Q67WN5_ORYSJInorganicdiphosphatase,H+-translocating,vacuolarmembraneOS=Oryzasativasubsp.japonicaOX=39947GN=P0017B12.8-1PE=2SV=1;tr|Q75U52|Q75U52_ORYSJVacuolarprotonpyrophosphataseOS=Oryzasativasubsp.japonicaOX=39947GN=OVP5PE=3SV=1;tr|Q6H883|Q6H883_ORYSJPutativeinorganicdiphosphataseOS=Or…	tr|B9FQ61|B9FQ61_ORYSJUncharacterizedproteinOS=Oryzasativasubsp.japonicaOX=39947GN=OsJ_22136PE=3SV=1	187	193	yes	no	2	0.018249	110.61	3185.2	8480.7	342360000	224	1179	227			1
AFLADLTENDPR	12	0	1360.66	tr|G3E4M9|G3E4M9_ORYSJSucrosetransporter2OS=Oryzasativasubsp.japonicaOX=39947GN=SUT2PE=2SV=1;sp|Q0ILJ3|SUT2_ORYSJSucrosetransportproteinSUT2OS=Oryzasativasubsp.japonicaOX=39947GN=SUT2PE=2SV=2	tr|G3E4M9|G3E4M9_ORYSJSucrosetransporter2OS=Oryzasativasubsp.japonicaOX=39947GN=SUT2PE=2SV=1	162	173	yes	no	3	0.0070894	32.254	3241.1	3418.9	2896300	225	185	228			1
AFLAGTPHER	10	0	1097.56	tr|C7J2C4|C7J2C4_ORYSJOs05g0588250proteinOS=Oryzasativasubsp.japonicaOX=39947GN=Os05g0588250PE=4SV=1;tr|B9FLV4|B9FLV4_ORYSJUncharacterizedproteinOS=Oryzasativasubsp.japonicaOX=39947GN=OsJ_19728PE=4SV=1;tr|Q6L569|Q6L569_ORYSJPutativereceptorproteinkinaseOS=Oryzasativasubsp.japonicaOX=39947GN=OJ1115_D04.2PE=4SV=1	tr|C7J2C4|C7J2C4_ORYSJOs05g0588250proteinOS=Oryzasativasubsp.japonicaOX=39947GN=Os05g0588250PE=4SV=1	31	40	yes	no	3	0.0010052	69.276	6707.2	9781.4	27603000	226	1166	229			1
AFLDEWETNPSVK	13	0	1534.73	tr|B9FU02|B9FU02_ORYSJUncharacterizedproteinOS=Oryzasativasubsp.japonicaOX=39947GN=OsJ_21855PE=3SV=1;tr|Q69UF2|Q69UF2_ORYSJOs06g0594100proteinOS=Oryzasativasubsp.japonicaOX=39947GN=P0652A05.9-1PE=2SV=1	tr|B9FU02|B9FU02_ORYSJUncharacterizedproteinOS=Oryzasativasubsp.japonicaOX=39947GN=OsJ_21855PE=3SV=1	43	55	yes	no	3	0.0008343	53.967	5520.9	5675.8	26924000	227	1200	230			1
AFLNSPVGPK	10	0	1028.57	tr|Q6H4I2|Q6H4I2_ORYSJMitochondrialpyruvatecarrierOS=Oryzasativasubsp.japonicaOX=39947GN=Os09g0373000PE=2SV=1	tr|Q6H4I2|Q6H4I2_ORYSJMitochondrialpyruvatecarrierOS=Oryzasativasubsp.japonicaOX=39947GN=Os09g0373000PE=2SV=1	7	16	yes	yes	3	0.0014522	62.823	5827.1	9758.4	19329000	228	1717	231			1
AFLPEGADR	9	0	974.482	tr|B9FSX3|B9FSX3_ORYSJUncharacterizedproteinOS=Oryzasativasubsp.japonicaOX=39947GN=OsJ_21096PE=4SV=1;tr|Q5Z4C9|Q5Z4C9_ORYSJOs06g0306600proteinOS=Oryzasativasubsp.japonicaOX=39947GN=Os06g0306600PE=2SV=1;tr|A3BMQ5|A3BMQ5_ORYSJUncharacterizedproteinOS=Oryzasativasubsp.japonicaOX=39947GN=OsJ_25323PE=4SV=1;tr|Q8H5P4|Q8H5P4_ORYSJOs07g0643601proteinOS=Oryzasativasubsp.japonicaOX=39947GN=OJ1003_C06.128PE…	tr|B9FSX3|B9FSX3_ORYSJUncharacterizedproteinOS=Oryzasativasubsp.japonicaOX=39947GN=OsJ_21096PE=4SV=1	230	238	yes	no	2	0.0083632	63.486	22042	24894	201490000	229	1191	232			2
AFLVEEQK	8	0	962.507	tr|A0A0P0XLP8|A0A0P0XLP8_ORYSJOs09g0413500protein(Fragment)OS=Oryzasativasubsp.japonicaOX=39947GN=Os09g0413500PE=4SV=1;tr|Q6ZD96|Q6ZD96_ORYSJOs08g0156800proteinOS=Oryzasativasubsp.japonicaOX=39947GN=Os08g0156800PE=2SV=1;tr|Q6Z537|Q6Z537_ORYSJOs08g0436800proteinOS=Oryzasativasubsp.japonicaOX=39947GN=Os08g0436800PE=4SV=1;tr|A3BYS9|A3BYS9_ORYSJUncharacterizedproteinOS=Oryzasativasubsp.japonicaOX=399…	tr|A0A0P0XLP8|A0A0P0XLP8_ORYSJOs09g0413500protein(Fragment)OS=Oryzasativasubsp.japonicaOX=39947GN=Os09g0413500PE=4SV=1	37	44	yes	no	2;3	0.011379	114.6	77886	90444	486740000	230	766	233			10
AFMTMAGEIK	10	0	1097.52	sp|P40392|RIC1_ORYSJRas-relatedproteinRIC1OS=Oryzasativasubsp.japonicaOX=39947GN=RIC1PE=2SV=2	sp|P40392|RIC1_ORYSJRas-relatedproteinRIC1OS=Oryzasativasubsp.japonicaOX=39947GN=RIC1PE=2SV=2	161	170	yes	yes	3	0.0042205	54.982	7660.3	6083.5	3551800	231	127	234			1
AFNPTQAEETYSMVTANR	18	0	2028.92	tr|Q7XK09|Q7XK09_ORYSJOSJNBa0061C08.9proteinOS=Oryzasativasubsp.japonicaOX=39947GN=OSJNBa0061C08.9PE=3SV=1;tr|Q7XM78|Q7XM78_ORYSJOSJNBa0079C19.2proteinOS=Oryzasativasubsp.japonicaOX=39947GN=OSJNBa0079C19.2PE=4SV=3;tr|Q339H5|Q339H5_ORYSJPhotosystemIID2protein,putativeOS=Oryzasativasubsp.japonicaOX=39947GN=LOC_Os10g21210PE=4SV=1;tr|Q7F4T1|Q7F4T1_ORYSJPhotosystemIID2proteinOS=Oryzasativasubsp.japoni…	tr|Q7XK09|Q7XK09_ORYSJOSJNBa0061C08.9proteinOS=Oryzasativasubsp.japonicaOX=39947GN=OSJNBa0061C08.9PE=3SV=1	158	175	no	no	2;3	5.6e-26	100.77	48837	78517	3006700000	232	1915;78	235;236		15	14
AFNVEVAPSDFK	12	0	1322.65	sp|Q9SDD6|PRX2F_ORYSJPeroxiredoxin-2F,mitochondrialOS=Oryzasativasubsp.japonicaOX=39947GN=PRXIIFPE=2SV=1;tr|A2ZRK6|A2ZRK6_ORYSJUncharacterizedproteinOS=Oryzasativasubsp.japonicaOX=39947GN=OsJ_01220PE=4SV=1	sp|Q9SDD6|PRX2F_ORYSJPeroxiredoxin-2F,mitochondrialOS=Oryzasativasubsp.japonicaOX=39947GN=PRXIIFPE=2SV=1	176	187	yes	no	2;3	6.45e-06	74.46	19151	25939	179910000	233	554	237			3
AFQELIDEGK	10	0	1148.57	tr|Q10GW1|Q10GW1_ORYSJOxidoreductase,aldo/ketoreductasefamilyprotein,expressedOS=Oryzasativasubsp.japonicaOX=39947GN=LOC_Os03g41510PE=4SV=1;tr|Q10GW4|Q10GW4_ORYSJOxidoreductase,aldo/ketoreductasefamilyprotein,expressedOS=Oryzasativasubsp.japonicaOX=39947GN=LOC_Os03g41510PE=4SV=1;tr|A3AKD1|A3AKD1_ORYSJUncharacterizedproteinOS=Oryzasativasubsp.japonicaOX=39947GN=OsJ_11718PE=4SV=1;tr|Q75H72|Q75H72_O…	tr|Q10GW1|Q10GW1_ORYSJOxidoreductase,aldo/ketoreductasefamilyprotein,expressedOS=Oryzasativasubsp.japonicaOX=39947GN=LOC_Os03g41510PE=4SV=1	92	101	yes	no	3	0.0007696	84.17	18150	23806	24866000	234	870	238			4
AFQSAYFNR	9	0	1102.52	tr|B7EKW3|B7EKW3_ORYSJAquaporinOS=Oryzasativasubsp.japonicaOX=39947PE=2SV=1;sp|Q8H5N9|PIP21_ORYSJProbableaquaporinPIP2-1OS=Oryzasativasubsp.japonicaOX=39947GN=PIP2-1PE=2SV=1	tr|B7EKW3|B7EKW3_ORYSJAquaporinOS=Oryzasativasubsp.japonicaOX=39947PE=2SV=1	150	158	yes	no	2;3	1.15e-05	152.47	51037	75376	488770000	235	500	239			7
AFQTSTFCNR	10	0	1230.55	tr|O21799|O21799_ORYSJNADHdehydrogenasesubunit5(Fragment)OS=Oryzasativasubsp.japonicaOX=39947PE=4SV=1;tr|Q8HCR3|Q8HCR3_ORYSJNADH-ubiquinoneoxidoreductasechain5OS=Oryzasativasubsp.japonicaOX=39947GN=nad5PE=3SV=3;tr|Q2F948|Q2F948_ORYSJNADH-ubiquinoneoxidoreductasechain5OS=Oryzasativasubsp.japonicaOX=39947GN=nad5PE=3SV=1	tr|O21799|O21799_ORYSJNADHdehydrogenasesubunit5(Fragment)OS=Oryzasativasubsp.japonicaOX=39947PE=4SV=1	58	67	yes	no	3	0.00053322	63.283	5122.2	7114.2	3051200	236	1320	240			1
AFSAGMDIK	9	0	938.453	tr|B9FU02|B9FU02_ORYSJUncharacterizedproteinOS=Oryzasativasubsp.japonicaOX=39947GN=OsJ_21855PE=3SV=1;tr|Q69UF2|Q69UF2_ORYSJOs06g0594100proteinOS=Oryzasativasubsp.japonicaOX=39947GN=P0652A05.9-1PE=2SV=1	tr|B9FU02|B9FU02_ORYSJUncharacterizedproteinOS=Oryzasativasubsp.japonicaOX=39947GN=OsJ_21855PE=3SV=1	66	74	yes	no	3	0.0012286	69.598	7872.9	8408.2	25465000	237	1200	241		231	1
AFSEDTAK	8	0	867.397	sp|Q69RJ0|GLTB_ORYSJFerredoxin-dependentglutamatesynthase,chloroplasticOS=Oryzasativasubsp.japonicaOX=39947GN=GLUPE=2SV=2;tr|B9FUN5|B9FUN5_ORYSJUncharacterizedproteinOS=Oryzasativasubsp.japonicaOX=39947GN=OsJ_25434PE=4SV=1;tr|A0A0P0X9S7|A0A0P0X9S7_ORYSJOs07g0658400protein(Fragment)OS=Oryzasativasubsp.japonicaOX=39947GN=Os07g0658400PE=4SV=1	sp|Q69RJ0|GLTB_ORYSJFerredoxin-dependentglutamatesynthase,chloroplasticOS=Oryzasativasubsp.japonicaOX=39947GN=GLUPE=2SV=2	873	880	yes	no	2;3	0.01201	85.212	31258	67846	165340000	238	334	242			3
AFSEVAAER	9	0	978.477	tr|Q6YUH7|Q6YUH7_ORYSJOs02g0697300proteinOS=Oryzasativasubsp.japonicaOX=39947GN=tom1PE=2SV=1	tr|Q6YUH7|Q6YUH7_ORYSJOs02g0697300proteinOS=Oryzasativasubsp.japonicaOX=39947GN=tom1PE=2SV=1	118	126	yes	yes	2	0.02925	47.853	10778	13437	73405000	239	1772	243			1
AFSIDLLR	8	0	933.528	tr|A0A0P0VDT5|A0A0P0VDT5_ORYSJOs02g0110200protein(Fragment)OS=Oryzasativasubsp.japonicaOX=39947GN=Os02g0110200PE=3SV=1;tr|Q7X9C2|Q7X9C2_ORYSJHydroperoxidelyaseOS=Oryzasativasubsp.japonicaOX=39947GN=HPL1PE=3SV=1;tr|Q6Z8Z7|Q6Z8Z7_ORYSJHydroperoxidelyaseOS=Oryzasativasubsp.japonicaOX=39947GN=SLM1PE=3SV=1	tr|A0A0P0VDT5|A0A0P0VDT5_ORYSJOs02g0110200protein(Fragment)OS=Oryzasativasubsp.japonicaOX=39947GN=Os02g0110200PE=3SV=1	131	138	yes	no	2	0.028973	67.169	4866.5	5987.8	49666000	240	620	244			1
AFVDSGAQSTIISK	14	0	1422.74	tr|Q6H734|Q6H734_ORYSJOs02g0198600proteinOS=Oryzasativasubsp.japonicaOX=39947GN=Os02g0198600PE=2SV=1	tr|Q6H734|Q6H734_ORYSJOs02g0198600proteinOS=Oryzasativasubsp.japonicaOX=39947GN=Os02g0198600PE=2SV=1	211	224	yes	yes	3	0.0049065	39.424	7369	4530.3	23341000	241	1725	245			1
AFVEDSIMSK	10	0	1125.54	tr|B9FSX3|B9FSX3_ORYSJUncharacterizedproteinOS=Oryzasativasubsp.japonicaOX=39947GN=OsJ_21096PE=4SV=1;tr|Q5Z4C9|Q5Z4C9_ORYSJOs06g0306600proteinOS=Oryzasativasubsp.japonicaOX=39947GN=Os06g0306600PE=2SV=1	tr|B9FSX3|B9FSX3_ORYSJUncharacterizedproteinOS=Oryzasativasubsp.japonicaOX=39947GN=OsJ_21096PE=4SV=1	321	330	yes	no	3	0.00051571	73.233	13051	17329	13829000	242	1191	246			2
AFVEGMIK	8	0	893.468	tr|Q6K4J4|Q6K4J4_ORYSJPeroxidaseOS=Oryzasativasubsp.japonicaOX=39947GN=prx122PE=3SV=1;tr|B9G440|B9G440_ORYSJPeroxidaseOS=Oryzasativasubsp.japonicaOX=39947GN=OsJ_29709PE=3SV=1	tr|Q6K4J4|Q6K4J4_ORYSJPeroxidaseOS=Oryzasativasubsp.japonicaOX=39947GN=prx122PE=3SV=1	310	317	yes	no	2;3	0.010788	80.18	26848	28666	56608000	243	1259	247			3
AFVEHYYR	8	0	1083.51	sp|Q9XJ54|NTF2_ORYSJNucleartransportfactor2OS=Oryzasativasubsp.japonicaOX=39947GN=NTF2PE=2SV=1	sp|Q9XJ54|NTF2_ORYSJNucleartransportfactor2OS=Oryzasativasubsp.japonicaOX=39947GN=NTF2PE=2SV=1	9	16	yes	yes	3	0.011166	98.997	23407	26190	213860000	244	563	248			4
AFYDGVNR	8	0	940.44	tr|Q67TV4|Q67TV4_ORYSJNucleartransportfactor2(NTF2)-likeproteinOS=Oryzasativasubsp.japonicaOX=39947GN=B1012G11.37-2PE=2SV=1;tr|Q67TV5|Q67TV5_ORYSJNucleartransportfactor2(NTF2)-likeproteinOS=Oryzasativasubsp.japonicaOX=39947GN=B1012G11.37-1PE=2SV=1	tr|Q67TV4|Q67TV4_ORYSJNucleartransportfactor2(NTF2)-likeproteinOS=Oryzasativasubsp.japonicaOX=39947GN=B1012G11.37-2PE=2SV=1	73	80	yes	no	2	0.032032	56.547	21381	27317	92005000	245	1656	249			1
AGAAASPSALFATGIR	16	0	1459.78	tr|Q7XW32|Q7XW32_ORYSJOSJNBb0062H02.10proteinOS=Oryzasativasubsp.japonicaOX=39947GN=Os04g0322100PE=2SV=2;tr|A3ASB6|A3ASB6_ORYSJUncharacterizedproteinOS=Oryzasativasubsp.japonicaOX=39947GN=OsJ_14262PE=4SV=1	tr|Q7XW32|Q7XW32_ORYSJOSJNBb0062H02.10proteinOS=Oryzasativasubsp.japonicaOX=39947GN=Os04g0322100PE=2SV=2	62	77	yes	no	3	5.84e-13	69.729	4143.2	4828.8	21529000	246	883	250			2
AGAEEVLPLGPLNDFER	17	0	1825.92	tr|Q7XZW5|Q7XZW5_ORYSJMalatedehydrogenaseOS=Oryzasativasubsp.japonicaOX=39947GN=Os03g0773800PE=2SV=1	tr|Q7XZW5|Q7XZW5_ORYSJMalatedehydrogenaseOS=Oryzasativasubsp.japonicaOX=39947GN=Os03g0773800PE=2SV=1	315	331	yes	yes	2;3	6.75e-13	67.646	4389.4	5568.2	69862000	247	1954	251			3
AGAEVIGISGDDAASHK	17	0	1596.77	sp|P0C5D5|PRXQ_ORYSJPeroxiredoxinQ,chloroplasticOS=Oryzasativasubsp.japonicaOX=39947GN=Os06g0196300PE=2SV=1;tr|B9FRZ1|B9FRZ1_ORYSJUncharacterizedproteinOS=Oryzasativasubsp.japonicaOX=39947GN=OsJ_20444PE=4SV=1	sp|P0C5D5|PRXQ_ORYSJPeroxiredoxinQ,chloroplasticOS=Oryzasativasubsp.japonicaOX=39947GN=Os06g0196300PE=2SV=1	129	145	yes	no	3;4	4.74e-08	75.574	51548	57008	508580000	248	92	252			7
AGAEVIGISGDDAASHKEFK	20	1	2000.98	sp|P0C5D5|PRXQ_ORYSJPeroxiredoxinQ,chloroplasticOS=Oryzasativasubsp.japonicaOX=39947GN=Os06g0196300PE=2SV=1	sp|P0C5D5|PRXQ_ORYSJPeroxiredoxinQ,chloroplasticOS=Oryzasativasubsp.japonicaOX=39947GN=Os06g0196300PE=2SV=1	129	148	yes	yes	4	0.0015598	44.391	4291.5	3491.2	35428000	249	92	253			1
AGAEVIMEAVNKPR	14	1	1483.78	tr|A0A0P0VFD2|A0A0P0VFD2_ORYSJInositol-1-monophosphatase(Fragment)OS=Oryzasativasubsp.japonicaOX=39947GN=Os02g0169900PE=3SV=1;tr|Q6H6B9|Q6H6B9_ORYSJInositol-1-monophosphataseOS=Oryzasativasubsp.japonicaOX=39947GN=Os02g0169900PE=2SV=1	tr|A0A0P0VFD2|A0A0P0VFD2_ORYSJInositol-1-monophosphatase(Fragment)OS=Oryzasativasubsp.japonicaOX=39947GN=Os02g0169900PE=3SV=1	87	100	yes	no	3;4	2.3e-12	100.19	9885.1	17541	28185000	250	624	254			2
AGAFSASAK	9	0	808.408	tr|Q10PV6|Q10PV6_ORYSJ50SribosomalproteinL15,chloroplast,putative,expressedOS=Oryzasativasubsp.japonicaOX=39947GN=Os03g0219900PE=3SV=1	tr|Q10PV6|Q10PV6_ORYSJ50SribosomalproteinL15,chloroplast,putative,expressedOS=Oryzasativasubsp.japonicaOX=39947GN=Os03g0219900PE=3SV=1	205	213	yes	yes	2;3	0.0019262	93.143	60544	63027	108610000	251	1461	255			4
AGAGGDEAGIWAGDLVR	17	0	1613.78	tr|Q2R068|Q2R068_ORYSJOs11g0657100proteinOS=Oryzasativasubsp.japonicaOX=39947GN=Os11g0657100PE=2SV=1	tr|Q2R068|Q2R068_ORYSJOs11g0657100proteinOS=Oryzasativasubsp.japonicaOX=39947GN=Os11g0657100PE=2SV=1	170	186	yes	yes	3	0.0013398	43.297	2196.1	3594	12321000	252	1521	256			1
AGAGSATLSMAFAAAK	16	0	1423.71	tr|Q7XZW5|Q7XZW5_ORYSJMalatedehydrogenaseOS=Oryzasativasubsp.japonicaOX=39947GN=Os03g0773800PE=2SV=1	tr|Q7XZW5|Q7XZW5_ORYSJMalatedehydrogenaseOS=Oryzasativasubsp.japonicaOX=39947GN=Os03g0773800PE=2SV=1	260	275	yes	yes	3;4	1.06e-21	109	15744	23989	299710000	253	1954	257		359	3
AGAPTEAAKV	10	1	913.487	tr|Q6Z8F4|Q6Z8F4_ORYSJPhosphoribulokinaseOS=Oryzasativasubsp.japonicaOX=39947GN=Os02g0698000PE=2SV=1	tr|Q6Z8F4|Q6Z8F4_ORYSJPhosphoribulokinaseOS=Oryzasativasubsp.japonicaOX=39947GN=Os02g0698000PE=2SV=1	394	403	yes	yes	3	0.0009679	68.735	15128	17321	113800000	254	1804	258			3
AGASVDLR	8	0	787.419	tr|Q9FW37|Q9FW37_ORYSJOs05g0100800proteinOS=Oryzasativasubsp.japonicaOX=39947GN=Os05g0100800PE=2SV=2	tr|Q9FW37|Q9FW37_ORYSJOs05g0100800proteinOS=Oryzasativasubsp.japonicaOX=39947GN=Os05g0100800PE=2SV=2	77	84	yes	yes	2	0.0042936	60.358	0	0	0	255	2072	259			1
AGAYMENVEVGK	12	0	1266.59	tr|Q655P5|Q655P5_ORYSJPectinesteraseOS=Oryzasativasubsp.japonicaOX=39947GN=Os01g0312500PE=2SV=1;tr|A0A0P0V1X3|A0A0P0V1X3_ORYSJPectinesterase(Fragment)OS=Oryzasativasubsp.japonicaOX=39947GN=Os01g0312500PE=4SV=1;tr|B9EVS6|B9EVS6_ORYSJPectinesteraseOS=Oryzasativasubsp.japonicaOX=39947GN=OsJ_01485PE=4SV=1	tr|Q655P5|Q655P5_ORYSJPectinesteraseOS=Oryzasativasubsp.japonicaOX=39947GN=Os01g0312500PE=2SV=1	150	161	yes	no	3	0.0014701	47.559	5464.4	6900.1	8695600	256	603	260		167	1
AGDTVGVGYFVASCR	15	0	1557.72	sp|Q6ERW7|CAD8C_ORYSJProbablecinnamylalcoholdehydrogenase8COS=Oryzasativasubsp.japonicaOX=39947GN=CAD8CPE=2SV=2	sp|Q6ERW7|CAD8C_ORYSJProbablecinnamylalcoholdehydrogenase8COS=Oryzasativasubsp.japonicaOX=39947GN=CAD8CPE=2SV=2	160	174	yes	yes	2;3	2.48e-07	55.186	15434	20817	58729000	257	355	261			3
AGEAAAAPVEGLAK	14	0	1253.66	tr|Q10N28|Q10N28_ORYSJOs03g0284600proteinOS=Oryzasativasubsp.japonicaOX=39947GN=LOC_Os03g17600PE=4SV=1	tr|Q10N28|Q10N28_ORYSJOs03g0284600proteinOS=Oryzasativasubsp.japonicaOX=39947GN=LOC_Os03g17600PE=4SV=1	59	72	yes	yes	3	0.00040919	54.524	5716.3	8516.9	36050000	258	1455	262			1
AGEFFYSAQR	10	0	1174.54	tr|Q33AF5|Q33AF5_ORYSJV-typeprotonATPasesubunitaOS=Oryzasativasubsp.japonicaOX=39947GN=LOC_Os10g10500PE=3SV=1;tr|B9G7T2|B9G7T2_ORYSJV-typeprotonATPasesubunitaOS=Oryzasativasubsp.japonicaOX=39947GN=OsJ_30905PE=3SV=1;tr|Q10P12|Q10P12_ORYSJV-typeprotonATPasesubunitaOS=Oryzasativasubsp.japonicaOX=39947GN=Os03g0251500PE=2SV=1	tr|Q33AF5|Q33AF5_ORYSJV-typeprotonATPasesubunitaOS=Oryzasativasubsp.japonicaOX=39947GN=LOC_Os10g10500PE=3SV=1	141	150	yes	no	2;3	0.0018038	64.711	12035	13504	70186000	259	1281	263			2
AGESPAAALR	10	0	941.493	tr|Q7XLP7|Q7XLP7_ORYSJOSJNBa0044M19.9proteinOS=Oryzasativasubsp.japonicaOX=39947GN=Os04g0386600PE=2SV=2	tr|Q7XLP7|Q7XLP7_ORYSJOSJNBa0044M19.9proteinOS=Oryzasativasubsp.japonicaOX=39947GN=Os04g0386600PE=2SV=2	17	26	yes	yes	2	0.0010714	70.256	26346	31880	138430000	260	1919	264			3
AGETFVIPR	9	0	988.534	sp|Q851K0|GL35_ORYSJGermin-likeprotein3-5OS=Oryzasativasubsp.japonicaOX=39947GN=Os03g0693900PE=2SV=1;sp|Q851K1|GL36_ORYSJGermin-likeprotein3-6OS=Oryzasativasubsp.japonicaOX=39947GN=Os03g0694000PE=2SV=1;sp|Q851J9|GL34_ORYSJPutativegermin-likeprotein3-4OS=Oryzasativasubsp.japonicaOX=39947GN=Os03g0693800PE=3SV=1	sp|Q851K0|GL35_ORYSJGermin-likeprotein3-5OS=Oryzasativasubsp.japonicaOX=39947GN=Os03g0693900PE=2SV=1	151	159	yes	no	2	0.005598	84.568	20576	17838	382510000	261	492	265			2
AGEVPIAYVVR	11	0	1172.66	sp|Q0DV32|4CLL1_ORYSJ4-coumarate--CoAligase-like1OS=Oryzasativasubsp.japonicaOX=39947GN=4CLL1PE=2SV=2;tr|B9FB36|B9FB36_ORYSJUncharacterizedproteinOS=Oryzasativasubsp.japonicaOX=39947GN=OsJ_09444PE=4SV=1	sp|Q0DV32|4CLL1_ORYSJ4-coumarate--CoAligase-like1OS=Oryzasativasubsp.japonicaOX=39947GN=4CLL1PE=2SV=2	486	496	yes	no	2	0.0084601	48.794	9492.7	10683	24641000	262	180	266			1
AGFAGDDAPR	10	0	975.441	tr|A2ZZX3|A2ZZX3_ORYSJUncharacterizedproteinOS=Oryzasativasubsp.japonicaOX=39947GN=OsJ_04196PE=3SV=1;sp|P0C540|ACT7_ORYSJActin-7OS=Oryzasativasubsp.japonicaOX=39947GN=ACT7PE=3SV=1;tr|A0A0P0VAT4|A0A0P0VAT4_ORYSJOs01g0866100proteinOS=Oryzasativasubsp.japonicaOX=39947GN=Os01g0866100PE=3SV=1;tr|Q5N9D7|Q5N9D7_ORYSJActin-likeproteinOS=Oryzasativasubsp.japonicaOX=39947GN=P0505D12.32-1PE=3SV=1;tr|V5K461|…	tr|Q67G20|Q67G20_ORYSJActinOS=Oryzasativasubsp.japonicaOX=39947GN=ActPE=2SV=1	21	30	no	no	2	2.54e-05	108.74	102910	153900	937240000	263	1654;228;1158;91;1848	267			11
AGFIGSQR	8	0	834.435	tr|Q69LM5|Q69LM5_ORYSJPutativealpha-glucosidaseIIOS=Oryzasativasubsp.japonicaOX=39947GN=B1123E10.103PE=3SV=1;tr|B9FWW3|B9FWW3_ORYSJUncharacterizedproteinOS=Oryzasativasubsp.japonicaOX=39947GN=OsJ_23995PE=3SV=1;tr|A0A0P0X5N3|A0A0P0X5N3_ORYSJOs07g0420700protein(Fragment)OS=Oryzasativasubsp.japonicaOX=39947GN=Os07g0420700PE=3SV=1;tr|Q0D6X9|Q0D6X9_ORYSJOs07g0420700proteinOS=Oryzasativasubsp.japonicaO…	tr|Q69LM5|Q69LM5_ORYSJPutativealpha-glucosidaseIIOS=Oryzasativasubsp.japonicaOX=39947GN=B1123E10.103PE=3SV=1	394	401	yes	no	2	0.033629	45.718	0	0	0	264	732	268			1
AGFSAGK	7	0	636.323	tr|Q7EYM8|Q7EYM8_ORYSJOs08g0379400proteinOS=Oryzasativasubsp.japonicaOX=39947GN=Os08g0379400PE=2SV=1;tr|A0A0P0XG27|A0A0P0XG27_ORYSJOs08g0379400protein(Fragment)OS=Oryzasativasubsp.japonicaOX=39947GN=Os08g0379400PE=4SV=1	tr|Q7EYM8|Q7EYM8_ORYSJOs08g0379400proteinOS=Oryzasativasubsp.japonicaOX=39947GN=Os08g0379400PE=2SV=1	226	232	yes	no	3	0.024516	75.311	18673	39100	98115000	265	1869	269			3
AGGAYTMNTASAVTVR	16	0	1568.76	sp|P0DKK2|RL372_ORYSJ60SribosomalproteinL37a-2OS=Oryzasativasubsp.japonicaOX=39947GN=Os05g0557000PE=1SV=1;sp|P0DKK1|RL371_ORYSJ60SribosomalproteinL37a-1OS=Oryzasativasubsp.japonicaOX=39947GN=Os01g0679700PE=1SV=1;tr|A0A0N7KDI2|A0A0N7KDI2_ORYSJOs01g0679700protein(Fragment)OS=Oryzasativasubsp.japonicaOX=39947GN=Os01g0679700PE=4SV=1	sp|P0DKK2|RL372_ORYSJ60SribosomalproteinL37a-2OS=Oryzasativasubsp.japonicaOX=39947GN=Os05g0557000PE=1SV=1	65	80	yes	no	2;3	8.96e-20	105.2	73362	64598	702740000	266	95	270;271		28	6
AGGFPEPEIVHYNPK	15	0	1653.82	tr|Q2QSR7|Q2QSR7_ORYSJOs12g0420200proteinOS=Oryzasativasubsp.japonicaOX=39947GN=Os12g0420200PE=4SV=2;tr|A0A0P0Y9F9|A0A0P0Y9F9_ORYSJOs12g0420200protein(Fragment)OS=Oryzasativasubsp.japonicaOX=39947GN=Os12g0420200PE=4SV=1	tr|Q2QSR7|Q2QSR7_ORYSJOs12g0420200proteinOS=Oryzasativasubsp.japonicaOX=39947GN=Os12g0420200PE=4SV=2	289	303	yes	no	3;4	1.11e-10	82.069	48361	106710	267450000	267	1500	272			8
AGGVDDAPLVGNK	13	0	1211.61	sp|Q6ER94|BAS1_ORYSJ2-CysperoxiredoxinBAS1,chloroplasticOS=Oryzasativasubsp.japonicaOX=39947GN=BAS1PE=1SV=1	sp|Q6ER94|BAS1_ORYSJ2-CysperoxiredoxinBAS1,chloroplasticOS=Oryzasativasubsp.japonicaOX=39947GN=BAS1PE=1SV=1	61	73	yes	yes	2;3	2.38e-16	130.96	115910	172140	1215800000	268	354	273			15
AGGVVPGIK	9	0	796.481	tr|Q69V57|Q69V57_ORYSJFructose-bisphosphatealdolaseOS=Oryzasativasubsp.japonicaOX=39947GN=Os06g0608700PE=2SV=1;tr|B9FU33|B9FU33_ORYSJFructose-bisphosphatealdolaseOS=Oryzasativasubsp.japonicaOX=39947GN=OsJ_21934PE=3SV=1	tr|Q69V57|Q69V57_ORYSJFructose-bisphosphatealdolaseOS=Oryzasativasubsp.japonicaOX=39947GN=Os06g0608700PE=2SV=1	95	103	yes	no	2;3	0.0045873	101.52	26948	50100	388580000	269	1681	274			5
AGGYSSDGK	9	0	840.361	tr|B9F813|B9F813_ORYSJOs04g0234600proteinOS=Oryzasativasubsp.japonicaOX=39947GN=Os04g0234600PE=3SV=1;tr|Q7XRT0|Q7XRT0_ORYSJOSJNBa0042F21.13proteinOS=Oryzasativasubsp.japonicaOX=39947GN=Os04g0234600PE=3SV=2	tr|B9F813|B9F813_ORYSJOs04g0234600proteinOS=Oryzasativasubsp.japonicaOX=39947GN=Os04g0234600PE=3SV=1	336	344	yes	no	2;3	0.0029914	78.334	23474	35961	42219000	270	1092	275			3
AGIALNDNFVK	11	0	1160.62	tr|I3QD45|I3QD45_ORYSJGlyceraldehyde-3-phosphatedehydrogenaseOS=Oryzasativasubsp.japonicaOX=39947GN=GAPDHPE=2SV=1;sp|Q0J8A4|G3PC1_ORYSJGlyceraldehyde-3-phosphatedehydrogenase1,cytosolicOS=Oryzasativasubsp.japonicaOX=39947GN=GAPC1PE=1SV=1;tr|A0A0P0XBB4|A0A0P0XBB4_ORYSJOs08g0126300protein(Fragment)OS=Oryzasativasubsp.japonicaOX=39947GN=Os08g0126300PE=4SV=1;sp|Q7FAH2|G3PC2_ORYSJGlyceraldehyde-3-phos…	sp|Q7FAH2|G3PC2_ORYSJGlyceraldehyde-3-phosphatedehydrogenase2,cytosolicOS=Oryzasativasubsp.japonicaOX=39947GN=GAPC2PE=1SV=1	301	311	no	no	2;3	1.66e-09	103.56	72016	77649	1227600000	271	204;446	276;277	47;48		11
AGIALSDTFVK	11	0	1120.61	tr|A0A2H4N016|A0A2H4N016_ORYSJGlyceraldehyde-3-phosphatedehydrogenaseOS=Oryzasativasubsp.japonicaOX=39947PE=2SV=1;sp|Q6K5G8|G3PC3_ORYSJGlyceraldehyde-3-phosphatedehydrogenase3,cytosolicOS=Oryzasativasubsp.japonicaOX=39947GN=GAPC3PE=2SV=1;tr|Q8H6A7|Q8H6A7_ORYSJCytosolicglyceraldehyde-3-phosphatedehydrogenaseGAPDH(Fragment)OS=Oryzasativasubsp.japonicaOX=39947PE=2SV=1	tr|A0A2H4N016|A0A2H4N016_ORYSJGlyceraldehyde-3-phosphatedehydrogenaseOS=Oryzasativasubsp.japonicaOX=39947PE=2SV=1	301	311	yes	no	2;3	0.00010156	88.681	18962	28584	59303000	272	375	278			3
AGIIDPLK	8	0	825.496	tr|Q8H903|Q8H903_ORYSJ60kDachaperoninOS=Oryzasativasubsp.japonicaOX=39947GN=Os10g0462900PE=2SV=1;tr|Q7G2N7|Q7G2N7_ORYSJChaperoninCPN60-1,mitochondrial,putative,expressedOS=Oryzasativasubsp.japonicaOX=39947GN=LOC_Os10g32550PE=3SV=1	tr|Q8H903|Q8H903_ORYSJ60kDachaperoninOS=Oryzasativasubsp.japonicaOX=39947GN=Os10g0462900PE=2SV=1	523	530	yes	no	3	0.014958	56.011	6722	10833	23630000	273	1883	279			1
AGINLPNR	8	0	853.477	tr|Q2QRA2|Q2QRA2_ORYSJAmidohydrolasefamilyprotein,expressedOS=Oryzasativasubsp.japonicaOX=39947GN=Os12g0468600PE=2SV=1	tr|Q2QRA2|Q2QRA2_ORYSJAmidohydrolasefamilyprotein,expressedOS=Oryzasativasubsp.japonicaOX=39947GN=Os12g0468600PE=2SV=1	460	467	yes	yes	2	0.028462	60.799	18659	34915	37544000	274	1499	280			1
AGIVGLPNVGK	11	0	1023.61	tr|B9F605|B9F605_ORYSJObg-likeATPase1OS=Oryzasativasubsp.japonicaOX=39947GN=OsJ_12813PE=3SV=1;tr|Q9AY71|Q9AY71_ORYSJObg-likeATPase1OS=Oryzasativasubsp.japonicaOX=39947GN=OSJNBa0091J19.9PE=3SV=1;tr|A0A0P0W3T1|A0A0P0W3T1_ORYSJOs03g0781000proteinOS=Oryzasativasubsp.japonicaOX=39947GN=Os03g0781000PE=4SV=1	tr|B9F605|B9F605_ORYSJObg-likeATPase1OS=Oryzasativasubsp.japonicaOX=39947GN=OsJ_12813PE=3SV=1	63	73	yes	no	3	8.27e-05	72.607	7427.2	8918.3	13775000	275	1077	281			1
AGIVPVSYR	9	0	960.539	sp|Q40636|EXPA2_ORYSJExpansin-A2OS=Oryzasativasubsp.japonicaOX=39947GN=EXPA2PE=2SV=2;sp|Q852A1|EXPA7_ORYSJExpansin-A7OS=Oryzasativasubsp.japonicaOX=39947GN=EXPA7PE=2SV=1;sp|Q6ZGU9|EXPA5_ORYSJExpansin-A5OS=Oryzasativasubsp.japonicaOX=39947GN=EXPA5PE=2SV=1	sp|Q40636|EXPA2_ORYSJExpansin-A2OS=Oryzasativasubsp.japonicaOX=39947GN=EXPA2PE=2SV=2	142	150	yes	no	2	0.0052692	77.282	6284.1	10767	48064000	276	277	282			1
AGKPAAAAEPK	11	1	1009.56	tr|Q6YY64|Q6YY64_ORYSJ60SribosomalproteinL6OS=Oryzasativasubsp.japonicaOX=39947GN=Os02g0591700PE=2SV=1	tr|Q6YY64|Q6YY64_ORYSJ60SribosomalproteinL6OS=Oryzasativasubsp.japonicaOX=39947GN=Os02g0591700PE=2SV=1	39	49	yes	yes	3	0.0051745	54.7	19959	38903	20952000	277	1779	283			1
AGLAASHTQQVLVEK	15	0	1550.84	sp|B9EXM2|CARB_ORYSJCarbamoyl-phosphatesynthaselargechain,chloroplasticOS=Oryzasativasubsp.japonicaOX=39947GN=CARBPE=2SV=1	sp|B9EXM2|CARB_ORYSJCarbamoyl-phosphatesynthaselargechain,chloroplasticOS=Oryzasativasubsp.japonicaOX=39947GN=CARBPE=2SV=1	265	279	yes	yes	3	0.00058254	47.532	8106.8	8709.9	15355000	278	40	284			1
AGLAMAENASSVLPATK	17	0	1629.84	tr|Q60EM2|Q60EM2_ORYSJOs05g0455700proteinOS=Oryzasativasubsp.japonicaOX=39947GN=Os05g0455700PE=2SV=1;tr|B9FJD7|B9FJD7_ORYSJUncharacterizedproteinOS=Oryzasativasubsp.japonicaOX=39947GN=OsJ_18781PE=4SV=1	tr|Q60EM2|Q60EM2_ORYSJOs05g0455700proteinOS=Oryzasativasubsp.japonicaOX=39947GN=Os05g0455700PE=2SV=1	170	186	yes	no	3	0.0015179	44.925	6557.7	9646.3	5505300	279	1155	285			1
AGLDSLCPR	9	0	987.481	tr|Q6K4J4|Q6K4J4_ORYSJPeroxidaseOS=Oryzasativasubsp.japonicaOX=39947GN=prx122PE=3SV=1;tr|B9G440|B9G440_ORYSJPeroxidaseOS=Oryzasativasubsp.japonicaOX=39947GN=OsJ_29709PE=3SV=1	tr|Q6K4J4|Q6K4J4_ORYSJPeroxidaseOS=Oryzasativasubsp.japonicaOX=39947GN=prx122PE=3SV=1	240	248	yes	no	2;3	2.89e-06	136.16	56916	66581	552120000	280	1259	286			7
AGLDYVSCSPFR	12	0	1370.63	sp|Q6AVA8|PPDK1_ORYSJPyruvate,phosphatedikinase1,chloroplasticOS=Oryzasativasubsp.japonicaOX=39947GN=PPDK1PE=1SV=1;tr|B9FPJ4|B9FPJ4_ORYSJUncharacterizedproteinOS=Oryzasativasubsp.japonicaOX=39947GN=OsJ_18500PE=4SV=1	sp|Q6AVA8|PPDK1_ORYSJPyruvate,phosphatedikinase1,chloroplasticOS=Oryzasativasubsp.japonicaOX=39947GN=PPDK1PE=1SV=1	923	934	yes	no	2	0.019287	47.261	3589.8	9251.7	53813000	281	348	287			1
AGLEMAK	7	0	718.368	tr|Q7XZW5|Q7XZW5_ORYSJMalatedehydrogenaseOS=Oryzasativasubsp.japonicaOX=39947GN=Os03g0773800PE=2SV=1	tr|Q7XZW5|Q7XZW5_ORYSJMalatedehydrogenaseOS=Oryzasativasubsp.japonicaOX=39947GN=Os03g0773800PE=2SV=1	332	338	yes	yes	2;3	0.020358	97.071	56981	97428	284680000	282	1954	288;289		360	6
AGLFEVEPDSGK	12	0	1247.6	tr|B7ECK3|B7ECK3_ORYSJcDNAclone:J013088P07,fullinsertsequenceOS=Oryzasativasubsp.japonicaOX=39947PE=2SV=1;tr|Q7XZV8|Q7XZV8_ORYSJHADsuperfamilyhydrolase,5'-Nucleotidasecontainingprotein,expressedOS=Oryzasativasubsp.japonicaOX=39947GN=Os03g0774300PE=4SV=1;tr|B9F5Y2|B9F5Y2_ORYSJUncharacterizedproteinOS=Oryzasativasubsp.japonicaOX=39947GN=OsJ_12764PE=3SV=1;tr|A0A0P0W4A2|A0A0P0W4A2_ORYSJOs03g0774300pr…	tr|B7ECK3|B7ECK3_ORYSJcDNAclone:J013088P07,fullinsertsequenceOS=Oryzasativasubsp.japonicaOX=39947PE=2SV=1	292	303	yes	no	3	6.8e-06	74.76	5579.8	6039.7	18070000	283	978	290			1
AGLGALGVR	9	0	812.487	sp|Q9AR38|PPOC_ORYSJProtoporphyrinogenoxidase,chloroplasticOS=Oryzasativasubsp.japonicaOX=39947GN=PPOX1PE=2SV=1;tr|B9EVK5|B9EVK5_ORYSJProtoporphyrinogenoxidaseOS=Oryzasativasubsp.japonicaOX=39947GN=OsJ_01351PE=3SV=1	sp|Q9AR38|PPOC_ORYSJProtoporphyrinogenoxidase,chloroplasticOS=Oryzasativasubsp.japonicaOX=39947GN=PPOX1PE=2SV=1	175	183	yes	no	2	0.010853	59.205	3918	6712.7	79840000	284	533	291			1
AGLLSAAER	9	0	886.487	tr|Q2QN87|Q2QN87_ORYSJExpressedproteinOS=Oryzasativasubsp.japonicaOX=39947GN=LOC_Os12g38640PE=4SV=1;tr|Q2QN86|Q2QN86_ORYSJExpressedproteinOS=Oryzasativasubsp.japonicaOX=39947GN=Os12g0575000PE=2SV=1;tr|B9GDW9|B9GDW9_ORYSJUncharacterizedproteinOS=Oryzasativasubsp.japonicaOX=39947GN=OsJ_36614PE=4SV=1	tr|Q2QN87|Q2QN87_ORYSJExpressedproteinOS=Oryzasativasubsp.japonicaOX=39947GN=LOC_Os12g38640PE=4SV=1	89	97	yes	no	2	0.0044994	96.253	2716.5	10042	568270000	285	1487	292			1
AGLMCLAVGK	10	0	1018.53	tr|Q6ZC29|Q6ZC29_ORYSJOs08g0469100proteinOS=Oryzasativasubsp.japonicaOX=39947GN=Os08g0469100PE=3SV=1;tr|B9G1C4|B9G1C4_ORYSJUncharacterizedproteinOS=Oryzasativasubsp.japonicaOX=39947GN=OsJ_27628PE=3SV=1	tr|Q6ZC29|Q6ZC29_ORYSJOs08g0469100proteinOS=Oryzasativasubsp.japonicaOX=39947GN=Os08g0469100PE=3SV=1	325	334	yes	no	2	0.0052371	57.103	9324.2	9585.3	257770000	286	1252	293			1
AGLMTQIVR	9	0	987.554	tr|Q6Z8K7|Q6Z8K7_ORYSJOs02g0750100proteinOS=Oryzasativasubsp.japonicaOX=39947GN=Os02g0750100PE=3SV=1	tr|Q6Z8K7|Q6Z8K7_ORYSJOs02g0750100proteinOS=Oryzasativasubsp.japonicaOX=39947GN=Os02g0750100PE=3SV=1	141	149	yes	yes	2;3	0.0022111	99.802	56166	107230	711010000	287	1807	294;295		329	7
AGLQFPVGR	9	0	943.524	sp|Q84MP7|H2AV3_ORYSJProbablehistoneH2Avariant3OS=Oryzasativasubsp.japonicaOX=39947GN=Os03g0743400PE=2SV=1;sp|Q8H7Y8|H2AV1_ORYSJProbablehistoneH2Avariant1OS=Oryzasativasubsp.japonicaOX=39947GN=Os03g0162200PE=2SV=1;tr|A0A0P0WUM7|A0A0P0WUM7_ORYSJOs06g0250300proteinOS=Oryzasativasubsp.japonicaOX=39947GN=Os06g0250300PE=3SV=1;sp|Q84NJ4|H2A3_ORYSJProbablehistoneH2A.3OS=Oryzasativasubsp.japonicaOX=39947…	sp|Q84MP7|H2AV3_ORYSJProbablehistoneH2Avariant3OS=Oryzasativasubsp.japonicaOX=39947GN=Os03g0743400PE=2SV=1	36	44	no	no	2;3	0.0016572	120.65	126110	115130	14952000000	288	478;384;258	296			19
AGLQLAQAER	10	0	1055.57	tr|B9F0D1|B9F0D1_ORYSJUncharacterizedproteinOS=Oryzasativasubsp.japonicaOX=39947GN=OsJ_07007PE=4SV=1;tr|A0A0P0VK15|A0A0P0VK15_ORYSJOs02g0533000proteinOS=Oryzasativasubsp.japonicaOX=39947GN=Os02g0533000PE=4SV=1;tr|Q6ESE4|Q6ESE4_ORYSJUncharacterizedproteinP0605D08.33OS=Oryzasativasubsp.japonicaOX=39947GN=P0605D08.33PE=4SV=1	tr|B9F0D1|B9F0D1_ORYSJUncharacterizedproteinOS=Oryzasativasubsp.japonicaOX=39947GN=OsJ_07007PE=4SV=1	20	29	yes	no	2	0.014756	58.433	6869.7	9994.1	111840000	289	630	297			1
AGLSLSAVER	10	0	1001.55	tr|Q2QN87|Q2QN87_ORYSJExpressedproteinOS=Oryzasativasubsp.japonicaOX=39947GN=LOC_Os12g38640PE=4SV=1;tr|Q2QN86|Q2QN86_ORYSJExpressedproteinOS=Oryzasativasubsp.japonicaOX=39947GN=Os12g0575000PE=2SV=1;tr|B9GDW9|B9GDW9_ORYSJUncharacterizedproteinOS=Oryzasativasubsp.japonicaOX=39947GN=OsJ_36614PE=4SV=1	tr|Q2QN87|Q2QN87_ORYSJExpressedproteinOS=Oryzasativasubsp.japonicaOX=39947GN=LOC_Os12g38640PE=4SV=1	98	107	yes	no	2;3	6.1e-06	116.52	31801	63082	1306700000	290	1487	298			4
AGLSQPAPEA	10	0	939.466	sp|Q5VRG3|PSA4B_ORYSJProteasomesubunitalphatype-4-2OS=Oryzasativasubsp.japonicaOX=39947GN=Os06g0167600PE=2SV=1;sp|P0DKK4|PSA4C_ORYSJProteasomesubunitalphatype-4-3OS=Oryzasativasubsp.japonicaOX=39947GN=Os06g0177100PE=3SV=1;sp|P0DKK3|PSA4A_ORYSJProteasomesubunitalphatype-4-1OS=Oryzasativasubsp.japonicaOX=39947GN=PAC1APE=2SV=1	sp|Q5VRG3|PSA4B_ORYSJProteasomesubunitalphatype-4-2OS=Oryzasativasubsp.japonicaOX=39947GN=Os06g0167600PE=2SV=1	241	250	yes	no	2	0.0012345	83.265	21452	24911	62930000	291	96	299			3
AGLVNALK	8	0	784.481	sp|Q5VND6|NAP1A_ORYSJNucleosomeassemblyprotein1;1OS=Oryzasativasubsp.japonicaOX=39947GN=NAP1;1PE=2SV=1	sp|Q5VND6|NAP1A_ORYSJNucleosomeassemblyprotein1;1OS=Oryzasativasubsp.japonicaOX=39947GN=NAP1;1PE=2SV=1	30	37	yes	yes	2;3	0.013575	74.743	17373	16853	15082000	292	306	300			2
AGMIFYR	7	0	856.427	tr|A3CB05|A3CB05_ORYSJSerinehydroxymethyltransferaseOS=Oryzasativasubsp.japonicaOX=39947GN=OsJ_33805PE=3SV=1;tr|A0A0P0Y248|A0A0P0Y248_ORYSJSerinehydroxymethyltransferaseOS=Oryzasativasubsp.japonicaOX=39947GN=Os11g0455800PE=3SV=1;tr|Q2R4Y7|Q2R4Y7_ORYSJSerinehydroxymethyltransferase,mitochondrial,putative,expressedOS=Oryzasativasubsp.japonicaOX=39947GN=LOC_Os11g26860PE=2SV=1;tr|A0A0P0Y200|A0A0P0Y20…	tr|A3CB05|A3CB05_ORYSJSerinehydroxymethyltransferaseOS=Oryzasativasubsp.japonicaOX=39947GN=OsJ_33805PE=3SV=1	227	233	yes	no	2	0.026516	98.03	3204.6	8376.9	38389000	293	788	301			1
AGMLEVTIPK	10	0	1057.58	tr|Q7G755|Q7G755_ORYSJUncharacterizedproteinOS=Oryzasativasubsp.japonicaOX=39947GN=OSJNAa0036D19.13PE=3SV=1;tr|Q7G566|Q7G566_ORYSJHsp20/alphacrystallinfamilyprotein,expressedOS=Oryzasativasubsp.japonicaOX=39947GN=Os10g0159600PE=2SV=1	tr|Q7G755|Q7G755_ORYSJUncharacterizedproteinOS=Oryzasativasubsp.japonicaOX=39947GN=OSJNAa0036D19.13PE=3SV=1	164	173	yes	no	3	0.010822	46.891	4152.8	2958.5	2302900	294	1884	302			1
AGMVPLQMELGGK	13	0	1329.68	tr|Q6Z9G0|Q6Z9G0_ORYSJGlyceraldehyde-3-phosphatedehydrogenaseOS=Oryzasativasubsp.japonicaOX=39947GN=Os08g0440800PE=2SV=1;tr|B9G153|B9G153_ORYSJUncharacterizedproteinOS=Oryzasativasubsp.japonicaOX=39947GN=OsJ_27474PE=3SV=1;tr|Q84PC4|Q84PC4_ORYSJNADH-dependentglyceraldehyde-3-phosphatedehydrogenase(Fragment)OS=Oryzasativasubsp.japonicaOX=39947PE=2SV=1	tr|Q6Z9G0|Q6Z9G0_ORYSJGlyceraldehyde-3-phosphatedehydrogenaseOS=Oryzasativasubsp.japonicaOX=39947GN=Os08g0440800PE=2SV=1	259	271	yes	no	3	4.94e-07	68.069	5173.3	13427	21155000	295	1809	303			1
AGNLGDSVTVTR	12	0	1188.61	tr|Q6YSX0|Q6YSX0_ORYSJOs07g0674200proteinOS=Oryzasativasubsp.japonicaOX=39947GN=P0618H09.1PE=2SV=1	tr|Q6YSX0|Q6YSX0_ORYSJOs07g0674200proteinOS=Oryzasativasubsp.japonicaOX=39947GN=P0618H09.1PE=2SV=1	56	67	yes	yes	2;3	2.94e-05	62.732	40921	36976	694670000	296	1767	304			4
AGNLGESVTVSR	12	0	1188.61	tr|Q762A6|Q762A6_ORYSJ60SribosomalproteinL22-2,putative,expressedOS=Oryzasativasubsp.japonicaOX=39947GN=bip108PE=2SV=1	tr|Q762A6|Q762A6_ORYSJ60SribosomalproteinL22-2,putative,expressedOS=Oryzasativasubsp.japonicaOX=39947GN=bip108PE=2SV=1	57	68	yes	yes	2;3	5.03e-07	84.658	151400	101570	1235100000	297	1868	305			10
AGNSNVQQLGITR	13	0	1356.71	tr|Q7G2G8|Q7G2G8_ORYSJKHdomaincontainingprotein,expressedOS=Oryzasativasubsp.japonicaOX=39947GN=LOC_Os10g35220PE=4SV=1;tr|Q8LNT9|Q8LNT9_ORYSJKHdomaincontainingprotein,expressedOS=Oryzasativasubsp.japonicaOX=39947GN=OSJNBa0041P03.3PE=2SV=1;tr|A3C631|A3C631_ORYSJUncharacterizedproteinOS=Oryzasativasubsp.japonicaOX=39947GN=OsJ_32017PE=4SV=1;tr|B9G6G6|B9G6G6_ORYSJUncharacterizedproteinOS=Oryzasativas…	tr|Q7G2G8|Q7G2G8_ORYSJKHdomaincontainingprotein,expressedOS=Oryzasativasubsp.japonicaOX=39947GN=LOC_Os10g35220PE=4SV=1	630	642	yes	no	3	9.89e-05	59.294	20123	14262	9351200	298	946	306			1
AGPFASLPK	9	0	886.491	tr|B9FBT4|B9FBT4_ORYSJUncharacterizedproteinOS=Oryzasativasubsp.japonicaOX=39947GN=OsJ_12563PE=3SV=1;tr|Q10CX9|Q10CX9_ORYSJExpressedproteinOS=Oryzasativasubsp.japonicaOX=39947GN=Os03g0747700PE=2SV=1;tr|Q94GQ8|Q94GQ8_ORYSJUncharacterizedproteinOJ1124_H03.3OS=Oryzasativasubsp.japonicaOX=39947GN=OJ1124_H03.3PE=3SV=1	tr|B9FBT4|B9FBT4_ORYSJUncharacterizedproteinOS=Oryzasativasubsp.japonicaOX=39947GN=OsJ_12563PE=3SV=1	175	183	yes	no	3	0.0046127	63.486	5156.8	5862.2	6669500	299	1115	307			1
AGPGFFDSLQ	10	0	1037.48	sp|Q6H6D2|HEM3_ORYSJPorphobilinogendeaminase,chloroplasticOS=Oryzasativasubsp.japonicaOX=39947GN=HEMCPE=2SV=1;tr|A0A0P0VFC8|A0A0P0VFC8_ORYSJOs02g0168800protein(Fragment)OS=Oryzasativasubsp.japonicaOX=39947GN=Os02g0168800PE=3SV=1	sp|Q6H6D2|HEM3_ORYSJPorphobilinogendeaminase,chloroplasticOS=Oryzasativasubsp.japonicaOX=39947GN=HEMCPE=2SV=1	349	358	yes	no	2	0.0049439	57.559	1250.1	1356.4	70783000	300	364	308			1
AGQGAFGNMCR	11	0	1167.49	tr|Q6ZLB8|Q6ZLB8_ORYSJOs07g0180900proteinOS=Oryzasativasubsp.japonicaOX=39947GN=Os07g0180900PE=2SV=1;tr|Q0D868|Q0D868_ORYSJOs07g0180900protein(Fragment)OS=Oryzasativasubsp.japonicaOX=39947GN=Os07g0180900PE=4SV=1;tr|Q7Y1I5|Q7Y1I5_ORYSJOs03g0796501proteinOS=Oryzasativasubsp.japonicaOX=39947GN=OSJNBa0094F01.24PE=4SV=1	tr|Q6ZLB8|Q6ZLB8_ORYSJOs07g0180900proteinOS=Oryzasativasubsp.japonicaOX=39947GN=Os07g0180900PE=2SV=1	91	101	yes	no	2	0.0012659	59.8	5208.7	8701.4	132050000	301	1333	309			1
AGSAYESNLR	10	0	1066.5	tr|Q7XW32|Q7XW32_ORYSJOSJNBb0062H02.10proteinOS=Oryzasativasubsp.japonicaOX=39947GN=Os04g0322100PE=2SV=2;tr|A3ASB6|A3ASB6_ORYSJUncharacterizedproteinOS=Oryzasativasubsp.japonicaOX=39947GN=OsJ_14262PE=4SV=1;tr|Q6PUW7|Q6PUW7_ORYSJMembranebindingproteinOS=Oryzasativasubsp.japonicaOX=39947GN=MBPPE=2SV=1;tr|Q5JPZ5|Q5JPZ5_ORYSJOSJNBa0004L19.19proteinOS=Oryzasativasubsp.japonicaOX=39947GN=OSJNBa0004L19.…	tr|Q6PUW7|Q6PUW7_ORYSJMembranebindingproteinOS=Oryzasativasubsp.japonicaOX=39947GN=MBPPE=2SV=1	45	54	no	no	2	0.004768	57.96	31125	19875	145440000	302	883;1561	310			2
AGSIVIR	7	0	714.439	tr|C7J3Y7|C7J3Y7_ORYSJOs06g0363701proteinOS=Oryzasativasubsp.japonicaOX=39947GN=Os06g0363701PE=4SV=1;tr|Q7XXM4|Q7XXM4_ORYSJOSJNBa0042N22.3proteinOS=Oryzasativasubsp.japonicaOX=39947GN=OSJNBa0042N22.3PE=4SV=1;tr|Q75I78|Q75I78_ORYSJUncharacterizedproteinOSJNBa0083F15.3OS=Oryzasativasubsp.japonicaOX=39947GN=OSJNBa0083F15.3PE=4SV=1;tr|Q10J93|Q10J93_ORYSJUncharacterizedproteinOS=Oryzasativasubsp.japon…	tr|C7J3Y7|C7J3Y7_ORYSJOs06g0363701proteinOS=Oryzasativasubsp.japonicaOX=39947GN=Os06g0363701PE=4SV=1	868	874	yes	no	2	0.03341	91.584	3668.2	9062.6	207390000	303	1311	311			1
AGSSPYAIAK	10	0	963.503	tr|Q9SNN5|Q9SNN5_ORYSJOs06g0130800proteinOS=Oryzasativasubsp.japonicaOX=39947GN=Os06g0130800PE=2SV=1	tr|Q9SNN5|Q9SNN5_ORYSJOs06g0130800proteinOS=Oryzasativasubsp.japonicaOX=39947GN=Os06g0130800PE=2SV=1	100	109	yes	yes	2;3	0.00053081	96.492	45029	47690	249750000	304	2088	312			5
AGSTIPEASISK	12	0	1159.61	tr|Q2RBC6|Q2RBC6_ORYSJElongationfactorP,putative,expressedOS=Oryzasativasubsp.japonicaOX=39947GN=LOC_Os11g02450PE=2SV=1;tr|Q2QYK4|Q2QYK4_ORYSJElongationfactorP,putative,expressedOS=Oryzasativasubsp.japonicaOX=39947GN=LOC_Os12g02380PE=2SV=2	tr|Q2RBC6|Q2RBC6_ORYSJElongationfactorP,putative,expressedOS=Oryzasativasubsp.japonicaOX=39947GN=LOC_Os11g02450PE=2SV=1	101	112	yes	no	2;3	3.53e-09	129.38	48787	42785	376840000	305	1516	313			6
AGTYDPK	7	0	750.355	tr|Q0ILQ0|Q0ILQ0_ORYSJMalatedehydrogenaseOS=Oryzasativasubsp.japonicaOX=39947GN=Os12g0632700PE=3SV=2;sp|Q42972|MDHG_ORYSJMalatedehydrogenase,glyoxysomalOS=Oryzasativasubsp.japonicaOX=39947GN=Os12g0632700PE=1SV=3;tr|H2KWV9|H2KWV9_ORYSJMalatedehydrogenaseOS=Oryzasativasubsp.japonicaOX=39947GN=LOC_Os12g43630PE=3SV=1;tr|Q7XZW5|Q7XZW5_ORYSJMalatedehydrogenaseOS=Oryzasativasubsp.japonicaOX=39947GN=Os03…	tr|Q7XZW5|Q7XZW5_ORYSJMalatedehydrogenaseOS=Oryzasativasubsp.japonicaOX=39947GN=Os03g0773800PE=2SV=1	176	182	no	no	3	0.031349	60.961	17879	18883	23782000	306	1954;283	314			1
AGVAVTEEDLLQPPR	15	0	1593.84	sp|Q7XUG1|MASY_ORYSJMalatesynthaseOS=Oryzasativasubsp.japonicaOX=39947GN=MSPE=2SV=1;tr|B9FFT9|B9FFT9_ORYSJMalatesynthaseOS=Oryzasativasubsp.japonicaOX=39947GN=OsJ_15256PE=3SV=1	sp|Q7XUG1|MASY_ORYSJMalatesynthaseOS=Oryzasativasubsp.japonicaOX=39947GN=MSPE=2SV=1	415	429	yes	no	3	0.0033555	37.248	7620.3	7122.3	48470000	307	471	315			3
AGVENLLR	8	0	870.492	sp|Q6Z4A7|APR1_ORYSJProbable5'-adenylylsulfatereductase1,chloroplasticOS=Oryzasativasubsp.japonicaOX=39947GN=APR1PE=2SV=1;tr|A0A0P0X6V5|A0A0P0X6V5_ORYSJOs07g0509800protein(Fragment)OS=Oryzasativasubsp.japonicaOX=39947GN=Os07g0509800PE=4SV=1	sp|Q6Z4A7|APR1_ORYSJProbable5'-adenylylsulfatereductase1,chloroplasticOS=Oryzasativasubsp.japonicaOX=39947GN=APR1PE=2SV=1	369	376	yes	no	2	0.018508	114.6	10990	19123	136250000	308	403	316			2
AGVFYDK	7	0	798.391	tr|Q6YYW3|Q6YYW3_ORYSJOs08g0562100proteinOS=Oryzasativasubsp.japonicaOX=39947GN=Os08g0562100PE=2SV=1	tr|Q6YYW3|Q6YYW3_ORYSJOs08g0562100proteinOS=Oryzasativasubsp.japonicaOX=39947GN=Os08g0562100PE=2SV=1	257	263	yes	yes	3	0.033254	58.577	9807.4	21499	52117000	309	1782	317			1
AGVGPLGSPAR	11	0	980.54	tr|A3BUR0|A3BUR0_ORYSJUncharacterizedproteinOS=Oryzasativasubsp.japonicaOX=39947GN=OsJ_27896PE=4SV=1;tr|Q84YJ5|Q84YJ5_ORYSJOs08g0510800proteinOS=Oryzasativasubsp.japonicaOX=39947GN=Os08g0510800PE=2SV=1	tr|A3BUR0|A3BUR0_ORYSJUncharacterizedproteinOS=Oryzasativasubsp.japonicaOX=39947GN=OsJ_27896PE=4SV=1	74	84	yes	no	2	0.0012659	59.8	7626	12465	23560000	310	930	318			1
AGVKDYK	7	1	779.418	tr|A0A0N9E107|A0A0N9E107_ORYSJRibulosebisphosphatecarboxylaselargechainOS=OryzasativatropicaljaponicasubgroupOX=1736656GN=rbcLPE=3SV=1;tr|A0A0N7EIT9|A0A0N7EIT9_ORYSJRibulosebisphosphatecarboxylaselargechainOS=OryzasativaaromaticsubgroupOX=1736658GN=rbcLPE=3SV=1;tr|A0A0K0LQW8|A0A0K0LQW8_ORYSJRibulosebisphosphatecarboxylaselargechainOS=Oryzasativasubsp.japonicaOX=39947GN=rbcLPE=3SV=1;sp|P0C512|RBL_…	tr|A0A0N9E107|A0A0N9E107_ORYSJRibulosebisphosphatecarboxylaselargechainOS=OryzasativatropicaljaponicasubgroupOX=1736656GN=rbcLPE=3SV=1	15	21	no	no	4	0.026158	57.103	8234.3	8218.5	86207000	311	88;1309	319			1
AGVLQEIK	8	0	856.502	tr|Q6YUV4|Q6YUV4_ORYSJOs02g0189000proteinOS=Oryzasativasubsp.japonicaOX=39947GN=Os02g0189000PE=2SV=1	tr|Q6YUV4|Q6YUV4_ORYSJOs02g0189000proteinOS=Oryzasativasubsp.japonicaOX=39947GN=Os02g0189000PE=2SV=1	78	85	yes	yes	2;3	0.011057	80.18	50565	48569	90789000	312	1775	320			5
AGVPDLASAQELAR	14	0	1396.73	tr|Q0DJF9|Q0DJF9_ORYSJOs05g0291700proteinOS=Oryzasativasubsp.japonicaOX=39947GN=Os05g0291700PE=4SV=1;tr|A0A0P0WKD6|A0A0P0WKD6_ORYSJOs05g0291700proteinOS=Oryzasativasubsp.japonicaOX=39947GN=Os05g0291700PE=4SV=1;tr|B9FNP3|B9FNP3_ORYSJUncharacterizedproteinOS=Oryzasativasubsp.japonicaOX=39947GN=OsJ_17919PE=4SV=1;tr|B7F1B2|B7F1B2_ORYSJOs05g0291700proteinOS=Oryzasativasubsp.japonicaOX=39947GN=Os05g029…	tr|Q0DJF9|Q0DJF9_ORYSJOs05g0291700proteinOS=Oryzasativasubsp.japonicaOX=39947GN=Os05g0291700PE=4SV=1	116	129	yes	no	2;3	1.84e-23	106.17	42032	44540	2949600000	313	693	321			9
AGVQFFTQIK	10	0	1137.62	tr|Q6Z4E4|Q6Z4E4_ORYSJMethylmalonatesemi-aldehydedehydrogenaseOS=Oryzasativasubsp.japonicaOX=39947GN=Os07g0188800PE=2SV=1;tr|B9FVX6|B9FVX6_ORYSJUncharacterizedproteinOS=Oryzasativasubsp.japonicaOX=39947GN=OsJ_23385PE=4SV=1;tr|A0A0P0X3Y0|A0A0P0X3Y0_ORYSJOs07g0188800protein(Fragment)OS=Oryzasativasubsp.japonicaOX=39947GN=Os07g0188800PE=4SV=1;tr|O49218|O49218_ORYSJMethylmalonatesemi-aldehydedehydrog…	tr|Q6Z4E4|Q6Z4E4_ORYSJMethylmalonatesemi-aldehydedehydrogenaseOS=Oryzasativasubsp.japonicaOX=39947GN=Os07g0188800PE=2SV=1	502	511	no	no	3	0.0082022	48.64	2986.6	4273.1	13808000	314	1218;1322	322			1
AGWGVMASHR	10	0	1070.51	tr|A0A0P0WS07|A0A0P0WS07_ORYSJOs06g0136600protein(Fragment)OS=Oryzasativasubsp.japonicaOX=39947GN=Os06g0136600PE=3SV=1;tr|Q5VNT9|Q5VNT9_ORYSJOs06g0136600proteinOS=Oryzasativasubsp.japonicaOX=39947GN=Os06g0136600PE=3SV=1;tr|B9FRD6|B9FRD6_ORYSJUncharacterizedproteinOS=Oryzasativasubsp.japonicaOX=39947GN=OsJ_20044PE=3SV=1	tr|A0A0P0WS07|A0A0P0WS07_ORYSJOs06g0136600protein(Fragment)OS=Oryzasativasubsp.japonicaOX=39947GN=Os06g0136600PE=3SV=1	322	331	yes	no	3	0.00056074	61.56	11323	16269	27897000	315	708	323			2
AGWGVMTSHR	10	0	1100.52	tr|A1YQJ3|A1YQJ3_ORYSJEnolaseOS=Oryzasativasubsp.japonicaOX=39947PE=2SV=1;tr|A0A0N7KRH6|A0A0N7KRH6_ORYSJOs10g0167300proteinOS=Oryzasativasubsp.japonicaOX=39947GN=Os10g0167300PE=3SV=1;sp|Q42971|ENO_ORYSJEnolaseOS=Oryzasativasubsp.japonicaOX=39947GN=ENO1PE=1SV=2;tr|B9G7P0|B9G7P0_ORYSJUncharacterizedproteinOS=Oryzasativasubsp.japonicaOX=39947GN=OsJ_30829PE=3SV=1;tr|Q8LMD5|Q8LMD5_ORYSJPutativeenolase…	tr|A1YQJ3|A1YQJ3_ORYSJEnolaseOS=Oryzasativasubsp.japonicaOX=39947PE=2SV=1	374	383	yes	no	3	0.0009858	57.55	9602.6	9508.4	151050000	316	282	324;325		103	2
AGWPIAGTPDPTLR	14	0	1450.76	tr|A3C0D8|A3C0D8_ORYSJUncharacterizedproteinOS=Oryzasativasubsp.japonicaOX=39947GN=OsJ_29920PE=4SV=1;tr|Q0J0N6|Q0J0N6_ORYSJOs09g0503400proteinOS=Oryzasativasubsp.japonicaOX=39947GN=Os09g0503400PE=4SV=2;tr|A0A0P0XNS9|A0A0P0XNS9_ORYSJOs09g0503400protein(Fragment)OS=Oryzasativasubsp.japonicaOX=39947GN=Os09g0503400PE=3SV=1	tr|A3C0D8|A3C0D8_ORYSJUncharacterizedproteinOS=Oryzasativasubsp.japonicaOX=39947GN=OsJ_29920PE=4SV=1	826	839	yes	no	3	0.011748	32.734	3995.3	3839.7	4156300	317	940	326			1
AGYESLLK	8	0	879.47	sp|Q6Z6L4|APM1A_ORYSJAminopeptidaseM1-AOS=Oryzasativasubsp.japonicaOX=39947GN=Os02g0218200PE=2SV=1;tr|A0A0P0VGI4|A0A0P0VGI4_ORYSJOs02g0218200protein(Fragment)OS=Oryzasativasubsp.japonicaOX=39947GN=Os02g0218200PE=4SV=1	sp|Q6Z6L4|APM1A_ORYSJAminopeptidaseM1-AOS=Oryzasativasubsp.japonicaOX=39947GN=Os02g0218200PE=2SV=1	722	729	yes	no	2;3	0.012041	83.614	23433	34525	71287000	318	408	327			2
AHAPAAVASGAVVVDNSSAFR	21	0	1996.01	tr|Q93Y73|Q93Y73_ORYSJAspartate-semialdehydedehydrogenasefamilyprotein,expressedOS=Oryzasativasubsp.japonicaOX=39947GN=LOC_Os03g55280PE=3SV=1	tr|Q93Y73|Q93Y73_ORYSJAspartate-semialdehydedehydrogenasefamilyprotein,expressedOS=Oryzasativasubsp.japonicaOX=39947GN=LOC_Os03g55280PE=3SV=1	116	136	yes	yes	3	0.00017792	56.036	9876.6	12242	28048000	319	2044	328			1
AHGGFSVFAGVGER	14	0	1389.68	tr|A0A067Y2M2|A0A067Y2M2_ORYSJATPsynthasesubunitbetaOS=Oryzasativasubsp.japonicaOX=39947PE=2SV=1;sp|Q01859|ATPBM_ORYSJATPsynthasesubunitbeta,mitochondrialOS=Oryzasativasubsp.japonicaOX=39947GN=ATPBPE=1SV=2;tr|B9FLI4|B9FLI4_ORYSJATPsynthasesubunitbetaOS=Oryzasativasubsp.japonicaOX=39947GN=OsJ_19476PE=3SV=1;tr|A0A0P0WQ12|A0A0P0WQ12_ORYSJOs05g0553000protein(Fragment)OS=Oryzasativasubsp.japonicaOX=39…	tr|A0A067Y2M2|A0A067Y2M2_ORYSJATPsynthasesubunitbetaOS=Oryzasativasubsp.japonicaOX=39947PE=2SV=1	247	260	no	no	3	2.35e-07	50.102	14556	14873	12420000	320	155;606	329			1
AHGGVSVFGGVGER	14	0	1327.66	tr|A0A0N9E113|A0A0N9E113_ORYSJATPsynthasesubunitbeta,chloroplasticOS=OryzasativatropicaljaponicasubgroupOX=1736656GN=atpBPE=3SV=1;tr|A0A0N9E0V3|A0A0N9E0V3_ORYSJATPsynthasesubunitbeta,chloroplasticOS=OryzasativaaromaticsubgroupOX=1736658GN=atpBPE=3SV=1;tr|A0A0K0LR54|A0A0K0LR54_ORYSJATPsynthasesubunitbeta,chloroplasticOS=Oryzasativasubsp.japonicaOX=39947GN=atpBPE=3SV=1;sp|P12085|ATPB_ORYSJATPsyntha…	tr|A0A0N9E113|A0A0N9E113_ORYSJATPsynthasesubunitbeta,chloroplasticOS=OryzasativatropicaljaponicasubgroupOX=1736656GN=atpBPE=3SV=1	192	205	no	no	2;3;4	3.7e-19	116.51	53625	84556	2317800000	321	100;1506;777	330			13
AHIYNDANIDPSFAALR	17	0	1886.93	tr|Q6ER49|Q6ER49_ORYSJPeroxidaseOS=Oryzasativasubsp.japonicaOX=39947GN=prx29PE=2SV=1;tr|A3A4Y3|A3A4Y3_ORYSJPeroxidaseOS=Oryzasativasubsp.japonicaOX=39947GN=OsJ_06030PE=3SV=1	tr|Q6ER49|Q6ER49_ORYSJPeroxidaseOS=Oryzasativasubsp.japonicaOX=39947GN=prx29PE=2SV=1	206	222	yes	no	3	2.43e-31	111.43	24753	27261	263070000	322	1698	331;332	193		5
AHIYTDADR	9	0	1060.49	sp|Q10CE4|GLO1_ORYSJPeroxisomal(S)-2-hydroxy-acidoxidaseGLO1OS=Oryzasativasubsp.japonicaOX=39947GN=GLO1PE=1SV=1	sp|Q10CE4|GLO1_ORYSJPeroxisomal(S)-2-hydroxy-acidoxidaseGLO1OS=Oryzasativasubsp.japonicaOX=39947GN=GLO1PE=1SV=1	353	361	yes	yes	2;3	0.0037699	66.435	24065	25090	305940000	323	227	333			6
AHNFDVQAFR	10	0	1203.58	tr|Q8H530|Q8H530_ORYSJOs07g0485100proteinOS=Oryzasativasubsp.japonicaOX=39947GN=OJ1753_E03.112PE=2SV=1	tr|Q8H530|Q8H530_ORYSJOs07g0485100proteinOS=Oryzasativasubsp.japonicaOX=39947GN=OJ1753_E03.112PE=2SV=1	73	82	yes	yes	3	0.0007696	78.655	12093	17181	18323000	324	1997	334			1
AHPGGPASSEFDWGTGDTPR	20	0	2040.89	tr|Q0ILV0|Q0ILV0_ORYSJOs12g0620400protein(Fragment)OS=Oryzasativasubsp.japonicaOX=39947GN=Os12g0620400PE=4SV=1;tr|A0A0P0YC74|A0A0P0YC74_ORYSJOs12g0620400protein(Fragment)OS=Oryzasativasubsp.japonicaOX=39947GN=Os12g0620400PE=4SV=1;tr|H2KX66|H2KX66_ORYSJMethyl-CpGbindingdomaincontainingprotein,expressedOS=Oryzasativasubsp.japonicaOX=39947GN=LOC_Os12g42550PE=4SV=1;tr|Q2QM23|Q2QM23_ORYSJMethyl-CpGbin…	tr|Q0ILV0|Q0ILV0_ORYSJOs12g0620400protein(Fragment)OS=Oryzasativasubsp.japonicaOX=39947GN=Os12g0620400PE=4SV=1	75	94	yes	no	3	0.001426	54.764	18827	18045	62658000	325	807	335			3
AHTDAGGVILLFQDDR	16	0	1726.86	tr|Q65XE5|Q65XE5_ORYSJOs05g0149400proteinOS=Oryzasativasubsp.japonicaOX=39947GN=Os05g0149400PE=2SV=1;tr|A0A0P0WI62|A0A0P0WI62_ORYSJOs05g0149300protein(Fragment)OS=Oryzasativasubsp.japonicaOX=39947GN=Os05g0149300PE=4SV=1;tr|Q0DKQ3|Q0DKQ3_ORYSJOs05g0149300proteinOS=Oryzasativasubsp.japonicaOX=39947GN=Os05g0149300PE=3SV=1;tr|Q65XE6|Q65XE6_ORYSJPutativeACCoxidaseOS=Oryzasativasubsp.japonicaOX=39947GN…	tr|Q65XE5|Q65XE5_ORYSJOs05g0149400proteinOS=Oryzasativasubsp.japonicaOX=39947GN=Os05g0149400PE=2SV=1	182	197	yes	no	3	0.011174	32.815	1533.7	1575.2	4984100	326	1652	336			1
AHVEPDQIVSWLK	13	0	1520.8	sp|Q53LQ0|PDI11_ORYSJProteindisulfideisomerase-like1-1OS=Oryzasativasubsp.japonicaOX=39947GN=PDIL1-1PE=2SV=1;tr|K4FHN8|K4FHN8_ORYSJProteindisulfide-isomeraseOS=Oryzasativasubsp.japonicaOX=39947PE=2SV=1;tr|A0A0P0XZP3|A0A0P0XZP3_ORYSJProteindisulfide-isomerase(Fragment)OS=Oryzasativasubsp.japonicaOX=39947GN=Os11g0199200PE=3SV=1	sp|Q53LQ0|PDI11_ORYSJProteindisulfideisomerase-like1-1OS=Oryzasativasubsp.japonicaOX=39947GN=PDIL1-1PE=2SV=1	350	362	yes	no	3;4	1.18e-07	75.479	11535	13074	60517000	327	288	337			2
AHVVTTPGSGFGPGGEGFVR	20	0	1927.95	sp|Q10MQ2|DAPAT_ORYSJProbableLL-diaminopimelateaminotransferase,chloroplasticOS=Oryzasativasubsp.japonicaOX=39947GN=AGD2PE=2SV=1	sp|Q10MQ2|DAPAT_ORYSJProbableLL-diaminopimelateaminotransferase,chloroplasticOS=Oryzasativasubsp.japonicaOX=39947GN=AGD2PE=2SV=1	423	442	yes	yes	3	5.77e-08	80.238	4237.1	5354.8	36536000	328	243	338			1
AIAAYNK	7	0	749.407	tr|Q5Z7N3|Q5Z7N3_ORYSJHMGproteinOS=Oryzasativasubsp.japonicaOX=39947GN=Os06g0728000PE=2SV=1	tr|Q5Z7N3|Q5Z7N3_ORYSJHMGproteinOS=Oryzasativasubsp.japonicaOX=39947GN=Os06g0728000PE=2SV=1	106	112	yes	yes	2;3	0.0074582	136.58	57878	33521	787860000	329	1619	339			4
AIALTVDTPR	10	0	1055.6	sp|Q10CE4|GLO1_ORYSJPeroxisomal(S)-2-hydroxy-acidoxidaseGLO1OS=Oryzasativasubsp.japonicaOX=39947GN=GLO1PE=1SV=1;sp|Q7FAS1|GLO3_ORYSJPeroxisomal(S)-2-hydroxy-acidoxidaseGLO3OS=Oryzasativasubsp.japonicaOX=39947GN=GLO3PE=2SV=1;sp|Q6YT73|GLO5_ORYSJPeroxisomal(S)-2-hydroxy-acidoxidaseGLO5OS=Oryzasativasubsp.japonicaOX=39947GN=GLO5PE=2SV=1	sp|Q10CE4|GLO1_ORYSJPeroxisomal(S)-2-hydroxy-acidoxidaseGLO1OS=Oryzasativasubsp.japonicaOX=39947GN=GLO1PE=1SV=1	152	161	no	no	2;3	6.02e-06	128.27	46622	58311	3357700000	330	227;388	340			6
AIANECQANFISVK	14	0	1563.77	tr|Q10RP0|Q10RP0_ORYSJCelldivisioncycleprotein48,putative,expressedOS=Oryzasativasubsp.japonicaOX=39947GN=LOC_Os03g05730PE=2SV=1;tr|A0A0P0VT75|A0A0P0VT75_ORYSJOs03g0151800protein(Fragment)OS=Oryzasativasubsp.japonicaOX=39947GN=Os03g0151800PE=3SV=1;tr|Q7XE16|Q7XE16_ORYSJCelldivisioncycleprotein48,putative,expressedOS=Oryzasativasubsp.japonicaOX=39947GN=LOC_Os10g30580PE=4SV=2	tr|Q7XE16|Q7XE16_ORYSJCelldivisioncycleprotein48,putative,expressedOS=Oryzasativasubsp.japonicaOX=39947GN=LOC_Os10g30580PE=4SV=2	536	549	no	no	3	0.00059343	53.001	8668.5	7618.6	16584000	331	1472;1904	341			1
AICIVHNETATGVTNDLSAVR	21	0	2240.12	tr|Q6ZFI6|Q6ZFI6_ORYSJOs08g0502700proteinOS=Oryzasativasubsp.japonicaOX=39947GN=Os08g0502700PE=2SV=1;tr|A0A0P0XHN6|A0A0P0XHN6_ORYSJOs08g0502700protein(Fragment)OS=Oryzasativasubsp.japonicaOX=39947GN=Os08g0502700PE=3SV=1	tr|Q6ZFI6|Q6ZFI6_ORYSJOs08g0502700proteinOS=Oryzasativasubsp.japonicaOX=39947GN=Os08g0502700PE=2SV=1	141	161	yes	no	3;4	0.00012674	55.763	8867.8	14693	72851000	332	1819	342;343	207		3
AIDDAEGLVK	10	0	1029.53	tr|Q9ASP4|Q9ASP4_ORYSJDihydrolipoyldehydrogenaseOS=Oryzasativasubsp.japonicaOX=39947GN=Os01g0328700PE=3SV=1;tr|B9FML1|B9FML1_ORYSJDihydrolipoyldehydrogenaseOS=Oryzasativasubsp.japonicaOX=39947GN=OsJ_17207PE=3SV=1	tr|Q9ASP4|Q9ASP4_ORYSJDihydrolipoyldehydrogenaseOS=Oryzasativasubsp.japonicaOX=39947GN=Os01g0328700PE=3SV=1	426	435	no	no	2;3	0.00046103	95.531	21773	42033	138040000	333	2064;1171	344			4
AIDEGLLLK	9	0	970.57	tr|A0A0P0XCP7|A0A0P0XCP7_ORYSJOs08g0176100proteinOS=Oryzasativasubsp.japonicaOX=39947GN=Os08g0176100PE=4SV=1;sp|Q0J7N5|PPCS2_ORYSJPhosphopantothenate--cysteineligase2OS=Oryzasativasubsp.japonicaOX=39947GN=Os08g0176100PE=2SV=2	tr|A0A0P0XCP7|A0A0P0XCP7_ORYSJOs08g0176100proteinOS=Oryzasativasubsp.japonicaOX=39947GN=Os08g0176100PE=4SV=1	147	155	yes	no	3	0.027446	36.693	3174.3	4565.3	3668600	334	202	345			1
AIDLIDEAGSR	11	0	1158.59	tr|B9GCG4|B9GCG4_ORYSJUncharacterizedproteinOS=Oryzasativasubsp.japonicaOX=39947GN=OsJ_35634PE=3SV=1;sp|Q2QVG9|CLPC2_ORYSJChaperoneproteinClpC2,chloroplasticOS=Oryzasativasubsp.japonicaOX=39947GN=CLPC2PE=2SV=2;tr|A3A7I6|A3A7I6_ORYSJUncharacterizedproteinOS=Oryzasativasubsp.japonicaOX=39947GN=OsJ_06970PE=3SV=1;tr|B9FF04|B9FF04_ORYSJUncharacterizedproteinOS=Oryzasativasubsp.japonicaOX=39947GN=OsJ_1…	tr|B9GCG4|B9GCG4_ORYSJUncharacterizedproteinOS=Oryzasativasubsp.japonicaOX=39947GN=OsJ_35634PE=3SV=1	393	403	no	no	2;3	3.11e-09	112.71	25535	45997	509010000	335	260;445	346			7
AIEAVPDLK	9	0	954.539	tr|Q7XR19|Q7XR19_ORYSJ60SribosomalproteinL6OS=Oryzasativasubsp.japonicaOX=39947GN=Os04g0473400PE=2SV=2;tr|B9FFP1|B9FFP1_ORYSJ60SribosomalproteinL6OS=Oryzasativasubsp.japonicaOX=39947GN=OsJ_15159PE=3SV=1	tr|Q7XR19|Q7XR19_ORYSJ60SribosomalproteinL6OS=Oryzasativasubsp.japonicaOX=39947GN=Os04g0473400PE=2SV=2	194	202	yes	no	2;3	0.0028932	68.735	51978	51554	82582000	336	1139	347			7
AIELAEAR	8	0	871.476	tr|Q0JD43|Q0JD43_ORYSJOSJNBa0084A10.16proteinOS=Oryzasativasubsp.japonicaOX=39947GN=Os04g0432400PE=2SV=1;tr|A0A0P0WAC5|A0A0P0WAC5_ORYSJOs04g0432400protein(Fragment)OS=Oryzasativasubsp.japonicaOX=39947GN=Os04g0432400PE=4SV=1	tr|Q0JD43|Q0JD43_ORYSJOSJNBa0084A10.16proteinOS=Oryzasativasubsp.japonicaOX=39947GN=Os04g0432400PE=2SV=1	497	504	yes	no	2	0.019768	74.255	17796	17915	28956000	337	1406	348			1
AIELDPSMHK	10	0	1139.56	sp|Q0JL44|SGT1_ORYSJProteinSGT1homologOS=Oryzasativasubsp.japonicaOX=39947GN=SGT1PE=1SV=1	sp|Q0JL44|SGT1_ORYSJProteinSGT1homologOS=Oryzasativasubsp.japonicaOX=39947GN=SGT1PE=1SV=1	66	75	yes	yes	3	0.031545	26.786	0	0	0	338	216	349			1
AIELYDPMENAGAALIR	17	0	1845.93	tr|Q2QU06|Q2QU06_ORYSJ60kDachaperoninalphasubunitOS=Oryzasativasubsp.japonicaOX=39947GN=Os12g0277500PE=2SV=1	tr|Q2QU06|Q2QU06_ORYSJ60kDachaperoninalphasubunitOS=Oryzasativasubsp.japonicaOX=39947GN=Os12g0277500PE=2SV=1	94	110	yes	yes	3	0.00019278	49.595	6485.5	5156.4	27124000	339	1502	350		265	2
AIETVQNNFNTVR	13	0	1504.76	sp|A3BLC3|RRFC_ORYSJRibosome-recyclingfactor,chloroplasticOS=Oryzasativasubsp.japonicaOX=39947GN=Os07g0570700PE=2SV=2	sp|A3BLC3|RRFC_ORYSJRibosome-recyclingfactor,chloroplasticOS=Oryzasativasubsp.japonicaOX=39947GN=Os07g0570700PE=2SV=2	97	109	yes	yes	2;3	6.83e-07	85.958	37365	27033	269390000	340	33	351;352	5		5
AIEVCEAIAR	10	0	1130.58	tr|Q10MF8|Q10MF8_ORYSJEnoyl-CoAhydratase/isomerasefamilyprotein,expressedOS=Oryzasativasubsp.japonicaOX=39947GN=LOC_Os03g19680PE=4SV=1	tr|Q10MF8|Q10MF8_ORYSJEnoyl-CoAhydratase/isomerasefamilyprotein,expressedOS=Oryzasativasubsp.japonicaOX=39947GN=LOC_Os03g19680PE=4SV=1	197	206	yes	yes	2	0.0011747	67.993	16798	15647	26825000	341	1452	353			2
AIEVVPDLK	9	0	982.57	tr|Q6YY64|Q6YY64_ORYSJ60SribosomalproteinL6OS=Oryzasativasubsp.japonicaOX=39947GN=Os02g0591700PE=2SV=1	tr|Q6YY64|Q6YY64_ORYSJ60SribosomalproteinL6OS=Oryzasativasubsp.japonicaOX=39947GN=Os02g0591700PE=2SV=1	191	199	yes	yes	2;3	0.0035019	68.735	67123	64326	167770000	342	1779	354			10
AIGAAQAAGTAPDAYYAR	18	0	1736.85	tr|Q7X7S9|Q7X7S9_ORYSJPutativealanineaminotransferaseOS=Oryzasativasubsp.japonicaOX=39947GN=P0552F09.120PE=4SV=1;tr|B9FU86|B9FU86_ORYSJUncharacterizedproteinOS=Oryzasativasubsp.japonicaOX=39947GN=OsJ_25140PE=4SV=1;tr|Q0D4M5|Q0D4M5_ORYSJOs07g0617800proteinOS=Oryzasativasubsp.japonicaOX=39947GN=Os07g0617800PE=4SV=1	tr|Q7X7S9|Q7X7S9_ORYSJPutativealanineaminotransferaseOS=Oryzasativasubsp.japonicaOX=39947GN=P0552F09.120PE=4SV=1	413	430	yes	no	3	4.63e-06	55.589	11863	17020	68464000	343	1202	355			1
AIGAGAAK	8	0	657.381	sp|Q6ZL43|H2A1_ORYSJProbablehistoneH2A.1OS=Oryzasativasubsp.japonicaOX=39947GN=Os07g0545300PE=2SV=1;sp|Q2QS71|H2A7_ORYSJProbablehistoneH2A.7OS=Oryzasativasubsp.japonicaOX=39947GN=Os12g0438000PE=2SV=1;tr|A3CGY8|A3CGY8_ORYSJHistoneH2AOS=Oryzasativasubsp.japonicaOX=39947GN=OsJ_35959PE=3SV=1	sp|Q6ZL43|H2A1_ORYSJProbablehistoneH2A.1OS=Oryzasativasubsp.japonicaOX=39947GN=Os07g0545300PE=2SV=1	7	14	yes	no	2;3	0.0048515	106.76	52388	63446	49948000	344	258	356			5
AIGEVVSTEAR	11	0	1130.59	tr|Q7X6F6|Q7X6F6_ORYSJOSJNBb0079B02.3proteinOS=Oryzasativasubsp.japonicaOX=39947GN=Os04g0640700PE=4SV=2	tr|Q7X6F6|Q7X6F6_ORYSJOSJNBb0079B02.3proteinOS=Oryzasativasubsp.japonicaOX=39947GN=Os04g0640700PE=4SV=2	133	143	yes	yes	2;3	3.61e-10	102.53	48114	135620	617360000	345	1887	357			12
AIGFAPGR	8	0	787.434	tr|A0A0P0Y112|A0A0P0Y112_ORYSJOs11g0236100protein(Fragment)OS=Oryzasativasubsp.japonicaOX=39947GN=Os11g0236100PE=4SV=1;tr|A3CA11|A3CA11_ORYSJUncharacterizedproteinOS=Oryzasativasubsp.japonicaOX=39947GN=OsJ_33469PE=4SV=1;sp|Q53JI9|SPSA5_ORYSJProbablesucrose-phosphatesynthase5OS=Oryzasativasubsp.japonicaOX=39947GN=SPS5PE=2SV=1	tr|A0A0P0Y112|A0A0P0Y112_ORYSJOs11g0236100protein(Fragment)OS=Oryzasativasubsp.japonicaOX=39947GN=Os11g0236100PE=4SV=1	223	230	yes	no	2	0.019553	74.717	2461.4	7878.7	72232000	346	287	358			1
AIGGVPGPALAEYYAQR	17	0	1731.89	sp|Q6Z965|OPR7_ORYSJ12-oxophytodienoatereductase7OS=Oryzasativasubsp.japonicaOX=39947GN=OPR7PE=2SV=1	sp|Q6Z965|OPR7_ORYSJ12-oxophytodienoatereductase7OS=Oryzasativasubsp.japonicaOX=39947GN=OPR7PE=2SV=1	41	57	yes	yes	3	0.00091043	46.926	3737.9	3421.4	7928600	347	413	359			1
AIGTEIEWYPGK	12	0	1362.68	sp|Q5VND6|NAP1A_ORYSJNucleosomeassemblyprotein1;1OS=Oryzasativasubsp.japonicaOX=39947GN=NAP1;1PE=2SV=1	sp|Q5VND6|NAP1A_ORYSJNucleosomeassemblyprotein1;1OS=Oryzasativasubsp.japonicaOX=39947GN=NAP1;1PE=2SV=1	211	222	yes	yes	3	7.48e-06	74.944	6411	5731.3	12124000	348	306	360			1
AIGVEINK	8	0	842.486	tr|A0A0P0VSV2|A0A0P0VSV2_ORYSJOs03g0141000proteinOS=Oryzasativasubsp.japonicaOX=39947GN=Os03g0141000PE=4SV=1;tr|Q10RZ3|Q10RZ3_ORYSJ60SribosomalproteinL21,putative,expressedOS=Oryzasativasubsp.japonicaOX=39947GN=LOC_Os03g04750PE=4SV=1	tr|A0A0P0VSV2|A0A0P0VSV2_ORYSJOs03g0141000proteinOS=Oryzasativasubsp.japonicaOX=39947GN=Os03g0141000PE=4SV=1	71	78	no	no	2;3	0.013196	112.17	69724	86998	178170000	349	651	361			5
AIIVQPER	8	0	924.539	tr|B9F7T1|B9F7T1_ORYSJUncharacterizedproteinOS=Oryzasativasubsp.japonicaOX=39947GN=OsJ_10464PE=3SV=1;tr|B7ERZ5|B7ERZ5_ORYSJPyruvatedecarboxylaseisozyme2OS=Oryzasativasubsp.japonicaOX=39947PE=2SV=1;sp|Q10MW3|PDC2_ORYSJPyruvatedecarboxylase2OS=Oryzasativasubsp.japonicaOX=39947GN=PDC2PE=2SV=1;tr|A0A0P0VX19|A0A0P0VX19_ORYSJOs03g0293500protein(Fragment)OS=Oryzasativasubsp.japonicaOX=39947GN=Os03g02935…	tr|B9F7T1|B9F7T1_ORYSJUncharacterizedproteinOS=Oryzasativasubsp.japonicaOX=39947GN=OsJ_10464PE=3SV=1	311	318	yes	no	2	0.021102	89.55	2838.8	12988	131710000	350	244	362			1
AIKFEFEPVDK	11	1	1321.69	tr|A0A0N9E107|A0A0N9E107_ORYSJRibulosebisphosphatecarboxylaselargechainOS=OryzasativatropicaljaponicasubgroupOX=1736656GN=rbcLPE=3SV=1;tr|A0A0N7EIT9|A0A0N7EIT9_ORYSJRibulosebisphosphatecarboxylaselargechainOS=OryzasativaaromaticsubgroupOX=1736658GN=rbcLPE=3SV=1;tr|A0A0K0LQW8|A0A0K0LQW8_ORYSJRibulosebisphosphatecarboxylaselargechainOS=Oryzasativasubsp.japonicaOX=39947GN=rbcLPE=3SV=1;sp|P0C512|RBL_…	tr|A0A0N9E107|A0A0N9E107_ORYSJRibulosebisphosphatecarboxylaselargechainOS=OryzasativatropicaljaponicasubgroupOX=1736656GN=rbcLPE=3SV=1	464	474	yes	no	3;4	7.79e-05	78.096	14119	36358	970930000	351	88	363			3
AIKFEFEPVDKLDS	14	2	1636.83	tr|A0A0N9E107|A0A0N9E107_ORYSJRibulosebisphosphatecarboxylaselargechainOS=OryzasativatropicaljaponicasubgroupOX=1736656GN=rbcLPE=3SV=1;tr|A0A0N7EIT9|A0A0N7EIT9_ORYSJRibulosebisphosphatecarboxylaselargechainOS=OryzasativaaromaticsubgroupOX=1736658GN=rbcLPE=3SV=1;tr|A0A0K0LQW8|A0A0K0LQW8_ORYSJRibulosebisphosphatecarboxylaselargechainOS=Oryzasativasubsp.japonicaOX=39947GN=rbcLPE=3SV=1;sp|P0C512|RBL_…	tr|A0A0N9E107|A0A0N9E107_ORYSJRibulosebisphosphatecarboxylaselargechainOS=OryzasativatropicaljaponicasubgroupOX=1736656GN=rbcLPE=3SV=1	464	477	yes	no	2;3;4;5	3.19e-05	59.864	25995	62129	4506200000	352	88	364			6
AILENPNDITK	11	0	1226.65	tr|Q5N760|Q5N760_ORYSJNADH-cytochromeb5reductaseOS=Oryzasativasubsp.japonicaOX=39947GN=Os01g0814900PE=2SV=1	tr|Q5N760|Q5N760_ORYSJNADH-cytochromeb5reductaseOS=Oryzasativasubsp.japonicaOX=39947GN=Os01g0814900PE=2SV=1	172	182	yes	yes	3	0.0059069	47.288	9665.4	16003	22699000	353	1565	365			1
AILNLSLR	8	0	898.56	sp|P14655|GLNA2_ORYSJGlutaminesynthetase,chloroplasticOS=Oryzasativasubsp.japonicaOX=39947GN=GLN2PE=1SV=1	sp|P14655|GLNA2_ORYSJGlutaminesynthetase,chloroplasticOS=Oryzasativasubsp.japonicaOX=39947GN=GLN2PE=1SV=1	325	332	yes	yes	3	0.011734	71.877	2632.8	6460.3	4658700	354	106	366			1
AILPYSQALEK	11	0	1231.68	tr|Q0DD43|Q0DD43_ORYSJGlucose-6-phosphateisomeraseOS=Oryzasativasubsp.japonicaOX=39947GN=Os06g0256500PE=2SV=1;sp|P42863|G6PIB_ORYSJGlucose-6-phosphateisomerase,cytosolicBOS=Oryzasativasubsp.japonicaOX=39947GN=Os06g0256500PE=2SV=2;tr|A0A0P0WUR5|A0A0P0WUR5_ORYSJGlucose-6-phosphateisomerase(Fragment)OS=Oryzasativasubsp.japonicaOX=39947GN=Os06g0256500PE=3SV=1;tr|U5KNJ7|U5KNJ7_ORYSJGlucose-6-phosphate…	tr|Q0DD43|Q0DD43_ORYSJGlucose-6-phosphateisomeraseOS=Oryzasativasubsp.japonicaOX=39947GN=Os06g0256500PE=2SV=1	339	349	yes	no	3	1.15e-09	97.456	6244.3	11266	46265000	355	133	367			1
AILSEFTEIPVENR	14	0	1616.84	sp|Q655S1|FTSH2_ORYSJATP-dependentzincmetalloproteaseFTSH2,chloroplasticOS=Oryzasativasubsp.japonicaOX=39947GN=FTSH2PE=3SV=1;tr|Q0DA88|Q0DA88_ORYSJOs06g0669400protein(Fragment)OS=Oryzasativasubsp.japonicaOX=39947GN=Os06g0669400PE=3SV=1	sp|Q655S1|FTSH2_ORYSJATP-dependentzincmetalloproteaseFTSH2,chloroplasticOS=Oryzasativasubsp.japonicaOX=39947GN=FTSH2PE=3SV=1	652	665	yes	no	3	0.0067583	37.613	220.26	721.34	14660000	356	322	368			1
AIMINTPHNPTGK	13	0	1392.72	tr|B7F4N5|B7F4N5_ORYSJcDNAclone:001-041-E06,fullinsertsequenceOS=Oryzasativasubsp.japonicaOX=39947PE=2SV=1;tr|A0A0P0XMX9|A0A0P0XMX9_ORYSJOs09g0453800proteinOS=Oryzasativasubsp.japonicaOX=39947GN=Os09g0453800PE=4SV=1;tr|Q67UZ0|Q67UZ0_ORYSJAminotransferaseOS=Oryzasativasubsp.japonicaOX=39947GN=Os09g0453800PE=2SV=1;tr|B9G3Z1|B9G3Z1_ORYSJUncharacterizedproteinOS=Oryzasativasubsp.japonicaOX=39947GN=Os…	tr|B7F4N5|B7F4N5_ORYSJcDNAclone:001-041-E06,fullinsertsequenceOS=Oryzasativasubsp.japonicaOX=39947PE=2SV=1	144	156	yes	no	3	4.52e-05	62.924	10146	18266	15644000	357	767	369			1
AINDLMTR	8	0	932.475	tr|Q6YZI2|Q6YZI2_ORYSJOs08g0559200proteinOS=Oryzasativasubsp.japonicaOX=39947GN=Os08g0559200PE=2SV=1;tr|B9FYJ7|B9FYJ7_ORYSJ60SribosomalexportproteinNMD3OS=Oryzasativasubsp.japonicaOX=39947GN=OsJ_28274PE=3SV=1	tr|Q6YZI2|Q6YZI2_ORYSJOs08g0559200proteinOS=Oryzasativasubsp.japonicaOX=39947GN=Os08g0559200PE=2SV=1	80	87	yes	no	2	0.020674	111.17	8608.7	4977.9	390970000	358	1232	370			1
AINLEEENK	9	0	1058.52	tr|A0A0N9E113|A0A0N9E113_ORYSJATPsynthasesubunitbeta,chloroplasticOS=OryzasativatropicaljaponicasubgroupOX=1736656GN=atpBPE=3SV=1;tr|A0A0N9E0V3|A0A0N9E0V3_ORYSJATPsynthasesubunitbeta,chloroplasticOS=OryzasativaaromaticsubgroupOX=1736658GN=atpBPE=3SV=1;tr|A0A0K0LR54|A0A0K0LR54_ORYSJATPsynthasesubunitbeta,chloroplasticOS=Oryzasativasubsp.japonicaOX=39947GN=atpBPE=3SV=1;sp|P12085|ATPB_ORYSJATPsyntha…	tr|A0A0N9E113|A0A0N9E113_ORYSJATPsynthasesubunitbeta,chloroplasticOS=OryzasativatropicaljaponicasubgroupOX=1736656GN=atpBPE=3SV=1	487	495	no	no	2;3	0.0028901	92.439	82491	168450	1954500000	359	100;777	371			15
AIPNQQIIGK	10	0	1080.63	tr|Q6ZAE3|Q6ZAE3_ORYSJOs08g0366100proteinOS=Oryzasativasubsp.japonicaOX=39947GN=Os08g0366100PE=2SV=1;tr|F1DK64|F1DK64_ORYSJMBF1transcriptionfactor(Fragment)OS=Oryzasativasubsp.japonicaOX=39947PE=2SV=1	tr|Q6ZAE3|Q6ZAE3_ORYSJOs08g0366100proteinOS=Oryzasativasubsp.japonicaOX=39947GN=Os08g0366100PE=2SV=1	120	129	yes	no	2;3	0.00065522	64.04	23864	14391	108420000	360	1315	372			2
AIQYGSK	7	0	765.402	sp|Q10SM7|PX111_ORYSJPeroxisomalmembraneprotein11-1OS=Oryzasativasubsp.japonicaOX=39947GN=PEX11-1PE=2SV=1;tr|B7E4S0|B7E4S0_ORYSJGlabrousleafproteinOS=Oryzasativasubsp.japonicaOX=39947GN=GLLPE=2SV=1;sp|Q5VRJ8|PX115_ORYSJPeroxisomalmembraneprotein11-5OS=Oryzasativasubsp.japonicaOX=39947GN=PEX11-5PE=2SV=1;tr|B9FR99|B9FR99_ORYSJUncharacterizedproteinOS=Oryzasativasubsp.japonicaOX=39947GN=OsJ_19960PE=…	sp|Q10SM7|PX111_ORYSJPeroxisomalmembraneprotein11-1OS=Oryzasativasubsp.japonicaOX=39947GN=PEX11-1PE=2SV=1	30	36	yes	no	3	0.0327	62.717	21119	35852	52346000	361	251	373			1
AISFYEK	7	0	856.433	tr|A3A5J9|A3A5J9_ORYSJUncharacterizedproteinOS=Oryzasativasubsp.japonicaOX=39947GN=OsJ_06256PE=4SV=1;tr|Q6ES23|Q6ES23_ORYSJPutativeglyoxalaseIOS=Oryzasativasubsp.japonicaOX=39947GN=P0669G10.7PE=4SV=1	tr|A3A5J9|A3A5J9_ORYSJUncharacterizedproteinOS=Oryzasativasubsp.japonicaOX=39947GN=OsJ_06256PE=4SV=1	227	233	yes	no	2;3	0.018427	94.407	33207	65516	726360000	362	850	374			6
AISPDVSVR	9	0	942.513	tr|Q67IZ3|Q67IZ3_ORYSJOs09g0462200proteinOS=Oryzasativasubsp.japonicaOX=39947GN=Os09g0462200PE=2SV=1;tr|A0A0P0XP65|A0A0P0XP65_ORYSJOs09g0462200protein(Fragment)OS=Oryzasativasubsp.japonicaOX=39947GN=Os09g0462200PE=4SV=1	tr|Q67IZ3|Q67IZ3_ORYSJOs09g0462200proteinOS=Oryzasativasubsp.japonicaOX=39947GN=Os09g0462200PE=2SV=1	52	60	yes	no	2	0.006506	67.993	17026	34592	44001000	363	771	375			1
AITELNGVTSR	11	0	1159.62	sp|Q6Z382|COPG2_ORYSJCoatomersubunitgamma-2OS=Oryzasativasubsp.japonicaOX=39947GN=Os07g0201100PE=2SV=1	sp|Q6Z382|COPG2_ORYSJCoatomersubunitgamma-2OS=Oryzasativasubsp.japonicaOX=39947GN=Os07g0201100PE=2SV=1	279	289	yes	yes	2	0.023997	39.622	9877.7	15129	7505100	364	402	376			1
AITGAGGSEYR	11	0	1080.52	tr|Q2QLI0|Q2QLI0_ORYSJOs12g0641500proteinOS=Oryzasativasubsp.japonicaOX=39947GN=Os12g0641500PE=4SV=2;tr|A0A0N7KUG0|A0A0N7KUG0_ORYSJOs12g0641500proteinOS=Oryzasativasubsp.japonicaOX=39947GN=Os12g0641500PE=4SV=1;tr|B9GEI0|B9GEI0_ORYSJStructuralmaintenanceofchromosomesproteinOS=Oryzasativasubsp.japonicaOX=39947GN=OsJ_37035PE=3SV=1	tr|Q2QLI0|Q2QLI0_ORYSJOs12g0641500proteinOS=Oryzasativasubsp.japonicaOX=39947GN=Os12g0641500PE=4SV=2	112	122	yes	no	2	0.0090843	48.283	6359.5	8625.4	13304000	365	595	377			1
AITQAVADNK	10	0	1029.55	tr|Q7XHZ2|Q7XHZ2_ORYSJOs07g0447800proteinOS=Oryzasativasubsp.japonicaOX=39947GN=P0475E07.126PE=2SV=1;tr|B9FX08|B9FX08_ORYSJUncharacterizedproteinOS=Oryzasativasubsp.japonicaOX=39947GN=OsJ_24083PE=4SV=1	tr|Q7XHZ2|Q7XHZ2_ORYSJOs07g0447800proteinOS=Oryzasativasubsp.japonicaOX=39947GN=P0475E07.126PE=2SV=1	272	281	yes	no	3	0.0010052	69.276	8528.9	10331	12578000	366	1223	378			1
AITSAYYR	8	0	943.476	tr|Q75LE2|Q75LE2_ORYSJOs03g0843100proteinOS=Oryzasativasubsp.japonicaOX=39947GN=OSJNBa0032G11.3PE=2SV=1;tr|Q852B4|Q852B4_ORYSJOs03g0823700proteinOS=Oryzasativasubsp.japonicaOX=39947GN=OSJNBb0081B07.10PE=2SV=1;tr|Q941S7|Q941S7_ORYSJOs01g0848700proteinOS=Oryzasativasubsp.japonicaOX=39947GN=Os01g0848700PE=2SV=1;tr|B7F5R6|B7F5R6_ORYSJOs05g0280200proteinOS=Oryzasativasubsp.japonicaOX=39947GN=Os05g0280…	sp|P40393|RIC2_ORYSJRas-relatedproteinRIC2OS=Oryzasativasubsp.japonicaOX=39947GN=RIC2PE=2SV=2	78	85	no	no	2	0.02035	101.64	23136	27663	175080000	367	128;1861	379			2
AIVLTGAGGK	10	0	885.528	tr|S4U008|S4U008_ORYSJ3-hydroxyacyl-CoAdehydrogenaseOS=Oryzasativasubsp.japonicaOX=39947PE=2SV=1;sp|Q8W1L6|MFP_ORYSJPeroxisomalfattyacidbeta-oxidationmultifunctionalproteinOS=Oryzasativasubsp.japonicaOX=39947GN=MFPPE=1SV=2;tr|B9F4Y8|B9F4Y8_ORYSJUncharacterizedproteinOS=Oryzasativasubsp.japonicaOX=39947GN=OsJ_06221PE=3SV=1	tr|S4U008|S4U008_ORYSJ3-hydroxyacyl-CoAdehydrogenaseOS=Oryzasativasubsp.japonicaOX=39947PE=2SV=1	52	61	yes	no	2	0.010388	63.565	5814.3	10564	7113000	368	517	380			1
AIVVVGDMK	9	0	930.521	tr|Q850W6|Q850W6_ORYSJOs03g0452300proteinOS=Oryzasativasubsp.japonicaOX=39947GN=Os03g0452300PE=2SV=1;tr|Q84SS7|Q84SS7_ORYSJPutativeribosomalproteinS5OS=Oryzasativasubsp.japonicaOX=39947GN=OSJNBb0047D08.4PE=3SV=1	tr|Q850W6|Q850W6_ORYSJOs03g0452300proteinOS=Oryzasativasubsp.japonicaOX=39947GN=Os03g0452300PE=2SV=1	194	202	yes	no	3	0.0045873	55.567	4165.6	6863.6	23790000	369	1977	381			1
AIVWTGEELGAK	12	0	1272.67	tr|B9FGD1|B9FGD1_ORYSJElongationfactorG,chloroplasticOS=Oryzasativasubsp.japonicaOX=39947GN=OsJ_15609PE=3SV=1;tr|Q7XQQ7|Q7XQQ7_ORYSJElongationfactorG,mitochondrialOS=Oryzasativasubsp.japonicaOX=39947GN=OSJNBa0091D06.15PE=3SV=2	tr|B9FGD1|B9FGD1_ORYSJElongationfactorG,chloroplasticOS=Oryzasativasubsp.japonicaOX=39947GN=OsJ_15609PE=3SV=1	236	247	yes	no	3	0.00022465	59.542	5721.1	10986	62347000	370	1143	382			2
AIWTNGIR	8	0	929.508	tr|Q0DY39|Q0DY39_ORYSJOs02g0717800protein(Fragment)OS=Oryzasativasubsp.japonicaOX=39947GN=Os02g0717800PE=4SV=1;tr|Q6ZGV5|Q6ZGV5_ORYSJPutative60SribosomalproteinL31OS=Oryzasativasubsp.japonicaOX=39947GN=OJ2056_H01.22-1PE=4SV=1	tr|Q0DY39|Q0DY39_ORYSJOs02g0717800protein(Fragment)OS=Oryzasativasubsp.japonicaOX=39947GN=Os02g0717800PE=4SV=1	41	48	yes	no	3	0.033766	69.198	6713.5	5548.4	10560000	371	1365	383	162		1
AIYTVGK	7	0	750.428	tr|Q2QX46|Q2QX46_ORYSJExpressedproteinOS=Oryzasativasubsp.japonicaOX=39947GN=LOC_Os12g07220PE=2SV=1	tr|Q2QX46|Q2QX46_ORYSJExpressedproteinOS=Oryzasativasubsp.japonicaOX=39947GN=LOC_Os12g07220PE=2SV=1	7	13	yes	yes	3	0.021186	88.734	8987.5	12149	23726000	372	1509	384			1
AKEFAGLLR	9	1	1003.58	tr|Q69QR6|Q69QR6_ORYSJOs09g0481200proteinOS=Oryzasativasubsp.japonicaOX=39947GN=Os09g0481200PE=2SV=1;tr|A0A0P0XNM8|A0A0P0XNM8_ORYSJOs09g0481200protein(Fragment)OS=Oryzasativasubsp.japonicaOX=39947GN=Os09g0481200PE=4SV=1	tr|Q69QR6|Q69QR6_ORYSJOs09g0481200proteinOS=Oryzasativasubsp.japonicaOX=39947GN=Os09g0481200PE=2SV=1	94	102	yes	no	3;4	0.0020475	64.297	17614	18975	410630000	373	769	385			3
AKPAVPLGANYR	12	1	1255.7	tr|B7EVB8|B7EVB8_ORYSJGlucose-1-phosphateadenylyltransferaseOS=Oryzasativasubsp.japonicaOX=39947PE=2SV=1;sp|P15280|GLGS2_ORYSJGlucose-1-phosphateadenylyltransferasesmallsubunit2,chloroplastic/amyloplastic/cytosolicOS=Oryzasativasubsp.japonicaOX=39947GN=AGPS2PE=1SV=4;tr|B8XEE2|B8XEE2_ORYSJGlucose-1-phosphateadenylyltransferase(Fragment)OS=Oryzasativasubsp.japonicaOX=39947GN=AGPasePE=3SV=1;tr|B8XEE…	tr|B7EVB8|B7EVB8_ORYSJGlucose-1-phosphateadenylyltransferaseOS=Oryzasativasubsp.japonicaOX=39947PE=2SV=1	70	81	yes	no	3	0.0015769	56.225	7061.8	16177	34225000	374	108	386			1
ALAAAGAR	8	0	699.403	sp|Q0JMH0|HACL_ORYSJ2-hydroxyacyl-CoAlyaseOS=Oryzasativasubsp.japonicaOX=39947GN=Os01g0505400PE=3SV=3;tr|B9EX46|B9EX46_ORYSJUncharacterizedproteinOS=Oryzasativasubsp.japonicaOX=39947GN=OsJ_01941PE=3SV=1;tr|B7EAG8|B7EAG8_ORYSJOs01g0505400proteinOS=Oryzasativasubsp.japonicaOX=39947GN=Os01g0505400PE=2SV=1	sp|Q0JMH0|HACL_ORYSJ2-hydroxyacyl-CoAlyaseOS=Oryzasativasubsp.japonicaOX=39947GN=Os01g0505400PE=3SV=3	22	29	yes	no	2	0.021264	82.263	4995.5	5226.2	53067000	375	219	387			1
ALAADEAGAGAGAVR	15	0	1298.66	tr|Q75LE2|Q75LE2_ORYSJOs03g0843100proteinOS=Oryzasativasubsp.japonicaOX=39947GN=OSJNBa0032G11.3PE=2SV=1;tr|Q6AVP1|Q6AVP1_ORYSJExpressedprotein(Fragment)OS=Oryzasativasubsp.japonicaOX=39947GN=OSJNBa0075M12.29PE=4SV=1	tr|Q75LE2|Q75LE2_ORYSJOs03g0843100proteinOS=Oryzasativasubsp.japonicaOX=39947GN=OSJNBa0032G11.3PE=2SV=1	187	201	yes	no	2	4.01e-07	70.942	8754.8	10370	16686000	376	1861	388			1
ALAAEMGPNTR	11	0	1129.56	tr|Q6K447|Q6K447_ORYSJOs09g0133200proteinOS=Oryzasativasubsp.japonicaOX=39947GN=Os09g0133200PE=2SV=1	tr|Q6K447|Q6K447_ORYSJOs09g0133200proteinOS=Oryzasativasubsp.japonicaOX=39947GN=Os09g0133200PE=2SV=1	171	181	yes	yes	2	0.0014003	59.067	7141.6	9594.8	14913000	377	1735	389			1
ALAAGALSPASR	12	0	1083.6	tr|Q8H855|Q8H855_ORYSJExpressedproteinOS=Oryzasativasubsp.japonicaOX=39947GN=Os03g0226700PE=4SV=1	tr|Q8H855|Q8H855_ORYSJExpressedproteinOS=Oryzasativasubsp.japonicaOX=39947GN=Os03g0226700PE=4SV=1	89	100	yes	yes	2	6.04e-05	81.972	9354.4	14253	18744000	378	2000	390			2
ALAASSLPDDAEVR	14	0	1413.71	tr|A2ZVE1|A2ZVE1_ORYSJUncharacterizedproteinOS=Oryzasativasubsp.japonicaOX=39947GN=OsJ_02605PE=4SV=1;tr|Q9FTH0|Q9FTH0_ORYSJ10-deacetylbaccatinIII-10-O-acetyltransferase-likeOS=Oryzasativasubsp.japonicaOX=39947GN=Os01g0615200PE=4SV=1	tr|A2ZVE1|A2ZVE1_ORYSJUncharacterizedproteinOS=Oryzasativasubsp.japonicaOX=39947GN=OsJ_02605PE=4SV=1	200	213	yes	no	2;3	5.87e-07	66.595	10547	15030	44317000	379	825	391			3
ALAAVEAGQGR	11	0	1041.56	tr|B9FDX3|B9FDX3_ORYSJVacuolarproteinsorting-associatedprotein41homologOS=Oryzasativasubsp.japonicaOX=39947GN=OsJ_13913PE=3SV=1;tr|Q7XX94|Q7XX94_ORYSJVacuolarproteinsorting-associatedprotein41homologOS=Oryzasativasubsp.japonicaOX=39947GN=Os04g0195000PE=3SV=2	tr|B9FDX3|B9FDX3_ORYSJVacuolarproteinsorting-associatedprotein41homologOS=Oryzasativasubsp.japonicaOX=39947GN=OsJ_13913PE=3SV=1	427	437	yes	no	2	0.011611	58.676	6238.7	5972.5	133000000	380	1129	392	254		1
ALAIVEK	7	0	742.459	tr|Q7XMK5|Q7XMK5_ORYSJOSJNBb0039L24.13proteinOS=Oryzasativasubsp.japonicaOX=39947GN=Os04g0533300PE=2SV=1	tr|Q7XMK5|Q7XMK5_ORYSJOSJNBb0039L24.13proteinOS=Oryzasativasubsp.japonicaOX=39947GN=Os04g0533300PE=2SV=1	59	65	yes	yes	2;3	0.0049592	119.57	52131	47126	2029200000	381	1920	393			6
ALALELAR	8	0	855.518	tr|Q0E0D3|Q0E0D3_ORYSJOs02g0557700proteinOS=Oryzasativasubsp.japonicaOX=39947GN=Os02g0557700PE=2SV=1;tr|A3A813|A3A813_ORYSJUncharacterizedproteinOS=Oryzasativasubsp.japonicaOX=39947GN=OsJ_07145PE=3SV=1	tr|Q0E0D3|Q0E0D3_ORYSJOs02g0557700proteinOS=Oryzasativasubsp.japonicaOX=39947GN=Os02g0557700PE=2SV=1	37	44	yes	no	2	0.019768	83.753	24339	33425	50841000	382	1366	394			2
ALALPAICR	9	0	983.559	tr|Q6AVM8|Q6AVM8_ORYSJOs05g0489200proteinOS=Oryzasativasubsp.japonicaOX=39947GN=Os05g0489200PE=2SV=1;tr|A0A0P0WNU8|A0A0P0WNU8_ORYSJOs05g0489200protein(Fragment)OS=Oryzasativasubsp.japonicaOX=39947GN=Os05g0489200PE=4SV=1	tr|Q6AVM8|Q6AVM8_ORYSJOs05g0489200proteinOS=Oryzasativasubsp.japonicaOX=39947GN=Os05g0489200PE=2SV=1	114	122	yes	no	2;3	0.0013828	106.04	35051	34087	106370000	383	701	395			3
ALANAGLESSR	11	0	1087.56	tr|Q6K3Z3|Q6K3Z3_ORYSJOs09g0252100proteinOS=Oryzasativasubsp.japonicaOX=39947GN=Os09g0252100PE=2SV=1;tr|Q0J366|Q0J366_ORYSJOs09g0252100protein(Fragment)OS=Oryzasativasubsp.japonicaOX=39947GN=Os09g0252100PE=3SV=1;tr|A0A0N7KQF3|A0A0N7KQF3_ORYSJOs09g0252100protein(Fragment)OS=Oryzasativasubsp.japonicaOX=39947GN=Os09g0252100PE=3SV=1	tr|Q6K3Z3|Q6K3Z3_ORYSJOs09g0252100proteinOS=Oryzasativasubsp.japonicaOX=39947GN=Os09g0252100PE=2SV=1	308	318	yes	no	2;3	0.0003275	83.647	35442	47272	102030000	384	1390	396			3
ALANAGLIEPESHR	14	0	1476.77	tr|Q69IM6|Q69IM6_ORYSJOs09g0514600proteinOS=Oryzasativasubsp.japonicaOX=39947GN=Os09g0514600PE=4SV=1	tr|Q69IM6|Q69IM6_ORYSJOs09g0514600proteinOS=Oryzasativasubsp.japonicaOX=39947GN=Os09g0514600PE=4SV=1	70	83	yes	yes	3	3.65e-23	93.348	11778	13387	71281000	385	1660	397			1
ALAQLVGDAR	10	0	1012.57	tr|Q8LJ88|Q8LJ88_ORYSJOs01g0799900proteinOS=Oryzasativasubsp.japonicaOX=39947GN=Os01g0799900PE=2SV=1	tr|Q8LJ88|Q8LJ88_ORYSJOs01g0799900proteinOS=Oryzasativasubsp.japonicaOX=39947GN=Os01g0799900PE=2SV=1	66	75	yes	yes	2	0.012323	50.878	4811.3	5062.7	4699300	386	2010	398			1
ALASYIK	7	0	764.443	sp|Q0J5V5|APM1B_ORYSJAminopeptidaseM1-BOS=Oryzasativasubsp.japonicaOX=39947GN=Os08g0398700PE=2SV=1;tr|B9G0S3|B9G0S3_ORYSJAminopeptidaseOS=Oryzasativasubsp.japonicaOX=39947GN=OsJ_27210PE=3SV=1;sp|Q6K4E7|APM1D_ORYSJAminopeptidaseM1-DOS=Oryzasativasubsp.japonicaOX=39947GN=Os09g0362800PE=2SV=1	sp|Q0J5V5|APM1B_ORYSJAminopeptidaseM1-BOS=Oryzasativasubsp.japonicaOX=39947GN=Os08g0398700PE=2SV=1	412	418	yes	no	3	0.027765	64.866	7050.5	11717	4324700	387	198	399			1
ALAVASPR	8	0	783.46	tr|Q94D81|Q94D81_ORYSJOs01g0317800proteinOS=Oryzasativasubsp.japonicaOX=39947GN=Os01g0317800PE=2SV=1	tr|Q94D81|Q94D81_ORYSJOs01g0317800proteinOS=Oryzasativasubsp.japonicaOX=39947GN=Os01g0317800PE=2SV=1	215	222	yes	yes	2	0.022138	87.754	10822	15044	16759000	388	2048	400			1
ALAYGAK	7	0	692.386	tr|B9GDI1|B9GDI1_ORYSJUncharacterizedproteinOS=Oryzasativasubsp.japonicaOX=39947GN=OsJ_36349PE=3SV=1;tr|Q0IMW8|Q0IMW8_ORYSJOs12g0534000protein(Fragment)OS=Oryzasativasubsp.japonicaOX=39947GN=Os12g0534000PE=4SV=1	tr|B9GDI1|B9GDI1_ORYSJUncharacterizedproteinOS=Oryzasativasubsp.japonicaOX=39947GN=OsJ_36349PE=3SV=1	393	399	yes	no	2	0.022631	110.24	12146	17161	8277300	389	1304	401			1
ALCAEHNVHLVTVPSAK	17	0	1844.96	tr|Q8H2J8|Q8H2J8_ORYSJ40SribosomalproteinS12OS=Oryzasativasubsp.japonicaOX=39947GN=OSJNBa0016A21.128-2PE=2SV=1;tr|Q6ZLP8|Q6ZLP8_ORYSJ40SribosomalproteinS12OS=Oryzasativasubsp.japonicaOX=39947GN=Os07g0150200PE=2SV=1;tr|Q0D8L0|Q0D8L0_ORYSJ40SribosomalproteinS12(Fragment)OS=Oryzasativasubsp.japonicaOX=39947GN=Os07g0150200PE=3SV=1;tr|Q7EY39|Q7EY39_ORYSJ40SribosomalproteinS12OS=Oryzasativasubsp.japoni…	tr|Q8H2J8|Q8H2J8_ORYSJ40SribosomalproteinS12OS=Oryzasativasubsp.japonicaOX=39947GN=OSJNBa0016A21.128-2PE=2SV=1	74	90	yes	no	3	0.029481	28.212	2887.1	4222	5226400	390	1337	402			1
ALCIAALEK	9	0	987.542	tr|A3A2Y3|A3A2Y3_ORYSJUncharacterizedproteinOS=Oryzasativasubsp.japonicaOX=39947GN=OsJ_05303PE=4SV=1;tr|Q6YXY3|Q6YXY3_ORYSJPutativesplicingfactor3b,subunit3,130kDaOS=Oryzasativasubsp.japonicaOX=39947GN=OSJNBa0026E05.6PE=4SV=1	tr|A3A2Y3|A3A2Y3_ORYSJUncharacterizedproteinOS=Oryzasativasubsp.japonicaOX=39947GN=OsJ_05303PE=4SV=1	134	142	yes	no	3	0.0037399	66.692	5289.3	6786.5	4484800	391	844	403			1
ALDAGPVIASEK	12	0	1169.63	tr|Q5N7L5|Q5N7L5_ORYSJMet-tRNAiformyltransferase-likeOS=Oryzasativasubsp.japonicaOX=39947GN=Os01g0687500PE=2SV=1	tr|Q5N7L5|Q5N7L5_ORYSJMet-tRNAiformyltransferase-likeOS=Oryzasativasubsp.japonicaOX=39947GN=Os01g0687500PE=2SV=1	182	193	yes	yes	3	0.00012081	62.694	10551	12275	20615000	392	1567	404			1
ALDAMLQDHAYR	12	0	1402.67	tr|Q2QYI6|Q2QYI6_ORYSJExpressedproteinOS=Oryzasativasubsp.japonicaOX=39947GN=Os11g0118600PE=2SV=1;tr|A0A0N7KTH4|A0A0N7KTH4_ORYSJOs12g0117800protein(Fragment)OS=Oryzasativasubsp.japonicaOX=39947GN=Os12g0117800PE=4SV=1	tr|Q2QYI6|Q2QYI6_ORYSJExpressedproteinOS=Oryzasativasubsp.japonicaOX=39947GN=Os11g0118600PE=2SV=1	30	41	yes	no	3	0.0033266	42.095	10550	11235	25451000	393	1515	405		267	1
ALDEGYDVR	9	0	1036.48	tr|A3BVM0|A3BVM0_ORYSJUncharacterizedproteinOS=Oryzasativasubsp.japonicaOX=39947GN=OsJ_28231PE=4SV=1;tr|Q6Z3F9|Q6Z3F9_ORYSJOs08g0553800proteinOS=Oryzasativasubsp.japonicaOX=39947GN=Os08g0553800PE=2SV=1	tr|A3BVM0|A3BVM0_ORYSJUncharacterizedproteinOS=Oryzasativasubsp.japonicaOX=39947GN=OsJ_28231PE=4SV=1	60	68	yes	no	2	0.022545	51.059	15577	21426	17506000	394	932	406			1
ALDEYASFR	9	0	1070.5	tr|A3AX85|A3AX85_ORYSJ26Sproteasomenon-ATPaseregulatorysubunit1homologOS=Oryzasativasubsp.japonicaOX=39947GN=OsJ_16095PE=3SV=1	tr|A3AX85|A3AX85_ORYSJ26Sproteasomenon-ATPaseregulatorysubunit1homologOS=Oryzasativasubsp.japonicaOX=39947GN=OsJ_16095PE=3SV=1	111	119	yes	yes	2	0.0044174	96.668	7882.8	12947	41439000	395	889	407			1
ALDGYPFGPGR	11	0	1148.56	tr|Q7XTJ6|Q7XTJ6_ORYSJOSJNBa0020P07.8proteinOS=Oryzasativasubsp.japonicaOX=39947GN=Os04g0118900PE=4SV=2	tr|Q7XTJ6|Q7XTJ6_ORYSJOSJNBa0020P07.8proteinOS=Oryzasativasubsp.japonicaOX=39947GN=Os04g0118900PE=4SV=2	54	64	yes	yes	2	0.0018867	57.047	7605.7	11327	14095000	396	1937	408			1
ALDLVPTK	8	0	855.507	sp|Q0JHF8|F16P2_ORYSJFructose-1,6-bisphosphatase,cytosolicOS=Oryzasativasubsp.japonicaOX=39947GN=CFBP1PE=1SV=2;tr|B9EUU5|B9EUU5_ORYSJUncharacterizedproteinOS=Oryzasativasubsp.japonicaOX=39947GN=OsJ_04198PE=3SV=1	sp|Q0JHF8|F16P2_ORYSJFructose-1,6-bisphosphatase,cytosolicOS=Oryzasativasubsp.japonicaOX=39947GN=CFBP1PE=1SV=2	305	312	yes	no	2;3	0.01379	86.011	17204	45603	123580000	397	215	409			3
ALEAGFR	7	0	762.402	tr|B7EDW5|B7EDW5_ORYSJOs02g0526500proteinOS=Oryzasativasubsp.japonicaOX=39947GN=Os02g0526500PE=2SV=1;tr|B9F0B8|B9F0B8_ORYSJUncharacterizedproteinOS=Oryzasativasubsp.japonicaOX=39947GN=OsJ_06971PE=4SV=1	tr|B7EDW5|B7EDW5_ORYSJOs02g0526500proteinOS=Oryzasativasubsp.japonicaOX=39947GN=Os02g0526500PE=2SV=1	29	35	yes	no	2	0.027495	97.071	8531.8	8360	60261000	398	979	410			1
ALEAIQHLK	9	0	1021.59	tr|Q10L70|Q10L70_ORYSJVillin-3,putative,expressedOS=Oryzasativasubsp.japonicaOX=39947GN=LOC_Os03g24220PE=4SV=1;sp|Q10L71|VLN2_ORYSJVillin-2OS=Oryzasativasubsp.japonicaOX=39947GN=VLN2PE=2SV=1;tr|Q10L72|Q10L72_ORYSJVillin-3,putative,expressedOS=Oryzasativasubsp.japonicaOX=39947GN=LOC_Os03g24220PE=4SV=1;tr|A3AI33|A3AI33_ORYSJUncharacterizedproteinOS=Oryzasativasubsp.japonicaOX=39947GN=OsJ_10899PE=4S…	tr|Q10L70|Q10L70_ORYSJVillin-3,putative,expressedOS=Oryzasativasubsp.japonicaOX=39947GN=LOC_Os03g24220PE=4SV=1	102	110	yes	no	3	0.0033599	69.954	8061.4	9684.9	18247000	399	234	411			1
ALEAISLPEATSALAK	16	0	1583.88	tr|Q8H530|Q8H530_ORYSJOs07g0485100proteinOS=Oryzasativasubsp.japonicaOX=39947GN=OJ1753_E03.112PE=2SV=1	tr|Q8H530|Q8H530_ORYSJOs07g0485100proteinOS=Oryzasativasubsp.japonicaOX=39947GN=OJ1753_E03.112PE=2SV=1	57	72	yes	yes	3	0.0038249	37.555	1973.4	3960.7	8434300	400	1997	412			1
ALEGVAPVVNIR	12	0	1236.72	tr|B9FSX3|B9FSX3_ORYSJUncharacterizedproteinOS=Oryzasativasubsp.japonicaOX=39947GN=OsJ_21096PE=4SV=1;tr|Q5Z4C9|Q5Z4C9_ORYSJOs06g0306600proteinOS=Oryzasativasubsp.japonicaOX=39947GN=Os06g0306600PE=2SV=1	tr|B9FSX3|B9FSX3_ORYSJUncharacterizedproteinOS=Oryzasativasubsp.japonicaOX=39947GN=OsJ_21096PE=4SV=1	211	222	yes	no	2;3	7.95e-10	109.44	23207	22074	32684000	401	1191	413			4
ALEIDPDNR	9	0	1041.51	tr|Q7F1F2|Q7F1F2_ORYSJPeptidylprolylisomeraseOS=Oryzasativasubsp.japonicaOX=39947GN=OJ1191_A10.119PE=2SV=1;tr|B9G1W2|B9G1W2_ORYSJPeptidylprolylisomeraseOS=Oryzasativasubsp.japonicaOX=39947GN=OsJ_28006PE=4SV=1;tr|Q9XFE4|Q9XFE4_ORYSJPeptidylprolylisomeraseOS=Oryzasativasubsp.japonicaOX=39947GN=Os04g0352400PE=2SV=2;tr|B9F026|B9F026_ORYSJPeptidylprolylisomeraseOS=Oryzasativasubsp.japonicaOX=39947GN=O…	tr|Q7F1F2|Q7F1F2_ORYSJPeptidylprolylisomeraseOS=Oryzasativasubsp.japonicaOX=39947GN=OJ1191_A10.119PE=2SV=1	515	523	yes	no	2	0.005181	75.854	7995.3	7723.4	45429000	402	1255	414			1
ALEISDFEK	9	0	1050.52	tr|Q6YZK5|Q6YZK5_ORYSJOs08g0359000proteinOS=Oryzasativasubsp.japonicaOX=39947GN=Os08g0359000PE=2SV=1	tr|Q6YZK5|Q6YZK5_ORYSJOs08g0359000proteinOS=Oryzasativasubsp.japonicaOX=39947GN=Os08g0359000PE=2SV=1	229	237	yes	yes	2;3	0.0030069	80.239	23259	47789	109300000	403	1788	415			4
ALELAQEINQK	11	0	1255.68	tr|Q6H7I3|Q6H7I3_ORYSJOs02g0654100proteinOS=Oryzasativasubsp.japonicaOX=39947GN=Os02g0654100PE=2SV=1	tr|Q6H7I3|Q6H7I3_ORYSJOs02g0654100proteinOS=Oryzasativasubsp.japonicaOX=39947GN=Os02g0654100PE=2SV=1	232	242	yes	yes	3	0.0008429	58.37	4628.9	6248.9	9791700	404	1727	416			1
ALENAGLGK	9	0	871.476	tr|A3AU82|A3AU82_ORYSJ3-oxoacyl-[acyl-carrier-protein]synthaseOS=Oryzasativasubsp.japonicaOX=39947GN=OsJ_14945PE=3SV=1;tr|Q7XUW9|Q7XUW9_ORYSJ3-oxoacyl-[acyl-carrier-protein]synthaseOS=Oryzasativasubsp.japonicaOX=39947GN=OSJNBa0027P08.14PE=3SV=2;tr|Q0JCW9|Q0JCW9_ORYSJ3-oxoacyl-[acyl-carrier-protein]synthaseOS=Oryzasativasubsp.japonicaOX=39947GN=Os04g0445700PE=3SV=1;tr|B7F6I0|B7F6I0_ORYSJ3-oxoacyl-…	tr|A3AU82|A3AU82_ORYSJ3-oxoacyl-[acyl-carrier-protein]synthaseOS=Oryzasativasubsp.japonicaOX=39947GN=OsJ_14945PE=3SV=1	75	83	yes	no	2;3	0.0030649	64.04	29476	46485	26646000	405	886	417			3
ALENEMLLR	9	0	1087.57	tr|I3QD82|I3QD82_ORYSJSucrosesynthaseOS=Oryzasativasubsp.japonicaOX=39947PE=2SV=1;sp|P30298|SUS2_ORYSJSucrosesynthase2OS=Oryzasativasubsp.japonicaOX=39947GN=SUS2PE=1SV=2;tr|A0A0P0WTZ1|A0A0P0WTZ1_ORYSJSucrosesynthase(Fragment)OS=Oryzasativasubsp.japonicaOX=39947GN=Os06g0194900PE=3SV=1	tr|I3QD82|I3QD82_ORYSJSucrosesynthaseOS=Oryzasativasubsp.japonicaOX=39947PE=2SV=1	309	317	yes	no	2	0.0054517	81.594	18944	31962	267680000	406	115	418			3
ALENEMVLR	9	0	1073.55	tr|Q10LP3|Q10LP3_ORYSJSucrosesynthaseOS=Oryzasativasubsp.japonicaOX=39947GN=LOC_Os03g22120PE=3SV=1;tr|K4FDV3|K4FDV3_ORYSJSucrosesynthaseOS=Oryzasativasubsp.japonicaOX=39947PE=2SV=1;sp|Q10LP5|SUS4_ORYSJSucrosesynthase4OS=Oryzasativasubsp.japonicaOX=39947GN=SUS4PE=2SV=1;tr|Q10LP4|Q10LP4_ORYSJSucrosesynthaseOS=Oryzasativasubsp.japonicaOX=39947GN=LOC_Os03g22120PE=3SV=1	tr|Q10LP3|Q10LP3_ORYSJSucrosesynthaseOS=Oryzasativasubsp.japonicaOX=39947GN=LOC_Os03g22120PE=3SV=1	312	320	yes	no	2	0.0080408	64.04	11853	14199	34630000	407	237	419			1
ALENLMANPAIK	12	0	1283.69	tr|Q6ZI53|Q6ZI53_ORYSJElongationfactorTuOS=Oryzasativasubsp.japonicaOX=39947GN=OJ1126_D09.31-1PE=2SV=1	tr|Q6ZI53|Q6ZI53_ORYSJElongationfactorTuOS=Oryzasativasubsp.japonicaOX=39947GN=OJ1126_D09.31-1PE=2SV=1	236	247	yes	yes	3	0.00040833	54.7	18976	32841	152170000	408	1831	420;421		336	5
ALENLNLANDVK	12	0	1312.7	tr|A0A0P0XDW1|A0A0P0XDW1_ORYSJOs08g0244500proteinOS=Oryzasativasubsp.japonicaOX=39947GN=Os08g0244500PE=3SV=1;tr|Q6Z9Y9|Q6Z9Y9_ORYSJOs08g0244500proteinOS=Oryzasativasubsp.japonicaOX=39947GN=Os08g0244500PE=3SV=1;tr|Q6YVU4|Q6YVU4_ORYSJOs07g0539300proteinOS=Oryzasativasubsp.japonicaOX=39947GN=P0696F12.36-1PE=2SV=1;tr|B9FXP9|B9FXP9_ORYSJUncharacterizedproteinOS=Oryzasativasubsp.japonicaOX=39947GN=OsJ_…	tr|A0A0P0XDW1|A0A0P0XDW1_ORYSJOs08g0244500proteinOS=Oryzasativasubsp.japonicaOX=39947GN=Os08g0244500PE=3SV=1	131	142	yes	no	3	0.019069	35.737	2932.1	2371.4	15429000	409	749	422			1
ALEPPPAVIR	10	0	1061.62	tr|Q6Z703|Q6Z703_ORYSJOs02g0125000proteinOS=Oryzasativasubsp.japonicaOX=39947GN=P0575F10.35-1PE=4SV=1;tr|B9F278|B9F278_ORYSJUncharacterizedproteinOS=Oryzasativasubsp.japonicaOX=39947GN=OsJ_05200PE=4SV=1	tr|Q6Z703|Q6Z703_ORYSJOs02g0125000proteinOS=Oryzasativasubsp.japonicaOX=39947GN=P0575F10.35-1PE=4SV=1	68	77	yes	no	2	0.010147	64.265	4837.4	5358	92174000	410	1058	423			1
ALEQLDAAVAK	11	0	1127.62	sp|Q43008|SODM_ORYSJSuperoxidedismutase[Mn],mitochondrialOS=Oryzasativasubsp.japonicaOX=39947GN=SODAPE=2SV=2	sp|Q43008|SODM_ORYSJSuperoxidedismutase[Mn],mitochondrialOS=Oryzasativasubsp.japonicaOX=39947GN=SODAPE=2SV=2	70	80	yes	yes	3	0.019316	37.426	7254.8	6084.5	39670000	411	286	424			1
ALESFYEK	8	0	985.476	tr|Q651T8|Q651T8_ORYSJOs06g0662000proteinOS=Oryzasativasubsp.japonicaOX=39947GN=Os06g0662000PE=3SV=1;tr|A0A0N7KMJ5|A0A0N7KMJ5_ORYSJOs06g0662000protein(Fragment)OS=Oryzasativasubsp.japonicaOX=39947GN=Os06g0662000PE=4SV=1	tr|Q651T8|Q651T8_ORYSJOs06g0662000proteinOS=Oryzasativasubsp.japonicaOX=39947GN=Os06g0662000PE=3SV=1	460	467	yes	no	3	0.012147	86.953	12755	23796	117650000	412	1642	425			2
ALEVIHGR	8	0	893.508	tr|Q6ZF30|Q6ZF30_ORYSJChlorophylla-bbindingprotein,chloroplasticOS=Oryzasativasubsp.japonicaOX=39947GN=Os07g0562700PE=2SV=1	tr|Q6ZF30|Q6ZF30_ORYSJChlorophylla-bbindingprotein,chloroplasticOS=Oryzasativasubsp.japonicaOX=39947GN=Os07g0562700PE=2SV=1	95	102	yes	yes	2;3	0.010328	113.89	37923	55197	4394400000	413	1816	426			8
ALEVVDTEPAR	11	0	1198.62	sp|Q7XDY9|RAF1_ORYSJRubiscoaccumulationfactor1,chloroplasticOS=Oryzasativasubsp.japonicaOX=39947GN=RAF1PE=2SV=1	sp|Q7XDY9|RAF1_ORYSJRubiscoaccumulationfactor1,chloroplasticOS=Oryzasativasubsp.japonicaOX=39947GN=RAF1PE=2SV=1	264	274	yes	yes	2	1.41e-09	116.3	42461	56712	239690000	414	455	427			5
ALEYADFDKFDR	12	1	1488.69	tr|Q5QMK7|Q5QMK7_ORYSJOs01g0817700proteinOS=Oryzasativasubsp.japonicaOX=39947GN=Os01g0817700PE=2SV=1;tr|A2ZZ01|A2ZZ01_ORYSJUncharacterizedproteinOS=Oryzasativasubsp.japonicaOX=39947GN=OsJ_03874PE=4SV=1	tr|Q5QMK7|Q5QMK7_ORYSJOs01g0817700proteinOS=Oryzasativasubsp.japonicaOX=39947GN=Os01g0817700PE=2SV=1	296	307	yes	no	3	0.00014073	64.65	15574	25756	62157000	415	1573	428			1
ALFSQVNSR	9	0	1020.54	tr|B9FKA7|B9FKA7_ORYSJUncharacterizedproteinOS=Oryzasativasubsp.japonicaOX=39947GN=OsJ_16852PE=4SV=1;tr|Q65XW4|Q65XW4_ORYSJOs05g0110300proteinOS=Oryzasativasubsp.japonicaOX=39947GN=Os05g0110300PE=2SV=1;tr|A0A0N7KK10|A0A0N7KK10_ORYSJOs05g0110300protein(Fragment)OS=Oryzasativasubsp.japonicaOX=39947GN=Os05g0110300PE=4SV=1;tr|A0A0P0WH35|A0A0P0WH35_ORYSJOs05g0110300protein(Fragment)OS=Oryzasativasubsp…	tr|B9FKA7|B9FKA7_ORYSJUncharacterizedproteinOS=Oryzasativasubsp.japonicaOX=39947GN=OsJ_16852PE=4SV=1	218	226	yes	no	2	0.011645	67.507	10272	10288	26006000	416	585	429	90		1
ALFVQADGVK	10	0	1046.58	tr|B7EDV8|B7EDV8_ORYSJV-typeprotonATPasesubunitHOS=Oryzasativasubsp.japonicaOX=39947PE=2SV=1;sp|Q84ZC0|VATH_ORYSJProbableV-typeprotonATPasesubunitHOS=Oryzasativasubsp.japonicaOX=39947GN=Os07g0549700PE=2SV=1;tr|B9FXT4|B9FXT4_ORYSJV-typeprotonATPasesubunitHOS=Oryzasativasubsp.japonicaOX=39947GN=OsJ_24664PE=3SV=1	tr|B7EDV8|B7EDV8_ORYSJV-typeprotonATPasesubunitHOS=Oryzasativasubsp.japonicaOX=39947PE=2SV=1	201	210	yes	no	3	0.0057293	52.579	3301.2	6905.2	8111100	417	491	430			1
ALGAPLGPGEVR	12	0	1135.63	tr|B7EJR6|B7EJR6_ORYSJcDNAclone:J023105D07,fullinsertsequenceOS=Oryzasativasubsp.japonicaOX=39947PE=2SV=1;sp|Q0DJV6|CML18_ORYSJProbablecalcium-bindingproteinCML18OS=Oryzasativasubsp.japonicaOX=39947GN=CML18PE=2SV=1;tr|B9FJ38|B9FJ38_ORYSJOs05g0223000proteinOS=Oryzasativasubsp.japonicaOX=39947GN=Os05g0223000PE=4SV=1	tr|B7EJR6|B7EJR6_ORYSJcDNAclone:J023105D07,fullinsertsequenceOS=Oryzasativasubsp.japonicaOX=39947PE=2SV=1	32	43	yes	no	2	0.010044	45.997	7687.9	11712	5371500	418	173	431			1
ALGDYLGVK	9	0	934.512	tr|A0A0N7KMN9|A0A0N7KMN9_ORYSJOs06g0701100protein(Fragment)OS=Oryzasativasubsp.japonicaOX=39947GN=Os06g0701100PE=3SV=1;sp|Q6Z2Z4|IF4A3_ORYSJEukaryoticinitiationfactor4A-3OS=Oryzasativasubsp.japonicaOX=39947GN=Os02g0146600PE=1SV=1;sp|P35683|IF4A1_ORYSJEukaryoticinitiationfactor4A-1OS=Oryzasativasubsp.japonicaOX=39947GN=Os06g0701100PE=2SV=2	tr|A0A0N7KMN9|A0A0N7KMN9_ORYSJOs06g0701100protein(Fragment)OS=Oryzasativasubsp.japonicaOX=39947GN=Os06g0701100PE=3SV=1	117	125	yes	no	2;3	0.002985	130.27	25414	57340	98554000	419	119	432			4
ALGQISEK	8	0	844.465	tr|A1YQK1|A1YQK1_ORYSJMalatedehydrogenaseOS=Oryzasativasubsp.japonicaOX=39947GN=OsJ_31897PE=2SV=1;sp|Q7XDC8|MDHC_ORYSJMalatedehydrogenase,cytoplasmicOS=Oryzasativasubsp.japonicaOX=39947GN=Os10g0478200PE=1SV=3	tr|A1YQK1|A1YQK1_ORYSJMalatedehydrogenaseOS=Oryzasativasubsp.japonicaOX=39947GN=OsJ_31897PE=2SV=1	164	171	yes	no	2;3	0.010846	98.392	62389	99235	778620000	420	454	433			8
ALGSIGAGTTPGR	13	0	1156.62	tr|Q6YXY5|Q6YXY5_ORYSJPutative50SribosomalproteinL3OS=Oryzasativasubsp.japonicaOX=39947GN=OSJNBa0026E05.4PE=3SV=1;tr|Q0E446|Q0E446_ORYSJOs02g0137200protein(Fragment)OS=Oryzasativasubsp.japonicaOX=39947GN=Os02g0137200PE=3SV=1;tr|B1NEV5|B1NEV5_ORYSJPutative50SribosomalproteinL3(Fragment)OS=Oryzasativasubsp.japonicaOX=39947PE=2SV=1;tr|A3A2Y2|A3A2Y2_ORYSJOs02g0137200proteinOS=Oryzasativasubsp.japonic…	tr|Q6YXY5|Q6YXY5_ORYSJPutative50SribosomalproteinL3OS=Oryzasativasubsp.japonicaOX=39947GN=OSJNBa0026E05.4PE=3SV=1	141	153	yes	no	2;3	4.28e-16	121.9	37057	36006	343240000	421	1372	434			4
ALGSTPGVYR	10	0	1019.54	sp|Q6ZHZ1|SPSA4_ORYSJProbablesucrose-phosphatesynthase4OS=Oryzasativasubsp.japonicaOX=39947GN=SPS4PE=2SV=1;tr|A3BRR9|A3BRR9_ORYSJUncharacterizedproteinOS=Oryzasativasubsp.japonicaOX=39947GN=OsJ_26822PE=3SV=1	sp|Q6ZHZ1|SPSA4_ORYSJProbablesucrose-phosphatesynthase4OS=Oryzasativasubsp.japonicaOX=39947GN=SPS4PE=2SV=1	223	232	yes	no	2	0.0036446	71.501	19026	22719	122210000	422	421	435			2
ALGVLADTTQR	11	0	1143.62	tr|Q69LM5|Q69LM5_ORYSJPutativealpha-glucosidaseIIOS=Oryzasativasubsp.japonicaOX=39947GN=B1123E10.103PE=3SV=1;tr|B9FWW3|B9FWW3_ORYSJUncharacterizedproteinOS=Oryzasativasubsp.japonicaOX=39947GN=OsJ_23995PE=3SV=1;tr|A0A0P0X5N3|A0A0P0X5N3_ORYSJOs07g0420700protein(Fragment)OS=Oryzasativasubsp.japonicaOX=39947GN=Os07g0420700PE=3SV=1	tr|Q69LM5|Q69LM5_ORYSJPutativealpha-glucosidaseIIOS=Oryzasativasubsp.japonicaOX=39947GN=B1123E10.103PE=3SV=1	121	131	yes	no	3	0.0016986	46.73	3070.2	3558.1	3818300	423	732	436			1
ALHLGVNVK	9	0	949.571	tr|A3AY68|A3AY68_ORYSJPlasmamembraneATPaseOS=Oryzasativasubsp.japonicaOX=39947GN=OsJ_16461PE=3SV=1;sp|Q7XPY2|PMA1_ORYSJPlasmamembraneATPaseOS=Oryzasativasubsp.japonicaOX=39947GN=Os04g0656100PE=2SV=1;tr|A0A0P0WG33|A0A0P0WG33_ORYSJPlasmamembraneATPaseOS=Oryzasativasubsp.japonicaOX=39947GN=Os04g0656100PE=3SV=1;tr|A0A0P0WFR6|A0A0P0WFR6_ORYSJOs04g0656100proteinOS=Oryzasativasubsp.japonicaOX=39947GN=Os…	tr|A3AY68|A3AY68_ORYSJPlasmamembraneATPaseOS=Oryzasativasubsp.japonicaOX=39947GN=OsJ_16461PE=3SV=1	500	508	no	no	3	0.0023925	86.833	6495.8	17454	35594000	424	460	437			1
ALHLPAACGADASAFSK	17	0	1685.82	sp|Q6ASY2|NLTL1_ORYSJNon-specificlipidtransferprotein-like1OS=Oryzasativasubsp.japonicaOX=39947GN=LTPL1PE=1SV=1;tr|B9F8R5|B9F8R5_ORYSJUncharacterizedproteinOS=Oryzasativasubsp.japonicaOX=39947GN=OsJ_11083PE=4SV=1	sp|Q6ASY2|NLTL1_ORYSJNon-specificlipidtransferprotein-like1OS=Oryzasativasubsp.japonicaOX=39947GN=LTPL1PE=1SV=1	103	119	yes	no	3	0.0023328	42.242	7425.6	7847.1	7729700	425	342	438			1
ALHPDWSPAIIK	12	0	1346.73	tr|Q0JF92|Q0JF92_ORYSJOs04g0127200protein(Fragment)OS=Oryzasativasubsp.japonicaOX=39947GN=Os04g0127200PE=4SV=1;tr|B9FD54|B9FD54_ORYSJUncharacterizedproteinOS=Oryzasativasubsp.japonicaOX=39947GN=OsJ_13612PE=4SV=1;tr|Q6MW77|Q6MW77_ORYSJB1248C03.20proteinOS=Oryzasativasubsp.japonicaOX=39947GN=B1248C03.20PE=4SV=1;tr|A0A0P0W683|A0A0P0W683_ORYSJOs04g0127600protein(Fragment)OS=Oryzasativasubsp.japonicaO…	tr|Q0JF92|Q0JF92_ORYSJOs04g0127200protein(Fragment)OS=Oryzasativasubsp.japonicaOX=39947GN=Os04g0127200PE=4SV=1	457	468	yes	no	4	0.0038525	40.589	4850.1	2750.3	4576600	426	1125	439			1
ALHPLPGDVTVR	12	0	1273.71	tr|Q84MU5|Q84MU5_ORYSJGlucanendo-1,3-beta-glucosidase5,putative,expressedOS=Oryzasativasubsp.japonicaOX=39947GN=LOC_Os03g27980PE=3SV=1;tr|A0A0P0VYH3|A0A0P0VYH3_ORYSJOs03g0397600proteinOS=Oryzasativasubsp.japonicaOX=39947GN=Os03g0397600PE=3SV=1	tr|Q84MU5|Q84MU5_ORYSJGlucanendo-1,3-beta-glucosidase5,putative,expressedOS=Oryzasativasubsp.japonicaOX=39947GN=LOC_Os03g27980PE=3SV=1	37	48	yes	no	3	0.0049794	46.592	6548.7	7711.6	10181000	427	658	440			1
ALIAAEYSGVK	11	0	1120.61	tr|Q0E2Q7|Q0E2Q7_ORYSJOs02g0220500proteinOS=Oryzasativasubsp.japonicaOX=39947GN=Os02g0220500PE=4SV=1;tr|B7SDI2|B7SDI2_ORYSJElongationfactor1-gammaOS=Oryzasativasubsp.japonicaOX=39947PE=2SV=1;sp|Q6YW46|EF1G2_ORYSJElongationfactor1-gamma2OS=Oryzasativasubsp.japonicaOX=39947GN=Os02g0220500PE=2SV=2;sp|Q9ZRI7|EF1G1_ORYSJElongationfactor1-gamma1OS=Oryzasativasubsp.japonicaOX=39947GN=Os02g0220600PE=2SV=…	tr|Q0E2Q7|Q0E2Q7_ORYSJOs02g0220500proteinOS=Oryzasativasubsp.japonicaOX=39947GN=Os02g0220500PE=4SV=1	17	27	no	no	3	9.97e-05	77.662	7626.8	7495.9	46063000	428	393;565	441			1
ALIAAEYTGVK	11	0	1134.63	sp|Q5Z627|EF1G3_ORYSJElongationfactor1-gamma3OS=Oryzasativasubsp.japonicaOX=39947GN=Os06g0571400PE=2SV=1;tr|A3BCY2|A3BCY2_ORYSJUncharacterizedproteinOS=Oryzasativasubsp.japonicaOX=39947GN=OsJ_21756PE=4SV=1	sp|Q5Z627|EF1G3_ORYSJElongationfactor1-gamma3OS=Oryzasativasubsp.japonicaOX=39947GN=Os06g0571400PE=2SV=1	17	27	yes	no	3	3.84e-05	60.518	6890.5	8556.7	19484000	429	313	442			2
ALIAEGSCGSPR	12	0	1216.59	tr|Q76E42|Q76E42_ORYSJGlucose-6-phosphateisomeraseOS=Oryzasativasubsp.japonicaOX=39947PE=2SV=1;tr|Q6YXI1|Q6YXI1_ORYSJGlucose-6-phosphateisomeraseOS=Oryzasativasubsp.japonicaOX=39947GN=Os09g0465600PE=3SV=1	tr|Q76E42|Q76E42_ORYSJGlucose-6-phosphateisomeraseOS=Oryzasativasubsp.japonicaOX=39947PE=2SV=1	595	606	yes	no	2	0.033813	35.959	3229.4	9974.8	18784000	430	1776	443			1
ALIPDLYR	8	0	959.544	tr|A2ZTZ7|A2ZTZ7_ORYSJOs01g0531500proteinOS=Oryzasativasubsp.japonicaOX=39947GN=Os01g0531500PE=4SV=1;tr|Q8LQS5|Q8LQS5_ORYSJCarboxymethylenebutenolidase-likeproteinOS=Oryzasativasubsp.japonicaOX=39947GN=Os01g0531500PE=2SV=1	tr|A2ZTZ7|A2ZTZ7_ORYSJOs01g0531500proteinOS=Oryzasativasubsp.japonicaOX=39947GN=Os01g0531500PE=4SV=1	62	69	yes	no	2	0.02444	110.63	10169	11804	19834000	431	822	444			1
ALIQQEYR	8	0	1019.54	tr|Q6H450|Q6H450_ORYSJAnnexinOS=Oryzasativasubsp.japonicaOX=39947GN=Os09g0394900PE=2SV=1	tr|Q6H450|Q6H450_ORYSJAnnexinOS=Oryzasativasubsp.japonicaOX=39947GN=Os09g0394900PE=2SV=1	47	54	yes	yes	2	0.0010542	100.45	0	0	0	432	1716	445			1
ALIVSEVEK	9	0	986.565	tr|Q6K840|Q6K840_ORYSJOs02g0805600proteinOS=Oryzasativasubsp.japonicaOX=39947GN=Os02g0805600PE=2SV=1	tr|Q6K840|Q6K840_ORYSJOs02g0805600proteinOS=Oryzasativasubsp.japonicaOX=39947GN=Os02g0805600PE=2SV=1	276	284	yes	yes	2;3	0.010085	56.011	12086	17233	51696000	433	1749	446			2
ALLAQAER	8	0	870.492	sp|Q9AV81|PRP19_ORYSJPre-mRNA-processingfactor19OS=Oryzasativasubsp.japonicaOX=39947GN=PRP19PE=2SV=1	sp|Q9AV81|PRP19_ORYSJPre-mRNA-processingfactor19OS=Oryzasativasubsp.japonicaOX=39947GN=PRP19PE=2SV=1	127	134	yes	yes	2	0.029902	58.604	3954.7	7228.2	102080000	434	537	447			1
ALLDEMAVVATK	12	0	1259.68	tr|A0A0P0XFH1|A0A0P0XFH1_ORYSJOs08g0366000protein(Fragment)OS=Oryzasativasubsp.japonicaOX=39947GN=Os08g0366000PE=3SV=1;tr|Q8H4V1|Q8H4V1_ORYSJOs08g0366000proteinOS=Oryzasativasubsp.japonicaOX=39947GN=OJ1484_G09.129-1PE=2SV=1;tr|A0A0P0XF10|A0A0P0XF10_ORYSJOs08g0366000protein(Fragment)OS=Oryzasativasubsp.japonicaOX=39947GN=Os08g0366000PE=4SV=1;tr|Q69LW4|Q69LW4_ORYSJPutativephosphoenolpyruvatecarboxy…	tr|A0A0P0XFH1|A0A0P0XFH1_ORYSJOs08g0366000protein(Fragment)OS=Oryzasativasubsp.japonicaOX=39947GN=Os08g0366000PE=3SV=1	653	664	no	no	3	8.61e-08	66.262	0	0	0	435	754;765	448		183	1
ALLDVGLIR	9	0	968.602	sp|Q8L4L4|RL52_ORYSJ60SribosomalproteinL5-2OS=Oryzasativasubsp.japonicaOX=39947GN=RPL5BPE=2SV=2;tr|A3A0I1|A3A0I1_ORYSJUncharacterizedproteinOS=Oryzasativasubsp.japonicaOX=39947GN=OsJ_04401PE=3SV=1;tr|B7EWY9|B7EWY9_ORYSJ60SribosomalproteinL5OS=Oryzasativasubsp.japonicaOX=39947PE=2SV=1;sp|Q0JGY1|RL51_ORYSJ60SribosomalproteinL5-1OS=Oryzasativasubsp.japonicaOX=39947GN=RPL5APE=2SV=1;tr|A0A0P0VBK7|A0A0…	sp|Q8L4L4|RL52_ORYSJ60SribosomalproteinL5-2OS=Oryzasativasubsp.japonicaOX=39947GN=RPL5BPE=2SV=2	144	152	yes	no	2;3	0.002163	133.55	25527	30878	346790000	436	507	449			5
ALLEALASK	9	0	914.544	tr|A0A0P0X6B3|A0A0P0X6B3_ORYSJOs07g0491900proteinOS=Oryzasativasubsp.japonicaOX=39947GN=Os07g0491900PE=4SV=1;tr|Q6ZHK4|Q6ZHK4_ORYSJOs07g0491900proteinOS=Oryzasativasubsp.japonicaOX=39947GN=P0038F10.103PE=4SV=1	tr|A0A0P0X6B3|A0A0P0X6B3_ORYSJOs07g0491900proteinOS=Oryzasativasubsp.japonicaOX=39947GN=Os07g0491900PE=4SV=1	38	46	yes	no	3	0.014566	48.796	609.7	1246.6	891610	437	733	450			1
ALLEDPSFR	9	0	1046.54	sp|Q6ZJJ1|APX4_ORYSJProbableL-ascorbateperoxidase4,peroxisomalOS=Oryzasativasubsp.japonicaOX=39947GN=APX4PE=2SV=1;tr|A2ZQE5|A2ZQE5_ORYSJUncharacterizedproteinOS=Oryzasativasubsp.japonicaOX=39947GN=OsJ_00785PE=3SV=1	sp|Q6ZJJ1|APX4_ORYSJProbableL-ascorbateperoxidase4,peroxisomalOS=Oryzasativasubsp.japonicaOX=39947GN=APX4PE=2SV=1	207	215	yes	no	2;3	0.0020469	101.33	43993	56913	1291600000	438	425	451			6
ALLEVVESGGK	11	0	1100.61	sp|Q6YT00|PSA7A_ORYSJProteasomesubunitalphatype-7-AOS=Oryzasativasubsp.japonicaOX=39947GN=Os08g0548900PE=2SV=1;sp|Q0J006|PSA7B_ORYSJProteasomesubunitalphatype-7-BOS=Oryzasativasubsp.japonicaOX=39947GN=PAD1PE=2SV=1	sp|Q6YT00|PSA7A_ORYSJProteasomesubunitalphatype-7-AOS=Oryzasativasubsp.japonicaOX=39947GN=Os08g0548900PE=2SV=1	193	203	yes	no	3	0.011424	41.164	2844.7	3475.7	32907000	439	387	452			1
ALLPDANQESSSK	13	0	1358.67	tr|A3BGY2|A3BGY2_ORYSJUncharacterizedproteinOS=Oryzasativasubsp.japonicaOX=39947GN=OsJ_23227PE=4SV=1;sp|Q69LE7|PNP1_ORYSJProbablepolyribonucleotidenucleotidyltransferase1,chloroplasticOS=Oryzasativasubsp.japonicaOX=39947GN=PNP1PE=2SV=1	tr|A3BGY2|A3BGY2_ORYSJUncharacterizedproteinOS=Oryzasativasubsp.japonicaOX=39947GN=OsJ_23227PE=4SV=1	709	721	yes	no	3	0.0011386	52.555	14954	17891	22674000	441	331	454			1
ALLSDPAFRPLVEK	14	1	1554.88	sp|Q10N21|APX1_ORYSJL-ascorbateperoxidase1,cytosolicOS=Oryzasativasubsp.japonicaOX=39947GN=APX1PE=1SV=1	sp|Q10N21|APX1_ORYSJL-ascorbateperoxidase1,cytosolicOS=Oryzasativasubsp.japonicaOX=39947GN=APX1PE=1SV=1	210	223	yes	yes	4	0.022093	28.632	5954.1	3144	3043400	442	245	455			1
ALLVTSQVEK	10	0	1086.63	tr|Q0DXA2|Q0DXA2_ORYSJOs02g0765900proteinOS=Oryzasativasubsp.japonicaOX=39947GN=Os02g0765900PE=4SV=2;tr|B9F3E6|B9F3E6_ORYSJUncharacterizedproteinOS=Oryzasativasubsp.japonicaOX=39947GN=OsJ_08501PE=4SV=1;tr|Q0JMV6|Q0JMV6_ORYSJOs01g0357100proteinOS=Oryzasativasubsp.japonicaOX=39947GN=Os01g0357100PE=4SV=1;tr|B9EWP3|B9EWP3_ORYSJUncharacterizedproteinOS=Oryzasativasubsp.japonicaOX=39947GN=OsJ_01727PE=4…	tr|Q0DXA2|Q0DXA2_ORYSJOs02g0765900proteinOS=Oryzasativasubsp.japonicaOX=39947GN=Os02g0765900PE=4SV=2	319	328	yes	no	3	0.00028423	94.692	9437.5	20331	20934000	443	284	456			1
ALMADPAFR	9	0	990.496	sp|Q9FE01|APX2_ORYSJL-ascorbateperoxidase2,cytosolicOS=Oryzasativasubsp.japonicaOX=39947GN=APX2PE=1SV=1	sp|Q9FE01|APX2_ORYSJL-ascorbateperoxidase2,cytosolicOS=Oryzasativasubsp.japonicaOX=39947GN=APX2PE=1SV=1	211	219	yes	yes	2	0.0055175	86.866	15018	21147	119130000	444	538	457;458		153	2
ALMADPAFRPLVEK	14	1	1556.84	sp|Q9FE01|APX2_ORYSJL-ascorbateperoxidase2,cytosolicOS=Oryzasativasubsp.japonicaOX=39947GN=APX2PE=1SV=1	sp|Q9FE01|APX2_ORYSJL-ascorbateperoxidase2,cytosolicOS=Oryzasativasubsp.japonicaOX=39947GN=APX2PE=1SV=1	211	224	yes	yes	3;4	0.0023281	45.79	22132	20047	54593000	445	538	459			2
ALMIDAPVENVEA	13	0	1370.68	tr|Q84M35|Q84M35_ORYSJ40SribosomalproteinS2,putative,expressedOS=Oryzasativasubsp.japonicaOX=39947GN=Os03g0807800PE=2SV=1;tr|B9F6V9|B9F6V9_ORYSJUncharacterizedproteinOS=Oryzasativasubsp.japonicaOX=39947GN=OsJ_13042PE=3SV=1	tr|Q84M35|Q84M35_ORYSJ40SribosomalproteinS2,putative,expressedOS=Oryzasativasubsp.japonicaOX=39947GN=Os03g0807800PE=2SV=1	262	274	yes	no	2	3.95e-05	65.06	3598	3958.9	81112000	446	1081	460;461		219	2
ALNLGVNVK	9	0	926.555	tr|A0A0P0X3D0|A0A0P0X3D0_ORYSJPlasmamembraneATPase(Fragment)OS=Oryzasativasubsp.japonicaOX=39947GN=Os07g0191200PE=3SV=1;tr|B9FVY5|B9FVY5_ORYSJPlasmamembraneATPaseOS=Oryzasativasubsp.japonicaOX=39947GN=OsJ_23404PE=3SV=1;tr|Q8L6I2|Q8L6I2_ORYSJPlasmamembraneATPaseOS=Oryzasativasubsp.japonicaOX=39947GN=a2PE=3SV=1;tr|Q43002|Q43002_ORYSJPlasmamembraneATPaseOS=Oryzasativasubsp.japonicaOX=39947GN=OSA2PE=…	tr|A0A0P0X3D0|A0A0P0X3D0_ORYSJPlasmamembraneATPase(Fragment)OS=Oryzasativasubsp.japonicaOX=39947GN=Os07g0191200PE=3SV=1	358	366	no	no	3	0.0029218	71.379	17538	21070	27356000	447	727	462			2
ALNSVASR	8	0	816.445	tr|Q6YYW3|Q6YYW3_ORYSJOs08g0562100proteinOS=Oryzasativasubsp.japonicaOX=39947GN=Os08g0562100PE=2SV=1	tr|Q6YYW3|Q6YYW3_ORYSJOs08g0562100proteinOS=Oryzasativasubsp.japonicaOX=39947GN=Os08g0562100PE=2SV=1	201	208	yes	yes	2	0.027884	61.679	13945	22531	40037000	448	1782	463			2
ALPDTAVGAAEALR	14	0	1353.73	tr|A0A0P0V7Q5|A0A0P0V7Q5_ORYSJOs01g0729100protein(Fragment)OS=Oryzasativasubsp.japonicaOX=39947GN=Os01g0729100PE=4SV=1;tr|Q5JNF8|Q5JNF8_ORYSJOs01g0729100proteinOS=Oryzasativasubsp.japonicaOX=39947GN=Os01g0729100PE=2SV=1	tr|A0A0P0V7Q5|A0A0P0V7Q5_ORYSJOs01g0729100protein(Fragment)OS=Oryzasativasubsp.japonicaOX=39947GN=Os01g0729100PE=4SV=1	35	48	yes	no	3	2.38e-05	50.155	5782.2	4831.6	13252000	449	609	464			1
ALPENNEPILPLPK	14	0	1543.86	tr|B9EYV0|B9EYV0_ORYSJUncharacterizedproteinOS=Oryzasativasubsp.japonicaOX=39947GN=OsJ_00089PE=4SV=1;tr|Q657T0|Q657T0_ORYSJOs01g0111200proteinOS=Oryzasativasubsp.japonicaOX=39947GN=Os01g0111200PE=4SV=1	tr|B9EYV0|B9EYV0_ORYSJUncharacterizedproteinOS=Oryzasativasubsp.japonicaOX=39947GN=OsJ_00089PE=4SV=1	371	384	yes	no	3	0.010676	33.782	3021.3	3277.8	6184700	450	1041	465			1
ALPLLTVDDFHR	12	0	1395.75	tr|Q6Z3Y9|Q6Z3Y9_ORYSJPhosphoinositidephospholipaseCOS=Oryzasativasubsp.japonicaOX=39947GN=Os07g0694000PE=2SV=1	tr|Q6Z3Y9|Q6Z3Y9_ORYSJPhosphoinositidephospholipaseCOS=Oryzasativasubsp.japonicaOX=39947GN=Os07g0694000PE=2SV=1	83	94	yes	yes	3	0.0026001	50.207	1932.2	1119.7	26133000	451	1793	466			1
ALPVDVGGEPGYAIR	15	0	1512.79	tr|B9GC24|B9GC24_ORYSJUncharacterizedproteinOS=Oryzasativasubsp.japonicaOX=39947GN=OsJ_35359PE=4SV=1;tr|Q2QX58|Q2QX58_ORYSJAMP-bindingenzymefamilyprotein,expressedOS=Oryzasativasubsp.japonicaOX=39947GN=Os12g0168700PE=2SV=1	tr|B9GC24|B9GC24_ORYSJUncharacterizedproteinOS=Oryzasativasubsp.japonicaOX=39947GN=OsJ_35359PE=4SV=1	3	17	yes	no	2;3	1.82e-05	61.353	7624.2	9217.3	153110000	452	1299	467			3
ALQAGTSHNLGQNFSR	16	0	1699.84	tr|B7EZH4|B7EZH4_ORYSJcDNAclone:002-111-H09,fullinsertsequenceOS=Oryzasativasubsp.japonicaOX=39947PE=2SV=1;tr|Q0D8E4|Q0D8E4_ORYSJOs07g0165000protein(Fragment)OS=Oryzasativasubsp.japonicaOX=39947GN=Os07g0165000PE=4SV=1;tr|Q7XID8|Q7XID8_ORYSJPutativeprolyl-tRNAsynthetaseOS=Oryzasativasubsp.japonicaOX=39947GN=P0039H02.111PE=3SV=1;tr|B9FVN3|B9FVN3_ORYSJUncharacterizedproteinOS=Oryzasativasubsp.japoni…	tr|B7EZH4|B7EZH4_ORYSJcDNAclone:002-111-H09,fullinsertsequenceOS=Oryzasativasubsp.japonicaOX=39947PE=2SV=1	105	120	yes	no	3	3.47e-05	68.173	6055.3	6167	19814000	453	994	468			1
ALQESLASELAAR	13	0	1357.72	tr|Q84NW1|Q84NW1_ORYSJOs07g0513000proteinOS=Oryzasativasubsp.japonicaOX=39947GN=P0580A11.134PE=2SV=1;tr|B9FXH0|B9FXH0_ORYSJUncharacterizedproteinOS=Oryzasativasubsp.japonicaOX=39947GN=OsJ_24423PE=3SV=1	tr|Q84NW1|Q84NW1_ORYSJOs07g0513000proteinOS=Oryzasativasubsp.japonicaOX=39947GN=P0580A11.134PE=2SV=1	301	313	yes	no	2;3	3.94e-16	120.77	43147	82139	1710000000	454	1961	469			14
ALQLAISGER	10	0	1056.59	tr|Q5KQJ2|Q5KQJ2_ORYSJOs05g0182100proteinOS=Oryzasativasubsp.japonicaOX=39947GN=Os05g0182100PE=2SV=1;tr|B9FI84|B9FI84_ORYSJUncharacterizedproteinOS=Oryzasativasubsp.japonicaOX=39947GN=OsJ_17360PE=4SV=1	tr|Q5KQJ2|Q5KQJ2_ORYSJOs05g0182100proteinOS=Oryzasativasubsp.japonicaOX=39947GN=Os05g0182100PE=2SV=1	281	290	yes	no	2	0.0011408	68.735	13744	18008	23496000	455	1151	470			2
ALQLVEDIR	9	0	1055.6	tr|Q7XSU7|Q7XSU7_ORYSJPeroxidaseOS=Oryzasativasubsp.japonicaOX=39947GN=Os04g0688500PE=2SV=1;tr|Q5U1N1|Q5U1N1_ORYSJPeroxidaseOS=Oryzasativasubsp.japonicaOX=39947GN=prx62PE=3SV=1;tr|Q7XSU2|Q7XSU2_ORYSJPeroxidaseOS=Oryzasativasubsp.japonicaOX=39947GN=prx64PE=3SV=2;tr|Q7XSU8|Q7XSU8_ORYSJPeroxidaseOS=Oryzasativasubsp.japonicaOX=39947GN=Os04g0688300PE=2SV=2;tr|Q5U1N2|Q5U1N2_ORYSJPeroxidaseOS=Oryzasativ…	tr|Q7XSU7|Q7XSU7_ORYSJPeroxidaseOS=Oryzasativasubsp.japonicaOX=39947GN=Os04g0688500PE=2SV=1	111	119	no	no	2;3	1.32e-05	161.79	39346	5257.6	532450000	456	1584;1585	471			3
ALQNTCLK	8	0	946.491	sp|Q40677|ALFP_ORYSJFructose-bisphosphatealdolase,chloroplasticOS=Oryzasativasubsp.japonicaOX=39947GN=ALDPPE=1SV=2;tr|Q2RA02|Q2RA02_ORYSJFructose-bisphosphatealdolaseOS=Oryzasativasubsp.japonicaOX=39947GN=LOC_Os11g07020PE=3SV=1;tr|Q53P93|Q53P93_ORYSJFructose-bisphosphatealdolaseOS=Oryzasativasubsp.japonicaOX=39947GN=LOC_Os11g07020PE=2SV=1;tr|Q53P94|Q53P94_ORYSJFructose-bisphosphatealdolaseclass-I…	sp|Q40677|ALFP_ORYSJFructose-bisphosphatealdolase,chloroplasticOS=Oryzasativasubsp.japonicaOX=39947GN=ALDPPE=1SV=2	330	337	yes	no	2;3	0.01231	63.48	25394	53477	1540400000	457	279	472			5
ALQPLLNAR	9	0	994.592	tr|Q75L45|Q75L45_ORYSJOs05g0135800proteinOS=Oryzasativasubsp.japonicaOX=39947GN=Os05g0135800PE=2SV=1;tr|Q84P90|Q84P90_ORYSJUncharacterizedprotein(Fragment)OS=Oryzasativasubsp.japonicaOX=39947PE=2SV=1	tr|Q75L45|Q75L45_ORYSJOs05g0135800proteinOS=Oryzasativasubsp.japonicaOX=39947GN=Os05g0135800PE=2SV=1	343	351	yes	no	2	0.00514	75.189	26566	22910	41688000	458	1860	473			2
ALQPVFQVYGR	11	0	1276.69	tr|Q6Z6H0|Q6Z6H0_ORYSJ4-hydroxy-4-methyl-2-oxoglutaratealdolaseOS=Oryzasativasubsp.japonicaOX=39947GN=Os02g0761900PE=2SV=1	tr|Q6Z6H0|Q6Z6H0_ORYSJ4-hydroxy-4-methyl-2-oxoglutaratealdolaseOS=Oryzasativasubsp.japonicaOX=39947GN=Os02g0761900PE=2SV=1	26	36	yes	yes	2;3	0.00035613	82.279	7780.2	10311	22879000	459	1798	474			2
ALQQSTLK	8	0	887.508	sp|Q5N725|ALFC3_ORYSJFructose-bisphosphatealdolase3,cytoplasmicOS=Oryzasativasubsp.japonicaOX=39947GN=FBA3PE=2SV=1;sp|P17784|ALFC1_ORYSJFructose-bisphosphatealdolase1,cytoplasmicOS=Oryzasativasubsp.japonicaOX=39947GN=FBA1PE=1SV=2;sp|Q10A30|ALFC2_ORYSJFructose-bisphosphatealdolase2,cytoplasmicOS=Oryzasativasubsp.japonicaOX=39947GN=FBA2PE=2SV=1;tr|Q6YPF1|Q6YPF1_ORYSJFructose-bisphosphatealdolaseOS=…	sp|Q5N725|ALFC3_ORYSJFructose-bisphosphatealdolase3,cytoplasmicOS=Oryzasativasubsp.japonicaOX=39947GN=FBA3PE=2SV=1	299	306	no	no	2;3	0.01208	124.23	80983	145940	918290000	460	297;109;1764	475			8
ALRLEDLR	8	1	984.572	tr|A0A0N9E107|A0A0N9E107_ORYSJRibulosebisphosphatecarboxylaselargechainOS=OryzasativatropicaljaponicasubgroupOX=1736656GN=rbcLPE=3SV=1;tr|A0A0N7EIT9|A0A0N7EIT9_ORYSJRibulosebisphosphatecarboxylaselargechainOS=OryzasativaaromaticsubgroupOX=1736658GN=rbcLPE=3SV=1;tr|A0A0K0LQW8|A0A0K0LQW8_ORYSJRibulosebisphosphatecarboxylaselargechainOS=Oryzasativasubsp.japonicaOX=39947GN=rbcLPE=3SV=1;sp|P0C512|RBL_…	tr|A0A0N9E107|A0A0N9E107_ORYSJRibulosebisphosphatecarboxylaselargechainOS=OryzasativatropicaljaponicasubgroupOX=1736656GN=rbcLPE=3SV=1	132	139	no	no	3	0.02714	84.476	1120	694.09	6695400000	461	88;1309	476			4
ALSDELVSVK	10	0	1059.58	tr|Q5VR43|Q5VR43_ORYSJOs01g0180300proteinOS=Oryzasativasubsp.japonicaOX=39947GN=Os01g0180300PE=2SV=1;tr|B9ETH2|B9ETH2_ORYSJUncharacterizedproteinOS=Oryzasativasubsp.japonicaOX=39947GN=OsJ_00626PE=4SV=1;tr|A0A0P0UZA7|A0A0P0UZA7_ORYSJOs01g0180300protein(Fragment)OS=Oryzasativasubsp.japonicaOX=39947GN=Os01g0180300PE=4SV=1	tr|Q5VR43|Q5VR43_ORYSJOs01g0180300proteinOS=Oryzasativasubsp.japonicaOX=39947GN=Os01g0180300PE=2SV=1	520	529	yes	no	2;3	0.0013407	63.283	17918	14246	62350000	462	1008	477			2
ALSIIQGR	8	0	856.513	tr|Q8S7T3|Q8S7T3_ORYSJPhotosystemIP700chlorophyllAapoproteinA1OS=Oryzasativasubsp.japonicaOX=39947GN=OSJNBb0005J14.16PE=3SV=1;tr|Q8S6F6|Q8S6F6_ORYSJPutativePSIP700apoproteinA1fromchromosome10chloroplastinsertionOS=Oryzasativasubsp.japonicaOX=39947GN=OSJNBb0075K12.35PE=3SV=1;tr|Q8S1Q4|Q8S1Q4_ORYSJPhotosystemIP700chlorophyllaapoproteinA1OS=Oryzasativasubsp.japonicaOX=39947GN=psaAPE=3SV=1;tr|A0A0N9E…	tr|Q8S7T3|Q8S7T3_ORYSJPhotosystemIP700chlorophyllAapoproteinA1OS=Oryzasativasubsp.japonicaOX=39947GN=OSJNBb0005J14.16PE=3SV=1	716	723	yes	no	2	0.016253	120.65	16218	35442	7889400000	463	67	478			3
ALSLPTGLGIVCASPK	16	0	1582.88	tr|Q6ZFI6|Q6ZFI6_ORYSJOs08g0502700proteinOS=Oryzasativasubsp.japonicaOX=39947GN=Os08g0502700PE=2SV=1;tr|A0A0P0XHN6|A0A0P0XHN6_ORYSJOs08g0502700protein(Fragment)OS=Oryzasativasubsp.japonicaOX=39947GN=Os08g0502700PE=3SV=1	tr|Q6ZFI6|Q6ZFI6_ORYSJOs08g0502700proteinOS=Oryzasativasubsp.japonicaOX=39947GN=Os08g0502700PE=2SV=1	203	218	yes	no	3	0.0030219	38.511	998.66	1716.6	4090600	464	1819	479			1
ALTADELAAAR	11	0	1100.58	tr|Q7XXD3|Q7XXD3_ORYSJOSJNBa0039G19.10proteinOS=Oryzasativasubsp.japonicaOX=39947GN=Os04g0175600PE=2SV=2	tr|Q7XXD3|Q7XXD3_ORYSJOSJNBa0039G19.10proteinOS=Oryzasativasubsp.japonicaOX=39947GN=Os04g0175600PE=2SV=2	61	71	yes	yes	2	1.08e-09	117.01	52181	29442	133790000	465	1951	480			3
ALTFSQCAK	9	0	1024.5	tr|Q6ZC70|Q6ZC70_ORYSJOs08g0109200proteinOS=Oryzasativasubsp.japonicaOX=39947GN=Os08g0109200PE=2SV=1;tr|A0A0P0XBM6|A0A0P0XBM6_ORYSJOs08g0109200protein(Fragment)OS=Oryzasativasubsp.japonicaOX=39947GN=Os08g0109200PE=4SV=1	tr|Q6ZC70|Q6ZC70_ORYSJOs08g0109200proteinOS=Oryzasativasubsp.japonicaOX=39947GN=Os08g0109200PE=2SV=1	319	327	yes	no	3	0.0031053	60.91	8141	10706	10256000	466	747	481			1
ALTIPEGTTVSEACR	15	0	1603.79	tr|Q2QX49|Q2QX49_ORYSJCBSdomain-containingprotein,putative,expressedOS=Oryzasativasubsp.japonicaOX=39947GN=LOC_Os12g07190PE=4SV=1;tr|B9GC28|B9GC28_ORYSJUncharacterizedproteinOS=Oryzasativasubsp.japonicaOX=39947GN=OsJ_35364PE=4SV=1	tr|Q2QX49|Q2QX49_ORYSJCBSdomain-containingprotein,putative,expressedOS=Oryzasativasubsp.japonicaOX=39947GN=LOC_Os12g07190PE=4SV=1	64	78	yes	no	3	4.98e-10	62.378	9717	11105	46671000	467	1300	482			1
ALTLPEATSVSEACR	15	0	1603.79	tr|B9EWK8|B9EWK8_ORYSJUncharacterizedproteinOS=Oryzasativasubsp.japonicaOX=39947GN=OsJ_04848PE=4SV=1;tr|Q5JMT5|Q5JMT5_ORYSJCBSdomain-containingprotein-likeOS=Oryzasativasubsp.japonicaOX=39947GN=Os01g0961200PE=4SV=1	tr|B9EWK8|B9EWK8_ORYSJUncharacterizedproteinOS=Oryzasativasubsp.japonicaOX=39947GN=OsJ_04848PE=4SV=1	62	76	yes	no	2	0.0090695	34.887	1365.9	3602.5	20851000	468	1028	483			1
ALVAYYQK	8	0	954.517	sp|Q0IQF7|RS16_ORYSJ40SribosomalproteinS16OS=Oryzasativasubsp.japonicaOX=39947GN=RPS16APE=2SV=1	sp|Q0IQF7|RS16_ORYSJ40SribosomalproteinS16OS=Oryzasativasubsp.japonicaOX=39947GN=RPS16APE=2SV=1	94	101	yes	yes	3	0.010846	83.614	21738	27685	102160000	469	187	484			3
ALVDAPDMVR	10	0	1085.55	tr|B9F156|B9F156_ORYSJUncharacterizedproteinOS=Oryzasativasubsp.japonicaOX=39947GN=OsJ_07573PE=4SV=1;tr|Q7X752|Q7X752_ORYSJOSJNBb0070J16.13proteinOS=Oryzasativasubsp.japonicaOX=39947GN=Os04g0515300PE=2SV=2;tr|Q6K1Q6|Q6K1Q6_ORYSJOs02g0622300proteinOS=Oryzasativasubsp.japonicaOX=39947GN=OsRPL14PE=2SV=1	tr|B9F156|B9F156_ORYSJUncharacterizedproteinOS=Oryzasativasubsp.japonicaOX=39947GN=OsJ_07573PE=4SV=1	36	45	yes	no	2;3	9.6e-06	124.92	99427	100140	525050000	470	1052	485;486		217	11
ALVDPDGALQQVR	13	0	1380.74	tr|A0A0P0X4D0|A0A0P0X4D0_ORYSJZeta-carotenedesaturase(Fragment)OS=Oryzasativasubsp.japonicaOX=39947GN=Os07g0204900PE=3SV=1;tr|Q7XB60|Q7XB60_ORYSJZeta-carotenedesaturaseOS=Oryzasativasubsp.japonicaOX=39947GN=OsJ_23495PE=3SV=1;tr|Q0D7W4|Q0D7W4_ORYSJZeta-carotenedesaturaseOS=Oryzasativasubsp.japonicaOX=39947GN=Os07g0204900PE=3SV=1;tr|Q9FVN6|Q9FVN6_ORYSJZeta-carotenedesaturase(Fragment)OS=Oryzasativa…	tr|A0A0P0X4D0|A0A0P0X4D0_ORYSJZeta-carotenedesaturase(Fragment)OS=Oryzasativasubsp.japonicaOX=39947GN=Os07g0204900PE=3SV=1	66	78	yes	no	3	5.75e-05	62.088	7221.5	13118	46472000	471	729	487			2
ALVEDPTFR	9	0	1046.54	sp|Q0JEQ2|APX3_ORYSJProbableL-ascorbateperoxidase3,peroxisomalOS=Oryzasativasubsp.japonicaOX=39947GN=APX3PE=2SV=1	sp|Q0JEQ2|APX3_ORYSJProbableL-ascorbateperoxidase3,peroxisomalOS=Oryzasativasubsp.japonicaOX=39947GN=APX3PE=2SV=1	208	216	yes	yes	2	0.0051979	74.184	33549	51893	88176000	472	211	488			2
ALVEELK	7	0	800.464	tr|A0A0P0WRC8|A0A0P0WRC8_ORYSJOs06g0114000protein(Fragment)OS=Oryzasativasubsp.japonicaOX=39947GN=Os06g0114000PE=3SV=1;tr|B9FR63|B9FR63_ORYSJUncharacterizedproteinOS=Oryzasativasubsp.japonicaOX=39947GN=OsJ_19883PE=3SV=1;tr|Q9LWT6|Q9LWT6_ORYSJOs06g0114000proteinOS=Oryzasativasubsp.japonicaOX=39947GN=Os06g0114000PE=2SV=1	tr|A0A0P0WRC8|A0A0P0WRC8_ORYSJOs06g0114000protein(Fragment)OS=Oryzasativasubsp.japonicaOX=39947GN=Os06g0114000PE=3SV=1	101	107	yes	no	2;3	0.015423	117.17	42506	55414	96787000	473	706	489			4
ALVEEPGAQLVDIRPPGDAR	20	1	2102.11	tr|A0A0P0VH79|A0A0P0VH79_ORYSJOs02g0257300proteinOS=Oryzasativasubsp.japonicaOX=39947GN=Os02g0257300PE=4SV=1;sp|Q6ETQ7|TROL_ORYSJProteinTHYLAKOIDRHODANESE-LIKE,chloroplasticOS=Oryzasativasubsp.japonicaOX=39947GN=TROLPE=1SV=1	tr|A0A0P0VH79|A0A0P0VH79_ORYSJOs02g0257300proteinOS=Oryzasativasubsp.japonicaOX=39947GN=Os02g0257300PE=4SV=1	139	158	yes	no	3;4	4.21e-19	99.663	71006	85607	466410000	474	359	490			10
ALVGADPAADGLVDR	15	0	1438.74	tr|A0A0P0VDT5|A0A0P0VDT5_ORYSJOs02g0110200protein(Fragment)OS=Oryzasativasubsp.japonicaOX=39947GN=Os02g0110200PE=3SV=1;tr|Q7X9C2|Q7X9C2_ORYSJHydroperoxidelyaseOS=Oryzasativasubsp.japonicaOX=39947GN=HPL1PE=3SV=1;tr|Q6Z8Z7|Q6Z8Z7_ORYSJHydroperoxidelyaseOS=Oryzasativasubsp.japonicaOX=39947GN=SLM1PE=3SV=1	tr|A0A0P0VDT5|A0A0P0VDT5_ORYSJOs02g0110200protein(Fragment)OS=Oryzasativasubsp.japonicaOX=39947GN=Os02g0110200PE=3SV=1	191	205	yes	no	2;3	0.00068564	34.82	5241.1	6713.8	25794000	475	620	491			2
ALVPYYPVAGR	11	0	1204.66	tr|A2ZVE1|A2ZVE1_ORYSJUncharacterizedproteinOS=Oryzasativasubsp.japonicaOX=39947GN=OsJ_02605PE=4SV=1;tr|Q9FTH0|Q9FTH0_ORYSJ10-deacetylbaccatinIII-10-O-acetyltransferase-likeOS=Oryzasativasubsp.japonicaOX=39947GN=Os01g0615200PE=4SV=1	tr|A2ZVE1|A2ZVE1_ORYSJUncharacterizedproteinOS=Oryzasativasubsp.japonicaOX=39947GN=OsJ_02605PE=4SV=1	8	18	yes	no	2	0.0043394	53.968	10084	10220	16129000	476	825	492			1
ALYDQYGEAGVR	12	0	1340.64	tr|Q6K850|Q6K850_ORYSJOs02g0804500proteinOS=Oryzasativasubsp.japonicaOX=39947GN=Os02g0804500PE=3SV=1;tr|B9F438|B9F438_ORYSJUncharacterizedproteinOS=Oryzasativasubsp.japonicaOX=39947GN=OsJ_08771PE=3SV=1	tr|Q6K850|Q6K850_ORYSJOs02g0804500proteinOS=Oryzasativasubsp.japonicaOX=39947GN=Os02g0804500PE=3SV=1	129	140	yes	no	2;3	0.0018336	55.064	30716	33723	106500000	477	1067	493			4
AMAPVISK	8	0	815.458	sp|Q655X0|TRXO_ORYSJThioredoxinO,mitochondrialOS=Oryzasativasubsp.japonicaOX=39947GN=Os06g0665900PE=2SV=2	sp|Q655X0|TRXO_ORYSJThioredoxinO,mitochondrialOS=Oryzasativasubsp.japonicaOX=39947GN=Os06g0665900PE=2SV=2	101	108	yes	yes	3	0.011332	65.252	12209	9646.9	7770100	478	323	494			1
AMDGLPVTIR	10	0	1071.57	sp|Q6AVA8|PPDK1_ORYSJPyruvate,phosphatedikinase1,chloroplasticOS=Oryzasativasubsp.japonicaOX=39947GN=PPDK1PE=1SV=1;tr|B9FPJ4|B9FPJ4_ORYSJUncharacterizedproteinOS=Oryzasativasubsp.japonicaOX=39947GN=OsJ_18500PE=4SV=1;sp|Q75KR1|PPDK2_ORYSJPyruvate,phosphatedikinase2OS=Oryzasativasubsp.japonicaOX=39947GN=PPDK2PE=3SV=1	sp|Q6AVA8|PPDK1_ORYSJPyruvate,phosphatedikinase1,chloroplasticOS=Oryzasativasubsp.japonicaOX=39947GN=PPDK1PE=1SV=1	683	692	no	no	2	0.0010714	70.256	12338	26657	195340000	479	348;438	495			2
AMESLNIPK	9	0	1001.52	sp|Q6ZIF9|CYL1_ORYSJCyclase-likeprotein1OS=Oryzasativasubsp.japonicaOX=39947GN=CYL1PE=2SV=1;tr|B9F3R3|B9F3R3_ORYSJUncharacterizedproteinOS=Oryzasativasubsp.japonicaOX=39947GN=OsJ_05673PE=4SV=1	sp|Q6ZIF9|CYL1_ORYSJCyclase-likeprotein1OS=Oryzasativasubsp.japonicaOX=39947GN=CYL1PE=2SV=1	155	163	yes	no	2	0.0052455	76.899	7966.2	12729	8857400	480	422	496			1
AMHAVIDR	8	0	911.465	tr|A0A0N9E107|A0A0N9E107_ORYSJRibulosebisphosphatecarboxylaselargechainOS=OryzasativatropicaljaponicasubgroupOX=1736656GN=rbcLPE=3SV=1;tr|A0A0N7EIT9|A0A0N7EIT9_ORYSJRibulosebisphosphatecarboxylaselargechainOS=OryzasativaaromaticsubgroupOX=1736658GN=rbcLPE=3SV=1;tr|A0A0K0LQW8|A0A0K0LQW8_ORYSJRibulosebisphosphatecarboxylaselargechainOS=Oryzasativasubsp.japonicaOX=39947GN=rbcLPE=3SV=1;sp|P0C512|RBL_…	tr|A0A0N9E107|A0A0N9E107_ORYSJRibulosebisphosphatecarboxylaselargechainOS=OryzasativatropicaljaponicasubgroupOX=1736656GN=rbcLPE=3SV=1	296	303	yes	no	2;3	0.0040651	110.81	130670	319200	46087000000	481	88	497;498		20	69
AMIGQVAGGGR	11	0	1015.52	tr|Q2QNF3|Q2QNF3_ORYSJ60SribosomalproteinL2OS=Oryzasativasubsp.japonicaOX=39947GN=Os12g0567700PE=2SV=1	tr|Q2QNF3|Q2QNF3_ORYSJ60SribosomalproteinL2OS=Oryzasativasubsp.japonicaOX=39947GN=Os12g0567700PE=2SV=1	164	174	yes	yes	2	0.00033258	84.916	7140.6	7430.8	165670000	482	1490	499			1
AMLLAPGAAVAAVGSR	16	0	1453.81	tr|Q8LNC8|Q8LNC8_ORYSJPutativeoxidoreductaseOS=Oryzasativasubsp.japonicaOX=39947GN=OSJNBa0044A10.21PE=4SV=1;tr|A0A0P0XUE2|A0A0P0XUE2_ORYSJOs10g0403700proteinOS=Oryzasativasubsp.japonicaOX=39947GN=Os10g0403700PE=4SV=1;tr|Q0IY01|Q0IY01_ORYSJOs10g0403700proteinOS=Oryzasativasubsp.japonicaOX=39947GN=Os10g0403700PE=4SV=1;tr|Q338H2|Q338H2_ORYSJOxidoreductasefamily,NAD-bindingRossmannfoldcontainingprote…	tr|Q8LNC8|Q8LNC8_ORYSJPutativeoxidoreductaseOS=Oryzasativasubsp.japonicaOX=39947GN=OSJNBa0044A10.21PE=4SV=1	41	56	yes	no	3	0.0045954	36.638	772.62	1421.8	1658300	483	778	500			1
AMPEAAGAVAAAAVADR	17	0	1540.77	tr|Q75IQ9|Q75IQ9_ORYSJ'putative6-phosphofructo-2-kinase(EC2.7.1.105)/fructose-2,6-bisphosphate2-phosphatase(EC3.1.3.46)OS=Oryzasativasubsp.japonicaOX=39947GN=Os05g0164100PE=4SV=1	tr|Q75IQ9|Q75IQ9_ORYSJ'putative6-phosphofructo-2-kinase(EC2.7.1.105)/fructose-2,6-bisphosphate2-phosphatase(EC3.1.3.46)OS=Oryzasativasubsp.japonicaOX=39947GN=Os05g0164100PE=4SV=1	345	361	yes	yes	3	1.68e-05	73.279	12198	13316	68156000	484	1854	501;502		342	3
AMPNILMLR	9	0	1057.58	tr|Q0DEU8|Q0DEU8_ORYSJOs06g0133800protein(Fragment)OS=Oryzasativasubsp.japonicaOX=39947GN=Os06g0133800PE=4SV=1;tr|Q84ZY2|Q84ZY2_ORYSJPutativetransketolaseOS=Oryzasativasubsp.japonicaOX=39947GN=134P10.11PE=4SV=1;tr|A3B840|A3B840_ORYSJUncharacterizedproteinOS=Oryzasativasubsp.japonicaOX=39947GN=OsJ_20020PE=4SV=1;tr|Q5VNW1|Q5VNW1_ORYSJPutativetransketolase1OS=Oryzasativasubsp.japonicaOX=39947GN=P000…	tr|Q0DEU8|Q0DEU8_ORYSJOs06g0133800protein(Fragment)OS=Oryzasativasubsp.japonicaOX=39947GN=Os06g0133800PE=4SV=1	500	508	yes	no	2;3	0.0060822	69.998	4829.4	16735	32895000	485	1342	503			2
AMPNILMLRPADGNETAGAYK	21	1	2232.1	tr|Q0DEU8|Q0DEU8_ORYSJOs06g0133800protein(Fragment)OS=Oryzasativasubsp.japonicaOX=39947GN=Os06g0133800PE=4SV=1;tr|Q84ZY2|Q84ZY2_ORYSJPutativetransketolaseOS=Oryzasativasubsp.japonicaOX=39947GN=134P10.11PE=4SV=1;tr|A3B840|A3B840_ORYSJUncharacterizedproteinOS=Oryzasativasubsp.japonicaOX=39947GN=OsJ_20020PE=4SV=1;tr|Q5VNW1|Q5VNW1_ORYSJPutativetransketolase1OS=Oryzasativasubsp.japonicaOX=39947GN=P000…	tr|Q0DEU8|Q0DEU8_ORYSJOs06g0133800protein(Fragment)OS=Oryzasativasubsp.japonicaOX=39947GN=Os06g0133800PE=4SV=1	500	520	yes	no	4	4.09e-05	60.564	7529.1	11523	26682000	486	1342	504		246	1
AMQLLESGLK	10	0	1088.59	tr|Q9LWN1|Q9LWN1_ORYSJOs01g0205500proteinOS=Oryzasativasubsp.japonicaOX=39947GN=Os01g0205500PE=2SV=1;tr|Q5Z951|Q5Z951_ORYSJPutative60SribosomalproteinL11-1OS=Oryzasativasubsp.japonicaOX=39947GN=P0659D09.25PE=3SV=1;tr|Q0E2I8|Q0E2I8_ORYSJOs02g0235600proteinOS=Oryzasativasubsp.japonicaOX=39947GN=Os02g0235600PE=2SV=1;sp|Q0DK10|RL11_ORYSJ60SribosomalproteinL11OS=Oryzasativasubsp.japonicaOX=39947GN=RPL…	tr|Q9LWN1|Q9LWN1_ORYSJOs01g0205500proteinOS=Oryzasativasubsp.japonicaOX=39947GN=Os01g0205500PE=2SV=1	78	87	yes	no	2;3	1.14e-09	91.584	32482	35546	73245000	487	174	505;506		77	8
AMSDVVGFYK	10	0	1115.53	sp|Q10MQ2|DAPAT_ORYSJProbableLL-diaminopimelateaminotransferase,chloroplasticOS=Oryzasativasubsp.japonicaOX=39947GN=AGD2PE=2SV=1	sp|Q10MQ2|DAPAT_ORYSJProbableLL-diaminopimelateaminotransferase,chloroplasticOS=Oryzasativasubsp.japonicaOX=39947GN=AGD2PE=2SV=1	368	377	yes	yes	3	0.00074569	76.465	3412.8	7501.9	8699000	488	243	507			1
AMTDAAGDRPVILVNPR	17	1	1794.94	sp|Q0J6P7|KAD5_ORYSJProbableadenylatekinase5,chloroplasticOS=Oryzasativasubsp.japonicaOX=39947GN=Os08g0288200PE=2SV=2;tr|B9G035|B9G035_ORYSJUncharacterizedproteinOS=Oryzasativasubsp.japonicaOX=39947GN=OsJ_26756PE=3SV=1;tr|A0A0P0XE97|A0A0P0XE97_ORYSJOs08g0288200protein(Fragment)OS=Oryzasativasubsp.japonicaOX=39947GN=Os08g0288200PE=3SV=1	sp|Q0J6P7|KAD5_ORYSJProbableadenylatekinase5,chloroplasticOS=Oryzasativasubsp.japonicaOX=39947GN=Os08g0288200PE=2SV=2	480	496	yes	no	3	1.79e-18	97.836	8670.2	14957	43589000	489	199	508			1
AMTVVDDAEK	10	0	1077.5	tr|Q337E7|Q337E7_ORYSJOs10g0503800proteinOS=Oryzasativasubsp.japonicaOX=39947GN=Os10g0503800PE=2SV=2;tr|Q53RP2|Q53RP2_ORYSJRemorin,C-terminalregionfamilyprotein,expressedOS=Oryzasativasubsp.japonicaOX=39947GN=LOC_Os10g36000PE=4SV=1	tr|Q337E7|Q337E7_ORYSJOs10g0503800proteinOS=Oryzasativasubsp.japonicaOX=39947GN=Os10g0503800PE=2SV=2	32	41	yes	no	3	0.0018545	61.161	7264.4	8395.8	9976000	490	1536	509			1
AMVEQLQR	8	0	973.501	tr|Q6ZJ17|Q6ZJ17_ORYSJL-isoaspartatemethyltransferaseOS=Oryzasativasubsp.japonicaOX=39947GN=PIMT1PE=2SV=1;tr|A3BVP3|A3BVP3_ORYSJUncharacterizedproteinOS=Oryzasativasubsp.japonicaOX=39947GN=OsJ_28255PE=4SV=1	tr|Q6ZJ17|Q6ZJ17_ORYSJL-isoaspartatemethyltransferaseOS=Oryzasativasubsp.japonicaOX=39947GN=PIMT1PE=2SV=1	16	23	yes	no	2	0.02028	84.916	33882	40096	64526000	491	933	510			2
ANADGHVNNYVQVSR	15	0	1642.78	tr|Q10SX9|Q10SX9_ORYSJProteintyrosinephosphatase,putative,expressedOS=Oryzasativasubsp.japonicaOX=39947GN=LOC_Os03g01750PE=4SV=1;tr|Q10SY0|Q10SY0_ORYSJProteintyrosinephosphatase,putative,expressedOS=Oryzasativasubsp.japonicaOX=39947GN=LOC_Os03g01750PE=4SV=1;tr|Q10SY1|Q10SY1_ORYSJProteintyrosinephosphatase,putative,expressedOS=Oryzasativasubsp.japonicaOX=39947GN=LOC_Os03g01750PE=4SV=1;tr|A0A0N7KGF…	tr|Q10SX9|Q10SX9_ORYSJProteintyrosinephosphatase,putative,expressedOS=Oryzasativasubsp.japonicaOX=39947GN=LOC_Os03g01750PE=4SV=1	287	301	yes	no	3	0.0039858	36.345	9460.7	8353.7	8486500	492	1478	511			1
ANAQAFNNGIIR	12	0	1287.67	tr|A0A0P0X7J0|A0A0P0X7J0_ORYSJOs07g0539400proteinOS=Oryzasativasubsp.japonicaOX=39947GN=Os07g0539400PE=3SV=1;tr|A3BKR0|A3BKR0_ORYSJOs07g0539400proteinOS=Oryzasativasubsp.japonicaOX=39947GN=Os07g0539400PE=3SV=1;tr|Q6YVU2|Q6YVU2_ORYSJPutativebeta-1,3-glucanaseOS=Oryzasativasubsp.japonicaOX=39947GN=P0696F12.37PE=3SV=1	tr|A0A0P0X7J0|A0A0P0X7J0_ORYSJOs07g0539400proteinOS=Oryzasativasubsp.japonicaOX=39947GN=Os07g0539400PE=3SV=1	270	281	yes	no	2;3	5.72e-11	142.92	41589	51800	205010000	493	736	512;513	102		6
ANAQAFNNGLISR	13	0	1374.7	tr|Q84S76|Q84S76_ORYSJPutativebeta-1,3-glucanaseOS=Oryzasativasubsp.japonicaOX=39947GN=P0458H05.105PE=3SV=2;tr|B9FXQ1|B9FXQ1_ORYSJUncharacterizedproteinOS=Oryzasativasubsp.japonicaOX=39947GN=OsJ_24595PE=3SV=1;tr|Q0D5S1|Q0D5S1_ORYSJOs07g0539900proteinOS=Oryzasativasubsp.japonicaOX=39947GN=Os07g0539900PE=2SV=1	tr|Q84S76|Q84S76_ORYSJPutativebeta-1,3-glucanaseOS=Oryzasativasubsp.japonicaOX=39947GN=P0458H05.105PE=3SV=2	255	267	yes	no	2;3	2.18e-10	105.66	26996	13610	61040000	494	1226	514	150		2
ANDAELALQK	10	0	1071.56	tr|Q7XPW1|Q7XPW1_ORYSJOSJNBa0032F06.20proteinOS=Oryzasativasubsp.japonicaOX=39947GN=Os04g0682800PE=2SV=2;tr|A0A0P0WGH1|A0A0P0WGH1_ORYSJOs04g0682800protein(Fragment)OS=Oryzasativasubsp.japonicaOX=39947GN=Os04g0682800PE=4SV=1;tr|B9FDD1|B9FDD1_ORYSJUncharacterizedproteinOS=Oryzasativasubsp.japonicaOX=39947GN=OsJ_16670PE=4SV=1	tr|Q7XPW1|Q7XPW1_ORYSJOSJNBa0032F06.20proteinOS=Oryzasativasubsp.japonicaOX=39947GN=Os04g0682800PE=2SV=2	307	316	yes	no	3	0.015877	43.628	13007	17413	4063900	495	687	515			1
ANDFDLMYEQVK	12	0	1471.67	tr|Q6Z8F4|Q6Z8F4_ORYSJPhosphoribulokinaseOS=Oryzasativasubsp.japonicaOX=39947GN=Os02g0698000PE=2SV=1	tr|Q6Z8F4|Q6Z8F4_ORYSJPhosphoribulokinaseOS=Oryzasativasubsp.japonicaOX=39947GN=Os02g0698000PE=2SV=1	131	142	yes	yes	3	4.3e-06	68.44	55067	74467	292030000	496	1804	516;517		327	12
ANEEFLQNDIR	11	0	1347.64	tr|Q8LNC8|Q8LNC8_ORYSJPutativeoxidoreductaseOS=Oryzasativasubsp.japonicaOX=39947GN=OSJNBa0044A10.21PE=4SV=1;tr|A0A0P0XUE2|A0A0P0XUE2_ORYSJOs10g0403700proteinOS=Oryzasativasubsp.japonicaOX=39947GN=Os10g0403700PE=4SV=1;tr|Q0IY01|Q0IY01_ORYSJOs10g0403700proteinOS=Oryzasativasubsp.japonicaOX=39947GN=Os10g0403700PE=4SV=1;tr|B9G5M6|B9G5M6_ORYSJUncharacterizedproteinOS=Oryzasativasubsp.japonicaOX=39947G…	tr|Q8LNC8|Q8LNC8_ORYSJPutativeoxidoreductaseOS=Oryzasativasubsp.japonicaOX=39947GN=OSJNBa0044A10.21PE=4SV=1	183	193	yes	no	3	0.00073603	50.207	3993	8810.1	6519200	497	778	518			1
ANEFGIVLGK	10	0	1046.58	tr|Q2RAP8|Q2RAP8_ORYSJ2-isopropylmalatesynthaseB,putative,expressedOS=Oryzasativasubsp.japonicaOX=39947GN=Os11g0142500PE=3SV=1;tr|Q2QXY9|Q2QXY9_ORYSJ2-isopropylmalatesynthaseB,putative,expressedOS=Oryzasativasubsp.japonicaOX=39947GN=Os12g0138900PE=3SV=2;tr|H2KWZ8|H2KWZ8_ORYSJ2-isopropylmalatesynthaseB,putative,expressedOS=Oryzasativasubsp.japonicaOX=39947GN=LOC_Os12g04440PE=3SV=1	tr|Q2RAP8|Q2RAP8_ORYSJ2-isopropylmalatesynthaseB,putative,expressedOS=Oryzasativasubsp.japonicaOX=39947GN=Os11g0142500PE=3SV=1	421	430	yes	no	3	0.0024562	58.676	5844.6	3240.9	5865100	498	1513	519			1
ANEIFEAIAR	10	0	1132.59	tr|Q6YS11|Q6YS11_ORYSJOs08g0282400proteinOS=Oryzasativasubsp.japonicaOX=39947GN=Os08g0282400PE=2SV=1	tr|Q6YS11|Q6YS11_ORYSJOs08g0282400proteinOS=Oryzasativasubsp.japonicaOX=39947GN=Os08g0282400PE=2SV=1	171	180	yes	yes	2	0.0033624	61.161	7456.6	8977.8	10525000	499	1766	520			1
ANELFVGR	8	0	904.477	tr|Q943K1|Q943K1_ORYSJOs01g0869800proteinOS=Oryzasativasubsp.japonicaOX=39947GN=Os01g0869800PE=2SV=1;tr|Q7XSS8|Q7XSS8_ORYSJOSJNBa0039K24.28proteinOS=Oryzasativasubsp.japonicaOX=39947GN=OsJ_16732PE=4SV=2;tr|Q40716|Q40716_ORYSJ22kDaproteinofphotosystemIIOS=Oryzasativasubsp.japonicaOX=39947GN=PSII-SPE=2SV=1;tr|Q0J8R9|Q0J8R9_ORYSJOs04g0690800proteinOS=Oryzasativasubsp.japonicaOX=39947GN=Os04g0690800P…	tr|Q943K1|Q943K1_ORYSJOs01g0869800proteinOS=Oryzasativasubsp.japonicaOX=39947GN=Os01g0869800PE=2SV=1	196	203	yes	no	2;3	0.0093788	109.01	28885	47659	14592000000	500	2045	521			7
ANFNDKFDEVR	11	1	1353.63	sp|P35685|RL7A1_ORYSJ60SribosomalproteinL7a-1OS=Oryzasativasubsp.japonicaOX=39947GN=RPL7A-1PE=2SV=1;sp|P0DKK7|RL7A2_ORYSJ60SribosomalproteinL7a-2OS=Oryzasativasubsp.japonicaOX=39947GN=RPL7A-2PE=2SV=1;tr|B9G0B4|B9G0B4_ORYSJUncharacterizedproteinOS=Oryzasativasubsp.japonicaOX=39947GN=OsJ_26890PE=4SV=1	sp|P35685|RL7A1_ORYSJ60SribosomalproteinL7a-1OS=Oryzasativasubsp.japonicaOX=39947GN=RPL7A-1PE=2SV=1	216	226	yes	no	3	0.0053503	54.7	13745	19500	19194000	501	97	522			1
ANFTAADMR	9	0	995.449	tr|Q6H667|Q6H667_ORYSJOs02g0643500proteinOS=Oryzasativasubsp.japonicaOX=39947GN=Os02g0643500PE=2SV=1	tr|Q6H667|Q6H667_ORYSJOs02g0643500proteinOS=Oryzasativasubsp.japonicaOX=39947GN=Os02g0643500PE=2SV=1	126	134	yes	yes	2	0.005202	74.165	30828	35788	351890000	502	1721	523			2
ANFTGADLSDTLMDR	15	0	1625.74	tr|Q6H667|Q6H667_ORYSJOs02g0643500proteinOS=Oryzasativasubsp.japonicaOX=39947GN=Os02g0643500PE=2SV=1	tr|Q6H667|Q6H667_ORYSJOs02g0643500proteinOS=Oryzasativasubsp.japonicaOX=39947GN=Os02g0643500PE=2SV=1	156	170	yes	yes	2;3	0.00013785	55.011	38160	27899	176390000	503	1721	524;525		307	4
ANGEQPVTWK	10	0	1128.56	tr|Q6YU90|Q6YU90_ORYSJOs02g0101500proteinOS=Oryzasativasubsp.japonicaOX=39947GN=B1370C05.18-1PE=2SV=1	tr|Q6YU90|Q6YU90_ORYSJOs02g0101500proteinOS=Oryzasativasubsp.japonicaOX=39947GN=B1370C05.18-1PE=2SV=1	216	225	yes	yes	3	0.0027173	50.284	20382	31136	74314000	504	1771	526;527	204		3
ANGIDVATFSTPR	13	0	1347.68	sp|B9FSC8|OPR11_ORYSJPutative12-oxophytodienoatereductase11OS=Oryzasativasubsp.japonicaOX=39947GN=OPR11PE=2SV=1	sp|B9FSC8|OPR11_ORYSJPutative12-oxophytodienoatereductase11OS=Oryzasativasubsp.japonicaOX=39947GN=OPR11PE=2SV=1	134	146	yes	yes	2;3	5.92e-10	100.93	21198	22738	100810000	505	45	528	6		2
ANIEAQLK	8	0	885.492	tr|Q7XMK5|Q7XMK5_ORYSJOSJNBb0039L24.13proteinOS=Oryzasativasubsp.japonicaOX=39947GN=Os04g0533300PE=2SV=1;tr|A0A0N7KJF0|A0A0N7KJF0_ORYSJOs04g0533300protein(Fragment)OS=Oryzasativasubsp.japonicaOX=39947GN=Os04g0533300PE=4SV=1	tr|Q7XMK5|Q7XMK5_ORYSJOSJNBb0039L24.13proteinOS=Oryzasativasubsp.japonicaOX=39947GN=Os04g0533300PE=2SV=1	130	137	yes	no	2;3	0.012147	79.906	46189	64788	147450000	506	1920	529			5
ANIGDVLK	8	0	828.471	tr|Q6ZGJ8|Q6ZGJ8_ORYSJOs02g0768600proteinOS=Oryzasativasubsp.japonicaOX=39947GN=OJ1767_D02.15-2PE=2SV=1;tr|Q0DX85|Q0DX85_ORYSJOs02g0768600protein(Fragment)OS=Oryzasativasubsp.japonicaOX=39947GN=Os02g0768600PE=4SV=1;tr|A3ABR0|A3ABR0_ORYSJUncharacterizedproteinOS=Oryzasativasubsp.japonicaOX=39947GN=OsJ_08520PE=4SV=1;tr|Q6ZGJ7|Q6ZGJ7_ORYSJPutativeinorganicpyrophosphataseOS=Oryzasativasubsp.japonicaO…	tr|Q6ZGJ8|Q6ZGJ8_ORYSJOs02g0768600proteinOS=Oryzasativasubsp.japonicaOX=39947GN=OJ1767_D02.15-2PE=2SV=1	173	180	yes	no	2;3	0.01232	92.439	33344	33924	382370000	507	1363	530			3
ANISILGAMEWK	12	0	1331.69	tr|E9KIN7|E9KIN7_ORYSJATPsynthaseCF0subunitIOS=Oryzasativasubsp.japonicaOX=39947GN=atpFPE=3SV=1;tr|Q0JEM8|Q0JEM8_ORYSJOs04g0235600protein(Fragment)OS=Oryzasativasubsp.japonicaOX=39947GN=Os04g0235600PE=3SV=1;tr|Q8S6F9|Q8S6F9_ORYSJPutativeATPaseIsubunitfromchromosome10chloroplastinsertionOS=Oryzasativasubsp.japonicaOX=39947GN=OSJNBb0075K12.31PE=3SV=1;tr|Q8RVD3|Q8RVD3_ORYSJATPaseIsubunitOS=Oryzasati…	tr|E9KIN7|E9KIN7_ORYSJATPsynthaseCF0subunitIOS=Oryzasativasubsp.japonicaOX=39947GN=atpFPE=3SV=1	111	122	yes	no	3	9.74e-05	58.172	6922.9	9323.2	17731000	508	60	531		7	2
ANITESFTR	9	0	1037.51	tr|B9F795|B9F795_ORYSJUncharacterizedproteinOS=Oryzasativasubsp.japonicaOX=39947GN=OsJ_10295PE=4SV=1;sp|Q84Q83|TOC75_ORYSJProteinTOC75,chloroplasticOS=Oryzasativasubsp.japonicaOX=39947GN=TOC75PE=2SV=2;tr|A0A0P0VVX9|A0A0P0VVX9_ORYSJOs03g0271200protein(Fragment)OS=Oryzasativasubsp.japonicaOX=39947GN=Os03g0271200PE=4SV=1	tr|B9F795|B9F795_ORYSJUncharacterizedproteinOS=Oryzasativasubsp.japonicaOX=39947GN=OsJ_10295PE=4SV=1	295	303	yes	no	2	0.01116	58.676	15042	26717	216700000	509	484	532			2
ANLGMEVMHER	11	0	1285.59	tr|Q8S6H1|Q8S6H1_ORYSJPhotosystemIIproteinD1OS=Oryzasativasubsp.japonicaOX=39947GN=OSJNBb0075K12.15PE=3SV=1;tr|Q0JEM7|Q0JEM7_ORYSJPhotosystemIIproteinD1OS=Oryzasativasubsp.japonicaOX=39947GN=psbAPE=3SV=1;tr|A0A0N9E0Y6|A0A0N9E0Y6_ORYSJPhotosystemIIproteinD1OS=OryzasativatropicaljaponicasubgroupOX=1736656GN=psbAPE=3SV=1;tr|A0A0N6WZT9|A0A0N6WZT9_ORYSJPhotosystemIIproteinD1OS=Oryzasativaaromaticsubgr…	tr|Q8S6H1|Q8S6H1_ORYSJPhotosystemIIproteinD1OS=Oryzasativasubsp.japonicaOX=39947GN=OSJNBb0075K12.15PE=3SV=1	324	334	no	no	2;3	3.45e-10	149.96	327490	528350	10829000000	510	77;582	533;534;535		13;14	70
ANLPGAENLVVQR	13	0	1379.75	tr|A3CE52|A3CE52_ORYSJClathrinheavychainOS=Oryzasativasubsp.japonicaOX=39947GN=OsJ_34919PE=3SV=1;tr|A3CE45|A3CE45_ORYSJClathrinheavychainOS=Oryzasativasubsp.japonicaOX=39947GN=OsJ_34910PE=3SV=1;sp|Q2RBN7|CLH1_ORYSJClathrinheavychain1OS=Oryzasativasubsp.japonicaOX=39947GN=Os11g0104900PE=3SV=1;sp|Q2QYW2|CLH2_ORYSJClathrinheavychain2OS=Oryzasativasubsp.japonicaOX=39947GN=Os12g0104800PE=3SV=1;tr|A0A0…	tr|A3CE52|A3CE52_ORYSJClathrinheavychainOS=Oryzasativasubsp.japonicaOX=39947GN=OsJ_34919PE=3SV=1	368	380	yes	no	2;3	4.91e-07	74.944	11692	19628	115160000	511	266	536			2
ANNVIYGLAQCR	12	0	1377.68	tr|Q10N98|Q10N98_ORYSJ33kDasecretoryprotein,putative,expressedOS=Oryzasativasubsp.japonicaOX=39947GN=LOC_Os03g16950PE=2SV=1	tr|Q10N98|Q10N98_ORYSJ33kDasecretoryprotein,putative,expressedOS=Oryzasativasubsp.japonicaOX=39947GN=LOC_Os03g16950PE=2SV=1	72	83	yes	yes	3	1.37e-05	55.452	6188.9	5927.8	8115300	512	1456	537			1
ANPEYQVYPIFK	12	0	1467.74	tr|Q9SDJ2|Q9SDJ2_ORYSJMagnesium-protoporphyrinIXmonomethylester[oxidative]cyclaseOS=Oryzasativasubsp.japonicaOX=39947GN=ZIP1PE=2SV=1;tr|B9EV82|B9EV82_ORYSJUncharacterizedproteinOS=Oryzasativasubsp.japonicaOX=39947GN=OsJ_01305PE=3SV=1	tr|Q9SDJ2|Q9SDJ2_ORYSJMagnesium-protoporphyrinIXmonomethylester[oxidative]cyclaseOS=Oryzasativasubsp.japonicaOX=39947GN=ZIP1PE=2SV=1	235	246	yes	no	3	0.018037	36.284	4264.1	6685.3	10673000	513	1019	538			1
ANPVQLYK	8	0	931.513	tr|Q6EPJ0|Q6EPJ0_ORYSJAnkyrin-likeproteinOS=Oryzasativasubsp.japonicaOX=39947GN=OSJNBb0057I13.2PE=4SV=1;tr|Q0J2H4|Q0J2H4_ORYSJOs09g0343200proteinOS=Oryzasativasubsp.japonicaOX=39947GN=Os09g0343200PE=4SV=1;tr|B9G318|B9G318_ORYSJUncharacterizedproteinOS=Oryzasativasubsp.japonicaOX=39947GN=OsJ_28974PE=4SV=1	tr|Q6EPJ0|Q6EPJ0_ORYSJAnkyrin-likeproteinOS=Oryzasativasubsp.japonicaOX=39947GN=OSJNBb0057I13.2PE=4SV=1	349	356	yes	no	3	0.016356	52.716	4676.2	6161.7	30187000	514	1389	539			1
ANQILEAVR	9	0	1012.57	tr|Q2QYE2|Q2QYE2_ORYSJGDA1/CD39familyprotein,expressedOS=Oryzasativasubsp.japonicaOX=39947GN=LOC_Os12g02980PE=3SV=2;tr|A0A0P0XYD2|A0A0P0XYD2_ORYSJOs11g0125900proteinOS=Oryzasativasubsp.japonicaOX=39947GN=Os11g0125900PE=3SV=1;sp|Q2QYE1|APY3_ORYSJProbableapyrase3OS=Oryzasativasubsp.japonicaOX=39947GN=APY3PE=2SV=2;tr|B9GBL8|B9GBL8_ORYSJUncharacterizedproteinOS=Oryzasativasubsp.japonicaOX=39947GN=OsJ…	tr|Q2QYE2|Q2QYE2_ORYSJGDA1/CD39familyprotein,expressedOS=Oryzasativasubsp.japonicaOX=39947GN=LOC_Os12g02980PE=3SV=2	137	145	yes	no	2	0.0051573	74.376	8222	12574	56924000	515	263	540			1
ANQMHGLFR	9	0	1072.52	tr|Q850L8|Q850L8_ORYSJ50SribosomalproteinL6,putative,expressedOS=Oryzasativasubsp.japonicaOX=39947GN=OSJNBa0032E21.12PE=2SV=1;tr|Q10L93|Q10L93_ORYSJ50SribosomalproteinL6,putative,expressedOS=Oryzasativasubsp.japonicaOX=39947GN=Os03g0356300PE=2SV=1;tr|A3AI13|A3AI13_ORYSJUncharacterizedproteinOS=Oryzasativasubsp.japonicaOX=39947GN=OsJ_10878PE=3SV=1	tr|Q850L8|Q850L8_ORYSJ50SribosomalproteinL6,putative,expressedOS=Oryzasativasubsp.japonicaOX=39947GN=OSJNBa0032E21.12PE=2SV=1	107	115	yes	no	3	0.015547	48.157	6447.2	8243	119500000	516	865	541			1
ANSEATLGK	9	0	889.451	tr|Q69V57|Q69V57_ORYSJFructose-bisphosphatealdolaseOS=Oryzasativasubsp.japonicaOX=39947GN=Os06g0608700PE=2SV=1;tr|B9FU33|B9FU33_ORYSJFructose-bisphosphatealdolaseOS=Oryzasativasubsp.japonicaOX=39947GN=OsJ_21934PE=3SV=1	tr|Q69V57|Q69V57_ORYSJFructose-bisphosphatealdolaseOS=Oryzasativasubsp.japonicaOX=39947GN=Os06g0608700PE=2SV=1	329	337	yes	no	2;3	0.0020875	91.867	38116	47870	189060000	517	1681	542			5
ANSEATLGTYK	11	0	1153.56	sp|P17784|ALFC1_ORYSJFructose-bisphosphatealdolase1,cytoplasmicOS=Oryzasativasubsp.japonicaOX=39947GN=FBA1PE=1SV=2;sp|Q10A30|ALFC2_ORYSJFructose-bisphosphatealdolase2,cytoplasmicOS=Oryzasativasubsp.japonicaOX=39947GN=FBA2PE=2SV=1	sp|P17784|ALFC1_ORYSJFructose-bisphosphatealdolase1,cytoplasmicOS=Oryzasativasubsp.japonicaOX=39947GN=FBA1PE=1SV=2	328	338	yes	no	3	0.00061302	60.641	8033	8357.1	11622000	518	109	543			1
ANSLAQLGK	9	0	900.503	sp|Q40677|ALFP_ORYSJFructose-bisphosphatealdolase,chloroplasticOS=Oryzasativasubsp.japonicaOX=39947GN=ALDPPE=1SV=2;tr|Q2RA02|Q2RA02_ORYSJFructose-bisphosphatealdolaseOS=Oryzasativasubsp.japonicaOX=39947GN=LOC_Os11g07020PE=3SV=1;tr|Q53P93|Q53P93_ORYSJFructose-bisphosphatealdolaseOS=Oryzasativasubsp.japonicaOX=39947GN=LOC_Os11g07020PE=2SV=1;tr|Q53P94|Q53P94_ORYSJFructose-bisphosphatealdolaseclass-I…	sp|Q40677|ALFP_ORYSJFructose-bisphosphatealdolase,chloroplasticOS=Oryzasativasubsp.japonicaOX=39947GN=ALDPPE=1SV=2	359	367	yes	no	2;3	0.0024817	105.52	193170	316360	3686100000	519	279	544;545	56		26
ANSLLEFEK	9	0	1049.54	tr|A0A0R7VIM3|A0A0R7VIM3_ORYSJCysteineproteinaseinhibitorOS=Oryzasativasubsp.japonicaOX=39947PE=2SV=1;tr|A0A0P0V9F2|A0A0P0V9F2_ORYSJCysteineproteinaseinhibitor(Fragment)OS=Oryzasativasubsp.japonicaOX=39947GN=Os01g0803200PE=3SV=1;tr|A2ZYR4|A2ZYR4_ORYSJCysteineproteinaseinhibitorOS=Oryzasativasubsp.japonicaOX=39947GN=OsJ_03784PE=2SV=1;sp|P09229|CYT1_ORYSJCysteineproteinaseinhibitor1OS=Oryzasativasu…	tr|A0A0R7VIM3|A0A0R7VIM3_ORYSJCysteineproteinaseinhibitorOS=Oryzasativasubsp.japonicaOX=39947PE=2SV=1	38	46	yes	no	3	0.0028907	68.893	11222	6445.8	40825000	520	56	546			1
ANTYTPEFLTK	11	0	1283.64	tr|Q8H4J8|Q8H4J8_ORYSJAldo/ketoreductasefamily-likeproteinOS=Oryzasativasubsp.japonicaOX=39947GN=OJ1351_C05.128PE=4SV=2	tr|Q8H4J8|Q8H4J8_ORYSJAldo/ketoreductasefamily-likeproteinOS=Oryzasativasubsp.japonicaOX=39947GN=OJ1351_C05.128PE=4SV=2	285	295	yes	yes	3	0.00012128	78.692	8429.8	24610	70615000	521	1995	547			1
ANVDAINNFTR	11	0	1233.61	tr|Q0E471|Q0E471_ORYSJOs02g0133300proteinOS=Oryzasativasubsp.japonicaOX=39947GN=Os02g0133300PE=4SV=1;tr|Q6Z6I4|Q6Z6I4_ORYSJStructuralmaintenanceofchromosomesproteinOS=Oryzasativasubsp.japonicaOX=39947GN=P0030G11.15PE=3SV=1;tr|B9F2A9|B9F2A9_ORYSJUncharacterizedproteinOS=Oryzasativasubsp.japonicaOX=39947GN=OsJ_05271PE=4SV=1	tr|Q0E471|Q0E471_ORYSJOs02g0133300proteinOS=Oryzasativasubsp.japonicaOX=39947GN=Os02g0133300PE=4SV=1	822	832	yes	no	3	6.17e-05	55.776	10481	9073.3	6529100	522	1373	548			1
ANVILPSSAFSEK	13	0	1361.72	tr|Q8W317|Q8W317_ORYSJNADH-ubiquinoneoxidoreductase75kDasubunit,mitochondrial,putative,expressedOS=Oryzasativasubsp.japonicaOX=39947GN=Os03g0713400PE=2SV=1;tr|A0A0P0W348|A0A0P0W348_ORYSJOs03g0713400protein(Fragment)OS=Oryzasativasubsp.japonicaOX=39947GN=Os03g0713400PE=4SV=1;tr|A0A0P0W251|A0A0P0W251_ORYSJOs03g0713400protein(Fragment)OS=Oryzasativasubsp.japonicaOX=39947GN=Os03g0713400PE=4SV=1	tr|Q8W317|Q8W317_ORYSJNADH-ubiquinoneoxidoreductase75kDasubunit,mitochondrial,putative,expressedOS=Oryzasativasubsp.japonicaOX=39947GN=Os03g0713400PE=2SV=1	616	628	yes	no	4	0.017609	27.409	2212.3	2323	1630900	523	2039	549			1
ANYLVDVAPGTER	13	0	1403.7	tr|Q2QYY2|Q2QYY2_ORYSJLeucine-richrepeatfamilyprotein,putative,expressedOS=Oryzasativasubsp.japonicaOX=39947GN=Os12g0102500PE=2SV=2;tr|Q2RBQ5|Q2RBQ5_ORYSJLeucine-richrepeatfamilyprotein,putative,expressedOS=Oryzasativasubsp.japonicaOX=39947GN=Os11g0102900PE=4SV=1	tr|Q2QYY2|Q2QYY2_ORYSJLeucine-richrepeatfamilyprotein,putative,expressedOS=Oryzasativasubsp.japonicaOX=39947GN=Os12g0102500PE=2SV=2	219	231	yes	no	2;3	4.02e-09	64.82	7467.7	7467.5	6033500	524	1519	550			3
APAALGPYSQAIK	13	0	1285.7	tr|Q8H4B9|Q8H4B9_ORYSJOs07g0516200proteinOS=Oryzasativasubsp.japonicaOX=39947GN=P0048D08.132PE=2SV=1	tr|Q8H4B9|Q8H4B9_ORYSJOs07g0516200proteinOS=Oryzasativasubsp.japonicaOX=39947GN=P0048D08.132PE=2SV=1	65	77	yes	yes	3	5.28e-05	62.408	26972	19836	61131000	525	1993	551			3
APALPASLK	9	0	866.523	tr|A3BCR1|A3BCR1_ORYSJUncharacterizedproteinOS=Oryzasativasubsp.japonicaOX=39947GN=OsJ_21690PE=4SV=1;tr|Q5Z7F8|Q5Z7F8_ORYSJOs06g0559500proteinOS=Oryzasativasubsp.japonicaOX=39947GN=Os06g0559500PE=2SV=1	tr|A3BCR1|A3BCR1_ORYSJUncharacterizedproteinOS=Oryzasativasubsp.japonicaOX=39947GN=OsJ_21690PE=4SV=1	114	122	yes	no	3	0.0080867	47.603	8721.3	11045	9143800	526	899	552			1
APAQGEEAASTSPWPLR	17	0	1766.86	tr|Q10M34|Q10M34_ORYSJExpressedproteinOS=Oryzasativasubsp.japonicaOX=39947GN=LOC_Os03g20860PE=2SV=1	tr|Q10M34|Q10M34_ORYSJExpressedproteinOS=Oryzasativasubsp.japonicaOX=39947GN=LOC_Os03g20860PE=2SV=1	9	25	yes	yes	3	0.00078268	51.888	6251.8	5463.1	16424000	527	1449	553			1
APDDFPNFIR	10	0	1190.57	tr|Q7XHR0|Q7XHR0_ORYSJPeptidylprolylisomeraseOS=Oryzasativasubsp.japonicaOX=39947GN=Os07g0490400PE=4SV=1;tr|B9FXA7|B9FXA7_ORYSJPeptidylprolylisomeraseOS=Oryzasativasubsp.japonicaOX=39947GN=OsJ_24296PE=4SV=1	tr|Q7XHR0|Q7XHR0_ORYSJPeptidylprolylisomeraseOS=Oryzasativasubsp.japonicaOX=39947GN=Os07g0490400PE=4SV=1	110	119	yes	no	2	0.0011489	82.452	8902.9	8549.7	62367000	528	1906	554			1
APDLSNVISK	10	0	1042.57	tr|Q8RUI4|Q8RUI4_ORYSJNACtranscriptionfactorOS=Oryzasativasubsp.japonicaOX=39947GN=Os01g0938900PE=2SV=1	tr|Q8RUI4|Q8RUI4_ORYSJNACtranscriptionfactorOS=Oryzasativasubsp.japonicaOX=39947GN=Os01g0938900PE=2SV=1	136	145	yes	yes	3	0.00059852	61.353	10080	5975.4	25878000	529	2023	555			1
APDPAAASASYLIPLQK	17	0	1711.91	tr|A0A0P0VDT5|A0A0P0VDT5_ORYSJOs02g0110200protein(Fragment)OS=Oryzasativasubsp.japonicaOX=39947GN=Os02g0110200PE=3SV=1;tr|Q7X9C2|Q7X9C2_ORYSJHydroperoxidelyaseOS=Oryzasativasubsp.japonicaOX=39947GN=HPL1PE=3SV=1;tr|Q6Z8Z7|Q6Z8Z7_ORYSJHydroperoxidelyaseOS=Oryzasativasubsp.japonicaOX=39947GN=SLM1PE=3SV=1	tr|A0A0P0VDT5|A0A0P0VDT5_ORYSJOs02g0110200protein(Fragment)OS=Oryzasativasubsp.japonicaOX=39947GN=Os02g0110200PE=3SV=1	166	182	yes	no	3	0.0017096	44.294	1984.9	3799.1	6510600	530	620	556			1
APEYLALNDK	10	0	1132.58	tr|Q7XPI5|Q7XPI5_ORYSJOSJNBb0004A17.4proteinOS=Oryzasativasubsp.japonicaOX=39947GN=OSJNBb0004A17.4PE=2SV=2	tr|Q7XPI5|Q7XPI5_ORYSJOSJNBb0004A17.4proteinOS=Oryzasativasubsp.japonicaOX=39947GN=OSJNBb0004A17.4PE=2SV=2	284	293	yes	yes	3	0.00068063	57.348	7330	11510	71186000	531	1926	557			1
APFDLFDTR	9	0	1080.52	tr|Q0J0U8|Q0J0U8_ORYSJHeatshockproteinOS=Oryzasativasubsp.japonicaOX=39947GN=Os09g0482400PE=2SV=1;sp|Q69QQ6|HSP82_ORYSJHeatshockprotein81-2OS=Oryzasativasubsp.japonicaOX=39947GN=HSP81-2PE=2SV=1;sp|Q07078|HSP83_ORYSJHeatshockprotein81-3OS=Oryzasativasubsp.japonicaOX=39947GN=HSP81-3PE=1SV=2;tr|A0A0P0XNB2|A0A0P0XNB2_ORYSJOs09g0482400protein(Fragment)OS=Oryzasativasubsp.japonicaOX=39947GN=Os09g048240…	tr|E0X6U7|E0X6U7_ORYSJ82kDaheatshockproteinOS=Oryzasativasubsp.japonicaOX=39947PE=2SV=1	320	328	no	no	2	0.010769	59.35	5140.4	14819	44224000	532	197;157;1931	558			1
APGGAPANVAIAVAR	15	0	1333.75	sp|Q0JGZ6|SCRK1_ORYSJFructokinase-1OS=Oryzasativasubsp.japonicaOX=39947GN=FRK1PE=1SV=2	sp|Q0JGZ6|SCRK1_ORYSJFructokinase-1OS=Oryzasativasubsp.japonicaOX=39947GN=FRK1PE=1SV=2	36	50	yes	yes	2	0.00075526	49.35	10814	10094	71544000	533	214	559			1
APGGAPANVAVGIAR	15	0	1319.73	tr|B9FSC3|B9FSC3_ORYSJOs06g0232200proteinOS=Oryzasativasubsp.japonicaOX=39947GN=Os06g0232200PE=3SV=1;tr|Q0DDD3|Q0DDD3_ORYSJOs06g0232200proteinOS=Oryzasativasubsp.japonicaOX=39947GN=Os06g0232200PE=3SV=2;tr|Q67UL5|Q67UL5_ORYSJPutativefructokinaseOS=Oryzasativasubsp.japonicaOX=39947GN=P0479H10.9PE=3SV=1	tr|B9FSC3|B9FSC3_ORYSJOs06g0232200proteinOS=Oryzasativasubsp.japonicaOX=39947GN=Os06g0232200PE=3SV=1	107	121	yes	no	2;3	9.38e-08	57.804	9286.9	12696	213550000	534	1189	560			2
APGVQTPVIVR	11	0	1135.67	tr|Q9ZRI9|Q9ZRI9_ORYSJCatalaseOS=Oryzasativasubsp.japonicaOX=39947GN=CatCPE=2SV=1;tr|Q10S82|Q10S82_ORYSJCatalaseOS=Oryzasativasubsp.japonicaOX=39947GN=LOC_Os03g03910PE=2SV=1;tr|Q10S81|Q10S81_ORYSJCatalase-1,putative,expressedOS=Oryzasativasubsp.japonicaOX=39947GN=LOC_Os03g03910PE=4SV=1;sp|Q0D9C4|CATA2_ORYSJCatalaseisozymeBOS=Oryzasativasubsp.japonicaOX=39947GN=CATBPE=2SV=1	tr|Q9ZRI9|Q9ZRI9_ORYSJCatalaseOS=Oryzasativasubsp.japonicaOX=39947GN=CatCPE=2SV=1	92	102	no	no	2;3	1.49e-05	96.342	16372	27372	1718200000	535	1475;165	561			4
APINSTLLK	9	0	955.57	tr|B9EUL4|B9EUL4_ORYSJUncharacterizedproteinOS=Oryzasativasubsp.japonicaOX=39947GN=OsJ_01049PE=4SV=1;sp|Q9FTT3|TPT_ORYSJTriosephosphate/phosphatetranslocatorTPT,chloroplasticOS=Oryzasativasubsp.japonicaOX=39947GN=TPTPE=2SV=1	tr|B9EUL4|B9EUL4_ORYSJUncharacterizedproteinOS=Oryzasativasubsp.japonicaOX=39947GN=OsJ_01049PE=4SV=1	136	144	yes	no	3	0.013395	50.04	4174.1	12493	18524000	536	541	562			1
APISNLTGVQGAVNVQGEDQK	21	0	2124.08	sp|O64422|F16P1_ORYSJFructose-1,6-bisphosphatase,chloroplasticOS=Oryzasativasubsp.japonicaOX=39947GN=Os03g0267300PE=2SV=1;tr|A0A0N7KGZ9|A0A0N7KGZ9_ORYSJOs03g0267300proteinOS=Oryzasativasubsp.japonicaOX=39947GN=Os03g0267300PE=3SV=1	sp|O64422|F16P1_ORYSJFructose-1,6-bisphosphatase,chloroplasticOS=Oryzasativasubsp.japonicaOX=39947GN=Os03g0267300PE=2SV=1	111	131	yes	no	3;4	1.33e-08	75.55	11997	18296	85155000	537	50	563			2
APIVVDLQR	9	0	1009.59	tr|Q84P77|Q84P77_ORYSJDynamin-likeprotein(Fragment)OS=Oryzasativasubsp.japonicaOX=39947PE=2SV=1;tr|Q654U5|Q654U5_ORYSJOs06g0247800proteinOS=Oryzasativasubsp.japonicaOX=39947GN=Os06g0247800PE=2SV=1;tr|Q6Z5P1|Q6Z5P1_ORYSJPutativedynaminhomologOS=Oryzasativasubsp.japonicaOX=39947GN=P0684F11.15PE=3SV=1;tr|Q0DXR0|Q0DXR0_ORYSJOs02g0738900proteinOS=Oryzasativasubsp.japonicaOX=39947GN=Os02g0738900PE=3SV=1	tr|Q84P77|Q84P77_ORYSJDynamin-likeprotein(Fragment)OS=Oryzasativasubsp.japonicaOX=39947PE=2SV=1	44	52	yes	no	2	0.023751	57.59	16319	23490	40515000	538	1364	564			1
APLGENTVLLR	11	0	1181.68	tr|Q5WMY3|Q5WMY3_ORYSJCytoplasmicribosomalproteinL18OS=Oryzasativasubsp.japonicaOX=39947GN=Os05g0155100PE=2SV=1	tr|Q5WMY3|Q5WMY3_ORYSJCytoplasmicribosomalproteinL18OS=Oryzasativasubsp.japonicaOX=39947GN=Os05g0155100PE=2SV=1	130	140	yes	yes	3	7.47e-06	77.288	5152	6771.3	52713000	539	1613	565			1
APLLIGCDVR	10	0	1112.6	tr|A0A0P0XVT5|A0A0P0XVT5_ORYSJAlpha-galactosidase(Fragment)OS=Oryzasativasubsp.japonicaOX=39947GN=Os10g0493600PE=3SV=1;tr|A0A0N7KS02|A0A0N7KS02_ORYSJAlpha-galactosidase(Fragment)OS=Oryzasativasubsp.japonicaOX=39947GN=Os10g0493600PE=3SV=1;sp|Q9FXT4|AGAL_ORYSJAlpha-galactosidaseOS=Oryzasativasubsp.japonicaOX=39947GN=Os10g0493600PE=1SV=1;tr|B9G6F0|B9G6F0_ORYSJAlpha-galactosidaseOS=Oryzasativasubsp.j…	tr|A0A0P0XVT5|A0A0P0XVT5_ORYSJAlpha-galactosidase(Fragment)OS=Oryzasativasubsp.japonicaOX=39947GN=Os10g0493600PE=3SV=1	249	258	no	no	2;3	0.0041577	59.35	11873	12716	204620000	540	544;1913	566			2
APPAAAAPEER	11	0	1078.54	tr|Q69MT6|Q69MT6_ORYSJUncharacterizedproteinOSJNBb0034B12.21OS=Oryzasativasubsp.japonicaOX=39947GN=OSJNBb0034B12.21PE=4SV=1;tr|Q0J0C4|Q0J0C4_ORYSJOs09g0517000proteinOS=Oryzasativasubsp.japonicaOX=39947GN=Os09g0517000PE=2SV=1	tr|Q69MT6|Q69MT6_ORYSJUncharacterizedproteinOSJNBb0034B12.21OS=Oryzasativasubsp.japonicaOX=39947GN=OSJNBb0034B12.21PE=4SV=1	58	68	yes	no	2	0.00010469	70.1	13401	19201	27493000	541	1386	567			2
APPELIDSILSK	12	0	1281.72	tr|Q7XS47|Q7XS47_ORYSJOSJNBa0035M09.17proteinOS=Oryzasativasubsp.japonicaOX=39947GN=Os04g0607000PE=2SV=2	tr|Q7XS47|Q7XS47_ORYSJOSJNBa0035M09.17proteinOS=Oryzasativasubsp.japonicaOX=39947GN=Os04g0607000PE=2SV=2	46	57	yes	yes	3	0.027562	31.228	2438.2	4597.2	24974000	542	1935	568			1
APQAAGTIHTDFER	14	0	1512.73	sp|Q6Z1J6|OLA1_ORYSJObg-likeATPase1OS=Oryzasativasubsp.japonicaOX=39947GN=YchF1PE=1SV=1	sp|Q6Z1J6|OLA1_ORYSJObg-likeATPase1OS=Oryzasativasubsp.japonicaOX=39947GN=YchF1PE=1SV=1	326	339	yes	yes	3	0.012892	31.614	9257.1	13454	57775000	543	398	569			1
APQFELPEPLTGK	13	0	1425.75	tr|Q7F229|Q7F229_ORYSJOs07g0260300proteinOS=Oryzasativasubsp.japonicaOX=39947GN=OJ1370_E02.126PE=2SV=1	tr|Q7F229|Q7F229_ORYSJOs07g0260300proteinOS=Oryzasativasubsp.japonicaOX=39947GN=OJ1370_E02.126PE=2SV=1	78	90	yes	yes	3	0.017179	33.204	1612.5	3679	11631000	544	1875	570			1
APSSYIADTTTANAQVR	17	0	1764.86	tr|A0A0P0VWW1|A0A0P0VWW1_ORYSJOs03g0323200protein(Fragment)OS=Oryzasativasubsp.japonicaOX=39947GN=Os03g0323200PE=4SV=1;tr|A0A0P0VWS8|A0A0P0VWS8_ORYSJOs03g0323200protein(Fragment)OS=Oryzasativasubsp.japonicaOX=39947GN=Os03g0323200PE=4SV=1;tr|Q7EYX6|Q7EYX6_ORYSJProtoporphyrinIXmagnesiumchelatase-likeproteinOS=Oryzasativasubsp.japonicaOX=39947GN=P0047B07.110-1PE=4SV=1;tr|A0A0P0XAG6|A0A0P0XAG6_ORYSJO…	tr|A0A0P0VWW1|A0A0P0VWW1_ORYSJOs03g0323200protein(Fragment)OS=Oryzasativasubsp.japonicaOX=39947GN=Os03g0323200PE=4SV=1	252	268	yes	no	3	0.0083651	22.196	7376.5	8113.5	5530800	545	240	571			1
APSVFNVR	8	0	888.482	tr|A0A0P0VUA6|A0A0P0VUA6_ORYSJOs03g0200500protein(Fragment)OS=Oryzasativasubsp.japonicaOX=39947GN=Os03g0200500PE=3SV=1;sp|P49397|RS3A_ORYSJ40SribosomalproteinS3aOS=Oryzasativasubsp.japonicaOX=39947GN=RPS3APE=2SV=2;tr|Q0INR5|Q0INR5_ORYSJ40SribosomalproteinS3aOS=Oryzasativasubsp.japonicaOX=39947GN=Os12g0406200PE=3SV=1;tr|B9GCT2|B9GCT2_ORYSJ40SribosomalproteinS3aOS=Oryzasativasubsp.japonicaOX=39947G…	tr|A0A0P0VUA6|A0A0P0VUA6_ORYSJOs03g0200500protein(Fragment)OS=Oryzasativasubsp.japonicaOX=39947GN=Os03g0200500PE=3SV=1	27	34	yes	no	2	0.024538	66.799	7039.1	5856.6	289100000	546	142	572			1
APTMHFSGK	9	0	974.464	tr|Q6V9T1|Q6V9T1_ORYSJGlycinecleavagesystemPproteinOS=Oryzasativasubsp.japonicaOX=39947GN=Os01g0711400PE=2SV=1	tr|Q6V9T1|Q6V9T1_ORYSJGlycinecleavagesystemPproteinOS=Oryzasativasubsp.japonicaOX=39947GN=Os01g0711400PE=2SV=1	110	118	yes	yes	3	0.01045	46.158	10825	16174	11013000	547	1763	573			1
APVAEPAEGTLTV	13	0	1253.65	tr|Q2QU06|Q2QU06_ORYSJ60kDachaperoninalphasubunitOS=Oryzasativasubsp.japonicaOX=39947GN=Os12g0277500PE=2SV=1;tr|A0A0P0Y903|A0A0P0Y903_ORYSJOs12g0277500protein(Fragment)OS=Oryzasativasubsp.japonicaOX=39947GN=Os12g0277500PE=3SV=1;tr|A0A0P0Y8X9|A0A0P0Y8X9_ORYSJOs12g0277500protein(Fragment)OS=Oryzasativasubsp.japonicaOX=39947GN=Os12g0277500PE=3SV=1;tr|A0A0P0Y925|A0A0P0Y925_ORYSJOs12g0277500protein(Fr…	tr|Q2QU06|Q2QU06_ORYSJ60kDachaperoninalphasubunitOS=Oryzasativasubsp.japonicaOX=39947GN=Os12g0277500PE=2SV=1	566	578	yes	no	2	6.77e-07	69.954	3041.9	4899.1	94460000	548	1502	574			1
APVVVISHQAVLR	13	0	1387.83	tr|Q75IQ9|Q75IQ9_ORYSJ'putative6-phosphofructo-2-kinase(EC2.7.1.105)/fructose-2,6-bisphosphate2-phosphatase(EC3.1.3.46)OS=Oryzasativasubsp.japonicaOX=39947GN=Os05g0164100PE=4SV=1;tr|A0A0P0WIL9|A0A0P0WIL9_ORYSJOs05g0164100protein(Fragment)OS=Oryzasativasubsp.japonicaOX=39947GN=Os05g0164100PE=4SV=1;tr|A0A0P0VWD8|A0A0P0VWD8_ORYSJOs03g0294200proteinOS=Oryzasativasubsp.japonicaOX=39947GN=Os03g0294200P…	tr|Q0DKG9|Q0DKG9_ORYSJOs05g0164100proteinOS=Oryzasativasubsp.japonicaOX=39947GN=Os05g0164100PE=4SV=1	718	730	no	no	3	0.0073597	40.725	6699.8	5729.8	11961000	549	1854;1353	575			1
APWLEPLR	8	0	980.544	tr|Q8S6G5|Q8S6G5_ORYSJPhotosystemIICP43reactioncenterproteinOS=Oryzasativasubsp.japonicaOX=39947GN=OSJNBb0075K12.22PE=3SV=1;tr|E9KIM9|E9KIM9_ORYSJPhotosystemIICP43reactioncenterproteinOS=Oryzasativasubsp.japonicaOX=39947GN=psbCPE=3SV=1;tr|A0A0N9E0U7|A0A0N9E0U7_ORYSJPhotosystemIICP43reactioncenterproteinOS=OryzasativatropicaljaponicasubgroupOX=1736656GN=psbCPE=3SV=1;tr|A0A0N9E0P3|A0A0N9E0P3_ORYSJP…	tr|Q8S6G5|Q8S6G5_ORYSJPhotosystemIICP43reactioncenterproteinOS=Oryzasativasubsp.japonicaOX=39947GN=OSJNBb0075K12.22PE=3SV=1	363	370	yes	no	2	0.0235	68.422	7557.4	18114	780720000	550	71	576			2
AQAAAALTSGR	11	0	1015.54	tr|Q0DC06|Q0DC06_ORYSJOs06g0499000protein(Fragment)OS=Oryzasativasubsp.japonicaOX=39947GN=Os06g0499000PE=4SV=2;tr|B9FTF9|B9FTF9_ORYSJUncharacterizedproteinOS=Oryzasativasubsp.japonicaOX=39947GN=OsJ_21451PE=4SV=1;tr|Q656A3|Q656A3_ORYSJUncharacterizedproteinP0596H06.15OS=Oryzasativasubsp.japonicaOX=39947GN=P0596H06.15PE=4SV=1	tr|Q0DC06|Q0DC06_ORYSJOs06g0499000protein(Fragment)OS=Oryzasativasubsp.japonicaOX=39947GN=Os06g0499000PE=4SV=2	14	24	yes	no	2;3	0.00013516	66.595	8272.2	9319.6	11589000	551	1194	577			2
AQAAAIGTGLNR	12	0	1141.62	tr|Q10QG5|Q10QG5_ORYSJMannitoltransporter,putative,expressedOS=Oryzasativasubsp.japonicaOX=39947GN=Os03g0197100PE=2SV=1	tr|Q10QG5|Q10QG5_ORYSJMannitoltransporter,putative,expressedOS=Oryzasativasubsp.japonicaOX=39947GN=Os03g0197100PE=2SV=1	423	434	yes	yes	2;3	1.26e-05	85.958	7501.4	19261	27163000	552	1465	578			2
AQAALLAR	8	0	812.487	tr|Q6YPF1|Q6YPF1_ORYSJFructose-bisphosphatealdolaseOS=Oryzasativasubsp.japonicaOX=39947GN=Os08g0120600PE=2SV=1	tr|Q6YPF1|Q6YPF1_ORYSJFructose-bisphosphatealdolaseOS=Oryzasativasubsp.japonicaOX=39947GN=Os08g0120600PE=2SV=1	322	329	yes	yes	2	0.029902	58.604	8085.4	5721.3	52159000	553	1764	579			1
AQDTFTPISAVIPK	14	0	1486.8	tr|B7EIW8|B7EIW8_ORYSJcDNAclone:001-207-H12,fullinsertsequenceOS=Oryzasativasubsp.japonicaOX=39947PE=2SV=1;sp|Q10B63|FAHD2_ORYSJProbableacylpyruvaseFAHD2,mitochondrialOS=Oryzasativasubsp.japonicaOX=39947GN=FAHD2PE=3SV=1;sp|A3AJ77|FAHD1_ORYSJProbableacylpyruvaseFAHD1,mitochondrialOS=Oryzasativasubsp.japonicaOX=39947GN=FAHD1PE=3SV=2	tr|B7EIW8|B7EIW8_ORYSJcDNAclone:001-207-H12,fullinsertsequenceOS=Oryzasativasubsp.japonicaOX=39947PE=2SV=1	34	47	yes	no	2;3	0.0073726	41.399	7983.6	7379.1	79345000	554	225	580			2
AQELALPESSLR	12	0	1312.7	tr|B9F0D1|B9F0D1_ORYSJUncharacterizedproteinOS=Oryzasativasubsp.japonicaOX=39947GN=OsJ_07007PE=4SV=1;tr|A0A0P0VK15|A0A0P0VK15_ORYSJOs02g0533000proteinOS=Oryzasativasubsp.japonicaOX=39947GN=Os02g0533000PE=4SV=1;tr|Q6ESE4|Q6ESE4_ORYSJUncharacterizedproteinP0605D08.33OS=Oryzasativasubsp.japonicaOX=39947GN=P0605D08.33PE=4SV=1;tr|Q0E0P6|Q0E0P6_ORYSJOs02g0533000protein(Fragment)OS=Oryzasativasubsp.japo…	tr|B9F0D1|B9F0D1_ORYSJUncharacterizedproteinOS=Oryzasativasubsp.japonicaOX=39947GN=OsJ_07007PE=4SV=1	369	380	yes	no	2	0.019052	40.715	4675.4	6486.8	38180000	555	630	581			1
AQELGLQVIAR	11	0	1196.69	tr|Q6K3Z3|Q6K3Z3_ORYSJOs09g0252100proteinOS=Oryzasativasubsp.japonicaOX=39947GN=Os09g0252100PE=2SV=1;tr|Q0J366|Q0J366_ORYSJOs09g0252100protein(Fragment)OS=Oryzasativasubsp.japonicaOX=39947GN=Os09g0252100PE=3SV=1;tr|A0A0N7KQF3|A0A0N7KQF3_ORYSJOs09g0252100protein(Fragment)OS=Oryzasativasubsp.japonicaOX=39947GN=Os09g0252100PE=3SV=1	tr|Q6K3Z3|Q6K3Z3_ORYSJOs09g0252100proteinOS=Oryzasativasubsp.japonicaOX=39947GN=Os09g0252100PE=2SV=1	273	283	yes	no	2	0.0052778	52.79	6319.1	7194.7	14502000	556	1390	582			1
AQGDADSALDR	11	0	1117.5	tr|Q7Y199|Q7Y199_ORYSJ40SribosomalproteinS21OS=Oryzasativasubsp.japonicaOX=39947GN=OSJNBa0039O18.25PE=3SV=1;sp|P35687|RS21_ORYSJ40SribosomalproteinS21OS=Oryzasativasubsp.japonicaOX=39947GN=RPS21PE=3SV=1;tr|Q60DM0|Q60DM0_ORYSJ40SribosomalproteinS21,putativeOS=Oryzasativasubsp.japonicaOX=39947GN=LOC_Os03g46490PE=4SV=1;tr|B9F8E9|B9F8E9_ORYSJUncharacterizedproteinOS=Oryzasativasubsp.japonicaOX=39947G…	tr|Q7Y199|Q7Y199_ORYSJ40SribosomalproteinS21OS=Oryzasativasubsp.japonicaOX=39947GN=OSJNBa0039O18.25PE=3SV=1	60	70	yes	no	2	0.0072738	50.284	7149.8	7225.1	7241300	557	122	583			1
AQGGPGAGPGGLGGPMDFGR	20	0	1754.82	sp|Q5Z974|FTSH1_ORYSJATP-dependentzincmetalloproteaseFTSH1,chloroplasticOS=Oryzasativasubsp.japonicaOX=39947GN=FTSH1PE=2SV=1	sp|Q5Z974|FTSH1_ORYSJATP-dependentzincmetalloproteaseFTSH1,chloroplasticOS=Oryzasativasubsp.japonicaOX=39947GN=FTSH1PE=2SV=1	197	216	yes	yes	3	0.00052951	48.616	3660.5	4250.7	35940000	558	318	584			1
AQGLSVGSSLVEEDK	15	0	1517.76	tr|A0A0P0WP33|A0A0P0WP33_ORYSJPhosphoglyceratekinaseOS=Oryzasativasubsp.japonicaOX=39947GN=Os05g0496200PE=3SV=1;tr|A0A0N7KL10|A0A0N7KL10_ORYSJPhosphoglyceratekinase(Fragment)OS=Oryzasativasubsp.japonicaOX=39947GN=Os05g0496200PE=3SV=1;tr|A0A0P0WNZ4|A0A0P0WNZ4_ORYSJPhosphoglyceratekinase(Fragment)OS=Oryzasativasubsp.japonicaOX=39947GN=Os05g0496200PE=3SV=1;tr|Q65X66|Q65X66_ORYSJOs05g0496200proteinOS…	tr|A0A0P0WP33|A0A0P0WP33_ORYSJPhosphoglyceratekinaseOS=Oryzasativasubsp.japonicaOX=39947GN=Os05g0496200PE=3SV=1	311	325	yes	no	3	0.016355	29.733	3758.3	4216.5	7424200	559	702	585			1
AQGTYMLSSQR	11	0	1240.59	tr|A3A851|A3A851_ORYSJDirigentproteinOS=Oryzasativasubsp.japonicaOX=39947GN=OsJ_07186PE=3SV=1;tr|Q6ZDJ2|Q6ZDJ2_ORYSJDirigentproteinOS=Oryzasativasubsp.japonicaOX=39947GN=Os08g0375400PE=2SV=1	tr|A3A851|A3A851_ORYSJDirigentproteinOS=Oryzasativasubsp.japonicaOX=39947GN=OsJ_07186PE=3SV=1	95	105	yes	no	3	0.0033277	51.841	10416	7637.4	3169500	560	852	586			1
AQGTYTFADQR	11	0	1256.58	tr|Q53NP7|Q53NP7_ORYSJDirigentproteinOS=Oryzasativasubsp.japonicaOX=39947GN=LOC_Os11g07680PE=2SV=1	tr|Q53NP7|Q53NP7_ORYSJDirigentproteinOS=Oryzasativasubsp.japonicaOX=39947GN=LOC_Os11g07680PE=2SV=1	91	101	yes	yes	2	9.38e-05	71.349	8554.7	7437.8	18808000	561	1546	587			1
AQGTYVSAGK	10	0	980.493	tr|A0A0P0Y7F4|A0A0P0Y7F4_ORYSJDirigentprotein(Fragment)OS=Oryzasativasubsp.japonicaOX=39947GN=Os12g0174700PE=3SV=1;tr|Q2QX08|Q2QX08_ORYSJDirigentproteinOS=Oryzasativasubsp.japonicaOX=39947GN=LOC_Os12g07580PE=3SV=1	tr|A0A0P0Y7F4|A0A0P0Y7F4_ORYSJDirigentprotein(Fragment)OS=Oryzasativasubsp.japonicaOX=39947GN=Os12g0174700PE=3SV=1	65	74	yes	no	3	2.06e-09	59.426	0	0	0	562	797	588			1
AQITALIDK	9	0	971.565	tr|B9GCG4|B9GCG4_ORYSJUncharacterizedproteinOS=Oryzasativasubsp.japonicaOX=39947GN=OsJ_35634PE=3SV=1;sp|Q2QVG9|CLPC2_ORYSJChaperoneproteinClpC2,chloroplasticOS=Oryzasativasubsp.japonicaOX=39947GN=CLPC2PE=2SV=2	tr|B9GCG4|B9GCG4_ORYSJUncharacterizedproteinOS=Oryzasativasubsp.japonicaOX=39947GN=OsJ_35634PE=3SV=1	453	461	yes	no	3	0.002953	78.655	7000.7	10801	60079000	563	260	589			2
AQIWDTAGQER	11	0	1273.61	tr|Q75LE2|Q75LE2_ORYSJOs03g0843100proteinOS=Oryzasativasubsp.japonicaOX=39947GN=OSJNBa0032G11.3PE=2SV=1;tr|Q852B4|Q852B4_ORYSJOs03g0823700proteinOS=Oryzasativasubsp.japonicaOX=39947GN=OSJNBb0081B07.10PE=2SV=1;tr|Q941S7|Q941S7_ORYSJOs01g0848700proteinOS=Oryzasativasubsp.japonicaOX=39947GN=Os01g0848700PE=2SV=1;tr|B7F5R6|B7F5R6_ORYSJOs05g0280200proteinOS=Oryzasativasubsp.japonicaOX=39947GN=Os05g0280…	sp|P40393|RIC2_ORYSJRas-relatedproteinRIC2OS=Oryzasativasubsp.japonicaOX=39947GN=RIC2PE=2SV=2	65	75	no	no	2;3	9.44e-05	86.624	82476	81490	258630000	564	128;1861	590			9
AQLGLGHSYSR	11	0	1187.6	tr|Q10LF8|Q10LF8_ORYSJNucleolarproteinNop56,putative,expressedOS=Oryzasativasubsp.japonicaOX=39947GN=LOC_Os03g22880PE=4SV=1;tr|Q8H2U5|Q8H2U5_ORYSJOs07g0661800proteinOS=Oryzasativasubsp.japonicaOX=39947GN=P0453E03.111PE=4SV=2;tr|B9FUP6|B9FUP6_ORYSJUncharacterizedproteinOS=Oryzasativasubsp.japonicaOX=39947GN=OsJ_25460PE=4SV=1	tr|Q10LF8|Q10LF8_ORYSJNucleolarproteinNop56,putative,expressedOS=Oryzasativasubsp.japonicaOX=39947GN=LOC_Os03g22880PE=4SV=1	147	157	yes	no	3	0.0076445	40.113	9837.9	9383.7	4839300	565	1444	591			1
AQLIDEIAK	9	0	999.56	tr|Q6Z8K7|Q6Z8K7_ORYSJOs02g0750100proteinOS=Oryzasativasubsp.japonicaOX=39947GN=Os02g0750100PE=3SV=1	tr|Q6Z8K7|Q6Z8K7_ORYSJOs02g0750100proteinOS=Oryzasativasubsp.japonicaOX=39947GN=Os02g0750100PE=3SV=1	112	120	yes	yes	2	0.0060759	79.474	15198	34997	38373000	566	1807	592			3
AQLIEDVR	8	0	942.513	tr|A0A0N7KLE5|A0A0N7KLE5_ORYSJ6-phosphogluconatedehydrogenase,decarboxylating(Fragment)OS=Oryzasativasubsp.japonicaOX=39947GN=Os06g0111500PE=3SV=1;sp|Q9LI00|6PGD1_ORYSJ6-phosphogluconatedehydrogenase,decarboxylating1OS=Oryzasativasubsp.japonicaOX=39947GN=G6PGH1PE=2SV=1;tr|Q5VS01|Q5VS01_ORYSJ6-phosphogluconatedehydrogenase,decarboxylatingOS=Oryzasativasubsp.japonicaOX=39947GN=P0029D06.14-2PE=3SV=1	tr|A0A0N7KLE5|A0A0N7KLE5_ORYSJ6-phosphogluconatedehydrogenase,decarboxylating(Fragment)OS=Oryzasativasubsp.japonicaOX=39947GN=Os06g0111500PE=3SV=1	261	268	yes	no	2	0.021492	108.74	22050	33921	257910000	567	550	593			4
AQMEAEFQR	9	0	1108.5	tr|Q7FAM9|Q7FAM9_ORYSJV-typeprotonATPasesubunitGOS=Oryzasativasubsp.japonicaOX=39947GN=Os04g0601700PE=2SV=1;tr|B9F1Z3|B9F1Z3_ORYSJV-typeprotonATPasesubunitGOS=Oryzasativasubsp.japonicaOX=39947GN=OsJ_08056PE=3SV=1;tr|Q6ZHJ9|Q6ZHJ9_ORYSJPutativeVacuolarATPsynthasesubunitG1OS=Oryzasativasubsp.japonicaOX=39947GN=OJ1111_E07.26-1PE=4SV=1	tr|Q7FAM9|Q7FAM9_ORYSJV-typeprotonATPasesubunitGOS=Oryzasativasubsp.japonicaOX=39947GN=Os04g0601700PE=2SV=1	51	59	yes	no	2	0.0012372	53.327	0	0	0	568	1055	594			1
AQPGFTASDVNIEEVR	16	0	1731.84	tr|Q53N80|Q53N80_ORYSJOs11g0242400proteinOS=Oryzasativasubsp.japonicaOX=39947GN=LOC_Os11g13850PE=2SV=1	tr|Q53N80|Q53N80_ORYSJOs11g0242400proteinOS=Oryzasativasubsp.japonicaOX=39947GN=LOC_Os11g13850PE=2SV=1	201	216	yes	yes	3	3.45e-22	109.35	24572	30704	166200000	569	1542	595			5
AQTIDELHSLQR	12	0	1409.73	tr|Q10NX2|Q10NX2_ORYSJOs03g0255500proteinOS=Oryzasativasubsp.japonicaOX=39947GN=LOC_Os03g15050PE=2SV=1;tr|A3AG67|A3AG67_ORYSJUncharacterizedproteinOS=Oryzasativasubsp.japonicaOX=39947GN=OsJ_10175PE=3SV=1;tr|Q10NX0|Q10NX0_ORYSJPhosphoenolpyruvatecarboxykinase,putative,expressedOS=Oryzasativasubsp.japonicaOX=39947GN=LOC_Os03g15050PE=3SV=1;tr|Q10NW9|Q10NW9_ORYSJPhosphoenolpyruvatecarboxykinase,putat…	tr|Q10NX2|Q10NX2_ORYSJOs03g0255500proteinOS=Oryzasativasubsp.japonicaOX=39947GN=LOC_Os03g15050PE=2SV=1	36	47	yes	no	2;3	6.45e-06	73.466	16018	15420	96231000	570	859	596			3
AQTSTDRFEMWGDGLQTR	18	1	2097.95	sp|A3C4S4|GME1_ORYSJGDP-mannose3,5-epimerase1OS=Oryzasativasubsp.japonicaOX=39947GN=GME-1PE=1SV=1	sp|A3C4S4|GME1_ORYSJGDP-mannose3,5-epimerase1OS=Oryzasativasubsp.japonicaOX=39947GN=GME-1PE=1SV=1	227	244	yes	yes	3	0.013543	40.962	8613.4	9118.9	30646000	571	34	597			1
AQVGPTPALIK	11	0	1093.65	sp|Q84PB3|IF4G1_ORYSJEukaryotictranslationinitiationfactorisoform4G-1OS=Oryzasativasubsp.japonicaOX=39947GN=Os04g0499300PE=2SV=2;tr|A0A0P0WC18|A0A0P0WC18_ORYSJOs04g0499300protein(Fragment)OS=Oryzasativasubsp.japonicaOX=39947GN=Os04g0499300PE=4SV=1;tr|B9FFX9|B9FFX9_ORYSJUncharacterizedproteinOS=Oryzasativasubsp.japonicaOX=39947GN=OsJ_15338PE=4SV=1	sp|Q84PB3|IF4G1_ORYSJEukaryotictranslationinitiationfactorisoform4G-1OS=Oryzasativasubsp.japonicaOX=39947GN=Os04g0499300PE=2SV=2	179	189	yes	no	3	4.86e-05	72.006	5714.7	5560.8	7297700	572	481	598			1
AQVIAHPQIIEAQR	14	0	1572.87	tr|B9FYD7|B9FYD7_ORYSJUncharacterizedproteinOS=Oryzasativasubsp.japonicaOX=39947GN=OsJ_28148PE=4SV=1;tr|Q6ZBI5|Q6ZBI5_ORYSJOs08g0543600proteinOS=Oryzasativasubsp.japonicaOX=39947GN=Os08g0543600PE=2SV=1	tr|B9FYD7|B9FYD7_ORYSJUncharacterizedproteinOS=Oryzasativasubsp.japonicaOX=39947GN=OsJ_28148PE=4SV=1	90	103	yes	no	3	7.59e-05	57.804	7107	7233.8	9087800	573	1231	599			1
ASAASAAAGAAGK	13	0	1002.51	tr|Q0DSR5|Q0DSR5_ORYSJOs03g0293100proteinOS=Oryzasativasubsp.japonicaOX=39947GN=Os03g0293100PE=4SV=1	tr|Q0DSR5|Q0DSR5_ORYSJOs03g0293100proteinOS=Oryzasativasubsp.japonicaOX=39947GN=Os03g0293100PE=4SV=1	142	154	yes	yes	2	1.79e-05	65.305	3801.8	5496.5	8922700	574	1357	600			1
ASAGYYATATAGR	13	0	1258.59	tr|Q75L18|Q75L18_ORYSJOs05g0112800proteinOS=Oryzasativasubsp.japonicaOX=39947GN=Os05g0112800PE=2SV=1	tr|Q75L18|Q75L18_ORYSJOs05g0112800proteinOS=Oryzasativasubsp.japonicaOX=39947GN=Os05g0112800PE=2SV=1	62	74	yes	yes	2;3	1.56e-13	110.66	18151	35000	178990000	575	1859	601			3
ASALPNTVTLYK	12	0	1276.7	tr|Q9LG77|Q9LG77_ORYSJOs01g0191200proteinOS=Oryzasativasubsp.japonicaOX=39947GN=Os01g0191200PE=2SV=1;tr|A2ZQ66|A2ZQ66_ORYSJUncharacterizedproteinOS=Oryzasativasubsp.japonicaOX=39947GN=OsJ_00702PE=4SV=1	tr|Q9LG77|Q9LG77_ORYSJOs01g0191200proteinOS=Oryzasativasubsp.japonicaOX=39947GN=Os01g0191200PE=2SV=1	165	176	yes	no	3	1.01e-05	70.488	8469.3	5987.1	125060000	576	2077	602			1
ASASAVSAIAK	11	0	974.54	tr|Q9FW35|Q9FW35_ORYSJOs05g0101200proteinOS=Oryzasativasubsp.japonicaOX=39947GN=Os05g0101200PE=2SV=2;tr|B9FK02|B9FK02_ORYSJUncharacterizedproteinOS=Oryzasativasubsp.japonicaOX=39947GN=OsJ_16773PE=4SV=1	tr|Q9FW35|Q9FW35_ORYSJOs05g0101200proteinOS=Oryzasativasubsp.japonicaOX=39947GN=Os05g0101200PE=2SV=2	205	215	yes	no	3	2.45e-05	73.887	9683.6	13678	16469000	577	1157	603			1
ASASTGPFGR	10	0	949.462	tr|Q7XKF5|Q7XKF5_ORYSJOSJNBb0065J09.14proteinOS=Oryzasativasubsp.japonicaOX=39947GN=Os04g0524400PE=4SV=2;tr|A0A0P0WCK1|A0A0P0WCK1_ORYSJOs04g0524400proteinOS=Oryzasativasubsp.japonicaOX=39947GN=Os04g0524400PE=4SV=1;tr|B9FG81|B9FG81_ORYSJUncharacterizedproteinOS=Oryzasativasubsp.japonicaOX=39947GN=OsJ_15511PE=4SV=1	tr|Q7XKF5|Q7XKF5_ORYSJOSJNBb0065J09.14proteinOS=Oryzasativasubsp.japonicaOX=39947GN=Os04g0524400PE=4SV=2	244	253	yes	no	2	0.0013249	78.113	12389	13287	15052000	578	680	604			1
ASATDAAFAR	10	0	979.472	sp|Q75IQ4|OEP24_ORYSJOuterenvelopeporeprotein24,chloroplasticOS=Oryzasativasubsp.japonicaOX=39947GN=OEP24PE=2SV=1	sp|Q75IQ4|OEP24_ORYSJOuterenvelopeporeprotein24,chloroplasticOS=Oryzasativasubsp.japonicaOX=39947GN=OEP24PE=2SV=1	33	42	yes	yes	2	1.31e-05	113.18	49394	57145	243110000	579	436	605			4
ASATEFVNSVR	11	0	1179.59	tr|Q6MWD5|Q6MWD5_ORYSJB1358B12.10proteinOS=Oryzasativasubsp.japonicaOX=39947GN=B1358B12.10PE=4SV=1;tr|Q7XTF0|Q7XTF0_ORYSJOSJNBa0072F16.18proteinOS=Oryzasativasubsp.japonicaOX=39947GN=Os04g0462300PE=4SV=2;tr|B9FFK1|B9FFK1_ORYSJUncharacterizedproteinOS=Oryzasativasubsp.japonicaOX=39947GN=OsJ_15072PE=4SV=1	tr|Q6MWD5|Q6MWD5_ORYSJB1358B12.10proteinOS=Oryzasativasubsp.japonicaOX=39947GN=B1358B12.10PE=4SV=1	256	266	yes	no	3	1.62e-10	59.418	0	0	0	580	1137	606			1
ASAYSILDTCFK	12	0	1374.65	tr|Q6Z670|Q6Z670_ORYSJPutativechloroplastnucleoidDNA-bindingproteincnd41OS=Oryzasativasubsp.japonicaOX=39947GN=P0654B04.7-2PE=3SV=1;tr|A0A0N7KG02|A0A0N7KG02_ORYSJOs02g0720900protein(Fragment)OS=Oryzasativasubsp.japonicaOX=39947GN=Os02g0720900PE=3SV=1;tr|B9F2E7|B9F2E7_ORYSJUncharacterizedproteinOS=Oryzasativasubsp.japonicaOX=39947GN=OsJ_08178PE=3SV=1;tr|Q6Z671|Q6Z671_ORYSJOs02g0720900proteinOS=Ory…	tr|Q6Z670|Q6Z670_ORYSJPutativechloroplastnucleoidDNA-bindingproteincnd41OS=Oryzasativasubsp.japonicaOX=39947GN=P0654B04.7-2PE=3SV=1	245	256	yes	no	3	5.38e-06	91.937	7220.8	15618	55147000	581	573	607			2
ASDFGLMK	8	0	867.416	sp|Q6AVT2|GLGL1_ORYSJGlucose-1-phosphateadenylyltransferaselargesubunit1,chloroplastic/amyloplasticOS=Oryzasativasubsp.japonicaOX=39947GN=AGPL1PE=1SV=1;tr|B9FBN6|B9FBN6_ORYSJUncharacterizedproteinOS=Oryzasativasubsp.japonicaOX=39947GN=OsJ_12478PE=4SV=1;sp|Q0D7I3|GLGL4_ORYSJGlucose-1-phosphateadenylyltransferaselargesubunit4,chloroplastic/amyloplasticOS=Oryzasativasubsp.japonicaOX=39947GN=AGPL4PE=…	sp|Q6AVT2|GLGL1_ORYSJGlucose-1-phosphateadenylyltransferaselargesubunit1,chloroplastic/amyloplasticOS=Oryzasativasubsp.japonicaOX=39947GN=AGPL1PE=1SV=1	240	247	yes	no	2;3	0.011049	72.138	32643	38284	28450000	582	351	608			2
ASDSANLDSTAELLLR	16	0	1674.84	sp|Q69RJ0|GLTB_ORYSJFerredoxin-dependentglutamatesynthase,chloroplasticOS=Oryzasativasubsp.japonicaOX=39947GN=GLUPE=2SV=2;tr|B9FUN5|B9FUN5_ORYSJUncharacterizedproteinOS=Oryzasativasubsp.japonicaOX=39947GN=OsJ_25434PE=4SV=1;tr|A0A0P0X9Q0|A0A0P0X9Q0_ORYSJOs07g0658400protein(Fragment)OS=Oryzasativasubsp.japonicaOX=39947GN=Os07g0658400PE=4SV=1	sp|Q69RJ0|GLTB_ORYSJFerredoxin-dependentglutamatesynthase,chloroplasticOS=Oryzasativasubsp.japonicaOX=39947GN=GLUPE=2SV=2	368	383	yes	no	3	2.1e-20	106.52	6939.3	13232	78541000	583	334	609			3
ASGASQLVVK	10	0	958.545	tr|A0A0N7KTS9|A0A0N7KTS9_ORYSJOs12g0235800protein(Fragment)OS=Oryzasativasubsp.japonicaOX=39947GN=Os12g0235800PE=3SV=1;tr|Q2QVC1|Q2QVC1_ORYSJArgininosuccinatesynthase,chloroplast,putative,expressedOS=Oryzasativasubsp.japonicaOX=39947GN=Os12g0235800PE=3SV=1	tr|A0A0N7KTS9|A0A0N7KTS9_ORYSJOs12g0235800protein(Fragment)OS=Oryzasativasubsp.japonicaOX=39947GN=Os12g0235800PE=3SV=1	3	12	yes	no	2;3	0.00029903	98.033	21076	34743	101650000	584	594	610			3
ASGASYSSVVK	11	0	1054.53	tr|Q8H4B9|Q8H4B9_ORYSJOs07g0516200proteinOS=Oryzasativasubsp.japonicaOX=39947GN=P0048D08.132PE=2SV=1	tr|Q8H4B9|Q8H4B9_ORYSJOs07g0516200proteinOS=Oryzasativasubsp.japonicaOX=39947GN=P0048D08.132PE=2SV=1	119	129	yes	yes	2;3	7.48e-11	167.33	30832	26249	263610000	585	1993	611			4
ASGAVTEVK	9	0	860.46	tr|B9G534|B9G534_ORYSJUncharacterizedproteinOS=Oryzasativasubsp.japonicaOX=39947GN=OsJ_30346PE=3SV=1	tr|B9G534|B9G534_ORYSJUncharacterizedproteinOS=Oryzasativasubsp.japonicaOX=39947GN=OsJ_30346PE=3SV=1	55	63	yes	yes	3	0.0042196	64.711	13917	14115	18101000	586	1265	612			1
ASGDYAIVISHNPDNGTSR	19	0	1972.92	tr|Q2QNF3|Q2QNF3_ORYSJ60SribosomalproteinL2OS=Oryzasativasubsp.japonicaOX=39947GN=Os12g0567700PE=2SV=1	tr|Q2QNF3|Q2QNF3_ORYSJ60SribosomalproteinL2OS=Oryzasativasubsp.japonicaOX=39947GN=Os12g0567700PE=2SV=1	129	147	yes	yes	3	1.62e-35	113.88	33697	44794	173130000	587	1490	613;614	171		4
ASGIPVVDADIVAR	14	0	1381.76	sp|Q94DR2|COAE_ORYSJDephospho-CoAkinaseOS=Oryzasativasubsp.japonicaOX=39947GN=Os01g0360600PE=2SV=1;tr|B9EWQ2|B9EWQ2_ORYSJUncharacterizedproteinOS=Oryzasativasubsp.japonicaOX=39947GN=OsJ_01747PE=3SV=1	sp|Q94DR2|COAE_ORYSJDephospho-CoAkinaseOS=Oryzasativasubsp.japonicaOX=39947GN=Os01g0360600PE=2SV=1	23	36	yes	no	2;3	0.001172	40.496	5110.2	6413.8	24321000	588	529	615			2
ASGIQWDLR	9	0	1044.54	tr|C5MRJ8|C5MRJ8_ORYSJNdhH(Fragment)OS=Oryzasativasubsp.japonicaOX=39947GN=ndhHPE=4SV=1;tr|E9KIT5|E9KIT5_ORYSJNADH-plastoquinoneoxidoreductasesubunit7OS=Oryzasativasubsp.japonicaOX=39947GN=ndhHPE=4SV=1;tr|Q7G6A6|Q7G6A6_ORYSJNAD,putativeOS=Oryzasativasubsp.japonicaOX=39947GN=OSJNAb0075K12.32PE=3SV=1;tr|Q7DNB2|Q7DNB2_ORYSJOSJNBa0061C08.3proteinOS=Oryzasativasubsp.japonicaOX=39947GN=OSJNBa0061C08.3P…	tr|C5MRJ8|C5MRJ8_ORYSJNdhH(Fragment)OS=Oryzasativasubsp.japonicaOX=39947GN=ndhHPE=4SV=1	49	57	yes	no	2	0.024673	49.813	3922.9	9351.8	198270000	589	65	616			1
ASGPATPPDISDK	13	0	1254.61	tr|Q9FP25|Q9FP25_ORYSJOs01g0303000proteinOS=Oryzasativasubsp.japonicaOX=39947GN=P0035H10.18PE=2SV=1	tr|Q9FP25|Q9FP25_ORYSJOs01g0303000proteinOS=Oryzasativasubsp.japonicaOX=39947GN=P0035H10.18PE=2SV=1	45	57	yes	yes	2;3	1.75e-10	101.39	23902	53498	132580000	590	2066	617			3
ASGVAYQVGK	10	0	978.513	tr|B9FML1|B9FML1_ORYSJDihydrolipoyldehydrogenaseOS=Oryzasativasubsp.japonicaOX=39947GN=OsJ_17207PE=3SV=1;tr|B9FA55|B9FA55_ORYSJUncharacterizedproteinOS=Oryzasativasubsp.japonicaOX=39947GN=OsJ_11985PE=4SV=1;tr|Q10FN0|Q10FN0_ORYSJFerricleghemoglobinreductase,putativeOS=Oryzasativasubsp.japonicaOX=39947GN=LOC_Os03g45990PE=4SV=1	tr|B9FML1|B9FML1_ORYSJDihydrolipoyldehydrogenaseOS=Oryzasativasubsp.japonicaOX=39947GN=OsJ_17207PE=3SV=1	407	416	yes	no	3	0.00069621	53.751	18971	16106	26060000	591	1171	618			2
ASHAFNILDSR	11	0	1229.62	tr|Q5VRH2|Q5VRH2_ORYSJOs06g0103600proteinOS=Oryzasativasubsp.japonicaOX=39947GN=Os06g0103600PE=3SV=1	tr|Q5VRH2|Q5VRH2_ORYSJOs06g0103600proteinOS=Oryzasativasubsp.japonicaOX=39947GN=Os06g0103600PE=3SV=1	310	320	yes	yes	3	0.0011823	47.915	8158.4	10586	7434700	592	1605	619			1
ASIYNAMPLAGVEK	14	0	1462.75	tr|Q8LMR0|Q8LMR0_ORYSJPhosphoserineaminotransferaseOS=Oryzasativasubsp.japonicaOX=39947GN=Os03g0157900PE=2SV=1	tr|Q8LMR0|Q8LMR0_ORYSJPhosphoserineaminotransferaseOS=Oryzasativasubsp.japonicaOX=39947GN=Os03g0157900PE=2SV=1	400	413	yes	yes	3	9.93e-11	84.468	5115.9	9116.6	15690000	593	2011	620			1
ASLLVTPVNAAR	12	0	1210.7	tr|A3A4D2|A3A4D2_ORYSJGlycosyltransferaseOS=Oryzasativasubsp.japonicaOX=39947GN=OsJ_05834PE=3SV=1;tr|Q67TS1|Q67TS1_ORYSJGlycosyltransferaseOS=Oryzasativasubsp.japonicaOX=39947GN=Os02g0206700PE=2SV=1	tr|A3A4D2|A3A4D2_ORYSJGlycosyltransferaseOS=Oryzasativasubsp.japonicaOX=39947GN=OsJ_05834PE=3SV=1	49	60	yes	no	2	0.0036944	51.927	3077.1	6806.1	6819300	594	847	621			1
ASLNDFDR	8	0	936.43	tr|B9F156|B9F156_ORYSJUncharacterizedproteinOS=Oryzasativasubsp.japonicaOX=39947GN=OsJ_07573PE=4SV=1;tr|Q7X752|Q7X752_ORYSJOSJNBb0070J16.13proteinOS=Oryzasativasubsp.japonicaOX=39947GN=Os04g0515300PE=2SV=2;tr|Q6K1Q6|Q6K1Q6_ORYSJOs02g0622300proteinOS=Oryzasativasubsp.japonicaOX=39947GN=OsRPL14PE=2SV=1	tr|B9F156|B9F156_ORYSJUncharacterizedproteinOS=Oryzasativasubsp.japonicaOX=39947GN=OsJ_07573PE=4SV=1	97	104	yes	no	2	0.022329	93.178	25188	25864	222790000	595	1052	622			1
ASLVNDVDDVEK	12	0	1302.63	tr|Q6ZGJ8|Q6ZGJ8_ORYSJOs02g0768600proteinOS=Oryzasativasubsp.japonicaOX=39947GN=OJ1767_D02.15-2PE=2SV=1;tr|Q0DX85|Q0DX85_ORYSJOs02g0768600protein(Fragment)OS=Oryzasativasubsp.japonicaOX=39947GN=Os02g0768600PE=4SV=1;tr|A3ABR0|A3ABR0_ORYSJUncharacterizedproteinOS=Oryzasativasubsp.japonicaOX=39947GN=OsJ_08520PE=4SV=1;tr|Q6ZGJ7|Q6ZGJ7_ORYSJPutativeinorganicpyrophosphataseOS=Oryzasativasubsp.japonicaO…	tr|Q6ZGJ8|Q6ZGJ8_ORYSJOs02g0768600proteinOS=Oryzasativasubsp.japonicaOX=39947GN=OJ1767_D02.15-2PE=2SV=1	209	220	yes	no	3	2.13e-07	89.301	38997	41552	75745000	596	1363	623			5
ASMGGYISSQTVR	13	0	1355.65	tr|B7EJR0|B7EJR0_ORYSJProteasomesubunitbetatypeOS=Oryzasativasubsp.japonicaOX=39947PE=2SV=1;tr|Q9LST5|Q9LST5_ORYSJProteasomesubunitbetatypeOS=Oryzasativasubsp.japonicaOX=39947GN=OsPBE1PE=2SV=1;tr|Q5VMN4|Q5VMN4_ORYSJProteasomesubunitbetatypeOS=Oryzasativasubsp.japonicaOX=39947GN=Os06g0153800PE=2SV=1;tr|B9FRJ7|B9FRJ7_ORYSJProteasomesubunitbetatypeOS=Oryzasativasubsp.japonicaOX=39947GN=OsJ_20167PE=3…	tr|B7EJR0|B7EJR0_ORYSJProteasomesubunitbetatypeOS=Oryzasativasubsp.japonicaOX=39947PE=2SV=1	27	39	yes	no	2	2.12e-07	88.441	6472.5	10953	33236000	597	984	624			1
ASNILLDSK	9	0	959.529	tr|Q5JN26|Q5JN26_ORYSJOs01g0960400proteinOS=Oryzasativasubsp.japonicaOX=39947GN=P0401G10.25-2PE=3SV=1;tr|A0A0P0VD20|A0A0P0VD20_ORYSJOs01g0960400protein(Fragment)OS=Oryzasativasubsp.japonicaOX=39947GN=Os01g0960400PE=4SV=1;tr|Q5JN27|Q5JN27_ORYSJOs01g0960400proteinOS=Oryzasativasubsp.japonicaOX=39947GN=P0401G10.25-1PE=2SV=1;tr|A0A0P0V9R0|A0A0P0V9R0_ORYSJOs01g0818600protein(Fragment)OS=Oryzasativasub…	tr|Q5JN26|Q5JN26_ORYSJOs01g0960400proteinOS=Oryzasativasubsp.japonicaOX=39947GN=P0401G10.25-2PE=3SV=1	148	156	yes	no	2;3	0.0030314	77.662	35834	51696	56398000	598	618	625			4
ASNPFVNLK	9	0	988.534	sp|Q8H8T0|RGP1_ORYSJUDP-arabinopyranosemutase1OS=Oryzasativasubsp.japonicaOX=39947GN=UAM1PE=1SV=1;sp|Q6Z4G3|RGP3_ORYSJUDP-arabinopyranosemutase3OS=Oryzasativasubsp.japonicaOX=39947GN=UAM3PE=1SV=1	sp|Q8H8T0|RGP1_ORYSJUDP-arabinopyranosemutase1OS=Oryzasativasubsp.japonicaOX=39947GN=UAM1PE=1SV=1	276	284	yes	no	3	0.0026942	84.213	7877.8	12607	39192000	599	504	626			1
ASNPVIMVQAYR	12	0	1347.7	sp|Q6K8J4|ISPG_ORYSJ4-hydroxy-3-methylbut-2-en-1-yldiphosphatesynthase(ferredoxin),chloroplasticOS=Oryzasativasubsp.japonicaOX=39947GN=ISPGPE=2SV=1	sp|Q6K8J4|ISPG_ORYSJ4-hydroxy-3-methylbut-2-en-1-yldiphosphatesynthase(ferredoxin),chloroplasticOS=Oryzasativasubsp.japonicaOX=39947GN=ISPGPE=2SV=1	285	296	yes	yes	3	0.00088123	41.684	3656.8	5016.4	5849800	600	378	627			1
ASNTLSIIDSGIGMTK	16	0	1606.82	tr|E0X6U7|E0X6U7_ORYSJ82kDaheatshockproteinOS=Oryzasativasubsp.japonicaOX=39947PE=2SV=1;sp|Q0J4P2|HSP81_ORYSJHeatshockprotein81-1OS=Oryzasativasubsp.japonicaOX=39947GN=HSP81-1PE=3SV=2;tr|A0A0P0XIF8|A0A0P0XIF8_ORYSJOs08g0500700protein(Fragment)OS=Oryzasativasubsp.japonicaOX=39947GN=Os08g0500700PE=3SV=1;tr|A3BUJ5|A3BUJ5_ORYSJUncharacterizedproteinOS=Oryzasativasubsp.japonicaOX=39947GN=OsJ_27834PE=4…	tr|E0X6U7|E0X6U7_ORYSJ82kDaheatshockproteinOS=Oryzasativasubsp.japonicaOX=39947PE=2SV=1	73	88	yes	no	3	0.00032455	61.641	2541.2	3845.3	10439000	601	197	628			1
ASNTLSIIDSGVGMTK	16	0	1592.81	tr|Q0J0U8|Q0J0U8_ORYSJHeatshockproteinOS=Oryzasativasubsp.japonicaOX=39947GN=Os09g0482400PE=2SV=1;sp|Q69QQ6|HSP82_ORYSJHeatshockprotein81-2OS=Oryzasativasubsp.japonicaOX=39947GN=HSP81-2PE=2SV=1;sp|Q07078|HSP83_ORYSJHeatshockprotein81-3OS=Oryzasativasubsp.japonicaOX=39947GN=HSP81-3PE=1SV=2	tr|Q0J0U8|Q0J0U8_ORYSJHeatshockproteinOS=Oryzasativasubsp.japonicaOX=39947GN=Os09g0482400PE=2SV=1	73	88	yes	no	3	1.42e-05	67.326	5280.1	6254.7	20140000	602	157	629		75	1
ASNVLLDTDLTPK	13	0	1385.74	tr|B9FZK4|B9FZK4_ORYSJUncharacterizedproteinOS=Oryzasativasubsp.japonicaOX=39947GN=OsJ_26393PE=4SV=1;tr|Q6ZKW7|Q6ZKW7_ORYSJOs08g0203400proteinOS=Oryzasativasubsp.japonicaOX=39947GN=Os08g0203400PE=2SV=1;tr|B9FZK5|B9FZK5_ORYSJUncharacterizedproteinOS=Oryzasativasubsp.japonicaOX=39947GN=OsJ_26394PE=4SV=1;tr|A0A0P0XDF2|A0A0P0XDF2_ORYSJOs08g0203600proteinOS=Oryzasativasubsp.japonicaOX=39947GN=Os08g020…	tr|B9FZK4|B9FZK4_ORYSJUncharacterizedproteinOS=Oryzasativasubsp.japonicaOX=39947GN=OsJ_26393PE=4SV=1	684	696	no	no	3	0.0094323	38.787	11177	10027	21784000	603	1242	630			1
ASPPDAAQAAAAFGSK	16	0	1458.71	tr|A3A5J9|A3A5J9_ORYSJUncharacterizedproteinOS=Oryzasativasubsp.japonicaOX=39947GN=OsJ_06256PE=4SV=1	tr|A3A5J9|A3A5J9_ORYSJUncharacterizedproteinOS=Oryzasativasubsp.japonicaOX=39947GN=OsJ_06256PE=4SV=1	55	70	yes	yes	3	1.41e-12	85.734	26215	42798	126240000	604	850	631			4
ASPVSVPLAAVPK	13	0	1234.73	sp|Q5NBT9|TPR1_ORYSJProteinTPR1OS=Oryzasativasubsp.japonicaOX=39947GN=TPR1PE=1SV=1	sp|Q5NBT9|TPR1_ORYSJProteinTPR1OS=Oryzasativasubsp.japonicaOX=39947GN=TPR1PE=1SV=1	212	224	yes	yes	3	8.12e-05	60.49	9159.8	11303	11673000	605	303	632			1
ASQPTDTTTSPLAGR	15	0	1501.74	tr|B9GDI1|B9GDI1_ORYSJUncharacterizedproteinOS=Oryzasativasubsp.japonicaOX=39947GN=OsJ_36349PE=3SV=1	tr|B9GDI1|B9GDI1_ORYSJUncharacterizedproteinOS=Oryzasativasubsp.japonicaOX=39947GN=OsJ_36349PE=3SV=1	366	380	yes	yes	2	0.0015313	45.433	4390.6	8352.8	27535000	606	1304	633			2
ASSFSLAEAK	10	0	1009.51	tr|A3AXY5|A3AXY5_ORYSJUncharacterizedproteinOS=Oryzasativasubsp.japonicaOX=39947GN=OsJ_16379PE=4SV=1;tr|Q7XJX6|Q7XJX6_ORYSJOSJNBa0033G05.3proteinOS=Oryzasativasubsp.japonicaOX=39947GN=Os04g0643100PE=2SV=2	tr|A3AXY5|A3AXY5_ORYSJUncharacterizedproteinOS=Oryzasativasubsp.japonicaOX=39947GN=OsJ_16379PE=4SV=1	65	74	yes	no	3	4.88e-05	103.7	9424.9	7392.9	21654000	607	891	634			1
ASSGDLDNTNIISQILK	17	0	1787.93	tr|A0A0N7KGD8|A0A0N7KGD8_ORYSJOs02g0830100proteinOS=Oryzasativasubsp.japonicaOX=39947GN=Os02g0830100PE=3SV=1;tr|Q6K9T1|Q6K9T1_ORYSJOligopeptidaseA-likeOS=Oryzasativasubsp.japonicaOX=39947GN=Os02g0830100PE=2SV=1;tr|B9F4N9|B9F4N9_ORYSJUncharacterizedproteinOS=Oryzasativasubsp.japonicaOX=39947GN=OsJ_08986PE=3SV=1;tr|A0A0P0VRN6|A0A0P0VRN6_ORYSJOs02g0830100protein(Fragment)OS=Oryzasativasubsp.japonica…	tr|A0A0N7KGD8|A0A0N7KGD8_ORYSJOs02g0830100proteinOS=Oryzasativasubsp.japonicaOX=39947GN=Os02g0830100PE=3SV=1	252	268	yes	no	3	0.00098404	59.862	1273.1	2468.3	95365000	608	576	635			1
ASSLVQSVEQLK	12	0	1287.7	tr|Q8W3D2|Q8W3D2_ORYSJPutativedehydrogenaseOS=Oryzasativasubsp.japonicaOX=39947GN=OJ1136E01.14PE=4SV=1;sp|Q10A77|TIC62_ORYSJProteinTIC62,chloroplasticOS=Oryzasativasubsp.japonicaOX=39947GN=TIC62PE=1SV=1	tr|Q8W3D2|Q8W3D2_ORYSJPutativedehydrogenaseOS=Oryzasativasubsp.japonicaOX=39947GN=OJ1136E01.14PE=4SV=1	109	120	yes	no	3	0.00026978	58.172	2908.2	4537	10173000	609	224	636			1
ASTAGGSGGFSGGGGSNMLR	20	0	1726.77	tr|Q2RBP5|Q2RBP5_ORYSJProteintransportproteinSec61subunitbetaOS=Oryzasativasubsp.japonicaOX=39947GN=Os11g0104050PE=2SV=1;tr|Q2QYX6|Q2QYX6_ORYSJProteintransportproteinSec61subunitbetaOS=Oryzasativasubsp.japonicaOX=39947GN=LOC_Os12g01260PE=3SV=1	tr|Q2RBP5|Q2RBP5_ORYSJProteintransportproteinSec61subunitbetaOS=Oryzasativasubsp.japonicaOX=39947GN=Os11g0104050PE=2SV=1	41	60	yes	no	3	0.000192	48.51	10354	10417	56614000	610	1518	637		268	1
ASTSDFTK	8	0	855.397	tr|Q9SDG5|Q9SDG5_ORYSJIsocitratedehydrogenase[NAD]subunit,mitochondrialOS=Oryzasativasubsp.japonicaOX=39947GN=Os01g0276100PE=2SV=1	tr|Q9SDG5|Q9SDG5_ORYSJIsocitratedehydrogenase[NAD]subunit,mitochondrialOS=Oryzasativasubsp.japonicaOX=39947GN=Os01g0276100PE=2SV=1	349	356	yes	yes	3	0.011332	65.252	11354	17309	14936000	611	2085	638			1
ASTVEQIR	8	0	902.482	tr|Q8HCR5|Q8HCR5_ORYSJUncharacterizedproteinOS=Oryzasativasubsp.japonicaOX=39947GN=orf25PE=4SV=2;tr|Q2QUV8|Q2QUV8_ORYSJMitochondrial22kDaprotein,putative,expressedOS=Oryzasativasubsp.japonicaOX=39947GN=LOC_Os12g14930PE=4SV=1;tr|Q2F937|Q2F937_ORYSJUncharacterizedproteinOS=Oryzasativasubsp.japonicaOX=39947GN=orf25PE=4SV=1	tr|Q8HCR5|Q8HCR5_ORYSJUncharacterizedproteinOS=Oryzasativasubsp.japonicaOX=39947GN=orf25PE=4SV=2	171	178	yes	no	2	0.020331	86.833	14974	22576	284490000	612	1480	639			2
ASVCLDSTGK	10	0	1036.49	tr|A0A0P0XDE8|A0A0P0XDE8_ORYSJOs08g0242700protein(Fragment)OS=Oryzasativasubsp.japonicaOX=39947GN=Os08g0242700PE=4SV=1;tr|B9FZT1|B9FZT1_ORYSJUncharacterizedproteinOS=Oryzasativasubsp.japonicaOX=39947GN=OsJ_26556PE=4SV=1;sp|Q0J709|UP12_ORYSJACTdomain-containingproteinDS12,chloroplasticOS=Oryzasativasubsp.japonicaOX=39947GN=Os08g0242700PE=4SV=2	tr|A0A0P0XDE8|A0A0P0XDE8_ORYSJOs08g0242700protein(Fragment)OS=Oryzasativasubsp.japonicaOX=39947GN=Os08g0242700PE=4SV=1	57	66	yes	no	3	0.0072807	50.108	19585	20105	59247000	613	200	640			2
ASVDEFVK	8	0	893.449	tr|Q9AS12|Q9AS12_ORYSJPeroxidaseOS=Oryzasativasubsp.japonicaOX=39947GN=prx16PE=3SV=1	tr|Q9AS12|Q9AS12_ORYSJPeroxidaseOS=Oryzasativasubsp.japonicaOX=39947GN=prx16PE=3SV=1	281	288	yes	yes	2;3	0.011546	112.17	69578	56566	395080000	614	2062	641			5
ASVPTVK	7	0	700.412	tr|Q6H6C7|Q6H6C7_ORYSJPhosphoglyceratekinaseOS=Oryzasativasubsp.japonicaOX=39947GN=Os02g0169300PE=2SV=1	tr|Q6H6C7|Q6H6C7_ORYSJPhosphoglyceratekinaseOS=Oryzasativasubsp.japonicaOX=39947GN=Os02g0169300PE=2SV=1	44	50	yes	yes	2;3	0.011646	107.66	48745	64413	125500000	615	1722	642			3
ASVQEMK	7	0	791.385	tr|Q7XSS2|Q7XSS2_ORYSJOSJNBa0041A02.10proteinOS=Oryzasativasubsp.japonicaOX=39947GN=OSJNBa0041A02.10PE=3SV=2;tr|Q0JAF4|Q0JAF4_ORYSJOs04g0602100proteinOS=Oryzasativasubsp.japonicaOX=39947GN=Os04g0602100PE=2SV=1	tr|Q7XSS2|Q7XSS2_ORYSJOSJNBa0041A02.10proteinOS=Oryzasativasubsp.japonicaOX=39947GN=OSJNBa0041A02.10PE=3SV=2	249	255	yes	no	3	0.019418	79.116	21380	23327	45820000	616	1397	643;644		249	2
ASVTVQPFR	9	0	1003.55	tr|Q0D3X3|Q0D3X3_ORYSJOs07g0661300protein(Fragment)OS=Oryzasativasubsp.japonicaOX=39947GN=Os07g0661300PE=4SV=1;tr|Q7EZY9|Q7EZY9_ORYSJPutativeubiquitin-specificproteaseOS=Oryzasativasubsp.japonicaOX=39947GN=P0496C02.127PE=3SV=1;tr|B9FUP4|B9FUP4_ORYSJUncharacterizedproteinOS=Oryzasativasubsp.japonicaOX=39947GN=OsJ_25454PE=3SV=1	tr|Q0D3X3|Q0D3X3_ORYSJOs07g0661300protein(Fragment)OS=Oryzasativasubsp.japonicaOX=39947GN=Os07g0661300PE=4SV=1	321	329	yes	no	2	0.0051738	75.738	10199	14647	11017000	618	1207	646			1
ASWCVANLAVGNSR	14	0	1503.73	tr|A0A0P0X7J0|A0A0P0X7J0_ORYSJOs07g0539400proteinOS=Oryzasativasubsp.japonicaOX=39947GN=Os07g0539400PE=3SV=1;tr|A3BKR0|A3BKR0_ORYSJOs07g0539400proteinOS=Oryzasativasubsp.japonicaOX=39947GN=Os07g0539400PE=3SV=1;tr|Q6YVU2|Q6YVU2_ORYSJPutativebeta-1,3-glucanaseOS=Oryzasativasubsp.japonicaOX=39947GN=P0696F12.37PE=3SV=1	tr|A0A0P0X7J0|A0A0P0X7J0_ORYSJOs07g0539400proteinOS=Oryzasativasubsp.japonicaOX=39947GN=Os07g0539400PE=3SV=1	340	353	yes	no	3	0.019943	21.831	3898.4	7389.4	13847000	619	736	647			1
ASYTMQLAK	9	0	1011.51	tr|B9FGD1|B9FGD1_ORYSJElongationfactorG,chloroplasticOS=Oryzasativasubsp.japonicaOX=39947GN=OsJ_15609PE=3SV=1;tr|Q7XQQ7|Q7XQQ7_ORYSJElongationfactorG,mitochondrialOS=Oryzasativasubsp.japonicaOX=39947GN=OSJNBa0091D06.15PE=3SV=2;tr|Q0JBE3|Q0JBE3_ORYSJOs04g0538100protein(Fragment)OS=Oryzasativasubsp.japonicaOX=39947GN=Os04g0538100PE=4SV=1	tr|B9FGD1|B9FGD1_ORYSJElongationfactorG,chloroplasticOS=Oryzasativasubsp.japonicaOX=39947GN=OsJ_15609PE=3SV=1	701	709	yes	no	3	0.0020549	89.355	18229	30930	57712000	620	1143	648			2
ATADDAVLLR	10	0	1043.56	tr|Q75LJ9|Q75LJ9_ORYSJHarpin-inducedprotein1containingprotein,expressedOS=Oryzasativasubsp.japonicaOX=39947GN=LOC_Os03g62010PE=2SV=1	tr|Q75LJ9|Q75LJ9_ORYSJHarpin-inducedprotein1containingprotein,expressedOS=Oryzasativasubsp.japonicaOX=39947GN=LOC_Os03g62010PE=2SV=1	48	57	yes	yes	2	0.021679	46.158	23210	28097	30107000	621	1863	649			2
ATAELLFGADNPVLK	15	0	1557.84	tr|Q6KAJ2|Q6KAJ2_ORYSJAspartateaminotransferaseOS=Oryzasativasubsp.japonicaOX=39947GN=Os02g0797500PE=2SV=1	tr|Q6KAJ2|Q6KAJ2_ORYSJAspartateaminotransferaseOS=Oryzasativasubsp.japonicaOX=39947GN=Os02g0797500PE=2SV=1	133	147	yes	yes	2;3;4	0.00041857	49.31	4510.3	8858.1	206100000	622	1755	650			4
ATAFGLMK	8	0	837.442	tr|B7EVB8|B7EVB8_ORYSJGlucose-1-phosphateadenylyltransferaseOS=Oryzasativasubsp.japonicaOX=39947PE=2SV=1;sp|P15280|GLGS2_ORYSJGlucose-1-phosphateadenylyltransferasesmallsubunit2,chloroplastic/amyloplastic/cytosolicOS=Oryzasativasubsp.japonicaOX=39947GN=AGPS2PE=1SV=4;tr|B8XEE2|B8XEE2_ORYSJGlucose-1-phosphateadenylyltransferase(Fragment)OS=Oryzasativasubsp.japonicaOX=39947GN=AGPasePE=3SV=1;tr|B8XEE…	tr|B7EVB8|B7EVB8_ORYSJGlucose-1-phosphateadenylyltransferaseOS=Oryzasativasubsp.japonicaOX=39947PE=2SV=1	206	213	yes	no	3	0.0043983	87.323	13594	21313	31545000	623	108	651		42	2
ATAGDTHLGGEDFDNR	16	0	1674.72	tr|Q10NA9|Q10NA9_ORYSJ70kDaheatshockproteinOS=Oryzasativasubsp.japonicaOX=39947GN=Os03g0276500PE=2SV=1;tr|Q53NM9|Q53NM9_ORYSJDnaK-typemolecularchaperonehsp70-riceOS=Oryzasativasubsp.japonicaOX=39947GN=Os11g0703900PE=3SV=1;tr|Q2QZ41|Q2QZ41_ORYSJHeatshockcognate70kDaprotein,putative,expressedOS=Oryzasativasubsp.japonicaOX=39947GN=LOC_Os11g47760PE=3SV=2;tr|A3CDZ7|A3CDZ7_ORYSJUncharacterizedproteinOS…	tr|Q10NA9|Q10NA9_ORYSJ70kDaheatshockproteinOS=Oryzasativasubsp.japonicaOX=39947GN=Os03g0276500PE=2SV=1	227	242	no	no	3	5.35e-08	76.358	9084.8	11057	51462000	624	1457;1545;1974	652			1
ATAQVSQAGSGGLGR	15	0	1358.69	tr|B9F7B7|B9F7B7_ORYSJUncharacterizedproteinOS=Oryzasativasubsp.japonicaOX=39947GN=OsJ_10340PE=4SV=1;tr|Q10N97|Q10N97_ORYSJ33kDasecretoryprotein,putative,expressedOS=Oryzasativasubsp.japonicaOX=39947GN=Os03g0277700PE=4SV=1	tr|B9F7B7|B9F7B7_ORYSJUncharacterizedproteinOS=Oryzasativasubsp.japonicaOX=39947GN=OsJ_10340PE=4SV=1	141	155	yes	no	2	7.06e-05	57.019	2388.4	6367.3	64326000	625	1086	653			1
ATAVPLR	7	0	726.439	tr|Q84S04|Q84S04_ORYSJOs08g0152400proteinOS=Oryzasativasubsp.japonicaOX=39947GN=OJ1349_D05.115PE=3SV=1;tr|A3BPP5|A3BPP5_ORYSJUncharacterizedproteinOS=Oryzasativasubsp.japonicaOX=39947GN=OsJ_26059PE=3SV=1;tr|A0A0P0XBR4|A0A0P0XBR4_ORYSJOs08g0152400protein(Fragment)OS=Oryzasativasubsp.japonicaOX=39947GN=Os08g0152400PE=3SV=1;tr|Q0DCH5|Q0DCH5_ORYSJOs06g0328900protein(Fragment)OS=Oryzasativasubsp.japon…	tr|Q84S04|Q84S04_ORYSJOs08g0152400proteinOS=Oryzasativasubsp.japonicaOX=39947GN=OJ1349_D05.115PE=3SV=1	502	508	yes	no	2	0.018314	63.287	0	0	0	626	1971	654			1
ATDLNQGVVYGVR	13	0	1390.72	tr|B9FI18|B9FI18_ORYSJUncharacterizedproteinOS=Oryzasativasubsp.japonicaOX=39947GN=OsJ_18396PE=4SV=1;tr|Q60E66|Q60E66_ORYSJOs05g0387200proteinOS=Oryzasativasubsp.japonicaOX=39947GN=Os05g0387200PE=2SV=1;tr|A0A0P0WLW1|A0A0P0WLW1_ORYSJOs05g0387200protein(Fragment)OS=Oryzasativasubsp.japonicaOX=39947GN=Os05g0387200PE=4SV=1	tr|B9FI18|B9FI18_ORYSJUncharacterizedproteinOS=Oryzasativasubsp.japonicaOX=39947GN=OsJ_18396PE=4SV=1	287	299	yes	no	2;3	1.11e-06	66.19	21287	32407	130650000	627	1149	655			3
ATDMAVVEQNEAK	13	0	1404.66	tr|Q9FUD8|Q9FUD8_ORYSJPutativeglutathioneS-transferaseOsGSTF3OS=Oryzasativasubsp.japonicaOX=39947PE=2SV=1;tr|Q8H8E0|Q8H8E0_ORYSJGlutathioneS-transferase,N-terminaldomaincontainingprotein,expressedOS=Oryzasativasubsp.japonicaOX=39947GN=Os03g0135300PE=2SV=1	tr|Q9FUD8|Q9FUD8_ORYSJPutativeglutathioneS-transferaseOsGSTF3OS=Oryzasativasubsp.japonicaOX=39947PE=2SV=1	133	145	yes	no	3	0.016377	33.782	8805.8	10137	8465700	628	2002	656			1
ATDVMIAGK	9	0	904.469	tr|Q84VE1|Q84VE1_ORYSJAdenosylhomocysteinaseOS=Oryzasativasubsp.japonicaOX=39947GN=OsJ_33804PE=2SV=1;tr|Q0ISV7|Q0ISV7_ORYSJAdenosylhomocysteinase(Fragment)OS=Oryzasativasubsp.japonicaOX=39947GN=Os11g0455500PE=3SV=2;tr|A0A0P0Y1Y5|A0A0P0Y1Y5_ORYSJAdenosylhomocysteinase(Fragment)OS=Oryzasativasubsp.japonicaOX=39947GN=Os11g0455500PE=3SV=1;tr|H2KW56|H2KW56_ORYSJAdenosylhomocysteinaseOS=Oryzasativasubs…	tr|Q84VE1|Q84VE1_ORYSJAdenosylhomocysteinaseOS=Oryzasativasubsp.japonicaOX=39947GN=OsJ_33804PE=2SV=1	255	263	yes	no	2;3	0.0061785	63.486	24219	51526	82218000	629	787	657			4
ATEAELLSK	9	0	960.513	tr|Q6ZI86|Q6ZI86_ORYSJDehydrogenase-likeproteinOS=Oryzasativasubsp.japonicaOX=39947GN=Os02g0556100PE=2SV=1	tr|Q6ZI86|Q6ZI86_ORYSJDehydrogenase-likeproteinOS=Oryzasativasubsp.japonicaOX=39947GN=Os02g0556100PE=2SV=1	192	200	yes	yes	3	0.010163	48.64	6564.1	8640.8	21205000	630	1833	658			1
ATEGVPGVGR	10	0	941.493	tr|Q7X806|Q7X806_ORYSJOSJNBa0041A02.4proteinOS=Oryzasativasubsp.japonicaOX=39947GN=Os04g0601400PE=2SV=2	tr|Q7X806|Q7X806_ORYSJOSJNBa0041A02.4proteinOS=Oryzasativasubsp.japonicaOX=39947GN=Os04g0601400PE=2SV=2	134	143	yes	yes	2	0.0034726	60.91	28370	32195	64898000	631	1892	659			2
ATEIEVGVVR	10	0	1071.59	sp|Q9LSU3|PSA6_ORYSJProteasomesubunitalphatype-6OS=Oryzasativasubsp.japonicaOX=39947GN=PAA1PE=2SV=1;tr|Q10QW8|Q10QW8_ORYSJProteasomesubunitalphatypeOS=Oryzasativasubsp.japonicaOX=39947GN=LOC_Os03g08280PE=3SV=1	sp|Q9LSU3|PSA6_ORYSJProteasomesubunitalphatype-6OS=Oryzasativasubsp.japonicaOX=39947GN=PAA1PE=2SV=1	212	221	yes	no	2;3	0.00057244	93.178	32919	33213	128500000	632	553	660			5
ATEILNK	7	0	787.444	tr|Q5JNB0|Q5JNB0_ORYSJCysteinesynthaseOS=Oryzasativasubsp.japonicaOX=39947GN=Os01g0978100PE=2SV=1	tr|Q5JNB0|Q5JNB0_ORYSJCysteinesynthaseOS=Oryzasativasubsp.japonicaOX=39947GN=Os01g0978100PE=2SV=1	204	210	yes	yes	2;3	0.011017	119.89	57680	93684	1421300000	633	1560	661			9
ATEPHACLNNFTN	13	0	1487.65	sp|Q75KD7|AOC_ORYSJAlleneoxidecyclase,chloroplasticOS=Oryzasativasubsp.japonicaOX=39947GN=AOCPE=1SV=1	sp|Q75KD7|AOC_ORYSJAlleneoxidecyclase,chloroplasticOS=Oryzasativasubsp.japonicaOX=39947GN=AOCPE=1SV=1	228	240	yes	yes	2	0.0021725	52.278	8032.9	3801	26957000	634	437	662			1
ATETALVLAGR	11	0	1100.62	sp|Q6ESF0|GL24_ORYSJGermin-likeprotein2-4OS=Oryzasativasubsp.japonicaOX=39947GN=Os02g0532500PE=2SV=1	sp|Q6ESF0|GL24_ORYSJGermin-likeprotein2-4OS=Oryzasativasubsp.japonicaOX=39947GN=Os02g0532500PE=2SV=1	120	130	yes	yes	2;3	1.19e-11	148.32	33570	20407	395210000	635	357	663			3
ATFDCLMK	8	0	984.441	tr|Q84M35|Q84M35_ORYSJ40SribosomalproteinS2,putative,expressedOS=Oryzasativasubsp.japonicaOX=39947GN=Os03g0807800PE=2SV=1;tr|B9F6V9|B9F6V9_ORYSJUncharacterizedproteinOS=Oryzasativasubsp.japonicaOX=39947GN=OsJ_13042PE=3SV=1;tr|Q6ZIW7|Q6ZIW7_ORYSJPutative40SribosomalproteinS2OS=Oryzasativasubsp.japonicaOX=39947GN=OJ1119_B04.29PE=3SV=1;tr|Q0D7V1|Q0D7V1_ORYSJOs07g0207400protein(Fragment)OS=Oryzasativ…	tr|Q84M35|Q84M35_ORYSJ40SribosomalproteinS2,putative,expressedOS=Oryzasativasubsp.japonicaOX=39947GN=Os03g0807800PE=2SV=1	222	229	yes	no	3	0.016871	51.854	4579.7	8176.2	24165000	636	1081	664			1
ATFDNPEYDK	10	0	1198.51	tr|B9F813|B9F813_ORYSJOs04g0234600proteinOS=Oryzasativasubsp.japonicaOX=39947GN=Os04g0234600PE=3SV=1;tr|Q7XRT0|Q7XRT0_ORYSJOSJNBa0042F21.13proteinOS=Oryzasativasubsp.japonicaOX=39947GN=Os04g0234600PE=3SV=2	tr|B9F813|B9F813_ORYSJOs04g0234600proteinOS=Oryzasativasubsp.japonicaOX=39947GN=Os04g0234600PE=3SV=1	266	275	yes	no	2;3	0.00077328	79.974	61294	104380	472940000	637	1092	665			8
ATGAAPGIFR	10	0	959.519	sp|P93844|PLDA2_ORYSJPhospholipaseDalpha2OS=Oryzasativasubsp.japonicaOX=39947GN=PLD2PE=2SV=2	sp|P93844|PLDA2_ORYSJPhospholipaseDalpha2OS=Oryzasativasubsp.japonicaOX=39947GN=PLD2PE=2SV=2	26	35	yes	yes	2	0.0038441	74.301	10850	19500	21571000	638	153	666			1
ATGDNVGPLLVK	12	0	1182.66	tr|Q0D6L9|Q0D6L9_ORYSJOs07g0467200proteinOS=Oryzasativasubsp.japonicaOX=39947GN=Os07g0467200PE=4SV=1	tr|Q0D6L9|Q0D6L9_ORYSJOs07g0467200proteinOS=Oryzasativasubsp.japonicaOX=39947GN=Os07g0467200PE=4SV=1	97	108	yes	yes	2;3	8.6e-06	72.089	29079	27644	196780000	639	1330	667			3
ATGFVWLR	8	0	948.518	tr|Q9LE07|Q9LE07_ORYSJOs01g0210600proteinOS=Oryzasativasubsp.japonicaOX=39947GN=Os01g0210600PE=2SV=1	tr|Q9LE07|Q9LE07_ORYSJOs01g0210600proteinOS=Oryzasativasubsp.japonicaOX=39947GN=Os01g0210600PE=2SV=1	53	60	yes	yes	2	0.033589	55.676	16761	11344	11794000	640	2075	668			1
ATIFPHNVGLGATR	14	0	1452.78	tr|Q10CU9|Q10CU9_ORYSJGlycosylhydrolasefamily3Nterminaldomaincontainingprotein,expressedOS=Oryzasativasubsp.japonicaOX=39947GN=OSJNBa0069E14.7PE=2SV=1	tr|Q10CU9|Q10CU9_ORYSJGlycosylhydrolasefamily3Nterminaldomaincontainingprotein,expressedOS=Oryzasativasubsp.japonicaOX=39947GN=OSJNBa0069E14.7PE=2SV=1	128	141	yes	yes	2;3	1.08e-10	83.692	32377	34228	146800000	642	1434	670			4
ATIGADFLTK	10	0	1035.56	tr|Q75IJ1|Q75IJ1_ORYSJOs05g0516600proteinOS=Oryzasativasubsp.japonicaOX=39947GN=Os05g0516600PE=2SV=1;tr|Q5N7Z9|Q5N7Z9_ORYSJOs01g0227300proteinOS=Oryzasativasubsp.japonicaOX=39947GN=Os01g0227300PE=2SV=1	tr|Q75IJ1|Q75IJ1_ORYSJOs05g0516600proteinOS=Oryzasativasubsp.japonicaOX=39947GN=Os05g0516600PE=2SV=1	39	48	yes	no	3	0.00059483	70.1	5704.9	7570.8	21036000	643	1852	671			1
ATIGADFVTK	10	0	1021.54	tr|Q5JLU1|Q5JLU1_ORYSJOs01g0714900proteinOS=Oryzasativasubsp.japonicaOX=39947GN=Os01g0714900PE=2SV=1;tr|Q0DGE4|Q0DGE4_ORYSJOs05g0536900proteinOS=Oryzasativasubsp.japonicaOX=39947GN=Os05g0536900PE=2SV=1;tr|B9EZ48|B9EZ48_ORYSJUncharacterizedproteinOS=Oryzasativasubsp.japonicaOX=39947GN=OsJ_03242PE=4SV=1;tr|Q6L5I0|Q6L5I0_ORYSJPutativeGTPaseOS=Oryzasativasubsp.japonicaOX=39947GN=OJ1741_B01.14PE=4SV=1	tr|Q5JLU1|Q5JLU1_ORYSJOs01g0714900proteinOS=Oryzasativasubsp.japonicaOX=39947GN=Os01g0714900PE=2SV=1	40	49	yes	no	2;3	0.00056262	62.303	14832	18271	16939000	644	1556	672			2
ATLAQLGFEK	10	0	1076.59	sp|Q69RJ0|GLTB_ORYSJFerredoxin-dependentglutamatesynthase,chloroplasticOS=Oryzasativasubsp.japonicaOX=39947GN=GLUPE=2SV=2;tr|B9FUN5|B9FUN5_ORYSJUncharacterizedproteinOS=Oryzasativasubsp.japonicaOX=39947GN=OsJ_25434PE=4SV=1;tr|A0A0P0X9S7|A0A0P0X9S7_ORYSJOs07g0658400protein(Fragment)OS=Oryzasativasubsp.japonicaOX=39947GN=Os07g0658400PE=4SV=1	sp|Q69RJ0|GLTB_ORYSJFerredoxin-dependentglutamatesynthase,chloroplasticOS=Oryzasativasubsp.japonicaOX=39947GN=GLUPE=2SV=2	1274	1283	yes	no	2;3	9.3e-05	116.3	18814	48567	355470000	645	334	673			4
ATLLNTK	7	0	759.449	tr|Q8S1N3|Q8S1N3_ORYSJOs01g0868900proteinOS=Oryzasativasubsp.japonicaOX=39947GN=Os01g0868900PE=4SV=1;tr|A0A0P0VAU9|A0A0P0VAU9_ORYSJOs01g0868900protein(Fragment)OS=Oryzasativasubsp.japonicaOX=39947GN=Os01g0868900PE=4SV=1;tr|A2ZZZ5|A2ZZZ5_ORYSJUncharacterizedproteinOS=Oryzasativasubsp.japonicaOX=39947GN=OsJ_04216PE=4SV=1	tr|Q8S1N3|Q8S1N3_ORYSJOs01g0868900proteinOS=Oryzasativasubsp.japonicaOX=39947GN=Os01g0868900PE=4SV=1	467	473	yes	no	3	0.018115	91.906	6601.2	18448	8945000	646	2027	674			1
ATLLNTKPAPEAAAYSSR	18	1	1859.97	tr|Q8S1N3|Q8S1N3_ORYSJOs01g0868900proteinOS=Oryzasativasubsp.japonicaOX=39947GN=Os01g0868900PE=4SV=1;tr|A0A0P0VAU9|A0A0P0VAU9_ORYSJOs01g0868900protein(Fragment)OS=Oryzasativasubsp.japonicaOX=39947GN=Os01g0868900PE=4SV=1;tr|A2ZZZ5|A2ZZZ5_ORYSJUncharacterizedproteinOS=Oryzasativasubsp.japonicaOX=39947GN=OsJ_04216PE=4SV=1	tr|Q8S1N3|Q8S1N3_ORYSJOs01g0868900proteinOS=Oryzasativasubsp.japonicaOX=39947GN=Os01g0868900PE=4SV=1	467	484	yes	no	3;4	0.00073673	65.716	6318	15704	33113000	647	2027	675			2
ATLLTPEVLK	10	0	1083.65	tr|Q6KA00|Q6KA00_ORYSJOs02g0822600proteinOS=Oryzasativasubsp.japonicaOX=39947GN=OJ1119_A01.23-1PE=2SV=1;tr|A3ACT6|A3ACT6_ORYSJUncharacterizedproteinOS=Oryzasativasubsp.japonicaOX=39947GN=OsJ_08925PE=3SV=1	tr|Q6KA00|Q6KA00_ORYSJOs02g0822600proteinOS=Oryzasativasubsp.japonicaOX=39947GN=OJ1119_A01.23-1PE=2SV=1	75	84	yes	no	2;3	4.88e-05	107.66	44945	44981	223070000	648	1754	676			5
ATLSIGNVLPIR	12	0	1252.75	tr|Q2QNF3|Q2QNF3_ORYSJ60SribosomalproteinL2OS=Oryzasativasubsp.japonicaOX=39947GN=Os12g0567700PE=2SV=1	tr|Q2QNF3|Q2QNF3_ORYSJ60SribosomalproteinL2OS=Oryzasativasubsp.japonicaOX=39947GN=Os12g0567700PE=2SV=1	94	105	yes	yes	2	0.0042572	50.978	5757	7650.4	18884000	649	1490	677			1
ATNTILATGGYGR	13	0	1293.67	sp|Q6ZDY8|SDHA_ORYSJSuccinatedehydrogenase[ubiquinone]flavoproteinsubunit,mitochondrialOS=Oryzasativasubsp.japonicaOX=39947GN=SDH1PE=1SV=1;tr|B9FVD6|B9FVD6_ORYSJUncharacterizedproteinOS=Oryzasativasubsp.japonicaOX=39947GN=OsJ_23002PE=4SV=1;tr|A0A0P0X2D8|A0A0P0X2D8_ORYSJOs07g0134800protein(Fragment)OS=Oryzasativasubsp.japonicaOX=39947GN=Os07g0134800PE=4SV=1	sp|Q6ZDY8|SDHA_ORYSJSuccinatedehydrogenase[ubiquinone]flavoproteinsubunit,mitochondrialOS=Oryzasativasubsp.japonicaOX=39947GN=SDH1PE=1SV=1	234	246	yes	no	2;3	1.6e-09	58.676	2841.9	7255.7	138900000	650	417	678			2
ATPAPPVGPALGAK	14	0	1245.71	tr|Q9AYT6|Q9AYT6_ORYSJ50SribosomalproteinL11,chloroplast,putative,expressedOS=Oryzasativasubsp.japonicaOX=39947GN=LOC_Os03g03020PE=2SV=1;tr|Q8H8H8|Q8H8H8_ORYSJPutativeplastidribosomalproteinL11OS=Oryzasativasubsp.japonicaOX=39947GN=OJ1126B12.3PE=3SV=1;tr|A0A0P0VSE5|A0A0P0VSE5_ORYSJOs03g0122200protein(Fragment)OS=Oryzasativasubsp.japonicaOX=39947GN=Os03g0122200PE=3SV=1	tr|Q9AYT6|Q9AYT6_ORYSJ50SribosomalproteinL11,chloroplast,putative,expressedOS=Oryzasativasubsp.japonicaOX=39947GN=LOC_Os03g03020PE=2SV=1	76	89	yes	no	2;3	3.01e-08	73.881	10911	13235	96365000	651	649	679			2
ATPELLAR	8	0	869.497	sp|Q7XUG1|MASY_ORYSJMalatesynthaseOS=Oryzasativasubsp.japonicaOX=39947GN=MSPE=2SV=1;tr|B9FFT9|B9FFT9_ORYSJMalatesynthaseOS=Oryzasativasubsp.japonicaOX=39947GN=OsJ_15256PE=3SV=1	sp|Q7XUG1|MASY_ORYSJMalatesynthaseOS=Oryzasativasubsp.japonicaOX=39947GN=MSPE=2SV=1	496	503	yes	no	2	0.0040895	60.76	10839	6228.3	117580000	652	471	680			2
ATPEQVSDYTLK	12	0	1350.67	sp|Q40677|ALFP_ORYSJFructose-bisphosphatealdolase,chloroplasticOS=Oryzasativasubsp.japonicaOX=39947GN=ALDPPE=1SV=2;tr|Q2RA02|Q2RA02_ORYSJFructose-bisphosphatealdolaseOS=Oryzasativasubsp.japonicaOX=39947GN=LOC_Os11g07020PE=3SV=1;tr|Q53P93|Q53P93_ORYSJFructose-bisphosphatealdolaseOS=Oryzasativasubsp.japonicaOX=39947GN=LOC_Os11g07020PE=2SV=1;tr|Q53P94|Q53P94_ORYSJFructose-bisphosphatealdolaseclass-I…	sp|Q40677|ALFP_ORYSJFructose-bisphosphatealdolase,chloroplasticOS=Oryzasativasubsp.japonicaOX=39947GN=ALDPPE=1SV=2	271	282	yes	no	2;3;4	3.98e-06	94.616	79936	156560	2713100000	653	279	681			14
ATQFANK	7	0	778.397	tr|Q0E471|Q0E471_ORYSJOs02g0133300proteinOS=Oryzasativasubsp.japonicaOX=39947GN=Os02g0133300PE=4SV=1;tr|Q6Z6I4|Q6Z6I4_ORYSJStructuralmaintenanceofchromosomesproteinOS=Oryzasativasubsp.japonicaOX=39947GN=P0030G11.15PE=3SV=1;tr|B9F2B0|B9F2B0_ORYSJUncharacterizedproteinOS=Oryzasativasubsp.japonicaOX=39947GN=OsJ_05272PE=4SV=1;tr|B9F2B2|B9F2B2_ORYSJUncharacterizedproteinOS=Oryzasativasubsp.japonicaOX=…	tr|Q0E471|Q0E471_ORYSJOs02g0133300proteinOS=Oryzasativasubsp.japonicaOX=39947GN=Os02g0133300PE=4SV=1	331	337	yes	no	2	0.033786	58.577	0	0	0	654	1373	682			1
ATSLVEFTGDGR	12	0	1251.61	tr|Q75HW4|Q75HW4_ORYSJOs05g0395000proteinOS=Oryzasativasubsp.japonicaOX=39947GN=Os05g0395000PE=2SV=1	tr|Q75HW4|Q75HW4_ORYSJOs05g0395000proteinOS=Oryzasativasubsp.japonicaOX=39947GN=Os05g0395000PE=2SV=1	445	456	yes	yes	2	1.13e-10	125.75	51270	66056	1465100000	655	1847	683			6
ATTIADIPR	9	0	956.529	sp|Q0JMH0|HACL_ORYSJ2-hydroxyacyl-CoAlyaseOS=Oryzasativasubsp.japonicaOX=39947GN=Os01g0505400PE=3SV=3;tr|B7EAG8|B7EAG8_ORYSJOs01g0505400proteinOS=Oryzasativasubsp.japonicaOX=39947GN=Os01g0505400PE=2SV=1	sp|Q0JMH0|HACL_ORYSJ2-hydroxyacyl-CoAlyaseOS=Oryzasativasubsp.japonicaOX=39947GN=Os01g0505400PE=3SV=3	140	148	yes	no	2;3	0.0026253	140.5	31407	40432	366840000	656	219	684			3
ATTILASIPGR	11	0	1098.64	tr|A0A0P0XUE4|A0A0P0XUE4_ORYSJOs10g0390500protein(Fragment)OS=Oryzasativasubsp.japonicaOX=39947GN=Os10g0390500PE=4SV=1;tr|Q338N8|Q338N8_ORYSJAlanineaminotransferaseOS=Oryzasativasubsp.japonicaOX=39947GN=LOC_Os10g25130PE=2SV=1;tr|Q94HC5|Q94HC5_ORYSJPutativealanineaminotransferaseOS=Oryzasativasubsp.japonicaOX=39947GN=OSJNBb0061I18.10PE=4SV=1	tr|A0A0P0XUE4|A0A0P0XUE4_ORYSJOs10g0390500protein(Fragment)OS=Oryzasativasubsp.japonicaOX=39947GN=Os10g0390500PE=4SV=1	98	108	yes	no	2;3	1.01e-09	155.42	15067	16359	52750000	657	779	685			2
ATTPFDGQKPGTSGLR	16	1	1631.83	tr|Q9AUQ4|Q9AUQ4_ORYSJOs03g0712700proteinOS=Oryzasativasubsp.japonicaOX=39947GN=OSJNBb0033N16.5PE=2SV=1;tr|A0A0P0W241|A0A0P0W241_ORYSJOs03g0712700proteinOS=Oryzasativasubsp.japonicaOX=39947GN=Os03g0712700PE=4SV=1	tr|Q9AUQ4|Q9AUQ4_ORYSJOs03g0712700proteinOS=Oryzasativasubsp.japonicaOX=39947GN=OSJNBb0033N16.5PE=2SV=1	10	25	yes	no	3	0.0034332	42.813	11040	16023	60273000	658	2065	686			1
ATVAEFLSK	9	0	964.523	tr|B9FY47|B9FY47_ORYSJUncharacterizedproteinOS=Oryzasativasubsp.japonicaOX=39947GN=OsJ_24911PE=4SV=1;tr|Q0D536|Q0D536_ORYSJOs07g0585100proteinOS=Oryzasativasubsp.japonicaOX=39947GN=Os07g0585100PE=2SV=1	tr|B9FY47|B9FY47_ORYSJUncharacterizedproteinOS=Oryzasativasubsp.japonicaOX=39947GN=OsJ_24911PE=4SV=1	158	166	yes	no	3	0.0035884	67.993	3772.1	5786.6	4224500	659	1228	687			1
ATVPLNADVYESTVPSAGR	19	0	1945.97	tr|Q69LE4|Q69LE4_ORYSJOs07g0168600proteinOS=Oryzasativasubsp.japonicaOX=39947GN=Os07g0168600PE=2SV=1;tr|Q0D8C5|Q0D8C5_ORYSJOs07g0168600protein(Fragment)OS=Oryzasativasubsp.japonicaOX=39947GN=Os07g0168600PE=3SV=1	tr|Q69LE4|Q69LE4_ORYSJOs07g0168600proteinOS=Oryzasativasubsp.japonicaOX=39947GN=Os07g0168600PE=2SV=1	156	174	yes	no	3	0.016425	31.753	4388.1	5907	159640000	660	1334	688			1
ATVPVWAK	8	0	870.496	tr|Q6Z744|Q6Z744_ORYSJDihydropyrimidinedehydrogenaseOS=Oryzasativasubsp.japonicaOX=39947GN=Os02g0736400PE=2SV=1	tr|Q6Z744|Q6Z744_ORYSJDihydropyrimidinedehydrogenaseOS=Oryzasativasubsp.japonicaOX=39947GN=Os02g0736400PE=2SV=1	210	217	yes	yes	3	0.010833	75.109	14095	19477	18120000	661	1801	689			2
ATVSHNSQLFR	11	0	1258.64	tr|Q5VR12|Q5VR12_ORYSJNADH-cytochromeb5reductaseOS=Oryzasativasubsp.japonicaOX=39947GN=Os01g0174300PE=3SV=1;tr|A0A2H4ULE9|A0A2H4ULE9_ORYSJNADH-cytochromeb5reductase(Fragment)OS=Oryzasativasubsp.japonicaOX=39947PE=2SV=1	tr|Q5VR12|Q5VR12_ORYSJNADH-cytochromeb5reductaseOS=Oryzasativasubsp.japonicaOX=39947GN=Os01g0174300PE=3SV=1	70	80	yes	no	3	0.00013142	73.781	8585.3	9839.1	18041000	662	1604	690			1
ATYDLLGLR	9	0	1020.56	tr|B9F605|B9F605_ORYSJObg-likeATPase1OS=Oryzasativasubsp.japonicaOX=39947GN=OsJ_12813PE=3SV=1;tr|Q9AY71|Q9AY71_ORYSJObg-likeATPase1OS=Oryzasativasubsp.japonicaOX=39947GN=OSJNBa0091J19.9PE=3SV=1	tr|B9F605|B9F605_ORYSJObg-likeATPase1OS=Oryzasativasubsp.japonicaOX=39947GN=OsJ_12813PE=3SV=1	337	345	yes	no	2	0.023318	50.607	6102.1	7685.9	13286000	663	1077	691			1
ATYSLPDSTTLR	12	0	1323.67	tr|Q10A47|Q10A47_ORYSJAldose1-epimerasefamilyprotein,expressedOS=Oryzasativasubsp.japonicaOX=39947GN=LOC_Os10g06720PE=4SV=1;tr|Q7G6E9|Q7G6E9_ORYSJAldose1-epimeraseOS=Oryzasativasubsp.japonicaOX=39947GN=OsJ_30764PE=3SV=1;tr|Q33AZ5|Q33AZ5_ORYSJAldose1-epimeraseOS=Oryzasativasubsp.japonicaOX=39947GN=Os10g0155500PE=3SV=1	tr|Q10A47|Q10A47_ORYSJAldose1-epimerasefamilyprotein,expressedOS=Oryzasativasubsp.japonicaOX=39947GN=LOC_Os10g06720PE=4SV=1	90	101	yes	no	2	1.52e-05	72.325	13052	13439	40266000	664	1426	692			1
ATYTLAGDGAVK	12	0	1165.6	tr|Q6Z9F9|Q6Z9F9_ORYSJOs08g0440100proteinOS=Oryzasativasubsp.japonicaOX=39947GN=Os08g0440100PE=2SV=1	tr|Q6Z9F9|Q6Z9F9_ORYSJOs08g0440100proteinOS=Oryzasativasubsp.japonicaOX=39947GN=Os08g0440100PE=2SV=1	36	47	yes	yes	2;3	7.89e-06	63.944	21795	23951	107030000	665	1808	693			3
AVAAAMK	7	0	660.363	tr|Q6Z670|Q6Z670_ORYSJPutativechloroplastnucleoidDNA-bindingproteincnd41OS=Oryzasativasubsp.japonicaOX=39947GN=P0654B04.7-2PE=3SV=1;tr|A0A0N7KG02|A0A0N7KG02_ORYSJOs02g0720900protein(Fragment)OS=Oryzasativasubsp.japonicaOX=39947GN=Os02g0720900PE=3SV=1;tr|B9F2E7|B9F2E7_ORYSJUncharacterizedproteinOS=Oryzasativasubsp.japonicaOX=39947GN=OsJ_08178PE=3SV=1;tr|Q6Z671|Q6Z671_ORYSJOs02g0720900proteinOS=Ory…	tr|Q6Z670|Q6Z670_ORYSJPutativechloroplastnucleoidDNA-bindingproteincnd41OS=Oryzasativasubsp.japonicaOX=39947GN=P0654B04.7-2PE=3SV=1	234	240	yes	no	2	0.018925	110.24	11938	25510	27947000	666	573	694			1
AVAAPIPTTK	10	0	967.57	sp|Q6AVA8|PPDK1_ORYSJPyruvate,phosphatedikinase1,chloroplasticOS=Oryzasativasubsp.japonicaOX=39947GN=PPDK1PE=1SV=1	sp|Q6AVA8|PPDK1_ORYSJPyruvate,phosphatedikinase1,chloroplasticOS=Oryzasativasubsp.japonicaOX=39947GN=PPDK1PE=1SV=1	65	74	yes	yes	2;3	0.00053497	107.66	22944	37797	46260000	667	348	695			2
AVADAVWLTNR	11	0	1214.64	tr|Q2QLL9|Q2QLL9_ORYSJPurpleacidphosphataseOS=Oryzasativasubsp.japonicaOX=39947GN=LOC_Os12g44020PE=2SV=1	tr|Q2QLL9|Q2QLL9_ORYSJPurpleacidphosphataseOS=Oryzasativasubsp.japonicaOX=39947GN=LOC_Os12g44020PE=2SV=1	444	454	yes	yes	3	0.00021504	63.415	5057.5	5641.8	31985000	668	1482	696			1
AVAEYGLNQR	10	0	1119.57	tr|B9F1D8|B9F1D8_ORYSJUncharacterizedproteinOS=Oryzasativasubsp.japonicaOX=39947GN=OsJ_07728PE=3SV=1;sp|Q6H6R9|FTSH7_ORYSJATP-dependentzincmetalloproteaseFTSH7,chloroplasticOS=Oryzasativasubsp.japonicaOX=39947GN=FTSH7PE=3SV=1	tr|B9F1D8|B9F1D8_ORYSJUncharacterizedproteinOS=Oryzasativasubsp.japonicaOX=39947GN=OsJ_07728PE=3SV=1	433	442	yes	no	2	0.014696	48.794	7658.6	10982	13797000	669	365	697			1
AVAGAGVLAGYDK	13	0	1190.63	tr|Q0DJC0|Q0DJC0_ORYSJOs05g0302700proteinOS=Oryzasativasubsp.japonicaOX=39947GN=Os05g0302700PE=2SV=1	tr|Q0DJC0|Q0DJC0_ORYSJOs05g0302700proteinOS=Oryzasativasubsp.japonicaOX=39947GN=Os05g0302700PE=2SV=1	353	365	yes	yes	2	0.00018776	58.981	8300.1	15231	21964000	670	1349	698			2
AVAGLTK	7	0	658.401	tr|Q9ASP4|Q9ASP4_ORYSJDihydrolipoyldehydrogenaseOS=Oryzasativasubsp.japonicaOX=39947GN=Os01g0328700PE=3SV=1;tr|B9FML1|B9FML1_ORYSJDihydrolipoyldehydrogenaseOS=Oryzasativasubsp.japonicaOX=39947GN=OsJ_17207PE=3SV=1	tr|Q9ASP4|Q9ASP4_ORYSJDihydrolipoyldehydrogenaseOS=Oryzasativasubsp.japonicaOX=39947GN=Os01g0328700PE=3SV=1	127	133	no	no	2	0.022092	110.36	7019.1	16946	485140000	671	2064;1171	699			1
AVAHFPTAVK	10	0	1039.58	tr|B9FZZ5|B9FZZ5_ORYSJUncharacterizedproteinOS=Oryzasativasubsp.japonicaOX=39947GN=OsJ_26666PE=4SV=1;tr|A0A0P0XEB3|A0A0P0XEB3_ORYSJOs08g0266300proteinOS=Oryzasativasubsp.japonicaOX=39947GN=Os08g0266300PE=4SV=1	tr|B9FZZ5|B9FZZ5_ORYSJUncharacterizedproteinOS=Oryzasativasubsp.japonicaOX=39947GN=OsJ_26666PE=4SV=1	222	231	yes	no	3	0.00077137	87.308	5347.9	12851	52503000	672	752	700			1
AVAHQPVSVAIEAGGR	16	0	1560.84	sp|P25777|ORYB_ORYSJOryzainbetachainOS=Oryzasativasubsp.japonicaOX=39947GN=Os04g0670200PE=1SV=2;tr|A3AYH0|A3AYH0_ORYSJUncharacterizedproteinOS=Oryzasativasubsp.japonicaOX=39947GN=OsJ_16569PE=3SV=1;tr|A0A0P0WGF4|A0A0P0WGF4_ORYSJOs04g0670200protein(Fragment)OS=Oryzasativasubsp.japonicaOX=39947GN=Os04g0670200PE=3SV=1	sp|P25777|ORYB_ORYSJOryzainbetachainOS=Oryzasativasubsp.japonicaOX=39947GN=Os04g0670200PE=1SV=2	267	282	yes	no	3	0.0016222	41.412	31037	48162	46765000	673	111	701			2
AVALPSSELR	10	0	1041.58	tr|Q6ZIY1|Q6ZIY1_ORYSJOs07g0205700proteinOS=Oryzasativasubsp.japonicaOX=39947GN=Os07g0205700PE=2SV=1	tr|Q6ZIY1|Q6ZIY1_ORYSJOs07g0205700proteinOS=Oryzasativasubsp.japonicaOX=39947GN=Os07g0205700PE=2SV=1	57	66	yes	yes	2	0.00093478	73.248	15126	21118	91406000	674	1836	702			2
AVALVLPNLK	10	0	1036.66	tr|Q7X8A1|Q7X8A1_ORYSJGlyceraldehyde-3-phosphatedehydrogenaseOS=Oryzasativasubsp.japonicaOX=39947GN=Os04g0459500PE=2SV=1	tr|Q7X8A1|Q7X8A1_ORYSJGlyceraldehyde-3-phosphatedehydrogenaseOS=Oryzasativasubsp.japonicaOX=39947GN=Os04g0459500PE=2SV=1	282	291	yes	yes	2;3	3.16e-43	117.04	0	0	0	675	1893	703			3
AVALVLPQLK	10	0	1050.68	tr|Q9SNK3|Q9SNK3_ORYSJGlyceraldehyde-3-phosphatedehydrogenaseOS=Oryzasativasubsp.japonicaOX=39947GN=OJ1528D07.7PE=3SV=1;tr|Q10SA2|Q10SA2_ORYSJGlyceraldehyde-3-phosphatedehydrogenaseOS=Oryzasativasubsp.japonicaOX=39947GN=LOC_Os03g03720PE=2SV=1;tr|A0A0P0VSI8|A0A0P0VSI8_ORYSJOs03g0129300protein(Fragment)OS=Oryzasativasubsp.japonicaOX=39947GN=Os03g0129300PE=4SV=1	tr|Q9SNK3|Q9SNK3_ORYSJGlyceraldehyde-3-phosphatedehydrogenaseOS=Oryzasativasubsp.japonicaOX=39947GN=OJ1528D07.7PE=3SV=1	294	303	yes	no	3	2.52e-09	79.906	0	0	0	676	2086	704			7
AVAMSATDGLMR	12	0	1221.58	tr|A0A0N9E113|A0A0N9E113_ORYSJATPsynthasesubunitbeta,chloroplasticOS=OryzasativatropicaljaponicasubgroupOX=1736656GN=atpBPE=3SV=1;tr|A0A0N9E0V3|A0A0N9E0V3_ORYSJATPsynthasesubunitbeta,chloroplasticOS=OryzasativaaromaticsubgroupOX=1736658GN=atpBPE=3SV=1;tr|A0A0K0LR54|A0A0K0LR54_ORYSJATPsynthasesubunitbeta,chloroplasticOS=Oryzasativasubsp.japonicaOX=39947GN=atpBPE=3SV=1;sp|P12085|ATPB_ORYSJATPsyntha…	tr|A0A0N9E113|A0A0N9E113_ORYSJATPsynthasesubunitbeta,chloroplasticOS=OryzasativatropicaljaponicasubgroupOX=1736656GN=atpBPE=3SV=1	76	87	no	no	2;3	1.09e-20	136.02	204990	420650	17601000000	677	100;1506	705;706;707		30;31	45
AVANQPVSVAIEAGGR	16	0	1537.82	tr|A0A0P0WFN4|A0A0P0WFN4_ORYSJOs04g0650000protein(Fragment)OS=Oryzasativasubsp.japonicaOX=39947GN=Os04g0650000PE=3SV=1;tr|B7EK56|B7EK56_ORYSJcDNAclone:J013002H09,fullinsertsequenceOS=Oryzasativasubsp.japonicaOX=39947PE=2SV=1;tr|Q076Q8|Q076Q8_ORYSJOryzainalphaOS=Oryzasativasubsp.japonicaOX=39947PE=2SV=1;sp|P25776|ORYA_ORYSJOryzainalphachainOS=Oryzasativasubsp.japonicaOX=39947GN=Os04g0650000PE=1SV=…	tr|A0A0P0WFN4|A0A0P0WFN4_ORYSJOs04g0650000protein(Fragment)OS=Oryzasativasubsp.japonicaOX=39947GN=Os04g0650000PE=3SV=1	9	24	yes	no	2;3	2.39e-05	86.911	28339	34752	866620000	678	110	708			7
AVANSTSATFLR	12	0	1236.65	sp|P46466|PRS4_ORYSJ26Sproteasomeregulatorysubunit4homologOS=Oryzasativasubsp.japonicaOX=39947GN=TBP2PE=2SV=2;tr|A0A0P0XAP0|A0A0P0XAP0_ORYSJOs07g0691800protein(Fragment)OS=Oryzasativasubsp.japonicaOX=39947GN=Os07g0691800PE=3SV=1;tr|B9FV08|B9FV08_ORYSJUncharacterizedproteinOS=Oryzasativasubsp.japonicaOX=39947GN=OsJ_25676PE=3SV=1;tr|Q8W422|Q8W422_ORYSJ26Sproteaseregulatorysubunit4,putative,expresse…	sp|P46466|PRS4_ORYSJ26Sproteasomeregulatorysubunit4homologOS=Oryzasativasubsp.japonicaOX=39947GN=TBP2PE=2SV=2	246	257	yes	no	2	1.89e-05	70.1	9588.9	9086.6	33755000	679	134	709			1
AVAVLASSEGVK	12	0	1129.63	sp|P28757|SODC2_ORYSJSuperoxidedismutase[Cu-Zn]2OS=Oryzasativasubsp.japonicaOX=39947GN=SODCC2PE=1SV=2;tr|B9FUR1|B9FUR1_ORYSJSuperoxidedismutase[Cu-Zn]OS=Oryzasativasubsp.japonicaOX=39947GN=OsJ_25485PE=3SV=1	sp|P28757|SODC2_ORYSJSuperoxidedismutase[Cu-Zn]2OS=Oryzasativasubsp.japonicaOX=39947GN=SODCC2PE=1SV=2	4	15	yes	no	2;3	5.61e-11	105.52	85310	53508	309400000	680	113	710			8
AVAVVIDPIQSVK	13	0	1337.79	tr|A0A2H4ULD7|A0A2H4ULD7_ORYSJ26Sproteasomenon-ATPaseregulatorysubunit14(Fragment)OS=Oryzasativasubsp.japonicaOX=39947PE=2SV=1;tr|Q9SDD1|Q9SDD1_ORYSJ26Sproteasomeregulatoryparticlenon-ATPasesubunit11OS=Oryzasativasubsp.japonicaOX=39947GN=OsRPN11PE=2SV=1;tr|Q60EW3|Q60EW3_ORYSJOs05g0371200proteinOS=Oryzasativasubsp.japonicaOX=39947GN=Os05g0371200PE=2SV=1	tr|A0A2H4ULD7|A0A2H4ULD7_ORYSJ26Sproteasomenon-ATPaseregulatorysubunit14(Fragment)OS=Oryzasativasubsp.japonicaOX=39947PE=2SV=1	138	150	yes	no	3	7.98e-30	101.93	0	0	0	681	811	711			1
AVDAELIK	8	0	857.486	tr|Q6YY64|Q6YY64_ORYSJ60SribosomalproteinL6OS=Oryzasativasubsp.japonicaOX=39947GN=Os02g0591700PE=2SV=1	tr|Q6YY64|Q6YY64_ORYSJ60SribosomalproteinL6OS=Oryzasativasubsp.japonicaOX=39947GN=Os02g0591700PE=2SV=1	183	190	yes	yes	2;3	0.011902	76.899	88436	97172	145590000	682	1779	712			6
AVDEIEPALK	10	0	1083.58	tr|B9FQ61|B9FQ61_ORYSJUncharacterizedproteinOS=Oryzasativasubsp.japonicaOX=39947GN=OsJ_22136PE=3SV=1;tr|Q67WN5|Q67WN5_ORYSJInorganicdiphosphatase,H+-translocating,vacuolarmembraneOS=Oryzasativasubsp.japonicaOX=39947GN=P0017B12.8-1PE=2SV=1;tr|A0A0N7KMH6|A0A0N7KMH6_ORYSJOs06g0644200protein(Fragment)OS=Oryzasativasubsp.japonicaOX=39947GN=Os06g0644200PE=4SV=1	tr|B9FQ61|B9FQ61_ORYSJUncharacterizedproteinOS=Oryzasativasubsp.japonicaOX=39947GN=OsJ_22136PE=3SV=1	358	367	yes	no	3	0.0015393	62.463	5238.7	8828.6	10736000	683	1179	713			1
AVDGLLDALR	10	0	1041.58	tr|C7J7L3|C7J7L3_ORYSJOs10g0522601proteinOS=Oryzasativasubsp.japonicaOX=39947GN=Os10g0522601PE=4SV=1;tr|Q336Z5|Q336Z5_ORYSJArmadillo/beta-catenin-likerepeatfamilyprotein,expressedOS=Oryzasativasubsp.japonicaOX=39947GN=Os10g0522601PE=4SV=1;tr|Q9AUY1|Q9AUY1_ORYSJArmadillo/beta-catenin-likerepeatfamilyprotein,expressedOS=Oryzasativasubsp.japonicaOX=39947GN=LOC_Os10g37850PE=4SV=1;tr|B9G6P1|B9G6P1_ORY…	tr|C7J7L3|C7J7L3_ORYSJOs10g0522601proteinOS=Oryzasativasubsp.japonicaOX=39947GN=Os10g0522601PE=4SV=1	66	75	yes	no	2;3	0.012522	50.703	14439	11075	182700000	684	1273	714			2
AVDGSYVFSK	10	0	1071.52	tr|Q688K0|Q688K0_ORYSJGuanosinenucleotidediphosphatedissociationinhibitorOS=Oryzasativasubsp.japonicaOX=39947GN=Os05g0418000PE=3SV=1;tr|Q0DJB7|Q0DJB7_ORYSJGuanosinenucleotidediphosphatedissociationinhibitorOS=Oryzasativasubsp.japonicaOX=39947GN=Os05g0304400PE=2SV=1	tr|Q688K0|Q688K0_ORYSJGuanosinenucleotidediphosphatedissociationinhibitorOS=Oryzasativasubsp.japonicaOX=39947GN=Os05g0418000PE=3SV=1	103	112	yes	no	2;3	0.00011558	101.54	21099	38853	142270000	685	1348	715			3
AVDGVTLK	8	0	801.46	tr|Q5SNJ4|Q5SNJ4_ORYSJOs01g0191500proteinOS=Oryzasativasubsp.japonicaOX=39947GN=Os01g0191500PE=2SV=1	tr|Q5SNJ4|Q5SNJ4_ORYSJOs01g0191500proteinOS=Oryzasativasubsp.japonicaOX=39947GN=Os01g0191500PE=2SV=1	460	467	yes	yes	2;3	0.010867	105.12	54662	75789	159400000	686	1579	716			5
AVDNSGTVVGIK	12	0	1158.62	tr|Q6F321|Q6F321_ORYSJProteasomesubunitalphatypeOS=Oryzasativasubsp.japonicaOX=39947GN=Os05g0490800PE=2SV=1;sp|Q9LSU0|PSA3_ORYSJProteasomesubunitalphatype-3OS=Oryzasativasubsp.japonicaOX=39947GN=PAG1PE=2SV=1	tr|Q6F321|Q6F321_ORYSJProteasomesubunitalphatypeOS=Oryzasativasubsp.japonicaOX=39947GN=Os05g0490800PE=2SV=1	30	41	yes	no	2	0.026548	38.086	4660.6	5267.8	13803000	687	1710	717			1
AVDPLVLGVR	10	0	1037.62	sp|Q9AR38|PPOC_ORYSJProtoporphyrinogenoxidase,chloroplasticOS=Oryzasativasubsp.japonicaOX=39947GN=PPOX1PE=2SV=1;tr|B9EVK5|B9EVK5_ORYSJProtoporphyrinogenoxidaseOS=Oryzasativasubsp.japonicaOX=39947GN=OsJ_01351PE=3SV=1	sp|Q9AR38|PPOC_ORYSJProtoporphyrinogenoxidase,chloroplasticOS=Oryzasativasubsp.japonicaOX=39947GN=PPOX1PE=2SV=1	459	468	yes	no	2	0.026849	54.157	7513.5	15444	54896000	688	533	718			1
AVDSISSSLR	10	0	1033.54	tr|A0A0P0V977|A0A0P0V977_ORYSJOs01g0796400proteinOS=Oryzasativasubsp.japonicaOX=39947GN=Os01g0796400PE=4SV=1;tr|Q8S1G9|Q8S1G9_ORYSJOs01g0796400proteinOS=Oryzasativasubsp.japonicaOX=39947GN=P0699H05.27-1PE=2SV=1	tr|A0A0P0V977|A0A0P0V977_ORYSJOs01g0796400proteinOS=Oryzasativasubsp.japonicaOX=39947GN=Os01g0796400PE=4SV=1	49	58	yes	no	2	0.0070058	55.549	5461.4	6182.3	46927000	689	612	719			1
AVDSLVPIGR	10	0	1025.59	sp|P0C522|ATPAM_ORYSJATPsynthasesubunitalpha,mitochondrialOS=Oryzasativasubsp.japonicaOX=39947GN=ATPAPE=1SV=1;tr|Q8HCP8|Q8HCP8_ORYSJRibosomalproteinS2OS=Oryzasativasubsp.japonicaOX=39947GN=rps2PE=4SV=2;tr|Q35316|Q35316_ORYSJORF483OS=Oryzasativasubsp.japonicaOX=39947GN=rps2PE=4SV=1	sp|P0C522|ATPAM_ORYSJATPsynthasesubunitalpha,mitochondrialOS=Oryzasativasubsp.japonicaOX=39947GN=ATPAPE=1SV=1	154	163	yes	no	2	8.92e-06	122.19	43224	67223	1664500000	690	89	720			6
AVDTISSCLK	10	0	1092.55	tr|A0A188I036|A0A188I036_ORYSJPyruvatekinaseOS=Oryzasativasubsp.japonicaOX=39947PE=2SV=1;sp|Q2RAK2|KPYC1_ORYSJPyruvatekinase1,cytosolicOS=Oryzasativasubsp.japonicaOX=39947GN=Os11g0148500PE=1SV=1;tr|Q53PX2|Q53PX2_ORYSJPyruvatekinase(Fragment)OS=Oryzasativasubsp.japonicaOX=39947PE=3SV=1	tr|A0A188I036|A0A188I036_ORYSJPyruvatekinaseOS=Oryzasativasubsp.japonicaOX=39947PE=2SV=1	42	51	yes	no	3	0.0017362	61.65	12859	9286.1	33089000	691	273	721			1
AVDVEPANDLYR	12	0	1360.66	sp|Q5JJI4|TOM20_ORYSJProbablemitochondrialimportreceptorsubunitTOM20OS=Oryzasativasubsp.japonicaOX=39947GN=TOM20PE=2SV=1	sp|Q5JJI4|TOM20_ORYSJProbablemitochondrialimportreceptorsubunitTOM20OS=Oryzasativasubsp.japonicaOX=39947GN=TOM20PE=2SV=1	114	125	yes	yes	2	0.0056439	48.64	5269.1	5287.5	17690000	692	293	722			1
AVDVTAPGGGALTGGSR	17	0	1484.76	tr|Q84UR8|Q84UR8_ORYSJColdshockdomainprotein2OS=Oryzasativasubsp.japonicaOX=39947GN=P0582D05.112PE=2SV=1	tr|Q84UR8|Q84UR8_ORYSJColdshockdomainprotein2OS=Oryzasativasubsp.japonicaOX=39947GN=P0582D05.112PE=2SV=1	66	82	yes	yes	2;3	6.75e-13	67.646	14230	17262	139870000	693	1975	723			3
AVDVTAPGGGALTGGSRPSGGGDR	24	1	2111.04	tr|Q84UR8|Q84UR8_ORYSJColdshockdomainprotein2OS=Oryzasativasubsp.japonicaOX=39947GN=P0582D05.112PE=2SV=1	tr|Q84UR8|Q84UR8_ORYSJColdshockdomainprotein2OS=Oryzasativasubsp.japonicaOX=39947GN=P0582D05.112PE=2SV=1	66	89	yes	yes	3	8.29e-08	65.454	7922	5631.3	171120000	694	1975	724			1
AVDVTGPDGSFVK	13	0	1290.65	tr|Q6YUR8|Q6YUR8_ORYSJColdshockdomainprotein1OS=Oryzasativasubsp.japonicaOX=39947GN=Os02g0121100PE=2SV=1	tr|Q6YUR8|Q6YUR8_ORYSJColdshockdomainprotein1OS=Oryzasativasubsp.japonicaOX=39947GN=Os02g0121100PE=2SV=1	67	79	yes	yes	2;3	1.24e-07	73.848	41623	39029	140990000	695	1774	725			4
AVDYLNSLDK	10	0	1136.57	tr|Q10NX2|Q10NX2_ORYSJOs03g0255500proteinOS=Oryzasativasubsp.japonicaOX=39947GN=LOC_Os03g15050PE=2SV=1;tr|A3AG67|A3AG67_ORYSJUncharacterizedproteinOS=Oryzasativasubsp.japonicaOX=39947GN=OsJ_10175PE=3SV=1;tr|Q10NX0|Q10NX0_ORYSJPhosphoenolpyruvatecarboxykinase,putative,expressedOS=Oryzasativasubsp.japonicaOX=39947GN=LOC_Os03g15050PE=3SV=1;tr|Q10NW9|Q10NW9_ORYSJPhosphoenolpyruvatecarboxykinase,putat…	tr|Q10NX2|Q10NX2_ORYSJOs03g0255500proteinOS=Oryzasativasubsp.japonicaOX=39947GN=LOC_Os03g15050PE=2SV=1	221	230	yes	no	3	0.0010811	73.067	6937.6	11472	71215000	696	859	726			2
AVEDTYFR	8	0	999.466	sp|Q84PB3|IF4G1_ORYSJEukaryotictranslationinitiationfactorisoform4G-1OS=Oryzasativasubsp.japonicaOX=39947GN=Os04g0499300PE=2SV=2;tr|A0A0P0WC18|A0A0P0WC18_ORYSJOs04g0499300protein(Fragment)OS=Oryzasativasubsp.japonicaOX=39947GN=Os04g0499300PE=4SV=1;tr|B9FFX9|B9FFX9_ORYSJUncharacterizedproteinOS=Oryzasativasubsp.japonicaOX=39947GN=OsJ_15338PE=4SV=1;tr|A0A0N7KJB1|A0A0N7KJB1_ORYSJOs04g0499300protein(…	sp|Q84PB3|IF4G1_ORYSJEukaryotictranslationinitiationfactorisoform4G-1OS=Oryzasativasubsp.japonicaOX=39947GN=Os04g0499300PE=2SV=2	750	757	yes	no	2	0.028348	60.972	10378	12972	40421000	697	481	727			1
AVEEITEGVR	10	0	1101.57	tr|Q94E63|Q94E63_ORYSJOs01g0173100proteinOS=Oryzasativasubsp.japonicaOX=39947GN=Os01g0173100PE=2SV=1	tr|Q94E63|Q94E63_ORYSJOs01g0173100proteinOS=Oryzasativasubsp.japonicaOX=39947GN=Os01g0173100PE=2SV=1	2	11	yes	yes	2	0.0049266	57.598	37955	28184	32661000	698	2052	728			4
AVELIASHLR	10	0	1107.64	tr|Q2QMN6|Q2QMN6_ORYSJFLK,putative,expressedOS=Oryzasativasubsp.japonicaOX=39947GN=LOC_Os12g40560PE=4SV=2;tr|B7EC76|B7EC76_ORYSJFLK,putative,expressedOS=Oryzasativasubsp.japonicaOX=39947GN=LOC_Os12g40560PE=2SV=1;tr|Q0IM50|Q0IM50_ORYSJOs12g0597600protein(Fragment)OS=Oryzasativasubsp.japonicaOX=39947GN=Os12g0597600PE=4SV=1	tr|Q2QMN6|Q2QMN6_ORYSJFLK,putative,expressedOS=Oryzasativasubsp.japonicaOX=39947GN=LOC_Os12g40560PE=4SV=2	269	278	yes	no	3	0.024893	32.523	4506.5	3854.2	2596800	699	1485	729			2
AVELLGLR	8	0	869.533	tr|Q2QRA2|Q2QRA2_ORYSJAmidohydrolasefamilyprotein,expressedOS=Oryzasativasubsp.japonicaOX=39947GN=Os12g0468600PE=2SV=1	tr|Q2QRA2|Q2QRA2_ORYSJAmidohydrolasefamilyprotein,expressedOS=Oryzasativasubsp.japonicaOX=39947GN=Os12g0468600PE=2SV=1	146	153	yes	yes	2	0.021173	102.72	4399.4	7075.9	21688000	700	1499	730			1
AVELTNAAR	9	0	943.509	tr|Q9LHX5|Q9LHX5_ORYSJCarboxypeptidaseOS=Oryzasativasubsp.japonicaOX=39947GN=Os01g0215100PE=3SV=1;tr|Q75HY2|Q75HY2_ORYSJCarboxypeptidaseOS=Oryzasativasubsp.japonicaOX=39947GN=Os05g0582800PE=2SV=1	tr|Q9LHX5|Q9LHX5_ORYSJCarboxypeptidaseOS=Oryzasativasubsp.japonicaOX=39947GN=Os01g0215100PE=3SV=1	229	237	yes	no	2	0.0052514	73.931	49780	70022	838920000	701	1849	731			4
AVEMFHR	7	0	888.428	tr|Q650W6|Q650W6_ORYSJOs09g0565200proteinOS=Oryzasativasubsp.japonicaOX=39947GN=Os09g0565200PE=2SV=1	tr|Q650W6|Q650W6_ORYSJOs09g0565200proteinOS=Oryzasativasubsp.japonicaOX=39947GN=Os09g0565200PE=2SV=1	200	206	yes	yes	3	0.029359	43.814	11471	7548.1	35554000	702	1639	732		291	1
AVENSPFLEK	10	0	1132.58	tr|Q0J0U8|Q0J0U8_ORYSJHeatshockproteinOS=Oryzasativasubsp.japonicaOX=39947GN=Os09g0482400PE=2SV=1;sp|Q69QQ6|HSP82_ORYSJHeatshockprotein81-2OS=Oryzasativasubsp.japonicaOX=39947GN=HSP81-2PE=2SV=1;sp|Q07078|HSP83_ORYSJHeatshockprotein81-3OS=Oryzasativasubsp.japonicaOX=39947GN=HSP81-3PE=1SV=2;tr|A0A0P0XNB2|A0A0P0XNB2_ORYSJOs09g0482400protein(Fragment)OS=Oryzasativasubsp.japonicaOX=39947GN=Os09g048240…	tr|E0X6U7|E0X6U7_ORYSJ82kDaheatshockproteinOS=Oryzasativasubsp.japonicaOX=39947PE=2SV=1	474	483	no	no	3	0.00049495	80.763	16756	32185	146260000	703	197;157;1931	733			3
AVFGEIYPDPVR	12	0	1361.7	tr|B9G7S6|B9G7S6_ORYSJAlanine--tRNAligaseOS=Oryzasativasubsp.japonicaOX=39947GN=OsJ_30891PE=3SV=1;tr|Q10A14|Q10A14_ORYSJAlanine--tRNAligaseOS=Oryzasativasubsp.japonicaOX=39947GN=LOC_Os10g10244PE=2SV=1;tr|Q94GG8|Q94GG8_ORYSJAlanine--tRNAligaseOS=Oryzasativasubsp.japonicaOX=39947GN=OSJNBb0022I16.6PE=3SV=1	tr|B9G7S6|B9G7S6_ORYSJAlanine--tRNAligaseOS=Oryzasativasubsp.japonicaOX=39947GN=OsJ_30891PE=3SV=1	626	637	yes	no	2;3	1.15e-05	91.867	5921.5	13527	57134000	704	1280	734			2
AVFPSIVGR	9	0	944.544	tr|A2ZZX3|A2ZZX3_ORYSJUncharacterizedproteinOS=Oryzasativasubsp.japonicaOX=39947GN=OsJ_04196PE=3SV=1;sp|P0C540|ACT7_ORYSJActin-7OS=Oryzasativasubsp.japonicaOX=39947GN=ACT7PE=3SV=1;tr|A0A0P0VAT4|A0A0P0VAT4_ORYSJOs01g0866100proteinOS=Oryzasativasubsp.japonicaOX=39947GN=Os01g0866100PE=3SV=1;tr|Q5N9D7|Q5N9D7_ORYSJActin-likeproteinOS=Oryzasativasubsp.japonicaOX=39947GN=P0505D12.32-1PE=3SV=1;tr|V5K461|…	tr|Q67G20|Q67G20_ORYSJActinOS=Oryzasativasubsp.japonicaOX=39947GN=ActPE=2SV=1	31	39	no	no	2;3	0.0020984	110.81	64945	96223	1278700000	705	1654;228;1158;91;1848	735			8
AVGAAAVVGSHTAK	14	0	1237.68	tr|Q84SD6|Q84SD6_ORYSJNADHdehydrogenase[ubiquinone]iron-sulfurprotein6,mitochondrialOS=Oryzasativasubsp.japonicaOX=39947GN=P0577B11.122PE=2SV=1	tr|Q84SD6|Q84SD6_ORYSJNADHdehydrogenase[ubiquinone]iron-sulfurprotein6,mitochondrialOS=Oryzasativasubsp.japonicaOX=39947GN=P0577B11.122PE=2SV=1	32	45	yes	yes	3	1.15e-28	127.17	16997	16096	26755000	706	1973	736			1
AVGDLAAAAGVSR	13	0	1156.62	sp|Q7XQ97|DRE21_ORYSJAnamorsinhomolog1OS=Oryzasativasubsp.japonicaOX=39947GN=Os04g0674400PE=2SV=2;tr|A3AYK2|A3AYK2_ORYSJAnamorsinhomologOS=Oryzasativasubsp.japonicaOX=39947GN=OsJ_16601PE=3SV=1	sp|Q7XQ97|DRE21_ORYSJAnamorsinhomolog1OS=Oryzasativasubsp.japonicaOX=39947GN=Os04g0674400PE=2SV=2	21	33	yes	no	3	6.84e-05	50.563	3426.1	2395.5	2282500	707	461	737			1
AVGICGSDVHYLR	13	0	1445.71	tr|Q6ZBH2|Q6ZBH2_ORYSJOs08g0545200proteinOS=Oryzasativasubsp.japonicaOX=39947GN=Os08g0545200PE=2SV=1	tr|Q6ZBH2|Q6ZBH2_ORYSJOs08g0545200proteinOS=Oryzasativasubsp.japonicaOX=39947GN=Os08g0545200PE=2SV=1	55	67	yes	yes	3	1.18e-07	75.479	6076.6	9753.9	32193000	708	1811	738			1
AVGIWGCK	8	0	889.448	sp|P0DKK2|RL372_ORYSJ60SribosomalproteinL37a-2OS=Oryzasativasubsp.japonicaOX=39947GN=Os05g0557000PE=1SV=1;sp|P0DKK1|RL371_ORYSJ60SribosomalproteinL37a-1OS=Oryzasativasubsp.japonicaOX=39947GN=Os01g0679700PE=1SV=1;tr|A0A0N7KDI2|A0A0N7KDI2_ORYSJOs01g0679700protein(Fragment)OS=Oryzasativasubsp.japonicaOX=39947GN=Os01g0679700PE=4SV=1	sp|P0DKK2|RL372_ORYSJ60SribosomalproteinL37a-2OS=Oryzasativasubsp.japonicaOX=39947GN=Os05g0557000PE=1SV=1	51	58	yes	no	2	0.013346	118.06	12048	13019	42499000	709	95	739			1
AVGVALVDLK	10	0	983.602	tr|B9FDS9|B9FDS9_ORYSJUncharacterizedproteinOS=Oryzasativasubsp.japonicaOX=39947GN=OsJ_16758PE=4SV=1	tr|B9FDS9|B9FDS9_ORYSJUncharacterizedproteinOS=Oryzasativasubsp.japonicaOX=39947GN=OsJ_16758PE=4SV=1	123	132	yes	yes	3	0.0031232	56.729	3575.3	5223.5	3537600	710	1127	740			1
AVGVNLPGGGAASSAAAAAPAAK	23	0	1878	sp|P29545|EF1B_ORYSJElongationfactor1-betaOS=Oryzasativasubsp.japonicaOX=39947GN=Os07g0662500PE=1SV=3;tr|A3BN41|A3BN41_ORYSJUncharacterizedproteinOS=Oryzasativasubsp.japonicaOX=39947GN=OsJ_25462PE=3SV=1	sp|P29545|EF1B_ORYSJElongationfactor1-betaOS=Oryzasativasubsp.japonicaOX=39947GN=Os07g0662500PE=1SV=3	73	95	yes	no	3;4	4.96e-14	85.974	15818	16094	72459000	711	114	741			2
AVHPEWSPAAIR	12	0	1332.69	tr|Q8S1N3|Q8S1N3_ORYSJOs01g0868900proteinOS=Oryzasativasubsp.japonicaOX=39947GN=Os01g0868900PE=4SV=1;tr|A0A0P0VAU9|A0A0P0VAU9_ORYSJOs01g0868900protein(Fragment)OS=Oryzasativasubsp.japonicaOX=39947GN=Os01g0868900PE=4SV=1	tr|Q8S1N3|Q8S1N3_ORYSJOs01g0868900proteinOS=Oryzasativasubsp.japonicaOX=39947GN=Os01g0868900PE=4SV=1	545	556	yes	no	3	1.17e-05	58.172	12263	10768	62882000	712	2027	742			2
AVHPEWSPAAVR	12	0	1318.68	tr|Q6I5K9|Q6I5K9_ORYSJOs05g0435800proteinOS=Oryzasativasubsp.japonicaOX=39947GN=Os05g0435800PE=4SV=1	tr|Q6I5K9|Q6I5K9_ORYSJOs05g0435800proteinOS=Oryzasativasubsp.japonicaOX=39947GN=Os05g0435800PE=4SV=1	550	561	yes	yes	2;3	6.06e-05	65.347	7375.2	10825	47644000	713	1732	743			2
AVHVNENFR	9	0	1084.54	tr|Q6H667|Q6H667_ORYSJOs02g0643500proteinOS=Oryzasativasubsp.japonicaOX=39947GN=Os02g0643500PE=2SV=1	tr|Q6H667|Q6H667_ORYSJOs02g0643500proteinOS=Oryzasativasubsp.japonicaOX=39947GN=Os02g0643500PE=2SV=1	116	124	yes	yes	2;3	0.010874	51.346	48251	22567	318610000	714	1721	744			3
AVILLQGR	8	0	868.549	tr|Q6K4T1|Q6K4T1_ORYSJ60SribosomalproteinL27OS=Oryzasativasubsp.japonicaOX=39947GN=Os02g0284600PE=2SV=1;tr|Q7XC31|Q7XC31_ORYSJ60SribosomalproteinL27OS=Oryzasativasubsp.japonicaOX=39947GN=Os10g0564300PE=2SV=1	tr|Q6K4T1|Q6K4T1_ORYSJ60SribosomalproteinL27OS=Oryzasativasubsp.japonicaOX=39947GN=Os02g0284600PE=2SV=1	10	17	no	no	2	0.028355	60.961	3653.3	4606.3	585570000	715	1741;1898	745			1
AVITVPAYFNDSQR	14	0	1579.8	tr|B9FK56|B9FK56_ORYSJUncharacterizedproteinOS=Oryzasativasubsp.japonicaOX=39947GN=OsJ_17967PE=3SV=1	tr|B9FK56|B9FK56_ORYSJUncharacterizedproteinOS=Oryzasativasubsp.japonicaOX=39947GN=OsJ_17967PE=3SV=1	186	199	yes	yes	2;3	6.79e-12	117.67	32198	35850	119190000	716	1159	746;747	138		7
AVLAVADLER	10	0	1055.6	tr|Q5Z907|Q5Z907_ORYSJOs06g0562600proteinOS=Oryzasativasubsp.japonicaOX=39947GN=Os06g0562600PE=2SV=1;tr|A3BCS7|A3BCS7_ORYSJUncharacterizedproteinOS=Oryzasativasubsp.japonicaOX=39947GN=OsJ_21705PE=3SV=1	tr|Q5Z907|Q5Z907_ORYSJOs06g0562600proteinOS=Oryzasativasubsp.japonicaOX=39947GN=Os06g0562600PE=2SV=1	188	197	yes	no	2	0.0027164	76.1	8172.6	15641	28979000	717	900	748			1
AVLDFSSPNIAK	12	0	1260.67	tr|Q75IR7|Q75IR7_ORYSJOs05g0163000proteinOS=Oryzasativasubsp.japonicaOX=39947GN=Os05g0163000PE=3SV=1;tr|Q0JQI6|Q0JQI6_ORYSJOs01g0158500proteinOS=Oryzasativasubsp.japonicaOX=39947GN=Os01g0158500PE=4SV=2;tr|B9ESY9|B9ESY9_ORYSJUncharacterizedproteinOS=Oryzasativasubsp.japonicaOX=39947GN=OsJ_00455PE=3SV=1;tr|A0A0P0UYI0|A0A0P0UYI0_ORYSJOs01g0158500protein(Fragment)OS=Oryzasativasubsp.japonicaOX=39947G…	tr|Q75IR7|Q75IR7_ORYSJOs05g0163000proteinOS=Oryzasativasubsp.japonicaOX=39947GN=Os05g0163000PE=3SV=1	142	153	yes	no	3	1.49e-08	107.83	6041	13108	23894000	718	1855	749			1
AVLDNTK	7	0	759.413	tr|Q84P96|Q84P96_ORYSJ3-ketoacyl-CoAthiolase-likeproteinOS=Oryzasativasubsp.japonicaOX=39947GN=Os02g0817700PE=2SV=1;tr|A0A0H3UP39|A0A0H3UP39_ORYSJ3-ketoacyl-CoAthiolase-likeproteinOS=Oryzasativasubsp.japonicaOX=39947PE=2SV=1	tr|Q84P96|Q84P96_ORYSJ3-ketoacyl-CoAthiolase-likeproteinOS=Oryzasativasubsp.japonicaOX=39947GN=Os02g0817700PE=2SV=1	82	88	yes	no	3	0.034314	57.103	7866.4	8799.9	16434000	719	570	750			1
AVLEEGTTVVVK	12	0	1243.7	tr|Q5ZBN0|Q5ZBN0_ORYSJOs01g0607900proteinOS=Oryzasativasubsp.japonicaOX=39947GN=Os01g0607900PE=2SV=1;tr|B9EY00|B9EY00_ORYSJUncharacterizedproteinOS=Oryzasativasubsp.japonicaOX=39947GN=OsJ_02553PE=4SV=1	tr|Q5ZBN0|Q5ZBN0_ORYSJOs01g0607900proteinOS=Oryzasativasubsp.japonicaOX=39947GN=Os01g0607900PE=2SV=1	395	406	yes	no	3	0.00022465	59.542	4989	6942.1	16055000	720	1036	751			1
AVLGEGASVVLEGQK	15	0	1455.79	tr|B7EE89|B7EE89_ORYSJcDNAclone:J013124G04,fullinsertsequenceOS=Oryzasativasubsp.japonicaOX=39947PE=2SV=1;tr|Q6EP22|Q6EP22_ORYSJCelldivisioninhibitor-likeOS=Oryzasativasubsp.japonicaOX=39947GN=P0264G11.15-1PE=4SV=1	tr|B7EE89|B7EE89_ORYSJcDNAclone:J013124G04,fullinsertsequenceOS=Oryzasativasubsp.japonicaOX=39947PE=2SV=1	190	204	yes	no	3	6.31e-07	65.895	3878.5	6795	44533000	721	980	752			1
AVLHDEVEAAR	11	0	1208.61	tr|A0A0P0YAL3|A0A0P0YAL3_ORYSJPhenylalanineammonia-lyaseOS=Oryzasativasubsp.japonicaOX=39947GN=Os12g0520200PE=3SV=1;tr|Q2QPR0|Q2QPR0_ORYSJPhenylalanineammonia-lyaseOS=Oryzasativasubsp.japonicaOX=39947GN=LOC_Os12g33610PE=3SV=1;tr|Q0IMZ6|Q0IMZ6_ORYSJPhenylalanineammonia-lyase(Fragment)OS=Oryzasativasubsp.japonicaOX=39947GN=Os12g0520200PE=3SV=1	tr|A0A0P0YAL3|A0A0P0YAL3_ORYSJPhenylalanineammonia-lyaseOS=Oryzasativasubsp.japonicaOX=39947GN=Os12g0520200PE=3SV=1	594	604	yes	no	2;3	0.00077713	62.463	15711	20552	15389000	722	802	753			2
AVLIPALDGR	10	0	1023.61	tr|B9F737|B9F737_ORYSJUncharacterizedproteinOS=Oryzasativasubsp.japonicaOX=39947GN=OsJ_13207PE=4SV=1;sp|Q0DM51|RH3_ORYSJDEAD-boxATP-dependentRNAhelicase3,chloroplasticOS=Oryzasativasubsp.japonicaOX=39947GN=Os03g0827700PE=2SV=2	tr|B9F737|B9F737_ORYSJUncharacterizedproteinOS=Oryzasativasubsp.japonicaOX=39947GN=OsJ_13207PE=4SV=1	147	156	yes	no	2	0.0015578	86.011	10058	18368	29073000	723	177	754			2
AVLPIISGR	9	0	924.576	tr|A3AJN1|A3AJN1_ORYSJUncharacterizedproteinOS=Oryzasativasubsp.japonicaOX=39947GN=OsJ_11472PE=3SV=1;sp|Q5VNM3|IF43A_ORYSJEukaryoticinitiationfactor4A-IIIhomologAOS=Oryzasativasubsp.japonicaOX=39947GN=EIF4A3APE=1SV=1;sp|Q10I26|IF43B_ORYSJEukaryoticinitiationfactor4A-IIIhomologBOS=Oryzasativasubsp.japonicaOX=39947GN=EIF4A3BPE=1SV=1	tr|A3AJN1|A3AJN1_ORYSJUncharacterizedproteinOS=Oryzasativasubsp.japonicaOX=39947GN=OsJ_11472PE=3SV=1	61	69	yes	no	3	0.008985	54.722	1391.9	1692.6	2291900	724	231	755			1
AVLSPEQFR	9	0	1045.56	tr|Q10L31|Q10L31_ORYSJPeptidemethioninesulfoxidereductasemsrB,putative,expressedOS=Oryzasativasubsp.japonicaOX=39947GN=LOC_Os03g24600PE=4SV=1;sp|Q10L32|MSRB5_ORYSJPeptidemethioninesulfoxidereductaseB5OS=Oryzasativasubsp.japonicaOX=39947GN=MSRB5PE=2SV=1	tr|Q10L31|Q10L31_ORYSJPeptidemethioninesulfoxidereductasemsrB,putative,expressedOS=Oryzasativasubsp.japonicaOX=39947GN=LOC_Os03g24600PE=4SV=1	19	27	yes	no	2;3	0.0032741	89.296	13573	7707.8	187150000	725	233	756			2
AVLSSAPIASQTVR	14	0	1398.78	tr|A3A568|A3A568_ORYSJUncharacterizedproteinOS=Oryzasativasubsp.japonicaOX=39947GN=OsJ_06127PE=4SV=1	tr|A3A568|A3A568_ORYSJUncharacterizedproteinOS=Oryzasativasubsp.japonicaOX=39947GN=OsJ_06127PE=4SV=1	1338	1351	yes	yes	2;3	2.21e-10	74.987	11144	7162.9	31365000	726	849	757			2
AVLVGESLIK	10	0	1027.63	tr|Q0JCI6|Q0JCI6_ORYSJOs04g0467700protein(Fragment)OS=Oryzasativasubsp.japonicaOX=39947GN=Os04g0467700PE=3SV=1;tr|Q7XJW1|Q7XJW1_ORYSJOSJNBa0016O02.9proteinOS=Oryzasativasubsp.japonicaOX=39947GN=OSJNBa0016O02.9PE=3SV=1;tr|B9FFL9|B9FFL9_ORYSJUncharacterizedproteinOS=Oryzasativasubsp.japonicaOX=39947GN=OsJ_15114PE=3SV=1	tr|Q0JCI6|Q0JCI6_ORYSJOs04g0467700protein(Fragment)OS=Oryzasativasubsp.japonicaOX=39947GN=Os04g0467700PE=3SV=1	215	224	yes	no	3	0.00010177	99.802	3804.1	7216.6	10185000	727	1138	758			1
AVLVQNEPR	9	0	1024.57	sp|Q0JMH0|HACL_ORYSJ2-hydroxyacyl-CoAlyaseOS=Oryzasativasubsp.japonicaOX=39947GN=Os01g0505400PE=3SV=3;tr|B9EX46|B9EX46_ORYSJUncharacterizedproteinOS=Oryzasativasubsp.japonicaOX=39947GN=OsJ_01941PE=3SV=1;tr|B7EAG8|B7EAG8_ORYSJOs01g0505400proteinOS=Oryzasativasubsp.japonicaOX=39947GN=Os01g0505400PE=2SV=1	sp|Q0JMH0|HACL_ORYSJ2-hydroxyacyl-CoAlyaseOS=Oryzasativasubsp.japonicaOX=39947GN=Os01g0505400PE=3SV=3	418	426	yes	no	2;3	0.0030282	98.299	57676	80051	348940000	728	219	759			7
AVNEGFSGGER	11	0	1121.51	tr|Q10LW5|Q10LW5_ORYSJATP-dependenttransporterycf16,putative,expressedOS=Oryzasativasubsp.japonicaOX=39947GN=Os03g0332700PE=2SV=1	tr|Q10LW5|Q10LW5_ORYSJATP-dependenttransporterycf16,putative,expressedOS=Oryzasativasubsp.japonicaOX=39947GN=Os03g0332700PE=2SV=1	205	215	yes	yes	2	0.015575	44.309	33341	20959	14069000	729	1448	760			1
AVPGANPILSR	11	0	1093.62	tr|Q2QPW9|Q2QPW9_ORYSJMitochondrialimportinnermembranetranslocasesubunitTim17/Tim22/Tim23familyprotein,putative,expressedOS=Oryzasativasubsp.japonicaOX=39947GN=Os12g0514900PE=2SV=1	tr|Q2QPW9|Q2QPW9_ORYSJMitochondrialimportinnermembranetranslocasesubunitTim17/Tim22/Tim23familyprotein,putative,expressedOS=Oryzasativasubsp.japonicaOX=39947GN=Os12g0514900PE=2SV=1	45	55	yes	yes	2	0.0016698	57.598	7799.9	8712	46295000	730	1496	761			1
AVPMAATA	8	0	730.368	tr|B7E707|B7E707_ORYSJPyruvatedehydrogenaseE1componentsubunitbetaOS=Oryzasativasubsp.japonicaOX=39947GN=Os09g0509200PE=2SV=1;sp|Q0J0H4|ODPB2_ORYSJPyruvatedehydrogenaseE1componentsubunitbeta-2,mitochondrialOS=Oryzasativasubsp.japonicaOX=39947GN=Os09g0509200PE=2SV=1;tr|B7EWY7|B7EWY7_ORYSJPyruvatedehydrogenaseE1componentsubunitbetaOS=Oryzasativasubsp.japonicaOX=39947PE=2SV=1;sp|Q6Z1G7|ODPB1_ORYSJPyr…	tr|B7E707|B7E707_ORYSJPyruvatedehydrogenaseE1componentsubunitbetaOS=Oryzasativasubsp.japonicaOX=39947GN=Os09g0509200PE=2SV=1	349	356	no	no	2	0.034092	55.395	6895.9	8352.5	72567000	731	193;397	762			1
AVPVVDLWK	9	0	1025.59	tr|Q10N28|Q10N28_ORYSJOs03g0284600proteinOS=Oryzasativasubsp.japonicaOX=39947GN=LOC_Os03g17600PE=4SV=1;tr|A0A0P0VCP9|A0A0P0VCP9_ORYSJOs01g0929967protein(Fragment)OS=Oryzasativasubsp.japonicaOX=39947GN=Os01g0929967PE=4SV=1;tr|Q6Z3M1|Q6Z3M1_ORYSJUncharacterizedproteinOS=Oryzasativasubsp.japonicaOX=39947GN=OSJNBa0087F21.27PE=4SV=1	tr|Q10N28|Q10N28_ORYSJOs03g0284600proteinOS=Oryzasativasubsp.japonicaOX=39947GN=LOC_Os03g17600PE=4SV=1	86	94	yes	no	3	0.011686	51.854	3042.4	6415.7	11789000	732	1455	763			1
AVQIAYEAR	9	0	1019.54	sp|Q6AVG6|ISPH_ORYSJ4-hydroxy-3-methylbut-2-enyldiphosphatereductase,chloroplasticOS=Oryzasativasubsp.japonicaOX=39947GN=ISPHPE=2SV=1;tr|A3AMD8|A3AMD8_ORYSJUncharacterizedproteinOS=Oryzasativasubsp.japonicaOX=39947GN=OsJ_12459PE=3SV=1	sp|Q6AVG6|ISPH_ORYSJ4-hydroxy-3-methylbut-2-enyldiphosphatereductase,chloroplasticOS=Oryzasativasubsp.japonicaOX=39947GN=ISPHPE=2SV=1	121	129	yes	no	2	0.0041447	109.71	28144	47995	351010000	733	349	764			4
AVQQQLAPEFR	11	0	1285.68	sp|Q69JZ7|XCT_ORYSJProteinXAP5CIRCADIANTIMEKEEPEROS=Oryzasativasubsp.japonicaOX=39947GN=XCTPE=2SV=1	sp|Q69JZ7|XCT_ORYSJProteinXAP5CIRCADIANTIMEKEEPEROS=Oryzasativasubsp.japonicaOX=39947GN=XCTPE=2SV=1	221	231	yes	yes	2;3	8.89e-10	150.08	32946	24803	47555000	734	329	765			2
AVQSDDVSLR	10	0	1088.55	sp|Q8H859|CADH1_ORYSJProbablecinnamylalcoholdehydrogenase1OS=Oryzasativasubsp.japonicaOX=39947GN=CAD1PE=2SV=1	sp|Q8H859|CADH1_ORYSJProbablecinnamylalcoholdehydrogenase1OS=Oryzasativasubsp.japonicaOX=39947GN=CAD1PE=2SV=1	31	40	yes	yes	2	0.0028613	62.303	5764.9	8585.9	23784000	735	501	766			1
AVQSGLGTAAVIVMDK	16	0	1558.84	tr|A0A0P0X9A3|A0A0P0X9A3_ORYSJOs07g0645400proteinOS=Oryzasativasubsp.japonicaOX=39947GN=Os07g0645400PE=4SV=1;tr|B7EAK9|B7EAK9_ORYSJcDNAclone:J013002D23,fullinsertsequence(Fragment)OS=Oryzasativasubsp.japonicaOX=39947PE=2SV=1;tr|Q8H2T7|Q8H2T7_ORYSJNADHdehydrogenase[ubiquinone]flavoprotein1,mitochondrialOS=Oryzasativasubsp.japonicaOX=39947GN=P0503D09.102PE=3SV=1;tr|A3BMS9|A3BMS9_ORYSJNADHdehydrogen…	tr|A0A0P0X9A3|A0A0P0X9A3_ORYSJOs07g0645400proteinOS=Oryzasativasubsp.japonicaOX=39947GN=Os07g0645400PE=4SV=1	196	211	yes	no	3	0.030378	27.643	1498.7	2731.7	14069000	736	739	767			1
AVSGIAAVADASSSQSR	17	0	1575.79	tr|Q7XMP9|Q7XMP9_ORYSJOSJNBb0059K02.12proteinOS=Oryzasativasubsp.japonicaOX=39947GN=Os04g0650500PE=2SV=2;tr|D8WQ64|D8WQ64_ORYSJPutativeCCB4(Fragment)OS=Oryzasativasubsp.japonicaOX=39947GN=Os04g55690PE=4SV=1;tr|D8WQ52|D8WQ52_ORYSJPutativeCCB4(Fragment)OS=Oryzasativasubsp.japonicaOX=39947GN=Os04g55690PE=4SV=1	tr|Q7XMP9|Q7XMP9_ORYSJOSJNBb0059K02.12proteinOS=Oryzasativasubsp.japonicaOX=39947GN=Os04g0650500PE=2SV=2	94	110	yes	no	3	0.010188	32.998	6444.1	7320.2	12451000	737	1921	768			1
AVSGVILQAPVSDR	14	0	1410.78	tr|B7EB72|B7EB72_ORYSJOs07g0211800proteinOS=Oryzasativasubsp.japonicaOX=39947GN=Os07g0211800PE=2SV=1;tr|Q7F1B1|Q7F1B1_ORYSJOs07g0211800proteinOS=Oryzasativasubsp.japonicaOX=39947GN=OJ1664_D08.103-1PE=2SV=1;tr|B9FW57|B9FW57_ORYSJUncharacterizedproteinOS=Oryzasativasubsp.japonicaOX=39947GN=OsJ_23539PE=4SV=1	tr|B7EB72|B7EB72_ORYSJOs07g0211800proteinOS=Oryzasativasubsp.japonicaOX=39947GN=Os07g0211800PE=2SV=1	123	136	yes	no	3	0.0021124	45.992	3817.9	3585.8	7623600	738	975	769			1
AVSINPLDLR	10	0	1096.62	tr|Q5JMM6|Q5JMM6_ORYSJOs01g0753100proteinOS=Oryzasativasubsp.japonicaOX=39947GN=Os01g0753100PE=4SV=1;tr|A2ZXX0|A2ZXX0_ORYSJUncharacterizedproteinOS=Oryzasativasubsp.japonicaOX=39947GN=OsJ_03482PE=4SV=1	tr|Q5JMM6|Q5JMM6_ORYSJOs01g0753100proteinOS=Oryzasativasubsp.japonicaOX=39947GN=Os01g0753100PE=4SV=1	66	75	yes	no	2;3	0.0002635	98.582	24596	24905	66745000	739	834	770			3
AVSQQLK	7	0	772.444	tr|Q6EPJ0|Q6EPJ0_ORYSJAnkyrin-likeproteinOS=Oryzasativasubsp.japonicaOX=39947GN=OSJNBb0057I13.2PE=4SV=1;tr|Q0J2H4|Q0J2H4_ORYSJOs09g0343200proteinOS=Oryzasativasubsp.japonicaOX=39947GN=Os09g0343200PE=4SV=1	tr|Q6EPJ0|Q6EPJ0_ORYSJAnkyrin-likeproteinOS=Oryzasativasubsp.japonicaOX=39947GN=OSJNBb0057I13.2PE=4SV=1	34	40	yes	no	3	0.024526	73.039	13817	12269	17134000	740	1389	771			1
AVSSASLSISDWPR	14	0	1474.74	tr|Q6Z4G1|Q6Z4G1_ORYSJUncharacterizedproteinOSJNBb0040H10.25OS=Oryzasativasubsp.japonicaOX=39947GN=OSJNBb0040H10.25PE=4SV=1	tr|Q6Z4G1|Q6Z4G1_ORYSJUncharacterizedproteinOSJNBb0040H10.25OS=Oryzasativasubsp.japonicaOX=39947GN=OSJNBb0040H10.25PE=4SV=1	8	21	yes	yes	2;3	0.001456	51.268	9199	38770	1317900000	741	1795	772			5
AVSTGYTDLVAYGR	14	0	1471.73	sp|B9FSC8|OPR11_ORYSJPutative12-oxophytodienoatereductase11OS=Oryzasativasubsp.japonicaOX=39947GN=OPR11PE=2SV=1;tr|A3B9Z1|A3B9Z1_ORYSJUncharacterizedproteinOS=Oryzasativasubsp.japonicaOX=39947GN=OsJ_20708PE=4SV=1	sp|B9FSC8|OPR11_ORYSJPutative12-oxophytodienoatereductase11OS=Oryzasativasubsp.japonicaOX=39947GN=OPR11PE=2SV=1	309	322	yes	no	2	0.0060931	42.743	3939.7	5498.5	24876000	742	45	773			1
AVTDKPTLIK	10	1	1084.65	tr|Q0DEU8|Q0DEU8_ORYSJOs06g0133800protein(Fragment)OS=Oryzasativasubsp.japonicaOX=39947GN=Os06g0133800PE=4SV=1;tr|Q84ZY2|Q84ZY2_ORYSJPutativetransketolaseOS=Oryzasativasubsp.japonicaOX=39947GN=134P10.11PE=4SV=1;tr|A3B840|A3B840_ORYSJUncharacterizedproteinOS=Oryzasativasubsp.japonicaOX=39947GN=OsJ_20020PE=4SV=1;tr|Q5VNW1|Q5VNW1_ORYSJPutativetransketolase1OS=Oryzasativasubsp.japonicaOX=39947GN=P000…	tr|Q0DEU8|Q0DEU8_ORYSJOs06g0133800protein(Fragment)OS=Oryzasativasubsp.japonicaOX=39947GN=Os06g0133800PE=4SV=1	250	259	yes	no	3	2.31e-09	69.276	0	0	0	743	1342	774			1
AVTDNLGYYR	10	0	1170.57	tr|A2ZS73|A2ZS73_ORYSJUncharacterizedproteinOS=Oryzasativasubsp.japonicaOX=39947GN=OsJ_01438PE=4SV=1	tr|A2ZS73|A2ZS73_ORYSJUncharacterizedproteinOS=Oryzasativasubsp.japonicaOX=39947GN=OsJ_01438PE=4SV=1	351	360	yes	yes	2	0.013277	50.04	8563	13978	24846000	744	818	775			1
AVTELLAATVR	11	0	1142.67	tr|Q7XW32|Q7XW32_ORYSJOSJNBb0062H02.10proteinOS=Oryzasativasubsp.japonicaOX=39947GN=Os04g0322100PE=2SV=2;tr|A3ASB6|A3ASB6_ORYSJUncharacterizedproteinOS=Oryzasativasubsp.japonicaOX=39947GN=OsJ_14262PE=4SV=1;tr|A3ASB7|A3ASB7_ORYSJUncharacterizedproteinOS=Oryzasativasubsp.japonicaOX=39947GN=OsJ_14263PE=4SV=1;tr|Q6PUW7|Q6PUW7_ORYSJMembranebindingproteinOS=Oryzasativasubsp.japonicaOX=39947GN=MBPPE=2SV…	tr|Q6PUW7|Q6PUW7_ORYSJMembranebindingproteinOS=Oryzasativasubsp.japonicaOX=39947GN=MBPPE=2SV=1	173	183	no	no	2;3	2.53e-08	94.297	13684	5527	34947000	745	883;1561	776			3
AVTFNGLVK	9	0	947.544	tr|Q8GTK8|Q8GTK8_ORYSJOs07g0212200proteinOS=Oryzasativasubsp.japonicaOX=39947GN=OJ1664_D08.107PE=4SV=2	tr|Q8GTK8|Q8GTK8_ORYSJOs07g0212200proteinOS=Oryzasativasubsp.japonicaOX=39947GN=OJ1664_D08.107PE=4SV=2	297	305	yes	yes	2;3	0.0035041	120.15	24071	68267	803720000	746	1985	777	230		4
AVTFTDLHTADGLK	14	0	1487.76	sp|P29545|EF1B_ORYSJElongationfactor1-betaOS=Oryzasativasubsp.japonicaOX=39947GN=Os07g0662500PE=1SV=3;tr|A3BN41|A3BN41_ORYSJUncharacterizedproteinOS=Oryzasativasubsp.japonicaOX=39947GN=OsJ_25462PE=3SV=1	sp|P29545|EF1B_ORYSJElongationfactor1-betaOS=Oryzasativasubsp.japonicaOX=39947GN=Os07g0662500PE=1SV=3	2	15	yes	no	3	2.96e-07	67.275	13951	10750	48073000	747	114	778			1
AVTIPVMAK	9	0	928.542	sp|Q69LA6|PDX11_ORYSJProbablepyridoxal5'-phosphatesynthasesubunitPDX1.1OS=Oryzasativasubsp.japonicaOX=39947GN=PDX11PE=2SV=1;tr|Q53NW9|Q53NW9_ORYSJOs11g0708500proteinOS=Oryzasativasubsp.japonicaOX=39947GN=LOC_Os11g48080PE=2SV=1	sp|Q69LA6|PDX11_ORYSJProbablepyridoxal5'-phosphatesynthasesubunitPDX1.1OS=Oryzasativasubsp.japonicaOX=39947GN=PDX11PE=2SV=1	98	106	yes	no	3	2.6e-10	105.57	0	0	0	748	330	779			1
AVTSFPANSPR	11	0	1145.58	tr|B9G6R1|B9G6R1_ORYSJUncharacterizedproteinOS=Oryzasativasubsp.japonicaOX=39947GN=OsJ_32264PE=4SV=1;tr|Q8LN35|Q8LN35_ORYSJOrnithinecyclodeaminase/mu-crystallinfamilyprotein,putative,expressedOS=Oryzasativasubsp.japonicaOX=39947GN=Os10g0533200PE=2SV=1	tr|B9G6R1|B9G6R1_ORYSJUncharacterizedproteinOS=Oryzasativasubsp.japonicaOX=39947GN=OsJ_32264PE=4SV=1	80	90	yes	no	2	6.68e-05	74.464	8055.3	12349	23246000	749	1274	780			1
AVVAEGYAR	9	0	934.487	tr|Q6URQ0|Q6URQ0_ORYSJ3-isopropylmalatedehydratasesmallsubunitOS=Oryzasativasubsp.japonicaOX=39947GN=IPMDHSUPE=2SV=1;tr|Q6H6I1|Q6H6I1_ORYSJ3-isopropylmalatedehydratase,smallsubunit-likeOS=Oryzasativasubsp.japonicaOX=39947GN=Os02g0655300PE=2SV=1	tr|Q6URQ0|Q6URQ0_ORYSJ3-isopropylmalatedehydratasesmallsubunitOS=Oryzasativasubsp.japonicaOX=39947GN=IPMDHSUPE=2SV=1	167	175	yes	no	2	0.0036693	101.64	28999	34351	135840000	750	1723	781			3
AVVAQYNASQLITQR	15	0	1660.89	tr|Q6AVQ4|Q6AVQ4_ORYSJPutativeprohibitinOS=Oryzasativasubsp.japonicaOX=39947GN=OSJNBa0075M12.18PE=4SV=1;tr|Q7EYR6|Q7EYR6_ORYSJOs07g0262200proteinOS=Oryzasativasubsp.japonicaOX=39947GN=P0046D03.138PE=2SV=1;tr|Q10AT9|Q10AT9_ORYSJMitochondrialprohibitincomplexprotein2,putative,expressedOS=Oryzasativasubsp.japonicaOX=39947GN=Os03g0841700PE=2SV=1;tr|B9F6X9|B9F6X9_ORYSJUncharacterizedproteinOS=Oryzasat…	tr|Q6AVQ4|Q6AVQ4_ORYSJPutativeprohibitinOS=Oryzasativasubsp.japonicaOX=39947GN=OSJNBa0075M12.18PE=4SV=1	133	147	yes	no	3	5.96e-05	56.599	3453.6	3076	28839000	751	1082	782			1
AVVGPVYDR	9	0	974.519	sp|Q9FRA7|Y5513_ORYSJREF/SRPP-likeproteinOs05g0151300/LOC_Os05g05940OS=Oryzasativasubsp.japonicaOX=39947GN=Os05g0151300PE=2SV=2	sp|Q9FRA7|Y5513_ORYSJREF/SRPP-likeproteinOs05g0151300/LOC_Os05g05940OS=Oryzasativasubsp.japonicaOX=39947GN=Os05g0151300PE=2SV=2	79	87	yes	yes	2	0.0099486	60.76	19390	45849	87199000	752	540	783			2
AVVIHVPYR	9	0	1052.61	tr|Q10MS5|Q10MS5_ORYSJ40SribosomalproteinS7OS=Oryzasativasubsp.japonicaOX=39947GN=Os03g0297100PE=2SV=1;tr|Q10MS4|Q10MS4_ORYSJ40SribosomalproteinS7OS=Oryzasativasubsp.japonicaOX=39947GN=LOC_Os03g18580PE=3SV=1;tr|Q0DSN8|Q0DSN8_ORYSJ40SribosomalproteinS7OS=Oryzasativasubsp.japonicaOX=39947GN=Os03g0297300PE=3SV=1	tr|Q10MS5|Q10MS5_ORYSJ40SribosomalproteinS7OS=Oryzasativasubsp.japonicaOX=39947GN=Os03g0297100PE=2SV=1	60	68	yes	no	3	0.0029636	75.738	9423.4	13020	31517000	753	1453	784			2
AVVPDEEFTLAK	12	0	1317.68	tr|Q6YZK5|Q6YZK5_ORYSJOs08g0359000proteinOS=Oryzasativasubsp.japonicaOX=39947GN=Os08g0359000PE=2SV=1	tr|Q6YZK5|Q6YZK5_ORYSJOs08g0359000proteinOS=Oryzasativasubsp.japonicaOX=39947GN=Os08g0359000PE=2SV=1	76	87	yes	yes	3	1.14e-05	69.01	12783	26376	64864000	754	1788	785			4
AVVQVFEGTSGIDNK	15	0	1562.79	tr|Q9ASE0|Q9ASE0_ORYSJOs01g0711000proteinOS=Oryzasativasubsp.japonicaOX=39947GN=Os01g0711000PE=3SV=1;tr|Q93W07|Q93W07_ORYSJOs06g0568200proteinOS=Oryzasativasubsp.japonicaOX=39947GN=V-ATPaseBPE=2SV=1;tr|A3BCW4|A3BCW4_ORYSJUncharacterizedproteinOS=Oryzasativasubsp.japonicaOX=39947GN=OsJ_21740PE=3SV=1	tr|Q9ASE0|Q9ASE0_ORYSJOs01g0711000proteinOS=Oryzasativasubsp.japonicaOX=39947GN=Os01g0711000PE=3SV=1	68	82	yes	no	3	7.88e-12	88.075	4956.5	6288	55141000	755	901	786			1
AVVSAIGADR	10	0	957.524	sp|Q6Z965|OPR7_ORYSJ12-oxophytodienoatereductase7OS=Oryzasativasubsp.japonicaOX=39947GN=OPR7PE=2SV=1	sp|Q6Z965|OPR7_ORYSJ12-oxophytodienoatereductase7OS=Oryzasativasubsp.japonicaOX=39947GN=OPR7PE=2SV=1	228	237	yes	yes	2	0.0016448	85.676	31664	35717	99973000	756	413	787			3
AVVTPIK	7	0	726.464	tr|Q9FRX7|Q9FRX7_ORYSJAldehydedehydrogenaseALDH2bOS=Oryzasativasubsp.japonicaOX=39947GN=Aldh2bPE=2SV=1;tr|A0A0P0WVJ1|A0A0P0WVJ1_ORYSJOs06g0270900protein(Fragment)OS=Oryzasativasubsp.japonicaOX=39947GN=Os06g0270900PE=3SV=1;tr|Q6YWQ9|Q6YWQ9_ORYSJPutativemitochondrialaldehydedehydrogenaseALDH2aOS=Oryzasativasubsp.japonicaOX=39947GN=P0617A09.7-1PE=2SV=1;tr|Q9LRI6|Q9LRI6_ORYSJMitochondrialaldehydedehy…	tr|Q9FRX7|Q9FRX7_ORYSJAldehydedehydrogenaseALDH2bOS=Oryzasativasubsp.japonicaOX=39947GN=Aldh2bPE=2SV=1	538	544	yes	no	2	0.027495	97.071	12907	15679	120340000	757	2068	788			1
AVVTVPAYFNDSQR	14	0	1565.78	tr|A0A0P0Y952|A0A0P0Y952_ORYSJOs12g0244100protein(Fragment)OS=Oryzasativasubsp.japonicaOX=39947GN=Os12g0244100PE=3SV=1;tr|Q2QV45|Q2QV45_ORYSJ70kDaheatshockproteinOS=Oryzasativasubsp.japonicaOX=39947GN=LOC_Os12g14070PE=2SV=1;tr|B9GCK4|B9GCK4_ORYSJUncharacterizedproteinOS=Oryzasativasubsp.japonicaOX=39947GN=OsJ_35701PE=3SV=1	tr|A0A0P0Y952|A0A0P0Y952_ORYSJOs12g0244100protein(Fragment)OS=Oryzasativasubsp.japonicaOX=39947GN=Os12g0244100PE=3SV=1	129	142	yes	no	2;3	2.04e-10	77.379	9029.3	20703	49698000	758	799	789;790	105		4
AVVVHADPDDLGK	13	0	1334.68	sp|P28757|SODC2_ORYSJSuperoxidedismutase[Cu-Zn]2OS=Oryzasativasubsp.japonicaOX=39947GN=SODCC2PE=1SV=2;tr|B9FUR1|B9FUR1_ORYSJSuperoxidedismutase[Cu-Zn]OS=Oryzasativasubsp.japonicaOX=39947GN=OsJ_25485PE=3SV=1;sp|Q0DRV6|SODC1_ORYSJSuperoxidedismutase[Cu-Zn]1OS=Oryzasativasubsp.japonicaOX=39947GN=SODCC1PE=1SV=1	sp|Q0DRV6|SODC1_ORYSJSuperoxidedismutase[Cu-Zn]1OS=Oryzasativasubsp.japonicaOX=39947GN=SODCC1PE=1SV=1	115	127	no	no	2;3	2.09e-14	106.49	118420	110730	405330000	759	113;178	791			10
AVVVHADSDDLGR	13	0	1352.67	tr|Q0DTX5|Q0DTX5_ORYSJOs03g0219200protein(Fragment)OS=Oryzasativasubsp.japonicaOX=39947GN=Os03g0219200PE=4SV=1;tr|Q10PW4|Q10PW4_ORYSJSuperoxidedismutase[Cu-Zn]OS=Oryzasativasubsp.japonicaOX=39947GN=LOC_Os03g11960PE=3SV=1;tr|B9F688|B9F688_ORYSJUncharacterizedproteinOS=Oryzasativasubsp.japonicaOX=39947GN=OsJ_09942PE=4SV=1	tr|Q0DTX5|Q0DTX5_ORYSJOs03g0219200protein(Fragment)OS=Oryzasativasubsp.japonicaOX=39947GN=Os03g0219200PE=4SV=1	123	135	yes	no	2;3	1.08e-07	85.958	29441	36921	134120000	760	1360	792			7
AVVVLGSSEIVK	12	0	1199.71	sp|Q0DRV6|SODC1_ORYSJSuperoxidedismutase[Cu-Zn]1OS=Oryzasativasubsp.japonicaOX=39947GN=SODCC1PE=1SV=1;tr|Q10LG5|Q10LG5_ORYSJSuperoxidedismutase1,putative,expressedOS=Oryzasativasubsp.japonicaOX=39947GN=LOC_Os03g22810PE=4SV=1	sp|Q0DRV6|SODC1_ORYSJSuperoxidedismutase[Cu-Zn]1OS=Oryzasativasubsp.japonicaOX=39947GN=SODCC1PE=1SV=1	4	15	yes	no	2;3	6.93e-09	112.84	65407	68206	1196500000	761	178	793			9
AVYGTLFEAEHR	12	0	1391.68	tr|Q0E3I8|Q0E3I8_ORYSJOs02g0173100protein(Fragment)OS=Oryzasativasubsp.japonicaOX=39947GN=Os02g0173100PE=4SV=1;tr|A0A0N7KES3|A0A0N7KES3_ORYSJOs02g0173100protein(Fragment)OS=Oryzasativasubsp.japonicaOX=39947GN=Os02g0173100PE=3SV=1;tr|B7ECI4|B7ECI4_ORYSJcDNAclone:J013071M18,fullinsertsequenceOS=Oryzasativasubsp.japonicaOX=39947PE=2SV=1;tr|A3A3M4|A3A3M4_ORYSJUncharacterizedproteinOS=Oryzasativasubsp…	tr|Q0E3I8|Q0E3I8_ORYSJOs02g0173100protein(Fragment)OS=Oryzasativasubsp.japonicaOX=39947GN=Os02g0173100PE=4SV=1	206	217	yes	no	3	5.43e-05	49.934	3551.4	3616.7	8957000	762	571	794			1
AWAAEVASR	9	0	959.482	tr|B9F3D8|B9F3D8_ORYSJUncharacterizedproteinOS=Oryzasativasubsp.japonicaOX=39947GN=OsJ_05614PE=4SV=1;tr|Q6ETL6|Q6ETL6_ORYSJOs02g0179100proteinOS=Oryzasativasubsp.japonicaOX=39947GN=Os02g0179100PE=2SV=1	tr|B9F3D8|B9F3D8_ORYSJUncharacterizedproteinOS=Oryzasativasubsp.japonicaOX=39947GN=OsJ_05614PE=4SV=1	184	192	yes	no	2	2.43e-05	69.954	11924	8694.5	44691000	763	1065	795			2
AWAYDDYGDGSVLK	14	0	1558.69	tr|Q7EYM8|Q7EYM8_ORYSJOs08g0379400proteinOS=Oryzasativasubsp.japonicaOX=39947GN=Os08g0379400PE=2SV=1	tr|Q7EYM8|Q7EYM8_ORYSJOs08g0379400proteinOS=Oryzasativasubsp.japonicaOX=39947GN=Os08g0379400PE=2SV=1	84	97	yes	yes	3	2.83e-05	62.924	8854.1	11361	28739000	764	1869	796			2
AWDLAESDAVK	11	0	1203.58	tr|Q65XA1|Q65XA1_ORYSJOs05g0116000proteinOS=Oryzasativasubsp.japonicaOX=39947GN=Os05g0116000PE=2SV=1;tr|B9FM56|B9FM56_ORYSJUncharacterizedproteinOS=Oryzasativasubsp.japonicaOX=39947GN=OsJ_16892PE=4SV=1	tr|Q65XA1|Q65XA1_ORYSJOs05g0116000proteinOS=Oryzasativasubsp.japonicaOX=39947GN=Os05g0116000PE=2SV=1	152	162	yes	no	3	4.28e-05	74.944	20469	33553	53537000	765	1169	797			4
AWEVDTLR	8	0	988.498	sp|Q9AUR8|COPA1_ORYSJCoatomersubunitalpha-1OS=Oryzasativasubsp.japonicaOX=39947GN=Os03g0711400PE=2SV=1;sp|Q0J3D9|COPA3_ORYSJCoatomersubunitalpha-3OS=Oryzasativasubsp.japonicaOX=39947GN=Os09g0127800PE=2SV=1;sp|Q9AUR7|COPA2_ORYSJCoatomersubunitalpha-2OS=Oryzasativasubsp.japonicaOX=39947GN=Os03g0711500PE=2SV=1	sp|Q9AUR8|COPA1_ORYSJCoatomersubunitalpha-1OS=Oryzasativasubsp.japonicaOX=39947GN=Os03g0711400PE=2SV=1	238	245	yes	no	2	0.029764	58.815	4935.9	12633	89632000	766	195	798			1
AWLVMDEVR	9	0	1117.56	sp|Q6Z7L3|TRL31_ORYSJThioredoxin-like3-1,chloroplasticOS=Oryzasativasubsp.japonicaOX=39947GN=Os02g0774100PE=3SV=2;tr|A3ABU6|A3ABU6_ORYSJUncharacterizedproteinOS=Oryzasativasubsp.japonicaOX=39947GN=OsJ_08561PE=4SV=1	sp|Q6Z7L3|TRL31_ORYSJThioredoxin-like3-1,chloroplasticOS=Oryzasativasubsp.japonicaOX=39947GN=Os02g0774100PE=3SV=2	178	186	yes	no	2	0.0096192	70.525	16465	14175	63495000	767	411	799		140	1
AWMAAQDQPHENLIFPEEVLPR	22	0	2590.26	tr|Q7XM78|Q7XM78_ORYSJOSJNBa0079C19.2proteinOS=Oryzasativasubsp.japonicaOX=39947GN=OSJNBa0079C19.2PE=4SV=3;tr|Q339H5|Q339H5_ORYSJPhotosystemIID2protein,putativeOS=Oryzasativasubsp.japonicaOX=39947GN=LOC_Os10g21210PE=4SV=1;tr|Q7F4T1|Q7F4T1_ORYSJPhotosystemIID2proteinOS=Oryzasativasubsp.japonicaOX=39947GN=psbDPE=3SV=1;tr|Q6Z1U4|Q6Z1U4_ORYSJPhotosystemIID2proteinOS=Oryzasativasubsp.japonicaOX=39947G…	tr|Q7XM78|Q7XM78_ORYSJOSJNBa0079C19.2proteinOS=Oryzasativasubsp.japonicaOX=39947GN=OSJNBa0079C19.2PE=4SV=3	129	150	yes	no	3;4	4.56e-28	104.86	5752.4	13758	120340000	768	78	800		16	2
AWVDQDAVLR	10	0	1171.6	tr|Q5VME5|Q5VME5_ORYSJGlycosyltransferaseOS=Oryzasativasubsp.japonicaOX=39947GN=Os06g0289900PE=2SV=1	tr|Q5VME5|Q5VME5_ORYSJGlycosyltransferaseOS=Oryzasativasubsp.japonicaOX=39947GN=Os06g0289900PE=2SV=1	355	364	yes	yes	2	0.0010873	93.162	6283.4	9144.9	31448000	769	1594	801			1
AYAPIASGR	9	0	904.477	tr|B9FUN6|B9FUN6_ORYSJUncharacterizedproteinOS=Oryzasativasubsp.japonicaOX=39947GN=OsJ_25435PE=3SV=1;tr|Q8GSB5|Q8GSB5_ORYSJNucleoidDNA-binding-likeproteinOS=Oryzasativasubsp.japonicaOX=39947GN=OJ1477_F01.114PE=3SV=1	tr|B9FUN6|B9FUN6_ORYSJUncharacterizedproteinOS=Oryzasativasubsp.japonicaOX=39947GN=OsJ_25435PE=3SV=1	38	46	yes	no	2	0.011288	45.335	0	0	0	770	1206	802			1
AYAVGASFK	9	0	912.471	tr|Q8LNF2|Q8LNF2_ORYSJOs10g0502000proteinOS=Oryzasativasubsp.japonicaOX=39947GN=Os10g0502000PE=2SV=1	tr|Q8LNF2|Q8LNF2_ORYSJOs10g0502000proteinOS=Oryzasativasubsp.japonicaOX=39947GN=Os10g0502000PE=2SV=1	154	162	yes	yes	2;3	0.0029458	79.906	34619	39655	208330000	771	2015	803			4
AYDFVSQEIR	10	0	1226.59	tr|C7IWD0|C7IWD0_ORYSJOs01g0791600proteinOS=Oryzasativasubsp.japonicaOX=39947GN=Os01g0791600PE=3SV=1;tr|Q7XK09|Q7XK09_ORYSJOSJNBa0061C08.9proteinOS=Oryzasativasubsp.japonicaOX=39947GN=OSJNBa0061C08.9PE=3SV=1;tr|Q7XM78|Q7XM78_ORYSJOSJNBa0079C19.2proteinOS=Oryzasativasubsp.japonicaOX=39947GN=OSJNBa0079C19.2PE=4SV=3;tr|Q339H5|Q339H5_ORYSJPhotosystemIID2protein,putativeOS=Oryzasativasubsp.japonicaOX=…	tr|C7IWD0|C7IWD0_ORYSJOs01g0791600proteinOS=Oryzasativasubsp.japonicaOX=39947GN=Os01g0791600PE=3SV=1	259	268	no	no	2;3	7.96e-06	116.52	121110	185010	6316300000	772	1309;1915;78	804			19
AYDLEGK	7	0	794.381	tr|Q0DC43|Q0DC43_ORYSJFormatedehydrogenase,mitochondrialOS=Oryzasativasubsp.japonicaOX=39947GN=Os06g0486800PE=2SV=1;sp|Q9SXP2|FDH1_ORYSJFormatedehydrogenase1,mitochondrialOS=Oryzasativasubsp.japonicaOX=39947GN=Os06g0486800PE=1SV=2;tr|A3BBW2|A3BBW2_ORYSJFormatedehydrogenase,mitochondrialOS=Oryzasativasubsp.japonicaOX=39947GN=OsJ_21394PE=3SV=1	tr|Q0DC43|Q0DC43_ORYSJFormatedehydrogenase,mitochondrialOS=Oryzasativasubsp.japonicaOX=39947GN=Os06g0486800PE=2SV=1	184	190	yes	no	3	0.024131	72.234	14432	15571	11293000	773	559	805			1
AYDRNPELANLIVDR	15	1	1757.91	tr|B9GAQ3|B9GAQ3_ORYSJ6-phosphogluconatedehydrogenase,decarboxylatingOS=Oryzasativasubsp.japonicaOX=39947GN=OsJ_33909PE=3SV=1;sp|Q2R480|6PGD2_ORYSJ6-phosphogluconatedehydrogenase,decarboxylating2,chloroplasticOS=Oryzasativasubsp.japonicaOX=39947GN=G6PGH2PE=2SV=1;tr|A0A0P0Y2C4|A0A0P0Y2C4_ORYSJOs11g0484500protein(Fragment)OS=Oryzasativasubsp.japonicaOX=39947GN=Os11g0484500PE=4SV=1	tr|B9GAQ3|B9GAQ3_ORYSJ6-phosphogluconatedehydrogenase,decarboxylatingOS=Oryzasativasubsp.japonicaOX=39947GN=OsJ_33909PE=3SV=1	376	390	yes	no	3	6.38e-05	58.09	13093	15310	38912000	774	271	806			1
AYEGVPPPYDR	11	0	1262.59	tr|Q75J18|Q75J18_ORYSJ60SribosomalproteinL13a-2,putative,expressedOS=Oryzasativasubsp.japonicaOX=39947GN=OSJNBb0081K01.9PE=2SV=1;tr|Q0IT25|Q0IT25_ORYSJOs11g0425800proteinOS=Oryzasativasubsp.japonicaOX=39947GN=Os11g0425800PE=4SV=1;tr|Q53K43|Q53K43_ORYSJRetrotransposonprotein,putative,unclassifiedOS=Oryzasativasubsp.japonicaOX=39947GN=LOC_Os11g23880PE=4SV=1	tr|Q75J18|Q75J18_ORYSJ60SribosomalproteinL13a-2,putative,expressedOS=Oryzasativasubsp.japonicaOX=39947GN=OSJNBb0081K01.9PE=2SV=1	109	119	yes	no	2	9.77e-05	70.908	23564	30183	28494000	775	1856	807			3
AYELGLASR	9	0	978.513	tr|Q5JNA0|Q5JNA0_ORYSJMalicenzymeOS=Oryzasativasubsp.japonicaOX=39947GN=P0022F10.15-1PE=2SV=1;tr|A0A0P0V7M3|A0A0P0V7M3_ORYSJMalicenzyme(Fragment)OS=Oryzasativasubsp.japonicaOX=39947GN=Os01g0723400PE=3SV=1;tr|Q0JJQ7|Q0JJQ7_ORYSJMalicenzyme(Fragment)OS=Oryzasativasubsp.japonicaOX=39947GN=Os01g0723400PE=3SV=1;tr|Q9FRT2|Q9FRT2_ORYSJMalicenzymeOS=Oryzasativasubsp.japonicaOX=39947GN=NADP-ME2PE=2SV=2;tr…	tr|Q5JNA0|Q5JNA0_ORYSJMalicenzymeOS=Oryzasativasubsp.japonicaOX=39947GN=P0022F10.15-1PE=2SV=1	464	472	no	no	2	0.0052528	92.439	27734	31063	809940000	776	608	808			3
AYFNSTGFER	10	0	1190.54	tr|Q9SNL7|Q9SNL7_ORYSJPutativeS-adenosyl-L-methionineMg-protoporphyrinIXmethyltransferaseOS=Oryzasativasubsp.japonicaOX=39947GN=134P10.4PE=4SV=1	tr|Q9SNL7|Q9SNL7_ORYSJPutativeS-adenosyl-L-methionineMg-protoporphyrinIXmethyltransferaseOS=Oryzasativasubsp.japonicaOX=39947GN=134P10.4PE=4SV=1	98	107	yes	yes	2	0.0020405	76.827	18877	30130	104700000	777	2087	809;810	240		2
AYGELPDTLR	10	0	1133.57	tr|Q7Y1V2|Q7Y1V2_ORYSJEukaryotictranslationinitiationfactor1AOS=Oryzasativasubsp.japonicaOX=39947GN=eif-1a-OF2PE=2SV=1	tr|Q7Y1V2|Q7Y1V2_ORYSJEukaryotictranslationinitiationfactor1AOS=Oryzasativasubsp.japonicaOX=39947GN=eif-1a-OF2PE=2SV=1	105	114	yes	yes	2	0.0082955	54.416	12409	10313	138260000	778	1955	811			1
AYGNNIGGYK	10	0	1055.5	tr|B7EVB8|B7EVB8_ORYSJGlucose-1-phosphateadenylyltransferaseOS=Oryzasativasubsp.japonicaOX=39947PE=2SV=1;sp|P15280|GLGS2_ORYSJGlucose-1-phosphateadenylyltransferasesmallsubunit2,chloroplastic/amyloplastic/cytosolicOS=Oryzasativasubsp.japonicaOX=39947GN=AGPS2PE=1SV=4;tr|B8XEE2|B8XEE2_ORYSJGlucose-1-phosphateadenylyltransferase(Fragment)OS=Oryzasativasubsp.japonicaOX=39947GN=AGPasePE=3SV=1;tr|B8XEE…	tr|B7EVB8|B7EVB8_ORYSJGlucose-1-phosphateadenylyltransferaseOS=Oryzasativasubsp.japonicaOX=39947PE=2SV=1	116	125	yes	no	2;3	0.0019517	48.423	10854	17450	96254000	779	108	812			2
AYINEPITPR	10	0	1172.62	tr|Q6EUK5|Q6EUK5_ORYSJOs02g0234500proteinOS=Oryzasativasubsp.japonicaOX=39947GN=Os02g0234500PE=2SV=1;tr|A0A0N7KEZ7|A0A0N7KEZ7_ORYSJOs02g0234500protein(Fragment)OS=Oryzasativasubsp.japonicaOX=39947GN=Os02g0234500PE=4SV=1;tr|Q6EUK4|Q6EUK4_ORYSJPutativeUOS1OS=Oryzasativasubsp.japonicaOX=39947GN=OJ1145_E05.7-2PE=4SV=1	tr|Q6EUK5|Q6EUK5_ORYSJOs02g0234500proteinOS=Oryzasativasubsp.japonicaOX=39947GN=Os02g0234500PE=2SV=1	424	433	yes	no	2;3	3.68e-05	122.13	60841	79351	349270000	780	1706	813			6
AYITALNEDPEQYR	14	0	1681.79	sp|Q84PB7|THF1_ORYSJProteinTHYLAKOIDFORMATION1,chloroplasticOS=Oryzasativasubsp.japonicaOX=39947GN=THF1PE=2SV=1	sp|Q84PB7|THF1_ORYSJProteinTHYLAKOIDFORMATION1,chloroplasticOS=Oryzasativasubsp.japonicaOX=39947GN=THF1PE=2SV=1	133	146	yes	yes	2;3	0.00021389	64.711	15368	21496	170140000	781	482	814			3
AYIYSSGSR	9	0	1002.48	tr|Q0JRH3|Q0JRH3_ORYSJOs01g0101200protein(Fragment)OS=Oryzasativasubsp.japonicaOX=39947GN=Os01g0101200PE=4SV=1;tr|B7EWK0|B7EWK0_ORYSJOs01g0101200proteinOS=Oryzasativasubsp.japonicaOX=39947GN=Os01g0101200PE=2SV=1;tr|Q7F2F8|Q7F2F8_ORYSJp0402A09.8proteinOS=Oryzasativasubsp.japonicaOX=39947GN=P0402A09.8PE=4SV=1	tr|Q0JRH3|Q0JRH3_ORYSJOs01g0101200protein(Fragment)OS=Oryzasativasubsp.japonicaOX=39947GN=Os01g0101200PE=4SV=1	198	206	yes	no	2;3	0.0028587	73.931	47216	46965	554760000	782	993	815			5
AYLGMLPAAK	10	0	1033.56	tr|A0A0P0Y2R8|A0A0P0Y2R8_ORYSJAlpha-mannosidase(Fragment)OS=Oryzasativasubsp.japonicaOX=39947GN=Os11g0525600PE=3SV=1;tr|H2KW82|H2KW82_ORYSJAlpha-mannosidaseOS=Oryzasativasubsp.japonicaOX=39947GN=LOC_Os11g32260PE=3SV=1;tr|Q2R3E0|Q2R3E0_ORYSJAlpha-mannosidaseOS=Oryzasativasubsp.japonicaOX=39947GN=Os11g0525600PE=2SV=1;tr|A0A0P0Y2V3|A0A0P0Y2V3_ORYSJOs11g0525600protein(Fragment)OS=Oryzasativasubsp.jap…	tr|A0A0P0Y2R8|A0A0P0Y2R8_ORYSJAlpha-mannosidase(Fragment)OS=Oryzasativasubsp.japonicaOX=39947GN=Os11g0525600PE=3SV=1	431	440	yes	no	2;3	0.0027189	59.205	12130	15952	14943000	783	789	816		185	2
AYLQSQEAAAQADNQR	16	0	1762.82	tr|Q0DWE9|Q0DWE9_ORYSJOs02g0818000protein(Fragment)OS=Oryzasativasubsp.japonicaOX=39947GN=Os02g0818000PE=4SV=1;tr|Q6K9S2|Q6K9S2_ORYSJPutativebrownplanthopper-inducedresistanceprotein1OS=Oryzasativasubsp.japonicaOX=39947GN=OJ1136_C12.20-1PE=2SV=1;tr|A0A0P0VRK8|A0A0P0VRK8_ORYSJOs02g0818000protein(Fragment)OS=Oryzasativasubsp.japonicaOX=39947GN=Os02g0818000PE=4SV=1	tr|Q0DWE9|Q0DWE9_ORYSJOs02g0818000protein(Fragment)OS=Oryzasativasubsp.japonicaOX=39947GN=Os02g0818000PE=4SV=1	49	64	yes	no	3	0.0011121	32.341	7216.1	8772.3	20992000	784	644	817			2
AYLSALNK	8	0	878.486	tr|Q2RAP8|Q2RAP8_ORYSJ2-isopropylmalatesynthaseB,putative,expressedOS=Oryzasativasubsp.japonicaOX=39947GN=Os11g0142500PE=3SV=1;tr|Q2QXY9|Q2QXY9_ORYSJ2-isopropylmalatesynthaseB,putative,expressedOS=Oryzasativasubsp.japonicaOX=39947GN=Os12g0138900PE=3SV=2;tr|A0A0P0YCF4|A0A0P0YCF4_ORYSJOs12g0589898proteinOS=Oryzasativasubsp.japonicaOX=39947GN=Os12g0589898PE=4SV=1	tr|Q2RAP8|Q2RAP8_ORYSJ2-isopropylmalatesynthaseB,putative,expressedOS=Oryzasativasubsp.japonicaOX=39947GN=Os11g0142500PE=3SV=1	604	611	yes	no	3	0.012806	105.39	9321	10118	17205000	785	1513	818			1
AYPDAFVR	8	0	937.466	tr|Q2QTK0|Q2QTK0_ORYSJRibulosebisphosphatecarboxylasesmallchainOS=Oryzasativasubsp.japonicaOX=39947GN=LOC_Os12g19394PE=3SV=1;tr|Q2QTJ7|Q2QTJ7_ORYSJRibulosebisphosphatecarboxylasesmallchainOS=Oryzasativasubsp.japonicaOX=39947GN=LOC_Os12g19394PE=2SV=1;tr|Q2QTJ1|Q2QTJ1_ORYSJRibulosebisphosphatecarboxylasesmallchainOS=Oryzasativasubsp.japonicaOX=39947GN=Os12g0292400PE=2SV=1;tr|G8CTM6|G8CTM6_ORYSJRibu…	tr|Q2QTK0|Q2QTK0_ORYSJRibulosebisphosphatecarboxylasesmallchainOS=Oryzasativasubsp.japonicaOX=39947GN=LOC_Os12g19394PE=3SV=1	92	99	yes	no	2;3	0.0031404	130.77	522630	787790	124280000000	786	1501	819			70
AYQEQVMSNCAK	12	0	1427.62	tr|B7E588|B7E588_ORYSJSerinehydroxymethyltransferaseOS=Oryzasativasubsp.japonicaOX=39947PE=2SV=1;tr|B9FBQ3|B9FBQ3_ORYSJSerinehydroxymethyltransferaseOS=Oryzasativasubsp.japonicaOX=39947GN=OsJ_12499PE=3SV=1;tr|Q10D68|Q10D68_ORYSJSerinehydroxymethyltransferaseOS=Oryzasativasubsp.japonicaOX=39947GN=Os03g0738400PE=2SV=1;tr|Q7Y1F0|Q7Y1F0_ORYSJSerinehydroxymethyltransferaseOS=Oryzasativasubsp.japonicaO…	tr|B7E588|B7E588_ORYSJSerinehydroxymethyltransferaseOS=Oryzasativasubsp.japonicaOX=39947PE=2SV=1	264	275	yes	no	3	0.00094675	55.261	41577	87318	91665000	787	966	820			4
AYSAHLK	7	0	788.418	tr|Q5KQL4|Q5KQL4_ORYSJPutativeribosomalproteinS19OS=Oryzasativasubsp.japonicaOX=39947GN=Os03g31130PE=4SV=1;sp|P40978|RS19_ORYSJ40SribosomalproteinS19OS=Oryzasativasubsp.japonicaOX=39947GN=RPS19APE=2SV=1;tr|Q10JD1|Q10JD1_ORYSJRetrotransposonprotein,putative,Ty1-copiasubclassOS=Oryzasativasubsp.japonicaOX=39947GN=LOC_Os03g31134PE=4SV=1;tr|Q5KQL5|Q5KQL5_ORYSJPutativeribosomalproteinS19OS=Oryzasativa…	tr|Q5KQL4|Q5KQL4_ORYSJPutativeribosomalproteinS19OS=Oryzasativasubsp.japonicaOX=39947GN=Os03g31130PE=4SV=1	20	26	yes	no	3	0.023529	69.432	25332	18736	22435000	788	129	821			2
AYVAGAAESK	10	0	965.482	tr|Q688M9|Q688M9_ORYSJ'putativeendo-1,31,4-beta-D-glucanaseOS=Oryzasativasubsp.japonicaOX=39947GN=Os05g0399100PE=2SV=1;tr|Q0DID5|Q0DID5_ORYSJOs05g0399100protein(Fragment)OS=Oryzasativasubsp.japonicaOX=39947GN=Os05g0399100PE=4SV=1	tr|Q688M9|Q688M9_ORYSJ'putativeendo-1,31,4-beta-D-glucanaseOS=Oryzasativasubsp.japonicaOX=39947GN=Os05g0399100PE=2SV=1	31	40	yes	no	2;3	0.00096961	106.04	60890	90192	101800000	789	1347	822			4
AYVGNLPWQVDDSR	14	0	1618.77	tr|Q0J3S0|Q0J3S0_ORYSJOs08g0557100protein(Fragment)OS=Oryzasativasubsp.japonicaOX=39947GN=Os08g0557100PE=4SV=1;tr|Q6ZJ16|Q6ZJ16_ORYSJOs08g0557100proteinOS=Oryzasativasubsp.japonicaOX=39947GN=OJ1150_A11.19-2PE=2SV=1;tr|Q6ZJ15|Q6ZJ15_ORYSJNucleicacid-bindingprotein-likeOS=Oryzasativasubsp.japonicaOX=39947GN=OJ1150_A11.19-1PE=4SV=1	tr|Q0J3S0|Q0J3S0_ORYSJOs08g0557100protein(Fragment)OS=Oryzasativasubsp.japonicaOX=39947GN=Os08g0557100PE=4SV=1	112	125	yes	no	2;3	1.49e-07	54.898	10798	13691	71075000	790	1391	823			3
AYVTSPAGVR	10	0	1019.54	tr|Q6H732|Q6H732_ORYSJSubtilisin-likeserineproteaseAIR3-likeproteinOS=Oryzasativasubsp.japonicaOX=39947GN=P0026H03.20-2PE=4SV=1;tr|A3A473|A3A473_ORYSJUncharacterizedproteinOS=Oryzasativasubsp.japonicaOX=39947GN=OsJ_05774PE=4SV=1;tr|Q6H733|Q6H733_ORYSJOs02g0198700proteinOS=Oryzasativasubsp.japonicaOX=39947GN=P0026H03.20-1PE=4SV=1	tr|Q6H732|Q6H732_ORYSJSubtilisin-likeserineproteaseAIR3-likeproteinOS=Oryzasativasubsp.japonicaOX=39947GN=P0026H03.20-2PE=4SV=1	206	215	yes	no	2	0.0015665	92.439	11325	28269	32125000	791	846	824			1
CAAEITLQCPGELR	14	0	1616.77	tr|A3AL33|A3AL33_ORYSJUncharacterizedproteinOS=Oryzasativasubsp.japonicaOX=39947GN=OsJ_11988PE=4SV=1;tr|Q75GX3|Q75GX3_ORYSJOs03g0663400proteinOS=Oryzasativasubsp.japonicaOX=39947GN=Os03g0663400PE=2SV=1	tr|A3AL33|A3AL33_ORYSJUncharacterizedproteinOS=Oryzasativasubsp.japonicaOX=39947GN=OsJ_11988PE=4SV=1	129	142	yes	no	3	2.59e-05	63.185	4948.7	6108.7	14071000	792	871	825			1
CAEPWVEVK	9	0	1116.53	tr|Q5VQX1|Q5VQX1_ORYSJOs01g0805300proteinOS=Oryzasativasubsp.japonicaOX=39947GN=Os01g0805300PE=2SV=1	tr|Q5VQX1|Q5VQX1_ORYSJOs01g0805300proteinOS=Oryzasativasubsp.japonicaOX=39947GN=Os01g0805300PE=2SV=1	142	150	yes	yes	3	0.0028986	68.735	9708.9	11060	9091600	793	1603	826			1
CAISVSNDVFGDPCR	15	0	1695.73	sp|Q0INM3|BGA15_ORYSJBeta-galactosidase15OS=Oryzasativasubsp.japonicaOX=39947GN=Os12g0429200PE=2SV=1;tr|B9GCX1|B9GCX1_ORYSJUncharacterizedproteinOS=Oryzasativasubsp.japonicaOX=39947GN=OsJ_35926PE=4SV=1;tr|Q2QSG7|Q2QSG7_ORYSJGalactosebindinglectindomaincontainingprotein,expressedOS=Oryzasativasubsp.japonicaOX=39947GN=LOC_Os12g24170PE=4SV=1	sp|Q0INM3|BGA15_ORYSJBeta-galactosidase15OS=Oryzasativasubsp.japonicaOX=39947GN=Os12g0429200PE=2SV=1	880	894	yes	no	3	0.00033081	39.509	3160.9	3158	14390000	794	186	827			1
CALVYGQMNEPPGAR	15	0	1661.77	tr|A0A067Y2M2|A0A067Y2M2_ORYSJATPsynthasesubunitbetaOS=Oryzasativasubsp.japonicaOX=39947PE=2SV=1;sp|Q01859|ATPBM_ORYSJATPsynthasesubunitbeta,mitochondrialOS=Oryzasativasubsp.japonicaOX=39947GN=ATPBPE=1SV=2;tr|B9FLI4|B9FLI4_ORYSJATPsynthasesubunitbetaOS=Oryzasativasubsp.japonicaOX=39947GN=OsJ_19476PE=3SV=1;tr|A0A0P0WQ12|A0A0P0WQ12_ORYSJOs05g0553000protein(Fragment)OS=Oryzasativasubsp.japonicaOX=39…	tr|A0A067Y2M2|A0A067Y2M2_ORYSJATPsynthasesubunitbetaOS=Oryzasativasubsp.japonicaOX=39947PE=2SV=1	288	302	no	no	3	0.00342	37.156	12820	17813	32248000	795	155;606	828			2
CANCSSSLVYDSASR	15	0	1675.69	tr|B7E6T2|B7E6T2_ORYSJcDNAclone:001-038-D09,fullinsertsequenceOS=Oryzasativasubsp.japonicaOX=39947PE=2SV=1;tr|Q7F1E4|Q7F1E4_ORYSJOs08g0526300proteinOS=Oryzasativasubsp.japonicaOX=39947GN=OJ1191_A10.128PE=4SV=1;tr|B9G1W3|B9G1W3_ORYSJUncharacterizedproteinOS=Oryzasativasubsp.japonicaOX=39947GN=OsJ_28011PE=4SV=1	tr|B7E6T2|B7E6T2_ORYSJcDNAclone:001-038-D09,fullinsertsequenceOS=Oryzasativasubsp.japonicaOX=39947PE=2SV=1	153	167	yes	no	3	0.001231	42.338	15737	13448	35010000	796	969	829			2
CASPLSYDLR	10	0	1180.55	sp|Q0J5V5|APM1B_ORYSJAminopeptidaseM1-BOS=Oryzasativasubsp.japonicaOX=39947GN=Os08g0398700PE=2SV=1	sp|Q0J5V5|APM1B_ORYSJAminopeptidaseM1-BOS=Oryzasativasubsp.japonicaOX=39947GN=Os08g0398700PE=2SV=1	17	26	yes	yes	2	0.0039602	59.8	9255.2	15057	30045000	797	198	830			1
CATITPDEAR	10	0	1132.52	tr|Q7F280|Q7F280_ORYSJIsocitratedehydrogenase[NADP]OS=Oryzasativasubsp.japonicaOX=39947GN=Os01g0654500PE=2SV=1;tr|Q65XK3|Q65XK3_ORYSJIsocitratedehydrogenase[NADP]OS=Oryzasativasubsp.japonicaOX=39947GN=Os05g0573200PE=3SV=1	tr|Q7F280|Q7F280_ORYSJIsocitratedehydrogenase[NADP]OS=Oryzasativasubsp.japonicaOX=39947GN=Os01g0654500PE=2SV=1	75	84	yes	no	2	0.00090115	73.985	5414.3	8299.5	21651000	798	1876	831			1
CATPILNQVR	10	0	1170.62	tr|Q6YZK5|Q6YZK5_ORYSJOs08g0359000proteinOS=Oryzasativasubsp.japonicaOX=39947GN=Os08g0359000PE=2SV=1	tr|Q6YZK5|Q6YZK5_ORYSJOs08g0359000proteinOS=Oryzasativasubsp.japonicaOX=39947GN=Os08g0359000PE=2SV=1	159	168	yes	yes	2;3	0.017053	41.448	13442	18547	71102000	799	1788	832			2
CCDSIVQLPQR	11	0	1374.64	tr|Q5ZCA9|Q5ZCA9_ORYSJPutativeBowmanBirktrypsininhibitorOS=Oryzasativasubsp.japonicaOX=39947GN=P0037C04.16PE=3SV=1;tr|E0X6V8|E0X6V8_ORYSJBowman-BiketypeproteinaseinhibitorAOS=Oryzasativasubsp.japonicaOX=39947PE=2SV=1;tr|A5HEI2|A5HEI2_ORYSJBowman-BirktypeproteinaseinhibitorAOS=Oryzasativasubsp.japonicaOX=39947GN=pinAPE=2SV=1	tr|Q5ZCA9|Q5ZCA9_ORYSJPutativeBowmanBirktrypsininhibitorOS=Oryzasativasubsp.japonicaOX=39947GN=P0037C04.16PE=3SV=1	117	127	yes	no	2;3	3.64e-11	145.17	41401	15095	863660000	800	961	833			6
CDTGNAPPATVVR	13	0	1356.65	tr|Q2QND6|Q2QND6_ORYSJOs12g0569500proteinOS=Oryzasativasubsp.japonicaOX=39947GN=LOC_Os12g38170PE=4SV=1	tr|Q2QND6|Q2QND6_ORYSJOs12g0569500proteinOS=Oryzasativasubsp.japonicaOX=39947GN=LOC_Os12g38170PE=4SV=1	95	107	yes	yes	2;3	1.64e-07	99.752	117990	89944	505880000	801	1488	834			17
CDVIASGIVNAAK	13	0	1316.68	tr|S4TZU3|S4TZU3_ORYSJSuccinate--CoAligase[ADP-forming]subunitbeta,mitochondrialOS=Oryzasativasubsp.japonicaOX=39947PE=2SV=1;sp|Q6K9N6|SUCB_ORYSJSuccinate--CoAligase[ADP-forming]subunitbeta,mitochondrialOS=Oryzasativasubsp.japonicaOX=39947GN=Os02g0621700PE=1SV=1	tr|S4TZU3|S4TZU3_ORYSJSuccinate--CoAligase[ADP-forming]subunitbeta,mitochondrialOS=Oryzasativasubsp.japonicaOX=39947PE=2SV=1	360	372	yes	no	3	1.24e-07	73.848	5578.1	7751.4	13186000	802	380	835			1
CDVIVINTPLTEK	13	0	1500.79	tr|Q0DC43|Q0DC43_ORYSJFormatedehydrogenase,mitochondrialOS=Oryzasativasubsp.japonicaOX=39947GN=Os06g0486800PE=2SV=1;sp|Q9SXP2|FDH1_ORYSJFormatedehydrogenase1,mitochondrialOS=Oryzasativasubsp.japonicaOX=39947GN=Os06g0486800PE=1SV=2;tr|A3BBW2|A3BBW2_ORYSJFormatedehydrogenase,mitochondrialOS=Oryzasativasubsp.japonicaOX=39947GN=OsJ_21394PE=3SV=1	tr|Q0DC43|Q0DC43_ORYSJFormatedehydrogenase,mitochondrialOS=Oryzasativasubsp.japonicaOX=39947GN=Os06g0486800PE=2SV=1	246	258	yes	no	3	2.91e-07	71.241	6015.9	7404.1	30455000	803	559	836			1
CEDGIIIR	8	0	974.486	tr|Q2QW46|Q2QW46_ORYSJRetrotransposonprotein,putative,unclassifiedOS=Oryzasativasubsp.japonicaOX=39947GN=LOC_Os12g10610PE=3SV=1;tr|Q8LID9|Q8LID9_ORYSJChloroplast50SribosomalproteinL14OS=Oryzasativasubsp.japonicaOX=39947GN=OJ1343_D04.104PE=3SV=1;tr|Q7F4T2|Q7F4T2_ORYSJ50SribosomalproteinL14,chloroplasticOS=Oryzasativasubsp.japonicaOX=39947GN=rpl14PE=3SV=1;tr|A0A0N9E0Z9|A0A0N9E0Z9_ORYSJ50Sribosomalp…	tr|Q6AUK3|Q6AUK3_ORYSJPutative50SribosomalproteinL14OS=Oryzasativasubsp.japonicaOX=39947GN=OJ1174_H11.1PE=3SV=1	72	79	no	no	2	7.67e-05	98.523	0	0	0	804	1505;1687	837			1
CESACPTDFLSVR	13	0	1540.66	tr|E9KIT0|E9KIT0_ORYSJPhotosystemIiron-sulfurcenterOS=Oryzasativasubsp.japonicaOX=39947GN=psaCPE=3SV=1;tr|A0A0N9E110|A0A0N9E110_ORYSJPhotosystemIiron-sulfurcenterOS=OryzasativatropicaljaponicasubgroupOX=1736656GN=psaCPE=3SV=1;tr|A0A0N9E0W4|A0A0N9E0W4_ORYSJPhotosystemIiron-sulfurcenterOS=OryzasativaaromaticsubgroupOX=1736658GN=psaCPE=3SV=1;sp|P0C361|PSAC_ORYSJPhotosystemIiron-sulfurcenterOS=Oryzas…	tr|E9KIT0|E9KIT0_ORYSJPhotosystemIiron-sulfurcenterOS=Oryzasativasubsp.japonicaOX=39947GN=psaCPE=3SV=1	54	66	yes	no	2;3	2.98e-21	138.76	140770	181150	11396000000	805	69	838			15
CFFDVEVGGEPAGR	14	0	1538.68	tr|Q9AQU0|Q9AQU0_ORYSJPeptidyl-prolylcis-transisomeraseOS=Oryzasativasubsp.japonicaOX=39947GN=OSJNBa0004B13.23PE=3SV=1;tr|B9EVK2|B9EVK2_ORYSJPeptidyl-prolylcis-transisomeraseOS=Oryzasativasubsp.japonicaOX=39947GN=OsJ_01342PE=3SV=1;tr|A0A0P0V1A9|A0A0P0V1A9_ORYSJPeptidyl-prolylcis-transisomeraseOS=Oryzasativasubsp.japonicaOX=39947GN=Os01g0284700PE=3SV=1	tr|Q9AQU0|Q9AQU0_ORYSJPeptidyl-prolylcis-transisomeraseOS=Oryzasativasubsp.japonicaOX=39947GN=OSJNBa0004B13.23PE=3SV=1	68	81	yes	no	3	0.0010796	37.013	5092.6	5008.5	15908000	806	1022	839			1
CFTDCVDTFR	10	0	1319.53	sp|Q9XGX7|TIM9_ORYSJMitochondrialimportinnermembranetranslocasesubunitTim9OS=Oryzasativasubsp.japonicaOX=39947GN=TIM9PE=3SV=2	sp|Q9XGX7|TIM9_ORYSJMitochondrialimportinnermembranetranslocasesubunitTim9OS=Oryzasativasubsp.japonicaOX=39947GN=TIM9PE=3SV=2	43	52	yes	yes	2	0.00060816	105.4	12752	14172	44014000	807	561	840			1
CGGSGATPATLAEFTLATK	19	0	1851.9	tr|Q7XST4|Q7XST4_ORYSJOSJNBa0039K24.22proteinOS=Oryzasativasubsp.japonicaOX=39947GN=Os04g0689900PE=2SV=2;tr|A0A0P0WGN4|A0A0P0WGN4_ORYSJOs04g0689900protein(Fragment)OS=Oryzasativasubsp.japonicaOX=39947GN=Os04g0689900PE=4SV=1	tr|Q7XST4|Q7XST4_ORYSJOSJNBa0039K24.22proteinOS=Oryzasativasubsp.japonicaOX=39947GN=Os04g0689900PE=2SV=2	100	118	yes	no	3	0.0016404	47.754	2721.1	2894.5	9146200	808	688	841			1
CGIAVEPSYPLK	12	0	1332.67	tr|A0A0P0WFN4|A0A0P0WFN4_ORYSJOs04g0650000protein(Fragment)OS=Oryzasativasubsp.japonicaOX=39947GN=Os04g0650000PE=3SV=1;tr|B7EK56|B7EK56_ORYSJcDNAclone:J013002H09,fullinsertsequenceOS=Oryzasativasubsp.japonicaOX=39947PE=2SV=1;tr|Q076Q8|Q076Q8_ORYSJOryzainalphaOS=Oryzasativasubsp.japonicaOX=39947PE=2SV=1;sp|P25776|ORYA_ORYSJOryzainalphachainOS=Oryzasativasubsp.japonicaOX=39947GN=Os04g0650000PE=1SV=…	tr|A0A0P0WFN4|A0A0P0WFN4_ORYSJOs04g0650000protein(Fragment)OS=Oryzasativasubsp.japonicaOX=39947GN=Os04g0650000PE=3SV=1	89	100	yes	no	3	0.011259	39.917	13421	14055	159100000	809	110	842			2
CGLTYVYNQK	10	0	1244.59	sp|P51431|R27AB_ORYSJUbiquitin-40SribosomalproteinS27a-2OS=Oryzasativasubsp.japonicaOX=39947GN=RPS27ABPE=2SV=3	sp|P51431|R27AB_ORYSJUbiquitin-40SribosomalproteinS27a-2OS=Oryzasativasubsp.japonicaOX=39947GN=RPS27ABPE=2SV=3	145	154	yes	yes	3	0.00067207	54.982	13391	16539	33815000	810	145	843			2
CGLTYVYNQQA	11	0	1315.59	sp|Q9ARZ9|R27AA_ORYSJUbiquitin-40SribosomalproteinS27a-1OS=Oryzasativasubsp.japonicaOX=39947GN=RPS27AAPE=2SV=1	sp|Q9ARZ9|R27AA_ORYSJUbiquitin-40SribosomalproteinS27a-1OS=Oryzasativasubsp.japonicaOX=39947GN=RPS27AAPE=2SV=1	145	155	yes	yes	2	0.00021246	78.496	6884	9085.8	68537000	811	534	844			1
CGSNVFWK	8	0	996.449	tr|Q2QWN3|Q2QWN3_ORYSJOs12g0189400proteinOS=Oryzasativasubsp.japonicaOX=39947GN=Os12g0189400PE=2SV=1;tr|A3CFM0|A3CFM0_ORYSJUncharacterizedproteinOS=Oryzasativasubsp.japonicaOX=39947GN=OsJ_35469PE=4SV=1	tr|Q2QWN3|Q2QWN3_ORYSJOs12g0189400proteinOS=Oryzasativasubsp.japonicaOX=39947GN=Os12g0189400PE=2SV=1	141	148	yes	no	2;3	0.011335	74.127	36590	34275	1019600000	812	1507	845			4
CGVISPR	7	0	787.401	tr|Q84ZP1|Q84ZP1_ORYSJOs07g0208000proteinOS=Oryzasativasubsp.japonicaOX=39947GN=OJ1559_F09.109PE=2SV=1;tr|Q6K5R6|Q6K5R6_ORYSJOs02g0478600proteinOS=Oryzasativasubsp.japonicaOX=39947GN=Os02g0478600PE=2SV=1	tr|Q84ZP1|Q84ZP1_ORYSJOs07g0208000proteinOS=Oryzasativasubsp.japonicaOX=39947GN=OJ1559_F09.109PE=2SV=1	72	78	yes	no	2	0.026411	98.133	5356.8	5880.9	46766000	813	1742	846			1
CGVNVGFPISLSTDCSK	17	0	1839.85	tr|Q2RBD1|Q2RBD1_ORYSJNon-specificlipid-transferproteinOS=Oryzasativasubsp.japonicaOX=39947GN=Os11g0116000PE=2SV=1;tr|Q2QYL0|Q2QYL0_ORYSJNon-specificlipid-transferproteinOS=Oryzasativasubsp.japonicaOX=39947GN=Os12g0115300PE=2SV=1	tr|Q2RBD1|Q2RBD1_ORYSJNon-specificlipid-transferproteinOS=Oryzasativasubsp.japonicaOX=39947GN=Os11g0116000PE=2SV=1	100	116	yes	no	3	0.0098668	33.307	1258.9	2197	4394100	814	1517	847			1
CGVSVAFPISTSVDCSK	17	0	1812.84	sp|Q2QYL3|NLTP3_ORYSJNon-specificlipid-transferprotein3OS=Oryzasativasubsp.japonicaOX=39947GN=LTP110-APE=2SV=1	sp|Q2QYL3|NLTP3_ORYSJNon-specificlipid-transferprotein3OS=Oryzasativasubsp.japonicaOX=39947GN=LTP110-APE=2SV=1	103	119	yes	yes	3	0.00091043	46.926	2787.2	3284.1	4153900	815	265	848			1
CGVSVPFK	8	0	892.448	tr|A0A0P0WNP9|A0A0P0WNP9_ORYSJNon-specificlipid-transferprotein(Fragment)OS=Oryzasativasubsp.japonicaOX=39947GN=Os05g0477900PE=3SV=1;tr|Q0DHB5|Q0DHB5_ORYSJNon-specificlipid-transferproteinOS=Oryzasativasubsp.japonicaOX=39947GN=Os05g0477900PE=3SV=1;tr|Q75GN2|Q75GN2_ORYSJNon-specificlipid-transferproteinOS=Oryzasativasubsp.japonicaOX=39947GN=OsJ_18927PE=3SV=1	tr|A0A0P0WNP9|A0A0P0WNP9_ORYSJNon-specificlipid-transferprotein(Fragment)OS=Oryzasativasubsp.japonicaOX=39947GN=Os05g0477900PE=3SV=1	65	72	yes	no	2;3	0.011164	68.915	13082	14089	63980000	816	699	849			2
CGVSVPYTISASIDCSR	17	0	1870.86	tr|Q7XBA6|Q7XBA6_ORYSJNon-specificlipid-transferproteinOS=Oryzasativasubsp.japonicaOX=39947GN=Os11g0115400PE=2SV=1;tr|B7SDG3|B7SDG3_ORYSJNon-specificlipid-transferproteinOS=Oryzasativasubsp.japonicaOX=39947PE=2SV=1;sp|Q0IQK9|NLTP1_ORYSJNon-specificlipid-transferprotein1OS=Oryzasativasubsp.japonicaOX=39947GN=LTPPE=1SV=1;tr|Q53MW2|Q53MW2_ORYSJNon-specificlipid-transferproteinOS=Oryzasativasubsp.jap…	tr|Q7XBA6|Q7XBA6_ORYSJNon-specificlipid-transferproteinOS=Oryzasativasubsp.japonicaOX=39947GN=Os11g0115400PE=2SV=1	98	114	yes	no	3	0.0064474	36.593	4402.8	3122.8	5853900	817	188	850			1
CIACEVCVR	9	0	1165.5	tr|E9KIT3|E9KIT3_ORYSJNAD(P)H-quinoneoxidoreductasesubunitI,chloroplasticOS=Oryzasativasubsp.japonicaOX=39947GN=ndhIPE=3SV=1;tr|A0A0N9E0T2|A0A0N9E0T2_ORYSJNAD(P)H-quinoneoxidoreductasesubunitI,chloroplasticOS=OryzasativatropicaljaponicasubgroupOX=1736656GN=ndhIPE=3SV=1;tr|A0A0N9E0L4|A0A0N9E0L4_ORYSJNAD(P)H-quinoneoxidoreductasesubunitI,chloroplasticOS=OryzasativaaromaticsubgroupOX=1736658GN=ndhIP…	tr|E9KIT3|E9KIT3_ORYSJNAD(P)H-quinoneoxidoreductasesubunitI,chloroplasticOS=Oryzasativasubsp.japonicaOX=39947GN=ndhIPE=3SV=1	64	72	yes	no	2	0.0054312	79.906	24401	55405	128190000	818	73	851			3
CLDGVLAR	8	0	902.464	tr|Q7XW32|Q7XW32_ORYSJOSJNBb0062H02.10proteinOS=Oryzasativasubsp.japonicaOX=39947GN=Os04g0322100PE=2SV=2;tr|A3ASB6|A3ASB6_ORYSJUncharacterizedproteinOS=Oryzasativasubsp.japonicaOX=39947GN=OsJ_14262PE=4SV=1;tr|A3ASB7|A3ASB7_ORYSJUncharacterizedproteinOS=Oryzasativasubsp.japonicaOX=39947GN=OsJ_14263PE=4SV=1;tr|Q6PUW7|Q6PUW7_ORYSJMembranebindingproteinOS=Oryzasativasubsp.japonicaOX=39947GN=MBPPE=2SV…	tr|Q6PUW7|Q6PUW7_ORYSJMembranebindingproteinOS=Oryzasativasubsp.japonicaOX=39947GN=MBPPE=2SV=1	230	237	no	no	2	0.022692	91.626	8595.8	4836.8	113120000	819	883;1561	852			1
CLEIQPDWR	9	0	1215.57	tr|Q0DIK0|Q0DIK0_ORYSJMitochondrialfission1proteinOS=Oryzasativasubsp.japonicaOX=39947GN=Os05g0383000PE=2SV=1;tr|Q10L89|Q10L89_ORYSJMitochondrialfission1proteinOS=Oryzasativasubsp.japonicaOX=39947GN=LOC_Os03g24060PE=2SV=1;tr|A3AI17|A3AI17_ORYSJUncharacterizedproteinOS=Oryzasativasubsp.japonicaOX=39947GN=OsJ_10883PE=4SV=1	tr|Q0DIK0|Q0DIK0_ORYSJMitochondrialfission1proteinOS=Oryzasativasubsp.japonicaOX=39947GN=Os05g0383000PE=2SV=1	113	121	yes	no	2;3	0.0073731	73.248	12895	14855	30493000	820	866	853			2
CLSVTNTATGDQITAR	16	0	1706.83	tr|A3CCY5|A3CCY5_ORYSJUncharacterizedproteinOS=Oryzasativasubsp.japonicaOX=39947GN=OsJ_34486PE=4SV=1;tr|Q2R1V1|Q2R1V1_ORYSJBarwin,putative,expressedOS=Oryzasativasubsp.japonicaOX=39947GN=LOC_Os11g37960PE=2SV=1	tr|A3CCY5|A3CCY5_ORYSJUncharacterizedproteinOS=Oryzasativasubsp.japonicaOX=39947GN=OsJ_34486PE=4SV=1	89	104	yes	no	3	0.0010562	34.498	6917.8	9825.9	18432000	821	950	854			1
CNQWCNVVR	9	0	1234.53	tr|Q2QS12|Q2QS12_ORYSJBifunctionalaminoacyl-tRNAsynthetase,putative,expressedOS=Oryzasativasubsp.japonicaOX=39947GN=LOC_Os12g25710PE=3SV=1;tr|Q2QS11|Q2QS11_ORYSJBifunctionalaminoacyl-tRNAsynthetase,putative,expressedOS=Oryzasativasubsp.japonicaOX=39947GN=LOC_Os12g25710PE=2SV=1;tr|B7SDH3|B7SDH3_ORYSJAminoacyl-tRNAsynthaseOS=Oryzasativasubsp.japonicaOX=39947PE=2SV=1	tr|Q2QS12|Q2QS12_ORYSJBifunctionalaminoacyl-tRNAsynthetase,putative,expressedOS=Oryzasativasubsp.japonicaOX=39947GN=LOC_Os12g25710PE=3SV=1	157	165	yes	no	2	0.018947	53.166	4477.3	6828.4	10877000	822	1005	855			1
CPDAYLFPEDNTK	13	0	1568.68	tr|Q2QLT1|Q2QLT1_ORYSJThaumatin-likeprotein,putativeOS=Oryzasativasubsp.japonicaOX=39947GN=LOC_Os12g43410PE=4SV=1;tr|A3CJP0|A3CJP0_ORYSJUncharacterizedproteinOS=Oryzasativasubsp.japonicaOX=39947GN=OsJ_36956PE=4SV=1;tr|B9GEE5|B9GEE5_ORYSJUncharacterizedproteinOS=Oryzasativasubsp.japonicaOX=39947GN=OsJ_36953PE=4SV=1;tr|A0A0P0YCG8|A0A0P0YCG8_ORYSJOs12g0629600proteinOS=Oryzasativasubsp.japonicaOX=399…	tr|Q2QLT1|Q2QLT1_ORYSJThaumatin-likeprotein,putativeOS=Oryzasativasubsp.japonicaOX=39947GN=LOC_Os12g43410PE=4SV=1	122	134	yes	no	3	0.00071402	54.524	9977.6	6720	28782000	823	116	856			3
CPDAYLFPSDNSK	13	0	1512.66	tr|Q2QLS9|Q2QLS9_ORYSJOs12g0629700proteinOS=Oryzasativasubsp.japonicaOX=39947GN=LOC_Os12g43430PE=2SV=1;tr|B7SDH2|B7SDH2_ORYSJThaumatin-likeproteinOS=Oryzasativasubsp.japonicaOX=39947PE=2SV=1	tr|Q2QLS9|Q2QLS9_ORYSJOs12g0629700proteinOS=Oryzasativasubsp.japonicaOX=39947GN=LOC_Os12g43430PE=2SV=1	151	163	yes	no	3	0.0052793	43.761	4917.2	4634.1	12881000	824	1004	857			1
CPTCGAAQSFFESK	14	0	1588.66	tr|Q6Z0E5|Q6Z0E5_ORYSJOs08g0323400proteinOS=Oryzasativasubsp.japonicaOX=39947GN=Os08g0323400PE=2SV=1;tr|B9G0B0|B9G0B0_ORYSJUncharacterizedproteinOS=Oryzasativasubsp.japonicaOX=39947GN=OsJ_26879PE=4SV=1	tr|Q6Z0E5|Q6Z0E5_ORYSJOs08g0323400proteinOS=Oryzasativasubsp.japonicaOX=39947GN=Os08g0323400PE=2SV=1	157	170	yes	no	3	5.92e-05	59.607	18806	25093	51009000	825	1248	858			2
CPVNTLK	7	0	830.432	tr|Q7XLD7|Q7XLD7_ORYSJOSJNBa0070C17.11proteinOS=Oryzasativasubsp.japonicaOX=39947GN=OSJNBa0070C17.11PE=4SV=2;tr|Q7XT29|Q7XT29_ORYSJOSJNBa0010H02.24proteinOS=Oryzasativasubsp.japonicaOX=39947GN=Os04g0554800PE=2SV=2	tr|Q7XLD7|Q7XLD7_ORYSJOSJNBa0070C17.11proteinOS=Oryzasativasubsp.japonicaOX=39947GN=OSJNBa0070C17.11PE=4SV=2	70	76	yes	no	3	0.024954	69.344	5524.2	13363	208570000	826	1917	859			1
CSVEAMVEAGRK	12	1	1335.63	tr|Q9LG68|Q9LG68_ORYSJHypotheticalproteinOS=Oryzasativasubsp.japonicaOX=39947GN=OSJNBa0036E02.17PE=4SV=1	tr|Q9LG68|Q9LG68_ORYSJHypotheticalproteinOS=Oryzasativasubsp.japonicaOX=39947GN=OSJNBa0036E02.17PE=4SV=1	650	661	yes	yes	3	0.005213	38.634	9895.8	13023	47074000	827	2076	860			1
CTALPLFR	8	0	976.516	tr|B9G588|B9G588_ORYSJUncharacterizedproteinOS=Oryzasativasubsp.japonicaOX=39947GN=OsJ_30452PE=3SV=1;tr|Q10A76|Q10A76_ORYSJOs10g0101200proteinOS=Oryzasativasubsp.japonicaOX=39947GN=Os10g0101200PE=2SV=1;tr|Q8W3C6|Q8W3C6_ORYSJPutativeacyltransferaseOS=Oryzasativasubsp.japonicaOX=39947GN=OJ1136E01.6PE=3SV=1	tr|B9G588|B9G588_ORYSJUncharacterizedproteinOS=Oryzasativasubsp.japonicaOX=39947GN=OsJ_30452PE=3SV=1	349	356	yes	no	2	0.020176	73.616	3551.6	7946	44365000	828	1267	861			1
CTNYTAHLGR	10	0	1191.55	tr|Q53PY6|Q53PY6_ORYSJPhosphoglyceratemutasefamilyprotein,expressedOS=Oryzasativasubsp.japonicaOX=39947GN=LOC_Os11g05260PE=4SV=1;tr|Q53PY7|Q53PY7_ORYSJOs11g0150100proteinOS=Oryzasativasubsp.japonicaOX=39947GN=Os11g0150100PE=2SV=1	tr|Q53PY6|Q53PY6_ORYSJPhosphoglyceratemutasefamilyprotein,expressedOS=Oryzasativasubsp.japonicaOX=39947GN=LOC_Os11g05260PE=4SV=1	305	314	yes	no	3	0.023812	32.329	6451.3	7703.9	9221000	829	1549	862			1
CVFPDQR	7	0	920.417	tr|Q5WMX0|Q5WMX0_ORYSJDIP3OS=Oryzasativasubsp.japonicaOX=39947GN=dip3PE=2SV=1;tr|Q0DJP1|Q0DJP1_ORYSJOs05g0247500proteinOS=Oryzasativasubsp.japonicaOX=39947GN=Os05g0247500PE=4SV=2	tr|Q5WMX0|Q5WMX0_ORYSJDIP3OS=Oryzasativasubsp.japonicaOX=39947GN=dip3PE=2SV=1	185	191	yes	no	2	0.026411	98.133	12750	7120.2	122570000	830	1612	863			1
CVLVESSSPR	10	0	1132.55	tr|B9FU02|B9FU02_ORYSJUncharacterizedproteinOS=Oryzasativasubsp.japonicaOX=39947GN=OsJ_21855PE=3SV=1;tr|Q69UF2|Q69UF2_ORYSJOs06g0594100proteinOS=Oryzasativasubsp.japonicaOX=39947GN=P0652A05.9-1PE=2SV=1	tr|B9FU02|B9FU02_ORYSJUncharacterizedproteinOS=Oryzasativasubsp.japonicaOX=39947GN=OsJ_21855PE=3SV=1	56	65	yes	no	2;3	0.0050364	66.692	36234	40815	122300000	831	1200	864			4
CYLSLAEQVR	10	0	1237.61	sp|Q8H8T0|RGP1_ORYSJUDP-arabinopyranosemutase1OS=Oryzasativasubsp.japonicaOX=39947GN=UAM1PE=1SV=1	sp|Q8H8T0|RGP1_ORYSJUDP-arabinopyranosemutase1OS=Oryzasativasubsp.japonicaOX=39947GN=UAM1PE=1SV=1	315	324	yes	yes	2	0.0019055	83.948	8979.5	12854	14138000	832	504	865			1
CYTECFGMK	9	0	1194.45	sp|Q948T6|LGUL_ORYSJLactoylglutathionelyaseOS=Oryzasativasubsp.japonicaOX=39947GN=GLYI-11PE=1SV=2;tr|A3BQD6|A3BQD6_ORYSJUncharacterizedproteinOS=Oryzasativasubsp.japonicaOX=39947GN=OsJ_26316PE=4SV=1;tr|A0A0P0XCY4|A0A0P0XCY4_ORYSJOs08g0191700proteinOS=Oryzasativasubsp.japonicaOX=39947GN=Os08g0191700PE=4SV=1;tr|B7F6T2|B7F6T2_ORYSJOs08g0191700proteinOS=Oryzasativasubsp.japonicaOX=39947GN=Os08g019170…	sp|Q948T6|LGUL_ORYSJLactoylglutathionelyaseOS=Oryzasativasubsp.japonicaOX=39947GN=GLYI-11PE=1SV=2	41	49	yes	no	3	0.002985	70.919	12169	23934	50237000	833	527	866			2
DAAAAAAAPAPAPAAPAASSPR	22	0	1871.95	tr|Q69MW7|Q69MW7_ORYSJDNAbindingproteinPF1OS=Oryzasativasubsp.japonicaOX=39947GN=Os09g0402100PE=2SV=1	tr|Q69MW7|Q69MW7_ORYSJDNAbindingproteinPF1OS=Oryzasativasubsp.japonicaOX=39947GN=Os09g0402100PE=2SV=1	109	130	yes	yes	3	3.26e-05	49.089	8600	7655.8	25319000	834	1667	867			2
DAALGNGGLGR	11	0	999.51	tr|Q8LQ33|Q8LQ33_ORYSJAlpha-1,4glucanphosphorylaseOS=Oryzasativasubsp.japonicaOX=39947GN=Os01g0851700PE=2SV=1	tr|Q8LQ33|Q8LQ33_ORYSJAlpha-1,4glucanphosphorylaseOS=Oryzasativasubsp.japonicaOX=39947GN=Os01g0851700PE=2SV=1	130	140	yes	yes	2	0.025513	44.98	11504	16332	18444000	835	2018	868	232		1
DAAPNNPSLR	10	0	1053.52	tr|Q654R2|Q654R2_ORYSJPeroxidaseOS=Oryzasativasubsp.japonicaOX=39947GN=B1135C02.43PE=3SV=1;tr|Q5U1S8|Q5U1S8_ORYSJPeroxidaseOS=Oryzasativasubsp.japonicaOX=39947GN=prx15PE=2SV=1;tr|A0A0P0V1X7|A0A0P0V1X7_ORYSJPeroxidase(Fragment)OS=Oryzasativasubsp.japonicaOX=39947GN=Os01g0327100PE=3SV=1;tr|Q5U1M1|Q5U1M1_ORYSJPeroxidaseOS=Oryzasativasubsp.japonicaOX=39947GN=prx72PE=3SV=1;tr|Q75IS1|Q75IS1_ORYSJPeroxi…	tr|Q654R2|Q654R2_ORYSJPeroxidaseOS=Oryzasativasubsp.japonicaOX=39947GN=B1135C02.43PE=3SV=1	82	91	no	no	2	0.021028	46.39	9004.6	6053.3	9822000	836	1589;1590	869			1
DAAQIITK	8	0	858.481	tr|Q33AE4|Q33AE4_ORYSJOs10g0189100proteinOS=Oryzasativasubsp.japonicaOX=39947GN=LOC_Os10g11140PE=2SV=1;tr|Q53QR8|Q53QR8_ORYSJPhosphoglucomutase/phosphomannomutase,C-terminaldomain,putativeOS=Oryzasativasubsp.japonicaOX=39947PE=4SV=1	tr|Q33AE4|Q33AE4_ORYSJOs10g0189100proteinOS=Oryzasativasubsp.japonicaOX=39947GN=LOC_Os10g11140PE=2SV=1	119	126	yes	no	2;3	0.014725	97.431	49723	88072	220160000	837	1539	870			5
DAAVVLSTTK	10	0	1003.55	tr|Q5TKP2|Q5TKP2_ORYSJOs05g0541900proteinOS=Oryzasativasubsp.japonicaOX=39947GN=Os05g0541900PE=2SV=1;tr|Q5TKP3|Q5TKP3_ORYSJPutative60SribosomalL28proteinOS=Oryzasativasubsp.japonicaOX=39947GN=OJ1362_G11.15PE=4SV=1;tr|B9FLE3|B9FLE3_ORYSJUncharacterizedproteinOS=Oryzasativasubsp.japonicaOX=39947GN=OsJ_19397PE=4SV=1;tr|Q6K705|Q6K705_ORYSJPutative60SribosomalproteinL28OS=Oryzasativasubsp.japonicaOX=3…	tr|Q5TKP2|Q5TKP2_ORYSJOs05g0541900proteinOS=Oryzasativasubsp.japonicaOX=39947GN=Os05g0541900PE=2SV=1	66	75	no	no	2;3	0.0006292	70.977	49395	38555	440290000	838	1164;1746	871			4
DADNMNFADIEK	12	0	1381.58	tr|Q7XVM2|Q7XVM2_ORYSJOSJNBa0072K14.5proteinOS=Oryzasativasubsp.japonicaOX=39947GN=Os04g0394200PE=2SV=1	tr|Q7XVM2|Q7XVM2_ORYSJOSJNBa0072K14.5proteinOS=Oryzasativasubsp.japonicaOX=39947GN=Os04g0394200PE=2SV=1	321	332	yes	yes	3	0.00025594	53.448	10229	10658	11921000	839	1947	872			1
DADRFPSAIAR	11	1	1217.62	tr|B9F0T2|B9F0T2_ORYSJUncharacterizedproteinOS=Oryzasativasubsp.japonicaOX=39947GN=OsJ_07321PE=3SV=1;tr|Q0DZZ5|Q0DZZ5_ORYSJGlycosyltransferaseOS=Oryzasativasubsp.japonicaOX=39947GN=Os02g0589400PE=3SV=1;tr|Q6YY41|Q6YY41_ORYSJGlycosyltransferaseOS=Oryzasativasubsp.japonicaOX=39947GN=OSJNBb0046O12.33PE=3SV=1	tr|B9F0T2|B9F0T2_ORYSJUncharacterizedproteinOS=Oryzasativasubsp.japonicaOX=39947GN=OsJ_07321PE=3SV=1	156	166	yes	no	3	0.0002342	66.498	14618	20154	145430000	840	1051	873			2
DAFNTFFSETSSGK	14	0	1536.67	tr|Q10PW2|Q10PW2_ORYSJTubulinalphachainOS=Oryzasativasubsp.japonicaOX=39947GN=TubAPE=2SV=1	tr|Q10PW2|Q10PW2_ORYSJTubulinalphachainOS=Oryzasativasubsp.japonicaOX=39947GN=TubAPE=2SV=1	47	60	yes	yes	3	0.00026412	55.724	3184.1	7250.5	10028000	842	1462	875			1
DAGGFESLVSGK	12	0	1165.56	tr|Q84P62|Q84P62_ORYSJOSJNBa0087O24.10proteinOS=Oryzasativasubsp.japonicaOX=39947GN=Os04g0665800PE=2SV=1;tr|B9FD63|B9FD63_ORYSJUncharacterizedproteinOS=Oryzasativasubsp.japonicaOX=39947GN=OsJ_16535PE=4SV=1;tr|A0A0P0WGB3|A0A0P0WGB3_ORYSJOs04g0665800proteinOS=Oryzasativasubsp.japonicaOX=39947GN=Os04g0665800PE=4SV=1	tr|Q84P62|Q84P62_ORYSJOSJNBa0087O24.10proteinOS=Oryzasativasubsp.japonicaOX=39947GN=Os04g0665800PE=2SV=1	77	88	yes	no	2	2.97e-05	89.047	6305.4	6169.7	17009000	843	1964	876			1
DAGSTASTAILVGDR	15	0	1432.72	sp|Q67UX7|P2C10_ORYSJProbableproteinphosphatase2C10OS=Oryzasativasubsp.japonicaOX=39947GN=Os02g0149800PE=2SV=1;tr|B9F2R0|B9F2R0_ORYSJUncharacterizedproteinOS=Oryzasativasubsp.japonicaOX=39947GN=OsJ_05386PE=3SV=1;tr|A0A0N7KMN4|A0A0N7KMN4_ORYSJOs06g0698300proteinOS=Oryzasativasubsp.japonicaOX=39947GN=Os06g0698300PE=3SV=1;sp|Q5Z6F5|P2C59_ORYSJProbableproteinphosphatase2C59OS=Oryzasativasubsp.japonic…	sp|Q67UX7|P2C10_ORYSJProbableproteinphosphatase2C10OS=Oryzasativasubsp.japonicaOX=39947GN=Os02g0149800PE=2SV=1	172	186	yes	no	2	0.020389	30.563	6614.7	10978	31075000	844	327	877			1
DAGVAAGLIR	10	0	941.529	tr|Q5U1T1|Q5U1T1_ORYSJPeroxidaseOS=Oryzasativasubsp.japonicaOX=39947GN=prx12PE=3SV=1;tr|Q654S1|Q654S1_ORYSJPeroxidaseOS=Oryzasativasubsp.japonicaOX=39947GN=B1135C02.24-1PE=2SV=1	tr|Q5U1T1|Q5U1T1_ORYSJPeroxidaseOS=Oryzasativasubsp.japonicaOX=39947GN=prx12PE=3SV=1	50	59	yes	no	2	0.0031777	61.582	27801	21447	21252000	845	1592	878			1
DAGVIAGLNVAR	12	0	1154.64	sp|Q6Z7B0|BIP1_ORYSJHeatshock70kDaproteinBIP1OS=Oryzasativasubsp.japonicaOX=39947GN=BIP1PE=1SV=1	sp|Q6Z7B0|BIP1_ORYSJHeatshock70kDaproteinBIP1OS=Oryzasativasubsp.japonicaOX=39947GN=BIP1PE=1SV=1	190	201	yes	yes	2;3	3.37e-05	84.507	10025	10213	201620000	846	410	879			2
DAGVIAGLNVMR	12	0	1214.64	tr|Q53NM9|Q53NM9_ORYSJDnaK-typemolecularchaperonehsp70-riceOS=Oryzasativasubsp.japonicaOX=39947GN=Os11g0703900PE=3SV=1;tr|Q2QZ41|Q2QZ41_ORYSJHeatshockcognate70kDaprotein,putative,expressedOS=Oryzasativasubsp.japonicaOX=39947GN=LOC_Os11g47760PE=3SV=2;tr|A3CDZ7|A3CDZ7_ORYSJUncharacterizedproteinOS=Oryzasativasubsp.japonicaOX=39947GN=OsJ_34853PE=3SV=1;tr|H2KWK1|H2KWK1_ORYSJHeatshockcognate70kDaprote…	tr|Q53NM9|Q53NM9_ORYSJDnaK-typemolecularchaperonehsp70-riceOS=Oryzasativasubsp.japonicaOX=39947GN=Os11g0703900PE=3SV=1	164	175	no	no	2;3	1.85e-06	78.342	12118	23877	107550000	847	1545;1974	880			3
DAGVISGLNVMR	12	0	1230.64	tr|Q10NA9|Q10NA9_ORYSJ70kDaheatshockproteinOS=Oryzasativasubsp.japonicaOX=39947GN=Os03g0276500PE=2SV=1	tr|Q10NA9|Q10NA9_ORYSJ70kDaheatshockproteinOS=Oryzasativasubsp.japonicaOX=39947GN=Os03g0276500PE=2SV=1	164	175	no	no	2;3	1.71e-05	90.108	16875	22705	464850000	848	1457	881;882		255	4
DAGVLISYDPNLR	13	0	1431.74	tr|B9FSC3|B9FSC3_ORYSJOs06g0232200proteinOS=Oryzasativasubsp.japonicaOX=39947GN=Os06g0232200PE=3SV=1;tr|Q0DDD3|Q0DDD3_ORYSJOs06g0232200proteinOS=Oryzasativasubsp.japonicaOX=39947GN=Os06g0232200PE=3SV=2;tr|Q67UL5|Q67UL5_ORYSJPutativefructokinaseOS=Oryzasativasubsp.japonicaOX=39947GN=P0479H10.9PE=3SV=1	tr|B9FSC3|B9FSC3_ORYSJOs06g0232200proteinOS=Oryzasativasubsp.japonicaOX=39947GN=Os06g0232200PE=3SV=1	231	243	yes	no	3	0.0022791	48.14	5924.6	10634	49421000	849	1189	883			2
DAIAAGIASR	10	0	943.509	tr|A0A0P0XUE4|A0A0P0XUE4_ORYSJOs10g0390500protein(Fragment)OS=Oryzasativasubsp.japonicaOX=39947GN=Os10g0390500PE=4SV=1;tr|Q338N8|Q338N8_ORYSJAlanineaminotransferaseOS=Oryzasativasubsp.japonicaOX=39947GN=LOC_Os10g25130PE=2SV=1;tr|Q94HC5|Q94HC5_ORYSJPutativealanineaminotransferaseOS=Oryzasativasubsp.japonicaOX=39947GN=OSJNBb0061I18.10PE=4SV=1;tr|Q0IXY9|Q0IXY9_ORYSJOs10g0390600proteinOS=Oryzasativas…	tr|A0A0P0XUE4|A0A0P0XUE4_ORYSJOs10g0390500protein(Fragment)OS=Oryzasativasubsp.japonicaOX=39947GN=Os10g0390500PE=4SV=1	124	133	yes	no	2	0.0070058	55.549	34044	43928	134370000	850	779	884			3
DAILASIPVELK	12	0	1267.74	tr|Q7XIJ9|Q7XIJ9_ORYSJOs07g0565600proteinOS=Oryzasativasubsp.japonicaOX=39947GN=OJ1773_H01.112-2PE=4SV=1;tr|Q7XIK0|Q7XIK0_ORYSJOs07g0565600proteinOS=Oryzasativasubsp.japonicaOX=39947GN=OJ1773_H01.112-1PE=4SV=1	tr|Q7XIJ9|Q7XIJ9_ORYSJOs07g0565600proteinOS=Oryzasativasubsp.japonicaOX=39947GN=OJ1773_H01.112-2PE=4SV=1	152	163	yes	no	3	4.16e-06	75.819	7465.2	12614	72327000	851	1911	885			3
DAILSGK	7	0	702.391	tr|Q5QMK7|Q5QMK7_ORYSJOs01g0817700proteinOS=Oryzasativasubsp.japonicaOX=39947GN=Os01g0817700PE=2SV=1;tr|A2ZZ01|A2ZZ01_ORYSJUncharacterizedproteinOS=Oryzasativasubsp.japonicaOX=39947GN=OsJ_03874PE=4SV=1;tr|Q5KQH5|Q5KQH5_ORYSJ'putative2,3-bisphosphoglycerate-independentphosphoglyceratemutaseOS=Oryzasativasubsp.japonicaOX=39947GN=Os05g0482700PE=4SV=1	tr|Q5QMK7|Q5QMK7_ORYSJOs01g0817700proteinOS=Oryzasativasubsp.japonicaOX=39947GN=Os01g0817700PE=2SV=1	412	418	yes	no	3	0.020698	50.127	0	0	0	852	1573	886			1
DAIMGEFR	8	0	937.433	tr|A3AJN1|A3AJN1_ORYSJUncharacterizedproteinOS=Oryzasativasubsp.japonicaOX=39947GN=OsJ_11472PE=3SV=1;sp|Q5VNM3|IF43A_ORYSJEukaryoticinitiationfactor4A-IIIhomologAOS=Oryzasativasubsp.japonicaOX=39947GN=EIF4A3APE=1SV=1;sp|Q10I26|IF43B_ORYSJEukaryoticinitiationfactor4A-IIIhomologBOS=Oryzasativasubsp.japonicaOX=39947GN=EIF4A3BPE=1SV=1	tr|A3AJN1|A3AJN1_ORYSJUncharacterizedproteinOS=Oryzasativasubsp.japonicaOX=39947GN=OsJ_11472PE=3SV=1	310	317	yes	no	2	0.026698	63.486	12419	19166	38316000	853	231	887			2
DAISEVVR	8	0	887.471	tr|Q6Z9G0|Q6Z9G0_ORYSJGlyceraldehyde-3-phosphatedehydrogenaseOS=Oryzasativasubsp.japonicaOX=39947GN=Os08g0440800PE=2SV=1;tr|B9G153|B9G153_ORYSJUncharacterizedproteinOS=Oryzasativasubsp.japonicaOX=39947GN=OsJ_27474PE=3SV=1;tr|Q84PC4|Q84PC4_ORYSJNADH-dependentglyceraldehyde-3-phosphatedehydrogenase(Fragment)OS=Oryzasativasubsp.japonicaOX=39947PE=2SV=1	tr|Q6Z9G0|Q6Z9G0_ORYSJGlyceraldehyde-3-phosphatedehydrogenaseOS=Oryzasativasubsp.japonicaOX=39947GN=Os08g0440800PE=2SV=1	112	119	yes	no	2	0.021682	104.45	36714	57083	806360000	854	1809	888			4
DAITSNSIPAFR	12	0	1290.66	tr|B9EY18|B9EY18_ORYSJUncharacterizedproteinOS=Oryzasativasubsp.japonicaOX=39947GN=OsJ_02593PE=4SV=1;tr|Q5ZDY5|Q5ZDY5_ORYSJUncharacterizedproteinP0410E01.26OS=Oryzasativasubsp.japonicaOX=39947GN=P0410E01.26PE=4SV=1;tr|Q0JLA3|Q0JLA3_ORYSJOs01g0613300proteinOS=Oryzasativasubsp.japonicaOX=39947GN=Os01g0613300PE=2SV=1	tr|B9EY18|B9EY18_ORYSJUncharacterizedproteinOS=Oryzasativasubsp.japonicaOX=39947GN=OsJ_02593PE=4SV=1	47	58	yes	no	2	1.35e-07	101.38	9763.3	13447	25516000	855	1037	889			1
DAIVASGGPYFDVPLGR	17	0	1732.88	tr|Q7XSV2|Q7XSV2_ORYSJPeroxidaseOS=Oryzasativasubsp.japonicaOX=39947GN=Os04g0688100PE=2SV=2;tr|Q5U1N4|Q5U1N4_ORYSJPeroxidaseOS=Oryzasativasubsp.japonicaOX=39947GN=prx59PE=3SV=1	tr|Q7XSV2|Q7XSV2_ORYSJPeroxidaseOS=Oryzasativasubsp.japonicaOX=39947GN=Os04g0688100PE=2SV=2	137	153	yes	no	2;3	8.64e-05	67.646	7954.1	2881.4	74710000	856	1586	890			2
DALLDELR	8	0	943.497	tr|Q2R330|Q2R330_ORYSJMetallopeptidasefamilyM24containingprotein,expressedOS=Oryzasativasubsp.japonicaOX=39947GN=LOC_Os11g33330PE=3SV=1;tr|Q655Z0|Q655Z0_ORYSJPutativeXaa-Proaminopeptidase2OS=Oryzasativasubsp.japonicaOX=39947GN=OsJ_22272PE=3SV=1;tr|Q0DAB3|Q0DAB3_ORYSJOs06g0664100protein(Fragment)OS=Oryzasativasubsp.japonicaOX=39947GN=Os06g0664100PE=4SV=1;tr|B9GB21|B9GB21_ORYSJUncharacterizedprotei…	tr|Q2R330|Q2R330_ORYSJMetallopeptidasefamilyM24containingprotein,expressedOS=Oryzasativasubsp.japonicaOX=39947GN=LOC_Os11g33330PE=3SV=1	7	14	yes	no	2	0.023835	67.897	20028	27238	37247000	857	1526	891			3
DALLPSGTVI	10	0	984.549	tr|B7EVB8|B7EVB8_ORYSJGlucose-1-phosphateadenylyltransferaseOS=Oryzasativasubsp.japonicaOX=39947PE=2SV=1;sp|P15280|GLGS2_ORYSJGlucose-1-phosphateadenylyltransferasesmallsubunit2,chloroplastic/amyloplastic/cytosolicOS=Oryzasativasubsp.japonicaOX=39947GN=AGPS2PE=1SV=4;tr|A0A0P0XF97|A0A0P0XF97_ORYSJOs08g0345800protein(Fragment)OS=Oryzasativasubsp.japonicaOX=39947GN=Os08g0345800PE=4SV=1;tr|A0A0P0XFB4…	tr|B7EVB8|B7EVB8_ORYSJGlucose-1-phosphateadenylyltransferaseOS=Oryzasativasubsp.japonicaOX=39947PE=2SV=1	470	479	yes	no	2	0.020927	46.426	3934.6	5746.3	145610000	858	108	892			2
DALLTTVATEK	11	0	1160.63	tr|Q337E7|Q337E7_ORYSJOs10g0503800proteinOS=Oryzasativasubsp.japonicaOX=39947GN=Os10g0503800PE=2SV=2;tr|Q53RP2|Q53RP2_ORYSJRemorin,C-terminalregionfamilyprotein,expressedOS=Oryzasativasubsp.japonicaOX=39947GN=LOC_Os10g36000PE=4SV=1	tr|Q337E7|Q337E7_ORYSJOs10g0503800proteinOS=Oryzasativasubsp.japonicaOX=39947GN=Os10g0503800PE=2SV=2	52	62	yes	no	2;3	7.41e-05	54.259	33157	28112	99858000	859	1536	893			5
DALVALGCMEHR	12	0	1370.64	sp|Q69RJ0|GLTB_ORYSJFerredoxin-dependentglutamatesynthase,chloroplasticOS=Oryzasativasubsp.japonicaOX=39947GN=GLUPE=2SV=2;tr|B9FUN5|B9FUN5_ORYSJUncharacterizedproteinOS=Oryzasativasubsp.japonicaOX=39947GN=OsJ_25434PE=4SV=1;tr|A0A0P0X9Q0|A0A0P0X9Q0_ORYSJOs07g0658400protein(Fragment)OS=Oryzasativasubsp.japonicaOX=39947GN=Os07g0658400PE=4SV=1	sp|Q69RJ0|GLTB_ORYSJFerredoxin-dependentglutamatesynthase,chloroplasticOS=Oryzasativasubsp.japonicaOX=39947GN=GLUPE=2SV=2	116	127	yes	no	2;3	3.77e-06	77.185	21414	39908	277830000	860	334	894;895		110	7
DANCIFVFK	9	0	1112.53	tr|A2ZXD8|A2ZXD8_ORYSJ40SribosomalproteinS24OS=Oryzasativasubsp.japonicaOX=39947GN=OsJ_03304PE=3SV=1;tr|Q8W0C2|Q8W0C2_ORYSJ40SribosomalproteinS24OS=Oryzasativasubsp.japonicaOX=39947GN=Os01g0723200PE=2SV=1	tr|A2ZXD8|A2ZXD8_ORYSJ40SribosomalproteinS24OS=Oryzasativasubsp.japonicaOX=39947GN=OsJ_03304PE=3SV=1	43	51	yes	no	3	0.0060579	51.445	6166.2	7073.6	26505000	861	831	896			1
DAPFSTLPIIR	11	0	1228.68	tr|Q6H7I6|Q6H7I6_ORYSJCarboxypeptidaseOS=Oryzasativasubsp.japonicaOX=39947GN=OJ1643_A10.33-2PE=3SV=1;tr|A0A0P0VMA7|A0A0P0VMA7_ORYSJCarboxypeptidase(Fragment)OS=Oryzasativasubsp.japonicaOX=39947GN=Os02g0634700PE=3SV=1;tr|Q6H7I7|Q6H7I7_ORYSJCarboxypeptidaseOS=Oryzasativasubsp.japonicaOX=39947GN=OJ1643_A10.33-1PE=2SV=1	tr|Q6H7I6|Q6H7I6_ORYSJCarboxypeptidaseOS=Oryzasativasubsp.japonicaOX=39947GN=OJ1643_A10.33-2PE=3SV=1	242	252	yes	no	2	0.00012281	68.016	8034.1	14684	43508000	862	636	897			1
DAPMFVVGVNEK	12	0	1304.64	tr|A0A2H4N016|A0A2H4N016_ORYSJGlyceraldehyde-3-phosphatedehydrogenaseOS=Oryzasativasubsp.japonicaOX=39947PE=2SV=1;sp|Q6K5G8|G3PC3_ORYSJGlyceraldehyde-3-phosphatedehydrogenase3,cytosolicOS=Oryzasativasubsp.japonicaOX=39947GN=GAPC3PE=2SV=1;tr|Q8H6A7|Q8H6A7_ORYSJCytosolicglyceraldehyde-3-phosphatedehydrogenaseGAPDH(Fragment)OS=Oryzasativasubsp.japonicaOX=39947PE=2SV=1;sp|Q7FAH2|G3PC2_ORYSJGlyceralde…	tr|A0A2H4N016|A0A2H4N016_ORYSJGlyceraldehyde-3-phosphatedehydrogenaseOS=Oryzasativasubsp.japonicaOX=39947PE=2SV=1	129	140	no	no	2;3	4.94e-06	79.148	78661	98540	475150000	863	375;446	898;899;900	71	128	11
DAPPVPGFR	9	0	954.492	tr|Q5JLV2|Q5JLV2_ORYSJOs01g0894700proteinOS=Oryzasativasubsp.japonicaOX=39947GN=Os01g0894700PE=4SV=1;tr|B9EVB7|B9EVB7_ORYSJUncharacterizedproteinOS=Oryzasativasubsp.japonicaOX=39947GN=OsJ_04389PE=4SV=1;tr|Q7F441|Q7F441_ORYSJp0696G06.13proteinOS=Oryzasativasubsp.japonicaOX=39947GN=P0696G06.13PE=4SV=1	tr|Q5JLV2|Q5JLV2_ORYSJOs01g0894700proteinOS=Oryzasativasubsp.japonicaOX=39947GN=Os01g0894700PE=4SV=1	120	128	yes	no	2	0.0060822	69.998	24714	31418	177190000	864	1020	901			2
DAQIFEQFAK	10	0	1195.59	tr|B9FW14|B9FW14_ORYSJUncharacterizedproteinOS=Oryzasativasubsp.japonicaOX=39947GN=OsJ_23458PE=4SV=1;tr|Q6Z387|Q6Z387_ORYSJLipidtransferprotein-likeOS=Oryzasativasubsp.japonicaOX=39947GN=Os07g0198300PE=2SV=1;tr|B7EK19|B7EK19_ORYSJcDNAclone:J023117F24,fullinsertsequence(Fragment)OS=Oryzasativasubsp.japonicaOX=39947PE=2SV=1	tr|B9FW14|B9FW14_ORYSJUncharacterizedproteinOS=Oryzasativasubsp.japonicaOX=39947GN=OsJ_23458PE=4SV=1	112	121	yes	no	3	0.0048118	49.35	8226.7	5250.4	29694000	865	985	902			2
DASGAPDVLTR	11	0	1100.55	tr|Q84P62|Q84P62_ORYSJOSJNBa0087O24.10proteinOS=Oryzasativasubsp.japonicaOX=39947GN=Os04g0665800PE=2SV=1;tr|B7F0E5|B7F0E5_ORYSJcDNAclone:002-130-C06,fullinsertsequenceOS=Oryzasativasubsp.japonicaOX=39947PE=2SV=1	tr|Q84P62|Q84P62_ORYSJOSJNBa0087O24.10proteinOS=Oryzasativasubsp.japonicaOX=39947GN=Os04g0665800PE=2SV=1	269	279	yes	no	2	7.36e-05	83.883	69687	46263	71874000	866	1964	903			4
DASSILSNGR	10	0	1018.5	tr|A0A0P0X2D3|A0A0P0X2D3_ORYSJPeroxidase(Fragment)OS=Oryzasativasubsp.japonicaOX=39947GN=Os07g0157600PE=3SV=1;tr|C7J4R3|C7J4R3_ORYSJPeroxidaseOS=Oryzasativasubsp.japonicaOX=39947GN=Os07g0156000PE=3SV=1;tr|Q69QL4|Q69QL4_ORYSJPeroxidaseOS=Oryzasativasubsp.japonicaOX=39947GN=Os07g0156200PE=3SV=1;tr|Q9FYP5|Q9FYP5_ORYSJPeroxidaseOS=Oryzasativasubsp.japonicaOX=39947GN=prx8PE=3SV=1;tr|B9EVN7|B9EVN7_ORYS…	tr|A0A0P0X2D3|A0A0P0X2D3_ORYSJPeroxidase(Fragment)OS=Oryzasativasubsp.japonicaOX=39947GN=Os07g0157600PE=3SV=1	103	112	yes	no	2	0.0019407	87.181	25492	22626	38516000	867	722	904	100		2
DATPNNPSLR	10	0	1083.53	tr|Q5U1T1|Q5U1T1_ORYSJPeroxidaseOS=Oryzasativasubsp.japonicaOX=39947GN=prx12PE=3SV=1;tr|Q654S1|Q654S1_ORYSJPeroxidaseOS=Oryzasativasubsp.japonicaOX=39947GN=B1135C02.24-1PE=2SV=1;tr|Q654S0|Q654S0_ORYSJPeroxidaseOS=Oryzasativasubsp.japonicaOX=39947GN=B1135C02.24-2PE=3SV=1	tr|Q5U1T1|Q5U1T1_ORYSJPeroxidaseOS=Oryzasativasubsp.japonicaOX=39947GN=prx12PE=3SV=1	88	97	yes	no	2	0.010903	52.126	14189	17653	62651000	868	1592	905			2
DAVAGGSTQTMK	12	0	1164.54	tr|B9FK56|B9FK56_ORYSJUncharacterizedproteinOS=Oryzasativasubsp.japonicaOX=39947GN=OsJ_17967PE=3SV=1;tr|Q0DJB9|Q0DJB9_ORYSJOs05g0303000protein(Fragment)OS=Oryzasativasubsp.japonicaOX=39947GN=Os05g0303000PE=3SV=1	tr|B9FK56|B9FK56_ORYSJUncharacterizedproteinOS=Oryzasativasubsp.japonicaOX=39947GN=OsJ_17967PE=3SV=1	617	628	yes	no	3	5.65e-06	81.625	20261	24047	150980000	869	1159	906;907		226	2
DAVAGTITYR	10	0	1065.55	sp|Q7XUG1|MASY_ORYSJMalatesynthaseOS=Oryzasativasubsp.japonicaOX=39947GN=MSPE=2SV=1;tr|B9FFT9|B9FFT9_ORYSJMalatesynthaseOS=Oryzasativasubsp.japonicaOX=39947GN=OsJ_15256PE=3SV=1	sp|Q7XUG1|MASY_ORYSJMalatesynthaseOS=Oryzasativasubsp.japonicaOX=39947GN=MSPE=2SV=1	148	157	yes	no	2	0.0082729	54.436	23108	11534	100600000	870	471	908			1
DAVELINGR	9	0	985.519	sp|Q0IZS0|NADC_ORYSJNicotinate-nucleotidepyrophosphorylase[carboxylating],chloroplasticOS=Oryzasativasubsp.japonicaOX=39947GN=Os09g0553600PE=2SV=1	sp|Q0IZS0|NADC_ORYSJNicotinate-nucleotidepyrophosphorylase[carboxylating],chloroplasticOS=Oryzasativasubsp.japonicaOX=39947GN=Os09g0553600PE=2SV=1	305	313	yes	yes	2	0.013947	43.769	0	0	0	871	192	909			1
DAVFDAAR	8	0	863.414	tr|Q8H3K4|Q8H3K4_ORYSJOs07g0162900proteinOS=Oryzasativasubsp.japonicaOX=39947GN=P0428D12.109PE=2SV=1;tr|A0A0P0X2H6|A0A0P0X2H6_ORYSJOs07g0162900protein(Fragment)OS=Oryzasativasubsp.japonicaOX=39947GN=Os07g0162900PE=4SV=1;tr|A3BGU6|A3BGU6_ORYSJUncharacterizedproteinOS=Oryzasativasubsp.japonicaOX=39947GN=OsJ_23187PE=4SV=1	tr|Q8H3K4|Q8H3K4_ORYSJOs07g0162900proteinOS=Oryzasativasubsp.japonicaOX=39947GN=P0428D12.109PE=2SV=1	45	52	yes	no	2	0.0034784	61.962	0	0	0	872	723	910			1
DAVIGAVPESTLVSSIDK	18	0	1799.95	sp|Q6H7E4|TRXM1_ORYSJThioredoxinM1,chloroplasticOS=Oryzasativasubsp.japonicaOX=39947GN=Os02g0639900PE=2SV=1	sp|Q6H7E4|TRXM1_ORYSJThioredoxinM1,chloroplasticOS=Oryzasativasubsp.japonicaOX=39947GN=Os02g0639900PE=2SV=1	152	169	yes	yes	3	0.0051495	41.412	1995	1119.6	2841500	873	366	911			1
DAVIMAGGPYYGVATGR	17	0	1696.82	tr|Q5U1H6|Q5U1H6_ORYSJPeroxidaseOS=Oryzasativasubsp.japonicaOX=39947GN=prx117PE=3SV=1;tr|Q6ZCC2|Q6ZCC2_ORYSJPeroxidaseOS=Oryzasativasubsp.japonicaOX=39947GN=Os08g0113000PE=3SV=1	tr|Q5U1H6|Q5U1H6_ORYSJPeroxidaseOS=Oryzasativasubsp.japonicaOX=39947GN=prx117PE=3SV=1	130	146	yes	no	3	0.00041298	46.159	5335.5	7156.6	29907000	874	1582	912		282	1
DAVLDGGIPFNK	12	0	1244.64	tr|A0A0P0XC87|A0A0P0XC87_ORYSJOs08g0157500protein(Fragment)OS=Oryzasativasubsp.japonicaOX=39947GN=Os08g0157500PE=3SV=1;sp|Q6ZD89|OMT1_ORYSJFlavone3'-O-methyltransferase1OS=Oryzasativasubsp.japonicaOX=39947GN=COMTPE=1SV=1	tr|A0A0P0XC87|A0A0P0XC87_ORYSJOs08g0157500protein(Fragment)OS=Oryzasativasubsp.japonicaOX=39947GN=Os08g0157500PE=3SV=1	109	120	yes	no	3	0.015887	37.426	2612.9	4153.2	8460200	875	416	913			1
DAVLLAAR	8	0	827.486	tr|Q6YXG8|Q6YXG8_ORYSJOs09g0467100proteinOS=Oryzasativasubsp.japonicaOX=39947GN=Os09g0467100PE=2SV=1;tr|B9G422|B9G422_ORYSJUncharacterizedproteinOS=Oryzasativasubsp.japonicaOX=39947GN=OsJ_29683PE=3SV=1	tr|Q6YXG8|Q6YXG8_ORYSJOs09g0467100proteinOS=Oryzasativasubsp.japonicaOX=39947GN=Os09g0467100PE=2SV=1	75	82	yes	no	2	0.020239	77.741	7509.7	10115	111860000	876	1258	914			1
DAVLLVFANK	10	0	1088.62	tr|Q9LDC9|Q9LDC9_ORYSJOs01g0265100proteinOS=Oryzasativasubsp.japonicaOX=39947GN=Os01g0265100PE=2SV=1;tr|Q7XZG0|Q7XZG0_ORYSJADP-ribosylationfactorOS=Oryzasativasubsp.japonicaOX=39947GN=LOC_Os03g59740PE=3SV=1;tr|Q7F270|Q7F270_ORYSJADP-ribosylationfactor1OS=Oryzasativasubsp.japonicaOX=39947GN=OJ1118_B03.103PE=2SV=1;tr|Q67G16|Q67G16_ORYSJARFOS=Oryzasativasubsp.japonicaOX=39947PE=2SV=1;tr|Q0DH67|Q0DH6…	tr|Q9LDC9|Q9LDC9_ORYSJOs01g0265100proteinOS=Oryzasativasubsp.japonicaOX=39947GN=Os01g0265100PE=2SV=1	118	127	yes	no	3	0.0010952	64.297	5037.7	8755.2	17178000	877	146	915			3
DAVPQMPLER	10	0	1154.58	tr|Q2QW46|Q2QW46_ORYSJRetrotransposonprotein,putative,unclassifiedOS=Oryzasativasubsp.japonicaOX=39947GN=LOC_Os12g10610PE=3SV=1;tr|Q8LID9|Q8LID9_ORYSJChloroplast50SribosomalproteinL14OS=Oryzasativasubsp.japonicaOX=39947GN=OJ1343_D04.104PE=3SV=1;tr|Q7F4T2|Q7F4T2_ORYSJ50SribosomalproteinL14,chloroplasticOS=Oryzasativasubsp.japonicaOX=39947GN=rpl14PE=3SV=1;tr|A0A0N9E0Z9|A0A0N9E0Z9_ORYSJ50Sribosomalp…	tr|Q6AUK3|Q6AUK3_ORYSJPutative50SribosomalproteinL14OS=Oryzasativasubsp.japonicaOX=39947GN=OJ1174_H11.1PE=3SV=1	46	55	no	no	2	0.0024146	66.299	16942	22096	83381000	878	1505;1687	916			2
DAVQIITK	8	0	886.512	tr|Q9AUQ4|Q9AUQ4_ORYSJOs03g0712700proteinOS=Oryzasativasubsp.japonicaOX=39947GN=OSJNBb0033N16.5PE=2SV=1	tr|Q9AUQ4|Q9AUQ4_ORYSJOs03g0712700proteinOS=Oryzasativasubsp.japonicaOX=39947GN=OSJNBb0033N16.5PE=2SV=1	70	77	yes	yes	2;3	0.017652	62.262	28981	35072	462290000	879	2065	917			3
[truncated: 5,370 more rows]
