# Supplementary material for: Proteomic Analysis of Rice Subjected to Low Light Stress and Overexpression of OsGAPB Increases the Stress Tolerance
Source: Rice (N Y). 2020 Jun 1;13:30. doi: 10.1186/s12284-020-00390-8 (PMC7266901; doi:10.1186/s12284-020-00390-8)
Supplement: Supplementary file 2 — Additional file 2: Table S2. Protein groups and majority proteins identified in proteomic analysis. [file 12284_2020_390_MOESM2_ESM.xlsx]

## Sheet: Sheet1
Protein IDs	Majority protein IDs	Number of proteins	Peptides	Unique peptides	Sequence coverage [%]	Unique sequence coverage [%]	Mol. weight [kDa]	Sequence length	Score	Reporter intensity 0-NIP-L	Reporter intensity 1-NIP-CK	Sequence coverage 1 [%]	Intensity	MS/MS count	Only identified by site	Reverse	Potential contaminant	id	Deamidation (NQ) site IDs	Oxidation (M) site IDs	Deamidation (NQ) site positions	Oxidation (M) site positions
tr|A0A0N9E107|A0A0N9E107_ORYSJRibulosebisphosphatecarboxylaselargechainOS=OryzasativatropicaljaponicasubgroupOX=1736656GN=rbcLPE=3SV=1;tr|A0A0N7EIT9|A0A0N7EIT9_ORYSJRibulosebisphosphatecarboxylaselargechainOS=OryzasativaaromaticsubgroupOX=1736658GN=rbcLPE=3SV=1;tr|A0A0K0LQW8|A0A0K0LQW8_ORYSJRibulosebisphosphatecarboxylaselargechainOS=Oryzasativasubsp.japonicaOX=39947GN=rbcLPE=3SV=1;sp|P0C512|RBL_…	tr|A0A0N9E107|A0A0N9E107_ORYSJRibulosebisphosphatecarboxylaselargechainOS=OryzasativatropicaljaponicasubgroupOX=1736656GN=rbcLPE=3SV=1;tr|A0A0N7EIT9|A0A0N7EIT9_ORYSJRibulosebisphosphatecarboxylaselargechainOS=OryzasativaaromaticsubgroupOX=1736658GN=rbcLPE=3SV=1;tr|A0A0K0LQW8|A0A0K0LQW8_ORYSJRibulosebisphosphatecarboxylaselargechainOS=Oryzasativasubsp.japonicaOX=39947GN=rbcLPE=3SV=1;sp|P0C512|RBL_…	21	25	20	42.6	33.8	52.881	477	298.74	2609100	6538200	42.6	406000000000	549				88	23;24;25;244;245;246	20;21;22;23;24;25	149;156;207;209;241;287	212;250;297;309;320;341
tr|Q943W1|Q943W1_ORYSJOs01g0501800proteinOS=Oryzasativasubsp.japonicaOX=39947GN=Os01g0501800PE=2SV=1	tr|Q943W1|Q943W1_ORYSJOs01g0501800proteinOS=Oryzasativasubsp.japonicaOX=39947GN=Os01g0501800PE=2SV=1	1	17	17	45.9	45.9	34.861	333	232.53	1888100	1761400	45.9	70372000000	220				2046	233;234;235;236		113;256;278;285
tr|A3AUC6|A3AUC6_ORYSJHistoneH3OS=Oryzasativasubsp.japonicaOX=39947GN=LOC_Os03g27310PE=2SV=1;sp|Q0JCT1|H33_ORYSJHistoneH3.3OS=Oryzasativasubsp.japonicaOX=39947GN=H3PE=1SV=2;tr|A0A0P0WRT9|A0A0P0WRT9_ORYSJOs06g0130900protein(Fragment)OS=Oryzasativasubsp.japonicaOX=39947GN=Os06g0130900PE=3SV=1;tr|A0A0P0WTA4|A0A0P0WTA4_ORYSJOs06g0159725protein(Fragment)OS=Oryzasativasubsp.japonicaOX=39947GN=Os06g0159…	tr|A3AUC6|A3AUC6_ORYSJHistoneH3OS=Oryzasativasubsp.japonicaOX=39947GN=LOC_Os03g27310PE=2SV=1;sp|Q0JCT1|H33_ORYSJHistoneH3.3OS=Oryzasativasubsp.japonicaOX=39947GN=H3PE=1SV=2;tr|A0A0P0WRT9|A0A0P0WRT9_ORYSJOs06g0130900protein(Fragment)OS=Oryzasativasubsp.japonicaOX=39947GN=Os06g0130900PE=3SV=1;tr|A0A0P0WTA4|A0A0P0WTA4_ORYSJOs06g0159725protein(Fragment)OS=Oryzasativasubsp.japonicaOX=39947GN=Os06g0159…	19	5	5	25	25	15.406	136	46.282	1348300	1077200	25	25898000000	7				208		82		121
tr|Q7DNB0|Q7DNB0_ORYSJATPsynthasesubunitalpha,chloroplasticOS=Oryzasativasubsp.japonicaOX=39947GN=atpAPE=3SV=1;tr|A0A0N9E0P2|A0A0N9E0P2_ORYSJATPsynthasesubunitalpha,chloroplasticOS=OryzasativatropicaljaponicasubgroupOX=1736656GN=atpAPE=3SV=1;tr|A0A0N9E0I1|A0A0N9E0I1_ORYSJATPsynthasesubunitalpha,chloroplasticOS=OryzasativaaromaticsubgroupOX=1736658GN=atpAPE=3SV=1;sp|P0C2Z6|ATPA_ORYSJATPsynthasesub…	tr|Q7DNB0|Q7DNB0_ORYSJATPsynthasesubunitalpha,chloroplasticOS=Oryzasativasubsp.japonicaOX=39947GN=atpAPE=3SV=1;tr|A0A0N9E0P2|A0A0N9E0P2_ORYSJATPsynthasesubunitalpha,chloroplasticOS=OryzasativatropicaljaponicasubgroupOX=1736656GN=atpAPE=3SV=1;tr|A0A0N9E0I1|A0A0N9E0I1_ORYSJATPsynthasesubunitalpha,chloroplasticOS=OryzasativaaromaticsubgroupOX=1736658GN=atpAPE=3SV=1;sp|P0C2Z6|ATPA_ORYSJATPsynthasesub…	9	18	17	31.4	30	55.664	507	163.17	1268800	2361200	31.4	166690000000	210				62	7;8;9;243		66;110;186;187
sp|Q40677|ALFP_ORYSJFructose-bisphosphatealdolase,chloroplasticOS=Oryzasativasubsp.japonicaOX=39947GN=ALDPPE=1SV=2;tr|Q2RA02|Q2RA02_ORYSJFructose-bisphosphatealdolaseOS=Oryzasativasubsp.japonicaOX=39947GN=LOC_Os11g07020PE=3SV=1;tr|Q53P93|Q53P93_ORYSJFructose-bisphosphatealdolaseOS=Oryzasativasubsp.japonicaOX=39947GN=LOC_Os11g07020PE=2SV=1;tr|H2KW01|H2KW01_ORYSJFructose-bisphosphatealdolase,chloro…	sp|Q40677|ALFP_ORYSJFructose-bisphosphatealdolase,chloroplasticOS=Oryzasativasubsp.japonicaOX=39947GN=ALDPPE=1SV=2;tr|Q2RA02|Q2RA02_ORYSJFructose-bisphosphatealdolaseOS=Oryzasativasubsp.japonicaOX=39947GN=LOC_Os11g07020PE=3SV=1	7	15	14	37.9	35.8	42.005	388	155.35	1164900	1967400	37.9	89160000000	208				279	56;57;58;59;60	101	66;80;84;184;360	62
tr|A0A0N9E113|A0A0N9E113_ORYSJATPsynthasesubunitbeta,chloroplasticOS=OryzasativatropicaljaponicasubgroupOX=1736656GN=atpBPE=3SV=1;tr|A0A0N9E0V3|A0A0N9E0V3_ORYSJATPsynthasesubunitbeta,chloroplasticOS=OryzasativaaromaticsubgroupOX=1736658GN=atpBPE=3SV=1;tr|A0A0K0LR54|A0A0K0LR54_ORYSJATPsynthasesubunitbeta,chloroplasticOS=Oryzasativasubsp.japonicaOX=39947GN=atpBPE=3SV=1;sp|P12085|ATPB_ORYSJATPsyntha…	tr|A0A0N9E113|A0A0N9E113_ORYSJATPsynthasesubunitbeta,chloroplasticOS=OryzasativatropicaljaponicasubgroupOX=1736656GN=atpBPE=3SV=1;tr|A0A0N9E0V3|A0A0N9E0V3_ORYSJATPsynthasesubunitbeta,chloroplasticOS=OryzasativaaromaticsubgroupOX=1736658GN=atpBPE=3SV=1;tr|A0A0K0LR54|A0A0K0LR54_ORYSJATPsynthasesubunitbeta,chloroplasticOS=Oryzasativasubsp.japonicaOX=39947GN=atpBPE=3SV=1;sp|P12085|ATPB_ORYSJATPsyntha…	7	19	0	43	0	53.954	498	269.72	1159400	2286400	43	57023000000	253				100	27	30;31;32;33;34;35;36;37;38;39	382	79;86;89;214;216;239;256;292;306;374
tr|Q2QTK0|Q2QTK0_ORYSJRibulosebisphosphatecarboxylasesmallchainOS=Oryzasativasubsp.japonicaOX=39947GN=LOC_Os12g19394PE=3SV=1;tr|Q2QTJ7|Q2QTJ7_ORYSJRibulosebisphosphatecarboxylasesmallchainOS=Oryzasativasubsp.japonicaOX=39947GN=LOC_Os12g19394PE=2SV=1;tr|Q2QTJ1|Q2QTJ1_ORYSJRibulosebisphosphatecarboxylasesmallchainOS=Oryzasativasubsp.japonicaOX=39947GN=Os12g0292400PE=2SV=1;tr|G8CTM6|G8CTM6_ORYSJRibu…	tr|Q2QTK0|Q2QTK0_ORYSJRibulosebisphosphatecarboxylasesmallchainOS=Oryzasativasubsp.japonicaOX=39947GN=LOC_Os12g19394PE=3SV=1;tr|Q2QTJ7|Q2QTJ7_ORYSJRibulosebisphosphatecarboxylasesmallchainOS=Oryzasativasubsp.japonicaOX=39947GN=LOC_Os12g19394PE=2SV=1;tr|Q2QTJ1|Q2QTJ1_ORYSJRibulosebisphosphatecarboxylasesmallchainOS=Oryzasativasubsp.japonicaOX=39947GN=Os12g0292400PE=2SV=1;tr|G8CTM6|G8CTM6_ORYSJRibu…	8	8	8	48.4	48.4	14.949	128	51.774	1106200	2021700	48.4	198630000000	134				1501		264		73
tr|B0FFP0|B0FFP0_ORYSJChloroplast23kDapolypeptideofphotosystemII(Fragment)OS=Oryzasativasubsp.japonicaOX=39947PE=2SV=1;tr|Q8GTK4|Q8GTK4_ORYSJOs07g0141400proteinOS=Oryzasativasubsp.japonicaOX=39947GN=OJ1351_C05.112PE=2SV=1	tr|B0FFP0|B0FFP0_ORYSJChloroplast23kDapolypeptideofphotosystemII(Fragment)OS=Oryzasativasubsp.japonicaOX=39947PE=2SV=1;tr|Q8GTK4|Q8GTK4_ORYSJOs07g0141400proteinOS=Oryzasativasubsp.japonicaOX=39947GN=OJ1351_C05.112PE=2SV=1	2	8	8	36.8	36.8	20.029	185	83.882	1047300	951160	36.8	69037000000	126				963	117;118		14;151
tr|Q84PB4|Q84PB4_ORYSJChloroplastphotosystemIreactioncentersubunitII-likeproteinOS=Oryzasativasubsp.japonicaOX=39947GN=Os08g0560900PE=2SV=1;tr|A0A0P0XIC1|A0A0P0XIC1_ORYSJOs08g0560900protein(Fragment)OS=Oryzasativasubsp.japonicaOX=39947GN=Os08g0560900PE=4SV=1	tr|Q84PB4|Q84PB4_ORYSJChloroplastphotosystemIreactioncentersubunitII-likeproteinOS=Oryzasativasubsp.japonicaOX=39947GN=Os08g0560900PE=2SV=1;tr|A0A0P0XIC1|A0A0P0XIC1_ORYSJOs08g0560900protein(Fragment)OS=Oryzasativasubsp.japonicaOX=39947GN=Os08g0560900PE=4SV=1	2	9	9	40.9	40.9	22.034	203	86.283	793940	763270	40.9	48732000000	95				1967	225;226	368;369	153;180	107;115
tr|B7E5F1|B7E5F1_ORYSJCarbonicanhydraseOS=Oryzasativasubsp.japonicaOX=39947PE=2SV=1;tr|Q7F2G3|Q7F2G3_ORYSJCarbonicanhydraseOS=Oryzasativasubsp.japonicaOX=39947GN=Os01g0639900PE=2SV=1;tr|Q0JKY8|Q0JKY8_ORYSJCarbonicanhydrase(Fragment)OS=Oryzasativasubsp.japonicaOX=39947GN=Os01g0639900PE=3SV=1;tr|A0A0P0V5S4|A0A0P0V5S4_ORYSJCarbonicanhydraseOS=Oryzasativasubsp.japonicaOX=39947GN=Os01g0640000PE=3SV=1;…	tr|B7E5F1|B7E5F1_ORYSJCarbonicanhydraseOS=Oryzasativasubsp.japonicaOX=39947PE=2SV=1;tr|Q7F2G3|Q7F2G3_ORYSJCarbonicanhydraseOS=Oryzasativasubsp.japonicaOX=39947GN=Os01g0639900PE=2SV=1;tr|Q0JKY8|Q0JKY8_ORYSJCarbonicanhydrase(Fragment)OS=Oryzasativasubsp.japonicaOX=39947GN=Os01g0639900PE=3SV=1	5	8	8	41.1	41.1	22.161	202	105.1	743600	1544900	41.1	23318000000	134				967	119;120;121;122	209;210;211	69;162;167;180	39;54;70
sp|Q69RJ0|GLTB_ORYSJFerredoxin-dependentglutamatesynthase,chloroplasticOS=Oryzasativasubsp.japonicaOX=39947GN=GLUPE=2SV=2;tr|B9FUN5|B9FUN5_ORYSJUncharacterizedproteinOS=Oryzasativasubsp.japonicaOX=39947GN=OsJ_25434PE=4SV=1;tr|A0A0P0X9S7|A0A0P0X9S7_ORYSJOs07g0658400protein(Fragment)OS=Oryzasativasubsp.japonicaOX=39947GN=Os07g0658400PE=4SV=1;tr|A0A0P0X9Q0|A0A0P0X9Q0_ORYSJOs07g0658400protein(Fragmen…	sp|Q69RJ0|GLTB_ORYSJFerredoxin-dependentglutamatesynthase,chloroplasticOS=Oryzasativasubsp.japonicaOX=39947GN=GLUPE=2SV=2;tr|B9FUN5|B9FUN5_ORYSJUncharacterizedproteinOS=Oryzasativasubsp.japonicaOX=39947GN=OsJ_25434PE=4SV=1;tr|A0A0P0X9S7|A0A0P0X9S7_ORYSJOs07g0658400protein(Fragment)OS=Oryzasativasubsp.japonicaOX=39947GN=Os07g0658400PE=4SV=1	4	39	39	26.9	26.9	175.04	1615	323.31	724180	1817600	26.9	14683000000	162				334	64;65;66;67;249	110;111;112;113;114;115;116;117	696;699;1025;1237;1238	124;172;182;221;393;792;1428;1550
tr|Q5U1T1|Q5U1T1_ORYSJPeroxidaseOS=Oryzasativasubsp.japonicaOX=39947GN=prx12PE=3SV=1;tr|Q654S1|Q654S1_ORYSJPeroxidaseOS=Oryzasativasubsp.japonicaOX=39947GN=B1135C02.24-1PE=2SV=1;tr|Q654S0|Q654S0_ORYSJPeroxidaseOS=Oryzasativasubsp.japonicaOX=39947GN=B1135C02.24-2PE=3SV=1;tr|A2ZSI7|A2ZSI7_ORYSJUncharacterizedproteinOS=Oryzasativasubsp.japonicaOX=39947GN=OsJ_01545PE=3SV=1;tr|Q0JN60|Q0JN60_ORYSJOs01g…	tr|Q5U1T1|Q5U1T1_ORYSJPeroxidaseOS=Oryzasativasubsp.japonicaOX=39947GN=prx12PE=3SV=1;tr|Q654S1|Q654S1_ORYSJPeroxidaseOS=Oryzasativasubsp.japonicaOX=39947GN=B1135C02.24-1PE=2SV=1;tr|Q654S0|Q654S0_ORYSJPeroxidaseOS=Oryzasativasubsp.japonicaOX=39947GN=B1135C02.24-2PE=3SV=1	49	14	9	40.5	26.9	36.453	346	99.638	724020	591420	40.5	8572200000	74				1592
tr|A3BL40|A3BL40_ORYSJChlorophylla-bbindingprotein,chloroplasticOS=Oryzasativasubsp.japonicaOX=39947GN=OsJ_24721PE=3SV=1;tr|Q6Z411|Q6Z411_ORYSJChlorophylla-bbindingprotein,chloroplasticOS=Oryzasativasubsp.japonicaOX=39947GN=RCABP69PE=2SV=1	tr|A3BL40|A3BL40_ORYSJChlorophylla-bbindingprotein,chloroplasticOS=Oryzasativasubsp.japonicaOX=39947GN=OsJ_24721PE=3SV=1;tr|Q6Z411|Q6Z411_ORYSJChlorophylla-bbindingprotein,chloroplasticOS=Oryzasativasubsp.japonicaOX=39947GN=RCABP69PE=2SV=1	2	8	8	24.3	24.3	28.965	267	56.41	717960	701160	24.3	22901000000	75				919	113;114		80;81
tr|Q9SNK3|Q9SNK3_ORYSJGlyceraldehyde-3-phosphatedehydrogenaseOS=Oryzasativasubsp.japonicaOX=39947GN=OJ1528D07.7PE=3SV=1;tr|Q10SA2|Q10SA2_ORYSJGlyceraldehyde-3-phosphatedehydrogenaseOS=Oryzasativasubsp.japonicaOX=39947GN=LOC_Os03g03720PE=2SV=1;tr|A0A0P0VSI8|A0A0P0VSI8_ORYSJOs03g0129300protein(Fragment)OS=Oryzasativasubsp.japonicaOX=39947GN=Os03g0129300PE=4SV=1;tr|Q10SA3|Q10SA3_ORYSJGlyceraldehyde-…	tr|Q9SNK3|Q9SNK3_ORYSJGlyceraldehyde-3-phosphatedehydrogenaseOS=Oryzasativasubsp.japonicaOX=39947GN=OJ1528D07.7PE=3SV=1;tr|Q10SA2|Q10SA2_ORYSJGlyceraldehyde-3-phosphatedehydrogenaseOS=Oryzasativasubsp.japonicaOX=39947GN=LOC_Os03g03720PE=2SV=1;tr|A0A0P0VSI8|A0A0P0VSI8_ORYSJOs03g0129300protein(Fragment)OS=Oryzasativasubsp.japonicaOX=39947GN=Os03g0129300PE=4SV=1	4	17	11	36	24.1	47.11	444	190.74	698250	1647100	36	33230000000	185				2086	215;217;238;239	352;391	110;283;307;338	127;254
tr|B9F813|B9F813_ORYSJOs04g0234600proteinOS=Oryzasativasubsp.japonicaOX=39947GN=Os04g0234600PE=3SV=1;tr|Q7XRT0|Q7XRT0_ORYSJOSJNBa0042F21.13proteinOS=Oryzasativasubsp.japonicaOX=39947GN=Os04g0234600PE=3SV=2	tr|B9F813|B9F813_ORYSJOs04g0234600proteinOS=Oryzasativasubsp.japonicaOX=39947GN=Os04g0234600PE=3SV=1;tr|Q7XRT0|Q7XRT0_ORYSJOSJNBa0042F21.13proteinOS=Oryzasativasubsp.japonicaOX=39947GN=Os04g0234600PE=3SV=2	2	14	14	39	39	42.245	392	114.14	678380	1229900	39	22966000000	109				1092	132;133	220;221;222	310;353	214;258;293
tr|B9FK56|B9FK56_ORYSJUncharacterizedproteinOS=Oryzasativasubsp.japonicaOX=39947GN=OsJ_17967PE=3SV=1;tr|Q0DJB9|Q0DJB9_ORYSJOs05g0303000protein(Fragment)OS=Oryzasativasubsp.japonicaOX=39947GN=Os05g0303000PE=3SV=1	tr|B9FK56|B9FK56_ORYSJUncharacterizedproteinOS=Oryzasativasubsp.japonicaOX=39947GN=OsJ_17967PE=3SV=1	2	19	7	24.5	11.2	73.549	689	148.34	635020	876910	24.5	6649800000	87				1159	106;138	226	112;195	627
tr|Q6QN20|Q6QN20_ORYSJGlutathioneS-transferaseGSTF14(Fragment)OS=Oryzasativasubsp.japonicaOX=39947PE=2SV=1;tr|Q8H8D6|Q8H8D6_ORYSJGlutathioneS-transferase,N-terminaldomaincontainingprotein,expressedOS=Oryzasativasubsp.japonicaOX=39947GN=Os03g0134900PE=3SV=1	tr|Q6QN20|Q6QN20_ORYSJGlutathioneS-transferaseGSTF14(Fragment)OS=Oryzasativasubsp.japonicaOX=39947PE=2SV=1;tr|Q8H8D6|Q8H8D6_ORYSJGlutathioneS-transferase,N-terminaldomaincontainingprotein,expressedOS=Oryzasativasubsp.japonicaOX=39947GN=Os03g0134900PE=3SV=1	2	9	9	31.6	31.6	30.728	275	73.017	630920	723860	31.6	12660000000	74				1761	202		155
tr|C7IWD0|C7IWD0_ORYSJOs01g0791600proteinOS=Oryzasativasubsp.japonicaOX=39947GN=Os01g0791600PE=3SV=1;tr|C7J152|C7J152_ORYSJOs04g0238800proteinOS=Oryzasativasubsp.japonicaOX=39947GN=Os04g0238800PE=4SV=1;tr|Q8S7T2|Q8S7T2_ORYSJPSIIGprotein5'-partial(Fragment)OS=Oryzasativasubsp.japonicaOX=39947GN=OSJNBb0005J14.13PE=3SV=1;sp|P0C343|NDHK_ORYSJNAD(P)H-quinoneoxidoreductasesubunitK,chloroplasticOS=Oryza…	tr|C7IWD0|C7IWD0_ORYSJOs01g0791600proteinOS=Oryzasativasubsp.japonicaOX=39947GN=Os01g0791600PE=3SV=1	12	13	2	31.9	6.1	41.731	379	75.044	574820	911470	31.9	37479000000	95				1309	21;22	11	282;286	375
sp|P0C522|ATPAM_ORYSJATPsynthasesubunitalpha,mitochondrialOS=Oryzasativasubsp.japonicaOX=39947GN=ATPAPE=1SV=1;tr|Q67TM4|Q67TM4_ORYSJATPsynthasesubunitalphaOS=Oryzasativasubsp.japonicaOX=39947GN=P0681H07.43PE=3SV=1;tr|B9ETG1|B9ETG1_ORYSJUncharacterizedproteinOS=Oryzasativasubsp.japonicaOX=39947GN=OsJ_00606PE=4SV=1;tr|Q8HCP8|Q8HCP8_ORYSJRibosomalproteinS2OS=Oryzasativasubsp.japonicaOX=39947GN=rps2P…	sp|P0C522|ATPAM_ORYSJATPsynthasesubunitalpha,mitochondrialOS=Oryzasativasubsp.japonicaOX=39947GN=ATPAPE=1SV=1;tr|Q67TM4|Q67TM4_ORYSJATPsynthasesubunitalphaOS=Oryzasativasubsp.japonicaOX=39947GN=P0681H07.43PE=3SV=1	5	13	12	26.3	25	55.373	509	105.11	569840	968390	26.3	16434000000	90				89
tr|I3QD65|I3QD65_ORYSJChlorophylla-bbindingprotein,chloroplasticOS=Oryzasativasubsp.japonicaOX=39947PE=2SV=1;sp|Q10HD0|CB23_ORYSJChlorophylla-bbindingprotein,chloroplasticOS=Oryzasativasubsp.japonicaOX=39947GN=RCABP89PE=2SV=1;tr|Q10HC9|Q10HC9_ORYSJChlorophylla-bbindingprotein,chloroplasticOS=Oryzasativasubsp.japonicaOX=39947GN=LOC_Os03g39610PE=3SV=1;tr|Q10HC8|Q10HC8_ORYSJChlorophylla-bbindingprot…	tr|I3QD65|I3QD65_ORYSJChlorophylla-bbindingprotein,chloroplasticOS=Oryzasativasubsp.japonicaOX=39947PE=2SV=1;sp|Q10HD0|CB23_ORYSJChlorophylla-bbindingprotein,chloroplasticOS=Oryzasativasubsp.japonicaOX=39947GN=RCABP89PE=2SV=1;tr|Q10HC9|Q10HC9_ORYSJChlorophylla-bbindingprotein,chloroplasticOS=Oryzasativasubsp.japonicaOX=39947GN=LOC_Os03g39610PE=3SV=1;tr|Q10HC8|Q10HC8_ORYSJChlorophylla-bbindingprot…	5	6	3	16.7	9.9	28.495	263	63.673	553860	577320	16.7	55200000000	68				230
tr|A0A0P0Y677|A0A0P0Y677_ORYSJOs11g0707000protein(Fragment)OS=Oryzasativasubsp.japonicaOX=39947GN=Os11g0707000PE=4SV=1;tr|G8CTM8|G8CTM8_ORYSJRibulosebisphosphatecarboxylaseactivasesmallisoformOS=Oryzasativasubsp.japonicaOX=39947PE=2SV=1;tr|H2KWJ8|H2KWJ8_ORYSJRibulosebisphosphatecarboxylase/oxygenaseactivase,chloroplast,putative,expressedOS=Oryzasativasubsp.japonicaOX=39947GN=LOC_Os11g47970PE=4SV=…	tr|A0A0P0Y677|A0A0P0Y677_ORYSJOs11g0707000protein(Fragment)OS=Oryzasativasubsp.japonicaOX=39947GN=Os11g0707000PE=4SV=1;tr|G8CTM8|G8CTM8_ORYSJRibulosebisphosphatecarboxylaseactivasesmallisoformOS=Oryzasativasubsp.japonicaOX=39947PE=2SV=1;tr|H2KWJ8|H2KWJ8_ORYSJRibulosebisphosphatecarboxylase/oxygenaseactivase,chloroplast,putative,expressedOS=Oryzasativasubsp.japonicaOX=39947GN=LOC_Os11g47970PE=4SV=…	4	14	1	37.5	2.9	42.405	381	145.02	542340	1147400	37.5	24135000000	111				793	37;38	64;65;66;67;68;69;70	93;167	89;121;127;128;161;333;338
tr|Q8S6G5|Q8S6G5_ORYSJPhotosystemIICP43reactioncenterproteinOS=Oryzasativasubsp.japonicaOX=39947GN=OSJNBb0075K12.22PE=3SV=1;tr|E9KIM9|E9KIM9_ORYSJPhotosystemIICP43reactioncenterproteinOS=Oryzasativasubsp.japonicaOX=39947GN=psbCPE=3SV=1;tr|A0A0N9E0U7|A0A0N9E0U7_ORYSJPhotosystemIICP43reactioncenterproteinOS=OryzasativatropicaljaponicasubgroupOX=1736656GN=psbCPE=3SV=1;tr|A0A0N9E0P3|A0A0N9E0P3_ORYSJP…	tr|Q8S6G5|Q8S6G5_ORYSJPhotosystemIICP43reactioncenterproteinOS=Oryzasativasubsp.japonicaOX=39947GN=OSJNBb0075K12.22PE=3SV=1;tr|E9KIM9|E9KIM9_ORYSJPhotosystemIICP43reactioncenterproteinOS=Oryzasativasubsp.japonicaOX=39947GN=psbCPE=3SV=1;tr|A0A0N9E0U7|A0A0N9E0U7_ORYSJPhotosystemIICP43reactioncenterproteinOS=OryzasativatropicaljaponicasubgroupOX=1736656GN=psbCPE=3SV=1;tr|A0A0N9E0P3|A0A0N9E0P3_ORYSJP…	6	9	6	19.9	14.8	52.057	473	69.026	523940	955050	19.9	55696000000	95				71	12;13;14	11;12	39;327;373	356;469
tr|Q0DEU8|Q0DEU8_ORYSJOs06g0133800protein(Fragment)OS=Oryzasativasubsp.japonicaOX=39947GN=Os06g0133800PE=4SV=1;tr|Q84ZY2|Q84ZY2_ORYSJPutativetransketolaseOS=Oryzasativasubsp.japonicaOX=39947GN=134P10.11PE=4SV=1;tr|A3B840|A3B840_ORYSJUncharacterizedproteinOS=Oryzasativasubsp.japonicaOX=39947GN=OsJ_20020PE=4SV=1;tr|Q5VNW1|Q5VNW1_ORYSJPutativetransketolase1OS=Oryzasativasubsp.japonicaOX=39947GN=P000…	tr|Q0DEU8|Q0DEU8_ORYSJOs06g0133800protein(Fragment)OS=Oryzasativasubsp.japonicaOX=39947GN=Os06g0133800PE=4SV=1;tr|Q84ZY2|Q84ZY2_ORYSJPutativetransketolaseOS=Oryzasativasubsp.japonicaOX=39947GN=134P10.11PE=4SV=1;tr|A3B840|A3B840_ORYSJUncharacterizedproteinOS=Oryzasativasubsp.japonicaOX=39947GN=OsJ_20020PE=4SV=1;tr|Q5VNW1|Q5VNW1_ORYSJPutativetransketolase1OS=Oryzasativasubsp.japonicaOX=39947GN=P000…	6	15	15	24.6	24.6	73.448	678	142.46	522290	1177400	24.6	23013000000	102				1342	160;161	246;247	373;380	406;501
tr|E9KIT0|E9KIT0_ORYSJPhotosystemIiron-sulfurcenterOS=Oryzasativasubsp.japonicaOX=39947GN=psaCPE=3SV=1;tr|A0A0N9E110|A0A0N9E110_ORYSJPhotosystemIiron-sulfurcenterOS=OryzasativatropicaljaponicasubgroupOX=1736656GN=psaCPE=3SV=1;tr|A0A0N9E0W4|A0A0N9E0W4_ORYSJPhotosystemIiron-sulfurcenterOS=OryzasativaaromaticsubgroupOX=1736658GN=psaCPE=3SV=1;sp|P0C361|PSAC_ORYSJPhotosystemIiron-sulfurcenterOS=Oryzas…	tr|E9KIT0|E9KIT0_ORYSJPhotosystemIiron-sulfurcenterOS=Oryzasativasubsp.japonicaOX=39947GN=psaCPE=3SV=1;tr|A0A0N9E110|A0A0N9E110_ORYSJPhotosystemIiron-sulfurcenterOS=OryzasativatropicaljaponicasubgroupOX=1736656GN=psaCPE=3SV=1;tr|A0A0N9E0W4|A0A0N9E0W4_ORYSJPhotosystemIiron-sulfurcenterOS=OryzasativaaromaticsubgroupOX=1736658GN=psaCPE=3SV=1;sp|P0C361|PSAC_ORYSJPhotosystemIiron-sulfurcenterOS=Oryzas…	5	6	6	74.1	74.1	8.8993	81	84.149	508970	599540	74.1	58430000000	62				69		8		28
tr|A0A067Y2M2|A0A067Y2M2_ORYSJATPsynthasesubunitbetaOS=Oryzasativasubsp.japonicaOX=39947PE=2SV=1;sp|Q01859|ATPBM_ORYSJATPsynthasesubunitbeta,mitochondrialOS=Oryzasativasubsp.japonicaOX=39947GN=ATPBPE=1SV=2;tr|B9FLI4|B9FLI4_ORYSJATPsynthasesubunitbetaOS=Oryzasativasubsp.japonicaOX=39947GN=OsJ_19476PE=3SV=1;tr|A0A0P0WQ12|A0A0P0WQ12_ORYSJOs05g0553000protein(Fragment)OS=Oryzasativasubsp.japonicaOX=39…	tr|A0A067Y2M2|A0A067Y2M2_ORYSJATPsynthasesubunitbetaOS=Oryzasativasubsp.japonicaOX=39947PE=2SV=1;sp|Q01859|ATPBM_ORYSJATPsynthasesubunitbeta,mitochondrialOS=Oryzasativasubsp.japonicaOX=39947GN=ATPBPE=1SV=2;tr|B9FLI4|B9FLI4_ORYSJATPsynthasesubunitbetaOS=Oryzasativasubsp.japonicaOX=39947GN=OsJ_19476PE=3SV=1;tr|A0A0P0WQ12|A0A0P0WQ12_ORYSJOs05g0553000protein(Fragment)OS=Oryzasativasubsp.japonicaOX=39…	4	13	2	30.4	4.3	58.933	552	132.27	506640	675180	30.4	6200400000	72				155	39	71;72;73	148	134;166;271
tr|A3BKU8|A3BKU8_ORYSJUncharacterizedproteinOS=Oryzasativasubsp.japonicaOX=39947GN=OsJ_24632PE=4SV=1;sp|Q0D5P8|PSBQ_ORYSJOxygen-evolvingenhancerprotein3,chloroplasticOS=Oryzasativasubsp.japonicaOX=39947GN=Os07g0544800PE=2SV=1	tr|A3BKU8|A3BKU8_ORYSJUncharacterizedproteinOS=Oryzasativasubsp.japonicaOX=39947GN=OsJ_24632PE=4SV=1;sp|Q0D5P8|PSBQ_ORYSJOxygen-evolvingenhancerprotein3,chloroplasticOS=Oryzasativasubsp.japonicaOX=39947GN=Os07g0544800PE=2SV=1	2	7	7	35.2	35.2	22.594	213	92.251	503750	461780	35.2	18421000000	76				162	41		87
tr|Q8S6H1|Q8S6H1_ORYSJPhotosystemIIproteinD1OS=Oryzasativasubsp.japonicaOX=39947GN=OSJNBb0075K12.15PE=3SV=1;tr|Q0JEM7|Q0JEM7_ORYSJPhotosystemIIproteinD1OS=Oryzasativasubsp.japonicaOX=39947GN=psbAPE=3SV=1;tr|A0A0N9E0Y6|A0A0N9E0Y6_ORYSJPhotosystemIIproteinD1OS=OryzasativatropicaljaponicasubgroupOX=1736656GN=psbAPE=3SV=1;tr|A0A0N6WZT9|A0A0N6WZT9_ORYSJPhotosystemIIproteinD1OS=Oryzasativaaromaticsubgr…	tr|Q8S6H1|Q8S6H1_ORYSJPhotosystemIIproteinD1OS=Oryzasativasubsp.japonicaOX=39947GN=OSJNBb0075K12.15PE=3SV=1;tr|Q0JEM7|Q0JEM7_ORYSJPhotosystemIIproteinD1OS=Oryzasativasubsp.japonicaOX=39947GN=psbAPE=3SV=1;tr|A0A0N9E0Y6|A0A0N9E0Y6_ORYSJPhotosystemIIproteinD1OS=OryzasativatropicaljaponicasubgroupOX=1736656GN=psbAPE=3SV=1;tr|A0A0N6WZT9|A0A0N6WZT9_ORYSJPhotosystemIIproteinD1OS=Oryzasativaaromaticsubgr…	9	7	5	17.8	11	38.99	353	55.224	500960	837240	17.8	35164000000	98				77	20	13;14	266	328;331
tr|Q2QSR7|Q2QSR7_ORYSJOs12g0420200proteinOS=Oryzasativasubsp.japonicaOX=39947GN=Os12g0420200PE=4SV=2;tr|A0A0P0Y9F9|A0A0P0Y9F9_ORYSJOs12g0420200protein(Fragment)OS=Oryzasativasubsp.japonicaOX=39947GN=Os12g0420200PE=4SV=1	tr|Q2QSR7|Q2QSR7_ORYSJOs12g0420200proteinOS=Oryzasativasubsp.japonicaOX=39947GN=Os12g0420200PE=4SV=2;tr|A0A0P0Y9F9|A0A0P0Y9F9_ORYSJOs12g0420200protein(Fragment)OS=Oryzasativasubsp.japonicaOX=39947GN=Os12g0420200PE=4SV=1	2	15	15	35.1	35.1	41.532	376	132.83	489390	934010	35.1	11899000000	94				1500	173	263	136	367
tr|Q10NA9|Q10NA9_ORYSJ70kDaheatshockproteinOS=Oryzasativasubsp.japonicaOX=39947GN=Os03g0276500PE=2SV=1	tr|Q10NA9|Q10NA9_ORYSJ70kDaheatshockproteinOS=Oryzasativasubsp.japonicaOX=39947GN=Os03g0276500PE=2SV=1	1	16	4	28.8	7.5	71.1	650	155.27	482010	651400	28.8	3563100000	68				1457	168	255;256;257;258	155	64;174;243;524
tr|B9GCG4|B9GCG4_ORYSJUncharacterizedproteinOS=Oryzasativasubsp.japonicaOX=39947GN=OsJ_35634PE=3SV=1;sp|Q2QVG9|CLPC2_ORYSJChaperoneproteinClpC2,chloroplasticOS=Oryzasativasubsp.japonicaOX=39947GN=CLPC2PE=2SV=2;sp|Q53LY0|CLPC3_ORYSJChaperoneproteinClpC3,chloroplasticOS=Oryzasativasubsp.japonicaOX=39947GN=CLPC3PE=2SV=1;tr|Q53M00|Q53M00_ORYSJClpaminoterminaldomain,putativeOS=Oryzasativasubsp.japonic…	tr|B9GCG4|B9GCG4_ORYSJUncharacterizedproteinOS=Oryzasativasubsp.japonicaOX=39947GN=OsJ_35634PE=3SV=1;sp|Q2QVG9|CLPC2_ORYSJChaperoneproteinClpC2,chloroplasticOS=Oryzasativasubsp.japonicaOX=39947GN=CLPC2PE=2SV=2	14	23	9	28.2	12.4	92.735	832	176.19	474930	748860	28.2	4276300000	74				260		95;96;97;98;99		14;162;586;719;792
tr|A0A0P0WP33|A0A0P0WP33_ORYSJPhosphoglyceratekinaseOS=Oryzasativasubsp.japonicaOX=39947GN=Os05g0496200PE=3SV=1;tr|Q75K90|Q75K90_ORYSJPhosphoglyceratekinaseOS=Oryzasativasubsp.japonicaOX=39947GN=OJ1118_C04.1PE=3SV=1;tr|A0A0N7KL10|A0A0N7KL10_ORYSJPhosphoglyceratekinase(Fragment)OS=Oryzasativasubsp.japonicaOX=39947GN=Os05g0496200PE=3SV=1;tr|A0A0P0WNZ4|A0A0P0WNZ4_ORYSJPhosphoglyceratekinase(Fragment…	tr|A0A0P0WP33|A0A0P0WP33_ORYSJPhosphoglyceratekinaseOS=Oryzasativasubsp.japonicaOX=39947GN=Os05g0496200PE=3SV=1;tr|Q75K90|Q75K90_ORYSJPhosphoglyceratekinaseOS=Oryzasativasubsp.japonicaOX=39947GN=OJ1118_C04.1PE=3SV=1;tr|A0A0N7KL10|A0A0N7KL10_ORYSJPhosphoglyceratekinase(Fragment)OS=Oryzasativasubsp.japonicaOX=39947GN=Os05g0496200PE=3SV=1	8	13	12	30	26.4	50.137	484	158.85	465710	674230	30	10860000000	70				702
tr|Q5Z4D3|Q5Z4D3_ORYSJPeroxidaseOS=Oryzasativasubsp.japonicaOX=39947GN=prx78PE=3SV=1;tr|Q0DCP0|Q0DCP0_ORYSJPeroxidase(Fragment)OS=Oryzasativasubsp.japonicaOX=39947GN=Os06g0306300PE=3SV=1;tr|Q656D4|Q656D4_ORYSJPeroxidaseOS=Oryzasativasubsp.japonicaOX=39947GN=Os06g0490400PE=3SV=1;tr|C7J125|C7J125_ORYSJPeroxidase(Fragment)OS=Oryzasativasubsp.japonicaOX=39947GN=Os04g0628200PE=3SV=1;tr|Q5U1L3|Q5U1L3_O…	tr|Q5Z4D3|Q5Z4D3_ORYSJPeroxidaseOS=Oryzasativasubsp.japonicaOX=39947GN=prx78PE=3SV=1;tr|Q0DCP0|Q0DCP0_ORYSJPeroxidase(Fragment)OS=Oryzasativasubsp.japonicaOX=39947GN=Os06g0306300PE=3SV=1	6	9	8	32.9	30.2	35.317	331	93.486	455630	214950	32.9	4347100000	41				1614		287		309
tr|Q6ZH98|Q6ZH98_ORYSJPeptidyl-prolylcis-transisomeraseOS=Oryzasativasubsp.japonicaOX=39947GN=Os02g0121300PE=2SV=1	tr|Q6ZH98|Q6ZH98_ORYSJPeptidyl-prolylcis-transisomeraseOS=Oryzasativasubsp.japonicaOX=39947GN=Os02g0121300PE=2SV=1	1	7	7	40.1	40.1	18.361	172	57.496	453880	450510	40.1	3781500000	51				1826		332;333;334;335		10;22;68;143
tr|Q7G3F1|Q7G3F1_ORYSJApocytochromef,putativeOS=Oryzasativasubsp.japonicaOX=39947GN=LOC_Os10g21290PE=3SV=1;tr|Q7F2L6|Q7F2L6_ORYSJCytochromefOS=Oryzasativasubsp.japonicaOX=39947GN=OSJNBb0075K12.44PE=3SV=1;tr|Q6Z501|Q6Z501_ORYSJCytochromefOS=Oryzasativasubsp.japonicaOX=39947GN=OSJNBa0036E18.37PE=3SV=1;tr|A0A0N9E0Q6|A0A0N9E0Q6_ORYSJCytochromefOS=OryzasativaaromaticsubgroupOX=1736658GN=petAPE=3SV=1;t…	tr|Q7G3F1|Q7G3F1_ORYSJApocytochromef,putativeOS=Oryzasativasubsp.japonicaOX=39947GN=LOC_Os10g21290PE=3SV=1;tr|Q7F2L6|Q7F2L6_ORYSJCytochromefOS=Oryzasativasubsp.japonicaOX=39947GN=OSJNBb0075K12.44PE=3SV=1;tr|Q6Z501|Q6Z501_ORYSJCytochromefOS=Oryzasativasubsp.japonicaOX=39947GN=OSJNBa0036E18.37PE=3SV=1;tr|A0A0N9E0Q6|A0A0N9E0Q6_ORYSJCytochromefOS=OryzasativaaromaticsubgroupOX=1736658GN=petAPE=3SV=1;t…	10	6	6	19.5	19.5	33.816	307	95.009	446490	778960	19.5	9814800000	73				74	15;16;17;18		133;189;190;194
tr|Q7XPR2|Q7XPR2_ORYSJAminomethyltransferaseOS=Oryzasativasubsp.japonicaOX=39947GN=Os04g0623800PE=3SV=2;tr|B7ENR4|B7ENR4_ORYSJAminomethyltransferase(Fragment)OS=Oryzasativasubsp.japonicaOX=39947PE=2SV=1;tr|A3AXK2|A3AXK2_ORYSJAminomethyltransferaseOS=Oryzasativasubsp.japonicaOX=39947GN=OsJ_16220PE=3SV=1;tr|A0A0P0WF18|A0A0P0WF18_ORYSJAminomethyltransferase(Fragment)OS=Oryzasativasubsp.japonicaOX=39…	tr|Q7XPR2|Q7XPR2_ORYSJAminomethyltransferaseOS=Oryzasativasubsp.japonicaOX=39947GN=Os04g0623800PE=3SV=2;tr|B7ENR4|B7ENR4_ORYSJAminomethyltransferase(Fragment)OS=Oryzasativasubsp.japonicaOX=39947PE=2SV=1;tr|A3AXK2|A3AXK2_ORYSJAminomethyltransferaseOS=Oryzasativasubsp.japonicaOX=39947GN=OsJ_16220PE=3SV=1;tr|A0A0P0WF18|A0A0P0WF18_ORYSJAminomethyltransferase(Fragment)OS=Oryzasativasubsp.japonicaOX=39…	4	12	12	27	27	43.968	408	156.54	430790	819590	27	10666000000	76				987	124	212;213;214	124	69;206;367
sp|Q10CE4|GLO1_ORYSJPeroxisomal(S)-2-hydroxy-acidoxidaseGLO1OS=Oryzasativasubsp.japonicaOX=39947GN=GLO1PE=1SV=1;tr|C7J5K1|C7J5K1_ORYSJOs08g0198700protein(Fragment)OS=Oryzasativasubsp.japonicaOX=39947GN=Os08g0198700PE=4SV=1;tr|B9FZI3|B9FZI3_ORYSJUncharacterizedproteinOS=Oryzasativasubsp.japonicaOX=39947GN=OsJ_26361PE=4SV=1;sp|Q7FAS1|GLO3_ORYSJPeroxisomal(S)-2-hydroxy-acidoxidaseGLO3OS=Oryzasativas…	sp|Q10CE4|GLO1_ORYSJPeroxisomal(S)-2-hydroxy-acidoxidaseGLO1OS=Oryzasativasubsp.japonicaOX=39947GN=GLO1PE=1SV=1	4	13	9	37.4	25.7	40.383	369	120.54	429970	573200	37.4	16125000000	62				227	51	84;85;86;87;88;89	254	61;72;75;81;84;192
tr|Q7XUC9|Q7XUC9_ORYSJHistoneH4OS=Oryzasativasubsp.japonicaOX=39947GN=OSJNBb0064P21.1PE=2SV=2;tr|B9FJJ7|B9FJJ7_ORYSJHistoneH4OS=Oryzasativasubsp.japonicaOX=39947GN=OsJ_18847PE=3SV=1;tr|Q10SK4|Q10SK4_ORYSJHistoneH4OS=Oryzasativasubsp.japonicaOX=39947GN=LOC_Os03g02780PE=3SV=1	tr|Q7XUC9|Q7XUC9_ORYSJHistoneH4OS=Oryzasativasubsp.japonicaOX=39947GN=OSJNBb0064P21.1PE=2SV=2;tr|B9FJJ7|B9FJJ7_ORYSJHistoneH4OS=Oryzasativasubsp.japonicaOX=39947GN=OsJ_18847PE=3SV=1;tr|Q10SK4|Q10SK4_ORYSJHistoneH4OS=Oryzasativasubsp.japonicaOX=39947GN=LOC_Os03g02780PE=3SV=1	3	6	6	50.5	50.5	11.409	103	53.356	417250	419320	50.5	11460000000	64				1940		357		85
tr|Q67G20|Q67G20_ORYSJActinOS=Oryzasativasubsp.japonicaOX=39947GN=ActPE=2SV=1	tr|Q67G20|Q67G20_ORYSJActinOS=Oryzasativasubsp.japonicaOX=39947GN=ActPE=2SV=1	1	10	1	31	3.4	41.622	377	98.229	407390	635470	31	5543400000	56				1654		27;91		46;327
tr|B9FBM7|B9FBM7_ORYSJUncharacterizedproteinOS=Oryzasativasubsp.japonicaOX=39947GN=OsJ_09630PE=4SV=1;tr|Q10QZ6|Q10QZ6_ORYSJElongationfactor1-alphaOS=Oryzasativasubsp.japonicaOX=39947GN=LOC_Os03g08010PE=2SV=1;sp|O64937|EF1A_ORYSJElongationfactor1-alphaOS=Oryzasativasubsp.japonicaOX=39947GN=REFA1PE=2SV=2;tr|Q10QZ4|Q10QZ4_ORYSJElongationfactor1-alphaOS=Oryzasativasubsp.japonicaOX=39947GN=LOC_Os03g08…	tr|B9FBM7|B9FBM7_ORYSJUncharacterizedproteinOS=Oryzasativasubsp.japonicaOX=39947GN=OsJ_09630PE=4SV=1;tr|Q10QZ6|Q10QZ6_ORYSJElongationfactor1-alphaOS=Oryzasativasubsp.japonicaOX=39947GN=LOC_Os03g08010PE=2SV=1;sp|O64937|EF1A_ORYSJElongationfactor1-alphaOS=Oryzasativasubsp.japonicaOX=39947GN=REFA1PE=2SV=2;tr|Q10QZ4|Q10QZ4_ORYSJElongationfactor1-alphaOS=Oryzasativasubsp.japonicaOX=39947GN=LOC_Os03g08…	7	10	10	23.4	23.4	47.141	427	78.746	400530	665910	23.4	15468000000	62				52		5;6		372;378
tr|Q69V57|Q69V57_ORYSJFructose-bisphosphatealdolaseOS=Oryzasativasubsp.japonicaOX=39947GN=Os06g0608700PE=2SV=1;tr|B9FU33|B9FU33_ORYSJFructose-bisphosphatealdolaseOS=Oryzasativasubsp.japonicaOX=39947GN=OsJ_21934PE=3SV=1	tr|Q69V57|Q69V57_ORYSJFructose-bisphosphatealdolaseOS=Oryzasativasubsp.japonicaOX=39947GN=Os06g0608700PE=2SV=1;tr|B9FU33|B9FU33_ORYSJFructose-bisphosphatealdolaseOS=Oryzasativasubsp.japonicaOX=39947GN=OsJ_21934PE=3SV=1	2	13	11	37.7	33.8	37.754	358	172.75	398010	630320	37.7	11235000000	72				1681	189;190;191		44;51;115
tr|Q8S7T4|Q8S7T4_ORYSJPhotosystemIP700chlorophyllAapoproteinA2OS=Oryzasativasubsp.japonicaOX=39947GN=OSJNBb0005J14.17PE=3SV=1;tr|Q8S6F7|Q8S6F7_ORYSJPutativePSIP700apoproteinA2fromchromosome10chloroplastinsertionOS=Oryzasativasubsp.japonicaOX=39947GN=OSJNBb0075K12.34PE=3SV=1;tr|Q5N997|Q5N997_ORYSJChloroplastphotosystemIP700apoproteinA2OS=Oryzasativasubsp.japonicaOX=39947GN=P0557A01.29PE=3SV=1;tr|Q…	tr|Q8S7T4|Q8S7T4_ORYSJPhotosystemIP700chlorophyllAapoproteinA2OS=Oryzasativasubsp.japonicaOX=39947GN=OSJNBb0005J14.17PE=3SV=1;tr|Q8S6F7|Q8S6F7_ORYSJPutativePSIP700apoproteinA2fromchromosome10chloroplastinsertionOS=Oryzasativasubsp.japonicaOX=39947GN=OSJNBb0075K12.34PE=3SV=1;tr|Q5N997|Q5N997_ORYSJChloroplastphotosystemIP700apoproteinA2OS=Oryzasativasubsp.japonicaOX=39947GN=P0557A01.29PE=3SV=1;tr|Q…	9	8	8	11.2	11.2	82.587	734	141.85	394300	793370	11.2	29691000000	61				68
sp|Q6ZFJ3|FENR2_ORYSJFerredoxin--NADPreductase,leafisozyme2,chloroplasticOS=Oryzasativasubsp.japonicaOX=39947GN=LFNR2PE=1SV=1;tr|Q6ZFJ4|Q6ZFJ4_ORYSJFerredoxin--NADPreductase,chloroplasticOS=Oryzasativasubsp.japonicaOX=39947GN=OJ1435_F07.32-1PE=3SV=1;tr|B9FJA6|B9FJA6_ORYSJUncharacterizedproteinOS=Oryzasativasubsp.japonicaOX=39947GN=OsJ_17691PE=4SV=1;tr|A0A0P0W7F7|A0A0P0W7F7_ORYSJOs04g0183400protei…	sp|Q6ZFJ3|FENR2_ORYSJFerredoxin--NADPreductase,leafisozyme2,chloroplasticOS=Oryzasativasubsp.japonicaOX=39947GN=LFNR2PE=1SV=1;tr|Q6ZFJ4|Q6ZFJ4_ORYSJFerredoxin--NADPreductase,chloroplasticOS=Oryzasativasubsp.japonicaOX=39947GN=OJ1435_F07.32-1PE=3SV=1	4	13	9	32.5	22.4	40.664	366	102.38	390690	691990	32.5	7213200000	60				418	32	143	174	323
tr|Q0DJF9|Q0DJF9_ORYSJOs05g0291700proteinOS=Oryzasativasubsp.japonicaOX=39947GN=Os05g0291700PE=4SV=1;tr|A0A0P0WKD6|A0A0P0WKD6_ORYSJOs05g0291700proteinOS=Oryzasativasubsp.japonicaOX=39947GN=Os05g0291700PE=4SV=1;tr|B9FNP3|B9FNP3_ORYSJUncharacterizedproteinOS=Oryzasativasubsp.japonicaOX=39947GN=OsJ_17919PE=4SV=1;tr|B7F1B2|B7F1B2_ORYSJOs05g0291700proteinOS=Oryzasativasubsp.japonicaOX=39947GN=Os05g029…	tr|Q0DJF9|Q0DJF9_ORYSJOs05g0291700proteinOS=Oryzasativasubsp.japonicaOX=39947GN=Os05g0291700PE=4SV=1;tr|A0A0P0WKD6|A0A0P0WKD6_ORYSJOs05g0291700proteinOS=Oryzasativasubsp.japonicaOX=39947GN=Os05g0291700PE=4SV=1;tr|B9FNP3|B9FNP3_ORYSJUncharacterizedproteinOS=Oryzasativasubsp.japonicaOX=39947GN=OsJ_17919PE=4SV=1;tr|B7F1B2|B7F1B2_ORYSJOs05g0291700proteinOS=Oryzasativasubsp.japonicaOX=39947GN=Os05g029…	5	16	16	35.3	35.3	51.221	484	177.75	389650	444730	35.3	9727500000	55				693
tr|Q10LV7|Q10LV7_ORYSJOs03g0333400proteinOS=Oryzasativasubsp.japonicaOX=39947GN=LOC_Os03g21560PE=3SV=1	tr|Q10LV7|Q10LV7_ORYSJOs03g0333400proteinOS=Oryzasativasubsp.japonicaOX=39947GN=LOC_Os03g21560PE=3SV=1	1	3	3	19.4	19.4	17.653	165	25.907	387810	338130	19.4	4598000000	47				1447	167	253	101	154
tr|Q7XZW5|Q7XZW5_ORYSJMalatedehydrogenaseOS=Oryzasativasubsp.japonicaOX=39947GN=Os03g0773800PE=2SV=1	tr|Q7XZW5|Q7XZW5_ORYSJMalatedehydrogenaseOS=Oryzasativasubsp.japonicaOX=39947GN=Os03g0773800PE=2SV=1	1	12	10	28.8	26.8	37.023	354	117.43	380640	651350	28.8	4015400000	50				1954	220;259	359;360;361;362	249;250	269;336;342;352
sp|Q9ZP20|TRXM5_ORYSJThioredoxinM5,chloroplasticOS=Oryzasativasubsp.japonicaOX=39947GN=TRXMPE=2SV=1;tr|B9GC77|B9GC77_ORYSJUncharacterizedproteinOS=Oryzasativasubsp.japonicaOX=39947GN=OsJ_35463PE=4SV=1;tr|A0A0N7KTP4|A0A0N7KTP4_ORYSJOs12g0188700proteinOS=Oryzasativasubsp.japonicaOX=39947GN=Os12g0188700PE=4SV=1	sp|Q9ZP20|TRXM5_ORYSJThioredoxinM5,chloroplasticOS=Oryzasativasubsp.japonicaOX=39947GN=TRXMPE=2SV=1;tr|B9GC77|B9GC77_ORYSJUncharacterizedproteinOS=Oryzasativasubsp.japonicaOX=39947GN=OsJ_35463PE=4SV=1;tr|A0A0N7KTP4|A0A0N7KTP4_ORYSJOs12g0188700proteinOS=Oryzasativasubsp.japonicaOX=39947GN=Os12g0188700PE=4SV=1	3	6	6	33.7	33.7	18.529	172	75.162	364390	375100	33.7	4975200000	51				564	87	156;157	146	100;143
tr|Q0IWS0|Q0IWS0_ORYSJOs10g0492300proteinOS=Oryzasativasubsp.japonicaOX=39947GN=Os10g0492300PE=4SV=1;tr|Q337I1|Q337I1_ORYSJIAP100,putative,expressedOS=Oryzasativasubsp.japonicaOX=39947GN=LOC_Os10g35030PE=4SV=1;tr|Q109H2|Q109H2_ORYSJIAP100,putative,expressedOS=Oryzasativasubsp.japonicaOX=39947GN=LOC_Os10g35030PE=4SV=1;tr|B9G6E5|B9G6E5_ORYSJUncharacterizedproteinOS=Oryzasativasubsp.japonicaOX=39947…	tr|Q0IWS0|Q0IWS0_ORYSJOs10g0492300proteinOS=Oryzasativasubsp.japonicaOX=39947GN=Os10g0492300PE=4SV=1;tr|Q337I1|Q337I1_ORYSJIAP100,putative,expressedOS=Oryzasativasubsp.japonicaOX=39947GN=LOC_Os10g35030PE=4SV=1;tr|Q109H2|Q109H2_ORYSJIAP100,putative,expressedOS=Oryzasativasubsp.japonicaOX=39947GN=LOC_Os10g35030PE=4SV=1;tr|B9G6E5|B9G6E5_ORYSJUncharacterizedproteinOS=Oryzasativasubsp.japonicaOX=39947…	6	12	12	30.7	30.7	46.053	427	93.292	356690	625730	30.7	2017800000	49				1383		248		299
tr|A0A2H4N016|A0A2H4N016_ORYSJGlyceraldehyde-3-phosphatedehydrogenaseOS=Oryzasativasubsp.japonicaOX=39947PE=2SV=1;sp|Q6K5G8|G3PC3_ORYSJGlyceraldehyde-3-phosphatedehydrogenase3,cytosolicOS=Oryzasativasubsp.japonicaOX=39947GN=GAPC3PE=2SV=1;tr|Q8H6A7|Q8H6A7_ORYSJCytosolicglyceraldehyde-3-phosphatedehydrogenaseGAPDH(Fragment)OS=Oryzasativasubsp.japonicaOX=39947PE=2SV=1;tr|A3BEE9|A3BEE9_ORYSJGlycerald…	tr|A0A2H4N016|A0A2H4N016_ORYSJGlyceraldehyde-3-phosphatedehydrogenaseOS=Oryzasativasubsp.japonicaOX=39947PE=2SV=1;sp|Q6K5G8|G3PC3_ORYSJGlyceraldehyde-3-phosphatedehydrogenase3,cytosolicOS=Oryzasativasubsp.japonicaOX=39947GN=GAPC3PE=2SV=1;tr|Q8H6A7|Q8H6A7_ORYSJCytosolicglyceraldehyde-3-phosphatedehydrogenaseGAPDH(Fragment)OS=Oryzasativasubsp.japonicaOX=39947PE=2SV=1	5	10	4	31.5	13.9	36.567	337	70.828	352820	469460	31.5	3490700000	45				375	71	128	138	132
tr|Q6H7T1|Q6H7T1_ORYSJOs02g0162500proteinOS=Oryzasativasubsp.japonicaOX=39947GN=Os02g0162500PE=2SV=1;tr|Q7XSA6|Q7XSA6_ORYSJ40SribosomalproteinS14OS=Oryzasativasubsp.japonicaOX=39947GN=Os04g0413600PE=2SV=2;tr|B9FF36|B9FF36_ORYSJUncharacterizedproteinOS=Oryzasativasubsp.japonicaOX=39947GN=OsJ_14740PE=3SV=1;tr|B1NEV4|B1NEV4_ORYSJPutativeribosomalproteinS14OS=Oryzasativasubsp.japonicaOX=39947PE=2SV=1	tr|Q6H7T1|Q6H7T1_ORYSJOs02g0162500proteinOS=Oryzasativasubsp.japonicaOX=39947GN=Os02g0162500PE=2SV=1;tr|Q7XSA6|Q7XSA6_ORYSJ40SribosomalproteinS14OS=Oryzasativasubsp.japonicaOX=39947GN=Os04g0413600PE=2SV=2;tr|B9FF36|B9FF36_ORYSJUncharacterizedproteinOS=Oryzasativasubsp.japonicaOX=39947GN=OsJ_14740PE=3SV=1	4	9	9	48.7	48.7	16.363	150	87.494	349270	274390	48.7	1942600000	38				1134
tr|B7E588|B7E588_ORYSJSerinehydroxymethyltransferaseOS=Oryzasativasubsp.japonicaOX=39947PE=2SV=1;tr|B9FBQ3|B9FBQ3_ORYSJSerinehydroxymethyltransferaseOS=Oryzasativasubsp.japonicaOX=39947GN=OsJ_12499PE=3SV=1;tr|Q10D68|Q10D68_ORYSJSerinehydroxymethyltransferaseOS=Oryzasativasubsp.japonicaOX=39947GN=Os03g0738400PE=2SV=1;tr|Q7Y1F0|Q7Y1F0_ORYSJSerinehydroxymethyltransferaseOS=Oryzasativasubsp.japonicaO…	tr|B7E588|B7E588_ORYSJSerinehydroxymethyltransferaseOS=Oryzasativasubsp.japonicaOX=39947PE=2SV=1;tr|B9FBQ3|B9FBQ3_ORYSJSerinehydroxymethyltransferaseOS=Oryzasativasubsp.japonicaOX=39947GN=OsJ_12499PE=3SV=1;tr|Q10D68|Q10D68_ORYSJSerinehydroxymethyltransferaseOS=Oryzasativasubsp.japonicaOX=39947GN=Os03g0738400PE=2SV=1;tr|Q7Y1F0|Q7Y1F0_ORYSJSerinehydroxymethyltransferaseOS=Oryzasativasubsp.japonicaO…	7	17	17	39.8	39.8	46.739	427	116.78	343090	767420	39.8	8541300000	66				966		205;206;207;208		125;223;334;341
tr|Q6YU90|Q6YU90_ORYSJOs02g0101500proteinOS=Oryzasativasubsp.japonicaOX=39947GN=B1370C05.18-1PE=2SV=1	tr|Q6YU90|Q6YU90_ORYSJOs02g0101500proteinOS=Oryzasativasubsp.japonicaOX=39947GN=B1370C05.18-1PE=2SV=1	1	15	15	33.9	33.9	42.074	386	110.54	341570	627070	33.9	7919500000	53				1771	204;205	319;320;321	217;270	145;230;332
tr|Q9ARP1|Q9ARP1_ORYSJOs01g0144100proteinOS=Oryzasativasubsp.japonicaOX=39947GN=Os01g0144100PE=2SV=1;tr|B9EZG6|B9EZG6_ORYSJUncharacterizedproteinOS=Oryzasativasubsp.japonicaOX=39947GN=OsJ_00337PE=4SV=1	tr|Q9ARP1|Q9ARP1_ORYSJOs01g0144100proteinOS=Oryzasativasubsp.japonicaOX=39947GN=Os01g0144100PE=2SV=1	2	7	7	42.4	42.4	20.574	198	71.805	335190	184660	42.4	3847700000	31				2060
tr|Q5JNB0|Q5JNB0_ORYSJCysteinesynthaseOS=Oryzasativasubsp.japonicaOX=39947GN=Os01g0978100PE=2SV=1	tr|Q5JNB0|Q5JNB0_ORYSJCysteinesynthaseOS=Oryzasativasubsp.japonicaOX=39947GN=Os01g0978100PE=2SV=1	1	12	10	36	31	41.788	394	101.37	335130	537470	36	4297500000	57				1560	181	274;275;276;277;278	94	90;125;173;175;216
tr|A0A0P0Y2R8|A0A0P0Y2R8_ORYSJAlpha-mannosidase(Fragment)OS=Oryzasativasubsp.japonicaOX=39947GN=Os11g0525600PE=3SV=1;tr|H2KW82|H2KW82_ORYSJAlpha-mannosidaseOS=Oryzasativasubsp.japonicaOX=39947GN=LOC_Os11g32260PE=3SV=1;tr|Q2R3E0|Q2R3E0_ORYSJAlpha-mannosidaseOS=Oryzasativasubsp.japonicaOX=39947GN=Os11g0525600PE=2SV=1;tr|A0A0P0Y2V3|A0A0P0Y2V3_ORYSJOs11g0525600protein(Fragment)OS=Oryzasativasubsp.jap…	tr|A0A0P0Y2R8|A0A0P0Y2R8_ORYSJAlpha-mannosidase(Fragment)OS=Oryzasativasubsp.japonicaOX=39947GN=Os11g0525600PE=3SV=1;tr|H2KW82|H2KW82_ORYSJAlpha-mannosidaseOS=Oryzasativasubsp.japonicaOX=39947GN=LOC_Os11g32260PE=3SV=1;tr|Q2R3E0|Q2R3E0_ORYSJAlpha-mannosidaseOS=Oryzasativasubsp.japonicaOX=39947GN=Os11g0525600PE=2SV=1;tr|A0A0P0Y2V3|A0A0P0Y2V3_ORYSJOs11g0525600protein(Fragment)OS=Oryzasativasubsp.jap…	5	12	12	13.8	13.8	101.44	904	97.171	334590	278640	13.8	2541200000	32				789		185;186		435;693
tr|Q6ZI53|Q6ZI53_ORYSJElongationfactorTuOS=Oryzasativasubsp.japonicaOX=39947GN=OJ1126_D09.31-1PE=2SV=1;tr|Q6ZI52|Q6ZI52_ORYSJTranslationalelongationfactorTu-likeproteinOS=Oryzasativasubsp.japonicaOX=39947GN=OJ1126_D09.31-2PE=4SV=1;tr|A0A0P0VLD7|A0A0P0VLD7_ORYSJOs02g0595700proteinOS=Oryzasativasubsp.japonicaOX=39947GN=Os02g0595700PE=4SV=1	tr|Q6ZI53|Q6ZI53_ORYSJElongationfactorTuOS=Oryzasativasubsp.japonicaOX=39947GN=OJ1126_D09.31-1PE=2SV=1	3	11	11	26.8	26.8	50.413	467	158.02	331210	571650	26.8	7037100000	59				1831	209	336;337;338;339	463	241;329;334;338
tr|A0A0P0XR31|A0A0P0XR31_ORYSJPeroxidase(Fragment)OS=Oryzasativasubsp.japonicaOX=39947GN=Os10g0109300PE=3SV=1;tr|Q7XHB3|Q7XHB3_ORYSJPeroxidaseOS=Oryzasativasubsp.japonicaOX=39947GN=prx125PE=2SV=1;tr|A3C1W9|A3C1W9_ORYSJPeroxidaseOS=Oryzasativasubsp.japonicaOX=39947GN=OsJ_30494PE=3SV=1;tr|Q5U1Q4|Q5U1Q4_ORYSJPeroxidaseOS=Oryzasativasubsp.japonicaOX=39947GN=prx39PE=2SV=1	tr|A0A0P0XR31|A0A0P0XR31_ORYSJPeroxidase(Fragment)OS=Oryzasativasubsp.japonicaOX=39947GN=Os10g0109300PE=3SV=1;tr|Q7XHB3|Q7XHB3_ORYSJPeroxidaseOS=Oryzasativasubsp.japonicaOX=39947GN=prx125PE=2SV=1;tr|A3C1W9|A3C1W9_ORYSJPeroxidaseOS=Oryzasativasubsp.japonicaOX=39947GN=OsJ_30494PE=3SV=1	4	5	5	15.9	15.9	35.497	334	33.851	313710	208010	15.9	1223400000	24				774
tr|Q6Z9G0|Q6Z9G0_ORYSJGlyceraldehyde-3-phosphatedehydrogenaseOS=Oryzasativasubsp.japonicaOX=39947GN=Os08g0440800PE=2SV=1;tr|B9G153|B9G153_ORYSJUncharacterizedproteinOS=Oryzasativasubsp.japonicaOX=39947GN=OsJ_27474PE=3SV=1;tr|Q84PC4|Q84PC4_ORYSJNADH-dependentglyceraldehyde-3-phosphatedehydrogenase(Fragment)OS=Oryzasativasubsp.japonicaOX=39947PE=2SV=1	tr|Q6Z9G0|Q6Z9G0_ORYSJGlyceraldehyde-3-phosphatedehydrogenaseOS=Oryzasativasubsp.japonicaOX=39947GN=Os08g0440800PE=2SV=1;tr|B9G153|B9G153_ORYSJUncharacterizedproteinOS=Oryzasativasubsp.japonicaOX=39947GN=OsJ_27474PE=3SV=1;tr|Q84PC4|Q84PC4_ORYSJNADH-dependentglyceraldehyde-3-phosphatedehydrogenase(Fragment)OS=Oryzasativasubsp.japonicaOX=39947PE=2SV=1	3	13	13	25.5	25.5	53.369	499	122.14	311840	540750	25.5	3357900000	47				1809		331		498
tr|Q2QND6|Q2QND6_ORYSJOs12g0569500proteinOS=Oryzasativasubsp.japonicaOX=39947GN=LOC_Os12g38170PE=4SV=1	tr|Q2QND6|Q2QND6_ORYSJOs12g0569500proteinOS=Oryzasativasubsp.japonicaOX=39947GN=LOC_Os12g38170PE=4SV=1	1	4	4	25.3	25.3	23.787	233	53.995	309880	228100	25.3	2710100000	40				1488
tr|A3BDI4|A3BDI4_ORYSJGlycinecleavagesystemPproteinOS=Oryzasativasubsp.japonicaOX=39947GN=OsJ_21958PE=3SV=1;tr|Q69X42|Q69X42_ORYSJGlycinecleavagesystemPproteinOS=Oryzasativasubsp.japonicaOX=39947GN=P0429G06.10PE=3SV=1;tr|A2ZX46|A2ZX46_ORYSJGlycinecleavagesystemPproteinOS=Oryzasativasubsp.japonicaOX=39947GN=OsJ_03218PE=3SV=1;tr|A0A0P0WYZ5|A0A0P0WYZ5_ORYSJOs06g0611900protein(Fragment)OS=Oryzasativa…	tr|A3BDI4|A3BDI4_ORYSJGlycinecleavagesystemPproteinOS=Oryzasativasubsp.japonicaOX=39947GN=OsJ_21958PE=3SV=1;tr|Q69X42|Q69X42_ORYSJGlycinecleavagesystemPproteinOS=Oryzasativasubsp.japonicaOX=39947GN=P0429G06.10PE=3SV=1;tr|A2ZX46|A2ZX46_ORYSJGlycinecleavagesystemPproteinOS=Oryzasativasubsp.japonicaOX=39947GN=OsJ_03218PE=3SV=1;tr|A0A0P0WYZ5|A0A0P0WYZ5_ORYSJOs06g0611900protein(Fragment)OS=Oryzasativa…	10	16	3	15.3	4	108.68	1005	120.67	308130	864430	15.3	6648000000	60				902	110		931
tr|Q0E4Q0|Q0E4Q0_ORYSJ40SribosomalproteinS4OS=Oryzasativasubsp.japonicaOX=39947GN=RPS4PE=2SV=1;sp|P49398|RS4_ORYSJ40SribosomalproteinS4OS=Oryzasativasubsp.japonicaOX=39947GN=RPS4PE=2SV=3;tr|Q5ZBX1|Q5ZBX1_ORYSJ40SribosomalproteinS4OS=Oryzasativasubsp.japonicaOX=39947GN=Os01g0358400PE=2SV=1	tr|Q0E4Q0|Q0E4Q0_ORYSJ40SribosomalproteinS4OS=Oryzasativasubsp.japonicaOX=39947GN=RPS4PE=2SV=1;sp|P49398|RS4_ORYSJ40SribosomalproteinS4OS=Oryzasativasubsp.japonicaOX=39947GN=RPS4PE=2SV=3;tr|Q5ZBX1|Q5ZBX1_ORYSJ40SribosomalproteinS4OS=Oryzasativasubsp.japonicaOX=39947GN=Os01g0358400PE=2SV=1	3	9	5	37.4	21.1	29.865	265	69.906	305610	327880	37.4	2651200000	36				143	34	59;60;61	140	66;87;182
tr|Q5VR43|Q5VR43_ORYSJOs01g0180300proteinOS=Oryzasativasubsp.japonicaOX=39947GN=Os01g0180300PE=2SV=1;tr|B9ETH2|B9ETH2_ORYSJUncharacterizedproteinOS=Oryzasativasubsp.japonicaOX=39947GN=OsJ_00626PE=4SV=1;tr|A0A0P0UZA7|A0A0P0UZA7_ORYSJOs01g0180300protein(Fragment)OS=Oryzasativasubsp.japonicaOX=39947GN=Os01g0180300PE=4SV=1	tr|Q5VR43|Q5VR43_ORYSJOs01g0180300proteinOS=Oryzasativasubsp.japonicaOX=39947GN=Os01g0180300PE=2SV=1;tr|B9ETH2|B9ETH2_ORYSJUncharacterizedproteinOS=Oryzasativasubsp.japonicaOX=39947GN=OsJ_00626PE=4SV=1	3	17	17	21.3	21.3	84.13	766	114.66	304630	223090	21.3	935960000	33				1008
tr|A0A0P0WRC8|A0A0P0WRC8_ORYSJOs06g0114000protein(Fragment)OS=Oryzasativasubsp.japonicaOX=39947GN=Os06g0114000PE=3SV=1;tr|B9FR63|B9FR63_ORYSJUncharacterizedproteinOS=Oryzasativasubsp.japonicaOX=39947GN=OsJ_19883PE=3SV=1;tr|Q9LWT6|Q9LWT6_ORYSJOs06g0114000proteinOS=Oryzasativasubsp.japonicaOX=39947GN=Os06g0114000PE=2SV=1;tr|Q6ZFJ9|Q6ZFJ9_ORYSJ60kDachaperoninbetasubunitOS=Oryzasativasubsp.japonicaOX…	tr|A0A0P0WRC8|A0A0P0WRC8_ORYSJOs06g0114000protein(Fragment)OS=Oryzasativasubsp.japonicaOX=39947GN=Os06g0114000PE=3SV=1;tr|B9FR63|B9FR63_ORYSJUncharacterizedproteinOS=Oryzasativasubsp.japonicaOX=39947GN=OsJ_19883PE=3SV=1;tr|Q9LWT6|Q9LWT6_ORYSJOs06g0114000proteinOS=Oryzasativasubsp.japonicaOX=39947GN=Os06g0114000PE=2SV=1	6	11	11	18.7	18.7	55.556	520	88.535	301820	481560	18.7	2420200000	36				706	96		437
tr|Q653Z1|Q653Z1_ORYSJPeptidylprolylisomeraseOS=Oryzasativasubsp.japonicaOX=39947GN=Os06g0663800PE=2SV=1	tr|Q653Z1|Q653Z1_ORYSJPeptidylprolylisomeraseOS=Oryzasativasubsp.japonicaOX=39947GN=Os06g0663800PE=2SV=1	1	6	6	30.3	30.3	21.995	218	63.013	299300	282200	30.3	2235800000	31				1644		295		167
tr|Q84NW1|Q84NW1_ORYSJOs07g0513000proteinOS=Oryzasativasubsp.japonicaOX=39947GN=P0580A11.134PE=2SV=1;tr|B9FXH0|B9FXH0_ORYSJUncharacterizedproteinOS=Oryzasativasubsp.japonicaOX=39947GN=OsJ_24423PE=3SV=1	tr|Q84NW1|Q84NW1_ORYSJOs07g0513000proteinOS=Oryzasativasubsp.japonicaOX=39947GN=P0580A11.134PE=2SV=1;tr|B9FXH0|B9FXH0_ORYSJUncharacterizedproteinOS=Oryzasativasubsp.japonicaOX=39947GN=OsJ_24423PE=3SV=1	2	10	10	29.3	29.3	39.706	358	101.85	297720	554660	29.3	7063200000	67				1961	224	364;365;366;367	177	227;314;317;333
tr|Q6Z8F4|Q6Z8F4_ORYSJPhosphoribulokinaseOS=Oryzasativasubsp.japonicaOX=39947GN=Os02g0698000PE=2SV=1;tr|B9FC92|B9FC92_ORYSJPhosphoribulokinaseOS=Oryzasativasubsp.japonicaOX=39947GN=OsJ_16006PE=3SV=1;tr|C7J1V7|C7J1V7_ORYSJPhosphoribulokinaseOS=Oryzasativasubsp.japonicaOX=39947GN=Os04g0596900PE=3SV=1;tr|Q7X740|Q7X740_ORYSJOSJNba0093F12.5proteinOS=Oryzasativasubsp.japonicaOX=39947GN=OSJNba0093F12.5P…	tr|Q6Z8F4|Q6Z8F4_ORYSJPhosphoribulokinaseOS=Oryzasativasubsp.japonicaOX=39947GN=Os02g0698000PE=2SV=1	4	10	10	23.3	23.3	44.864	403	76.737	297280	496090	23.3	9152300000	54				1804		327;328		137;358
tr|Q5U1S3|Q5U1S3_ORYSJPeroxidaseOS=Oryzasativasubsp.japonicaOX=39947GN=prx20PE=3SV=1;tr|Q5JMS4|Q5JMS4_ORYSJPeroxidaseOS=Oryzasativasubsp.japonicaOX=39947GN=Os01g0962700PE=2SV=1	tr|Q5U1S3|Q5U1S3_ORYSJPeroxidaseOS=Oryzasativasubsp.japonicaOX=39947GN=prx20PE=3SV=1;tr|Q5JMS4|Q5JMS4_ORYSJPeroxidaseOS=Oryzasativasubsp.japonicaOX=39947GN=Os01g0962700PE=2SV=1	2	9	6	27.4	20.3	38.481	365	89.935	296190	233360	27.4	4053900000	33				1558		273		316
tr|A3BVS6|A3BVS6_ORYSJSuperoxidedismutase[Cu-Zn]OS=Oryzasativasubsp.japonicaOX=39947GN=OsJ_28291PE=3SV=1;sp|P93407|SODCP_ORYSJSuperoxidedismutase[Cu-Zn],chloroplasticOS=Oryzasativasubsp.japonicaOX=39947GN=SODCPPE=1SV=1;tr|A0A0P0XSJ1|A0A0P0XSJ1_ORYSJOs10g0209433proteinOS=Oryzasativasubsp.japonicaOX=39947GN=Os10g0209433PE=4SV=1	tr|A3BVS6|A3BVS6_ORYSJSuperoxidedismutase[Cu-Zn]OS=Oryzasativasubsp.japonicaOX=39947GN=OsJ_28291PE=3SV=1;sp|P93407|SODCP_ORYSJSuperoxidedismutase[Cu-Zn],chloroplasticOS=Oryzasativasubsp.japonicaOX=39947GN=SODCPPE=1SV=1	3	5	5	34.5	34.5	20.521	203	79.452	293450	245410	34.5	6773500000	33				151	36		159
tr|Q943K1|Q943K1_ORYSJOs01g0869800proteinOS=Oryzasativasubsp.japonicaOX=39947GN=Os01g0869800PE=2SV=1;tr|Q7XSS8|Q7XSS8_ORYSJOSJNBa0039K24.28proteinOS=Oryzasativasubsp.japonicaOX=39947GN=OsJ_16732PE=4SV=2;tr|Q40716|Q40716_ORYSJ22kDaproteinofphotosystemIIOS=Oryzasativasubsp.japonicaOX=39947GN=PSII-SPE=2SV=1;tr|Q0J8R9|Q0J8R9_ORYSJOs04g0690800proteinOS=Oryzasativasubsp.japonicaOX=39947GN=Os04g0690800P…	tr|Q943K1|Q943K1_ORYSJOs01g0869800proteinOS=Oryzasativasubsp.japonicaOX=39947GN=Os01g0869800PE=2SV=1	4	6	6	20.9	20.9	27.903	268	53.179	291900	455450	20.9	27461000000	49				2045
tr|Q6ER49|Q6ER49_ORYSJPeroxidaseOS=Oryzasativasubsp.japonicaOX=39947GN=prx29PE=2SV=1;tr|A3A4Y3|A3A4Y3_ORYSJPeroxidaseOS=Oryzasativasubsp.japonicaOX=39947GN=OsJ_06030PE=3SV=1;tr|Q6ER51|Q6ER51_ORYSJPeroxidaseOS=Oryzasativasubsp.japonicaOX=39947GN=prx30PE=2SV=1	tr|Q6ER49|Q6ER49_ORYSJPeroxidaseOS=Oryzasativasubsp.japonicaOX=39947GN=prx29PE=2SV=1;tr|A3A4Y3|A3A4Y3_ORYSJPeroxidaseOS=Oryzasativasubsp.japonicaOX=39947GN=OsJ_06030PE=3SV=1	3	7	7	32.7	32.7	34.175	321	95.807	291320	319940	32.7	2476900000	44				1698	193;194		210;271
sp|Q5N725|ALFC3_ORYSJFructose-bisphosphatealdolase3,cytoplasmicOS=Oryzasativasubsp.japonicaOX=39947GN=FBA3PE=2SV=1;tr|Q5N726|Q5N726_ORYSJOs01g0905800proteinOS=Oryzasativasubsp.japonicaOX=39947GN=B1417F08.1-2PE=4SV=1;tr|Q6YUN3|Q6YUN3_ORYSJFructose-bisphosphatealdolase-likeproteinOS=Oryzasativasubsp.japonicaOX=39947GN=OJ1134_E08.13PE=4SV=1	sp|Q5N725|ALFC3_ORYSJFructose-bisphosphatealdolase3,cytoplasmicOS=Oryzasativasubsp.japonicaOX=39947GN=FBA3PE=2SV=1;tr|Q5N726|Q5N726_ORYSJOs01g0905800proteinOS=Oryzasativasubsp.japonicaOX=39947GN=B1417F08.1-2PE=4SV=1	3	11	3	24	6.4	38.823	358	83.839	286730	421980	24	3723800000	35				297	28		51
tr|Q6ZGJ8|Q6ZGJ8_ORYSJOs02g0768600proteinOS=Oryzasativasubsp.japonicaOX=39947GN=OJ1767_D02.15-2PE=2SV=1;tr|Q0DX85|Q0DX85_ORYSJOs02g0768600protein(Fragment)OS=Oryzasativasubsp.japonicaOX=39947GN=Os02g0768600PE=4SV=1;tr|A3ABR0|A3ABR0_ORYSJUncharacterizedproteinOS=Oryzasativasubsp.japonicaOX=39947GN=OsJ_08520PE=4SV=1;tr|Q6ZGJ7|Q6ZGJ7_ORYSJPutativeinorganicpyrophosphataseOS=Oryzasativasubsp.japonicaO…	tr|Q6ZGJ8|Q6ZGJ8_ORYSJOs02g0768600proteinOS=Oryzasativasubsp.japonicaOX=39947GN=OJ1767_D02.15-2PE=2SV=1;tr|Q0DX85|Q0DX85_ORYSJOs02g0768600protein(Fragment)OS=Oryzasativasubsp.japonicaOX=39947GN=Os02g0768600PE=4SV=1;tr|A3ABR0|A3ABR0_ORYSJUncharacterizedproteinOS=Oryzasativasubsp.japonicaOX=39947GN=OsJ_08520PE=4SV=1;tr|Q6ZGJ7|Q6ZGJ7_ORYSJPutativeinorganicpyrophosphataseOS=Oryzasativasubsp.japonicaO…	4	10	10	32.2	32.2	31.781	286	71.15	286100	260040	32.2	4327200000	36				1363
tr|Q69LC1|Q69LC1_ORYSJOs07g0171100proteinOS=Oryzasativasubsp.japonicaOX=39947GN=P0496D04.12-1PE=4SV=1;tr|Q69LC0|Q69LC0_ORYSJOs07g0171100proteinOS=Oryzasativasubsp.japonicaOX=39947GN=P0496D04.12-2PE=2SV=1	tr|Q69LC1|Q69LC1_ORYSJOs07g0171100proteinOS=Oryzasativasubsp.japonicaOX=39947GN=P0496D04.12-1PE=4SV=1;tr|Q69LC0|Q69LC0_ORYSJOs07g0171100proteinOS=Oryzasativasubsp.japonicaOX=39947GN=P0496D04.12-2PE=2SV=1	2	8	8	31.5	31.5	25.193	219	60.247	284440	381300	31.5	3276000000	35				1665		301		49
tr|Q9ZRI9|Q9ZRI9_ORYSJCatalaseOS=Oryzasativasubsp.japonicaOX=39947GN=CatCPE=2SV=1;tr|Q10S82|Q10S82_ORYSJCatalaseOS=Oryzasativasubsp.japonicaOX=39947GN=LOC_Os03g03910PE=2SV=1;tr|Q10S81|Q10S81_ORYSJCatalase-1,putative,expressedOS=Oryzasativasubsp.japonicaOX=39947GN=LOC_Os03g03910PE=4SV=1	tr|Q9ZRI9|Q9ZRI9_ORYSJCatalaseOS=Oryzasativasubsp.japonicaOX=39947GN=CatCPE=2SV=1;tr|Q10S82|Q10S82_ORYSJCatalaseOS=Oryzasativasubsp.japonicaOX=39947GN=LOC_Os03g03910PE=2SV=1;tr|Q10S81|Q10S81_ORYSJCatalase-1,putative,expressedOS=Oryzasativasubsp.japonicaOX=39947GN=LOC_Os03g03910PE=4SV=1	3	11	8	23.4	17.5	56.805	492	104.87	282920	477170	23.4	6569700000	49				1475		260;261		202;492
sp|Q6ER94|BAS1_ORYSJ2-CysperoxiredoxinBAS1,chloroplasticOS=Oryzasativasubsp.japonicaOX=39947GN=BAS1PE=1SV=1;tr|Q7X679|Q7X679_ORYSJOJ991214_12.15proteinOS=Oryzasativasubsp.japonicaOX=39947GN=OJ991214_12.15PE=4SV=2;tr|Q0JDA9|Q0JDA9_ORYSJOs04g0416400protein(Fragment)OS=Oryzasativasubsp.japonicaOX=39947GN=Os04g0416400PE=4SV=2;tr|A3ATR3|A3ATR3_ORYSJUncharacterizedproteinOS=Oryzasativasubsp.japonicaOX=…	sp|Q6ER94|BAS1_ORYSJ2-CysperoxiredoxinBAS1,chloroplasticOS=Oryzasativasubsp.japonicaOX=39947GN=BAS1PE=1SV=1	4	5	5	23	23	28.097	261	54.189	281500	443910	23	4946400000	37				354	68		207
sp|Q0DG05|PSAH_ORYSJPhotosystemIreactioncentersubunitVI,chloroplasticOS=Oryzasativasubsp.japonicaOX=39947GN=PSAHPE=2SV=1	sp|Q0DG05|PSAH_ORYSJPhotosystemIreactioncentersubunitVI,chloroplasticOS=Oryzasativasubsp.japonicaOX=39947GN=PSAHPE=2SV=1	1	2	2	8.5	8.5	15.043	142	16.901	280760	311510	8.5	1160000000	27				169
tr|Q6YY64|Q6YY64_ORYSJ60SribosomalproteinL6OS=Oryzasativasubsp.japonicaOX=39947GN=Os02g0591700PE=2SV=1;tr|B9FFP2|B9FFP2_ORYSJUncharacterizedproteinOS=Oryzasativasubsp.japonicaOX=39947GN=OsJ_15160PE=4SV=1	tr|Q6YY64|Q6YY64_ORYSJ60SribosomalproteinL6OS=Oryzasativasubsp.japonicaOX=39947GN=Os02g0591700PE=2SV=1	2	7	6	31.1	26.5	24.258	219	46.55	280220	328610	31.1	782340000	28				1779	206		121
tr|Q7XV11|Q7XV11_ORYSJChlorophylla-bbindingprotein,chloroplasticOS=Oryzasativasubsp.japonicaOX=39947GN=Os04g0457000PE=2SV=1;tr|A3AUG3|A3AUG3_ORYSJChlorophylla-bbindingprotein,chloroplasticOS=Oryzasativasubsp.japonicaOX=39947GN=OsJ_15029PE=3SV=1	tr|Q7XV11|Q7XV11_ORYSJChlorophylla-bbindingprotein,chloroplasticOS=Oryzasativasubsp.japonicaOX=39947GN=Os04g0457000PE=2SV=1;tr|A3AUG3|A3AUG3_ORYSJChlorophylla-bbindingprotein,chloroplasticOS=Oryzasativasubsp.japonicaOX=39947GN=OsJ_15029PE=3SV=1	2	7	7	26.2	26.2	27.06	252	60.371	277860	302540	26.2	4350400000	26				1943
tr|Q6ZBV1|Q6ZBV1_ORYSJOs08g0200300proteinOS=Oryzasativasubsp.japonicaOX=39947GN=Os08g0200300PE=2SV=1;tr|B9FZJ0|B9FZJ0_ORYSJUncharacterizedproteinOS=Oryzasativasubsp.japonicaOX=39947GN=OsJ_26372PE=4SV=1	tr|Q6ZBV1|Q6ZBV1_ORYSJOs08g0200300proteinOS=Oryzasativasubsp.japonicaOX=39947GN=Os08g0200300PE=2SV=1;tr|B9FZJ0|B9FZJ0_ORYSJUncharacterizedproteinOS=Oryzasativasubsp.japonicaOX=39947GN=OsJ_26372PE=4SV=1	2	3	3	22.3	22.3	13.226	130	26.391	276210	462760	22.3	15292000000	32				1241		235		51
sp|P14655|GLNA2_ORYSJGlutaminesynthetase,chloroplasticOS=Oryzasativasubsp.japonicaOX=39947GN=GLN2PE=1SV=1;tr|B7E8Y8|B7E8Y8_ORYSJcDNAclone:001-119-H04,fullinsertsequenceOS=Oryzasativasubsp.japonicaOX=39947PE=2SV=1	sp|P14655|GLNA2_ORYSJGlutaminesynthetase,chloroplasticOS=Oryzasativasubsp.japonicaOX=39947GN=GLN2PE=1SV=1	2	7	7	13.8	13.8	46.642	428	52.786	275820	527370	13.8	4481300000	38				106		40;41		60;66
tr|Q7F1U0|Q7F1U0_ORYSJPeroxidaseOS=Oryzasativasubsp.japonicaOX=39947GN=OJ1167_G06.125PE=2SV=1;tr|Q5U1I2|Q5U1I2_ORYSJPeroxidaseOS=Oryzasativasubsp.japonicaOX=39947GN=prx111PE=3SV=1;tr|B9FUV8|B9FUV8_ORYSJPeroxidaseOS=Oryzasativasubsp.japonicaOX=39947GN=OsJ_25569PE=3SV=1;tr|A0A0P0XAM5|A0A0P0XAM5_ORYSJOs07g0677200protein(Fragment)OS=Oryzasativasubsp.japonicaOX=39947GN=Os07g0677200PE=3SV=1	tr|Q7F1U0|Q7F1U0_ORYSJPeroxidaseOS=Oryzasativasubsp.japonicaOX=39947GN=OJ1167_G06.125PE=2SV=1;tr|Q5U1I2|Q5U1I2_ORYSJPeroxidaseOS=Oryzasativasubsp.japonicaOX=39947GN=prx111PE=3SV=1;tr|B9FUV8|B9FUV8_ORYSJPeroxidaseOS=Oryzasativasubsp.japonicaOX=39947GN=OsJ_25569PE=3SV=1	4	5	3	19.9	12.9	32.889	317	71.245	273240	248760	19.9	5816200000	36				1209	144;145;146;147	76	52;102;266;272	295
tr|Q8LNF2|Q8LNF2_ORYSJOs10g0502000proteinOS=Oryzasativasubsp.japonicaOX=39947GN=Os10g0502000PE=2SV=1	tr|Q8LNF2|Q8LNF2_ORYSJOs10g0502000proteinOS=Oryzasativasubsp.japonicaOX=39947GN=Os10g0502000PE=2SV=1	1	9	9	40.7	40.7	24.534	236	76.641	273000	246610	40.7	3531300000	29				2015		380		151
tr|Q7XBY4|Q7XBY4_ORYSJMitochondrialcarnitine/acylcarnitinecarrier,putative,expressedOS=Oryzasativasubsp.japonicaOX=39947GN=LOC_Os10g42299PE=2SV=1;tr|B9G754|B9G754_ORYSJUncharacterizedproteinOS=Oryzasativasubsp.japonicaOX=39947GN=OsJ_32558PE=3SV=1	tr|Q7XBY4|Q7XBY4_ORYSJMitochondrialcarnitine/acylcarnitinecarrier,putative,expressedOS=Oryzasativasubsp.japonicaOX=39947GN=LOC_Os10g42299PE=2SV=1;tr|B9G754|B9G754_ORYSJUncharacterizedproteinOS=Oryzasativasubsp.japonicaOX=39947GN=OsJ_32558PE=3SV=1	2	9	6	25.9	18	31.554	316	63.513	272080	507450	25.9	2048500000	36				1897		354		50
tr|Q8S7T3|Q8S7T3_ORYSJPhotosystemIP700chlorophyllAapoproteinA1OS=Oryzasativasubsp.japonicaOX=39947GN=OSJNBb0005J14.16PE=3SV=1;tr|Q8S6F6|Q8S6F6_ORYSJPutativePSIP700apoproteinA1fromchromosome10chloroplastinsertionOS=Oryzasativasubsp.japonicaOX=39947GN=OSJNBb0075K12.35PE=3SV=1;tr|Q8S1Q4|Q8S1Q4_ORYSJPhotosystemIP700chlorophyllaapoproteinA1OS=Oryzasativasubsp.japonicaOX=39947GN=psaAPE=3SV=1;tr|A0A0N9E…	tr|Q8S7T3|Q8S7T3_ORYSJPhotosystemIP700chlorophyllAapoproteinA1OS=Oryzasativasubsp.japonicaOX=39947GN=OSJNBb0005J14.16PE=3SV=1;tr|Q8S6F6|Q8S6F6_ORYSJPutativePSIP700apoproteinA1fromchromosome10chloroplastinsertionOS=Oryzasativasubsp.japonicaOX=39947GN=OSJNBb0075K12.35PE=3SV=1;tr|Q8S1Q4|Q8S1Q4_ORYSJPhotosystemIP700chlorophyllaapoproteinA1OS=Oryzasativasubsp.japonicaOX=39947GN=psaAPE=3SV=1;tr|A0A0N9E…	10	11	11	12.4	12.4	83.094	750	72.102	271870	589450	12.4	24041000000	42				67
tr|A0A0P0X1V6|A0A0P0X1V6_ORYSJOs07g0108300protein(Fragment)OS=Oryzasativasubsp.japonicaOX=39947GN=Os07g0108300PE=4SV=1;tr|Q69UU3|Q69UU3_ORYSJOs07g0108300proteinOS=Oryzasativasubsp.japonicaOX=39947GN=P0585H11.115PE=2SV=1	tr|A0A0P0X1V6|A0A0P0X1V6_ORYSJOs07g0108300protein(Fragment)OS=Oryzasativasubsp.japonicaOX=39947GN=Os07g0108300PE=4SV=1;tr|Q69UU3|Q69UU3_ORYSJOs07g0108300proteinOS=Oryzasativasubsp.japonicaOX=39947GN=P0585H11.115PE=2SV=1	2	14	14	29.1	29.1	48.346	437	97.077	271630	602590	29.1	2897200000	47				721	99	173;174;175;176;177;178	334	54;103;105;232;236;329
tr|Q0DY33|Q0DY33_ORYSJATP/ADPtranslocatorOS=Oryzasativasubsp.japonicaOX=39947GN=Os02g0718900PE=2SV=1;sp|P31691|ADT_ORYSJADP,ATPcarrierprotein,mitochondrialOS=Oryzasativasubsp.japonicaOX=39947GN=Os02g0718900PE=2SV=1	tr|Q0DY33|Q0DY33_ORYSJATP/ADPtranslocatorOS=Oryzasativasubsp.japonicaOX=39947GN=Os02g0718900PE=2SV=1;sp|P31691|ADT_ORYSJADP,ATPcarrierprotein,mitochondrialOS=Oryzasativasubsp.japonicaOX=39947GN=Os02g0718900PE=2SV=1	2	9	5	20.7	10.5	41.51	382	62.028	266790	401490	20.7	6792900000	37				117	30	46;47;48;49;50	231	116;315;316;317;329
tr|E0X6V4|E0X6V4_ORYSJTriosephosphateisomeraseOS=Oryzasativasubsp.japonicaOX=39947PE=2SV=1;sp|P48494|TPIS_ORYSJTriosephosphateisomerase,cytosolicOS=Oryzasativasubsp.japonicaOX=39947GN=TPIPE=1SV=3	tr|E0X6V4|E0X6V4_ORYSJTriosephosphateisomeraseOS=Oryzasativasubsp.japonicaOX=39947PE=2SV=1;sp|P48494|TPIS_ORYSJTriosephosphateisomerase,cytosolicOS=Oryzasativasubsp.japonicaOX=39947GN=TPIPE=1SV=3	2	8	7	40.3	37.2	27.047	253	90.761	265190	380990	40.3	2206100000	33				135	33		217
sp|P0C5D5|PRXQ_ORYSJPeroxiredoxinQ,chloroplasticOS=Oryzasativasubsp.japonicaOX=39947GN=Os06g0196300PE=2SV=1;tr|B9FRZ1|B9FRZ1_ORYSJUncharacterizedproteinOS=Oryzasativasubsp.japonicaOX=39947GN=OsJ_20444PE=4SV=1	sp|P0C5D5|PRXQ_ORYSJPeroxiredoxinQ,chloroplasticOS=Oryzasativasubsp.japonicaOX=39947GN=Os06g0196300PE=2SV=1;tr|B9FRZ1|B9FRZ1_ORYSJUncharacterizedproteinOS=Oryzasativasubsp.japonicaOX=39947GN=OsJ_20444PE=4SV=1	2	7	7	31.3	31.3	23.737	217	54.593	264560	239480	31.3	11009000000	32				92	26		78
tr|Q8S1N3|Q8S1N3_ORYSJOs01g0868900proteinOS=Oryzasativasubsp.japonicaOX=39947GN=Os01g0868900PE=4SV=1;tr|A0A0P0VAU9|A0A0P0VAU9_ORYSJOs01g0868900protein(Fragment)OS=Oryzasativasubsp.japonicaOX=39947GN=Os01g0868900PE=4SV=1;tr|A2ZZZ5|A2ZZZ5_ORYSJUncharacterizedproteinOS=Oryzasativasubsp.japonicaOX=39947GN=OsJ_04216PE=4SV=1;tr|Q6ZL89|Q6ZL89_ORYSJOs07g0578300proteinOS=Oryzasativasubsp.japonicaOX=39947G…	tr|Q8S1N3|Q8S1N3_ORYSJOs01g0868900proteinOS=Oryzasativasubsp.japonicaOX=39947GN=Os01g0868900PE=4SV=1;tr|A0A0P0VAU9|A0A0P0VAU9_ORYSJOs01g0868900protein(Fragment)OS=Oryzasativasubsp.japonicaOX=39947GN=Os01g0868900PE=4SV=1;tr|A2ZZZ5|A2ZZZ5_ORYSJUncharacterizedproteinOS=Oryzasativasubsp.japonicaOX=39947GN=OsJ_04216PE=4SV=1	4	9	8	13.7	12.4	78.81	760	126.43	264130	465470	13.7	2642800000	44				2027		382;383		559;560
tr|A3AY68|A3AY68_ORYSJPlasmamembraneATPaseOS=Oryzasativasubsp.japonicaOX=39947GN=OsJ_16461PE=3SV=1;sp|Q7XPY2|PMA1_ORYSJPlasmamembraneATPaseOS=Oryzasativasubsp.japonicaOX=39947GN=Os04g0656100PE=2SV=1;tr|A0A0P0WG33|A0A0P0WG33_ORYSJPlasmamembraneATPaseOS=Oryzasativasubsp.japonicaOX=39947GN=Os04g0656100PE=3SV=1;tr|A0A0P0WFR6|A0A0P0WFR6_ORYSJOs04g0656100proteinOS=Oryzasativasubsp.japonicaOX=39947GN=Os…	tr|A3AY68|A3AY68_ORYSJPlasmamembraneATPaseOS=Oryzasativasubsp.japonicaOX=39947GN=OsJ_16461PE=3SV=1;sp|Q7XPY2|PMA1_ORYSJPlasmamembraneATPaseOS=Oryzasativasubsp.japonicaOX=39947GN=Os04g0656100PE=2SV=1;tr|A0A0P0WG33|A0A0P0WG33_ORYSJPlasmamembraneATPaseOS=Oryzasativasubsp.japonicaOX=39947GN=Os04g0656100PE=3SV=1;tr|A0A0P0WFR6|A0A0P0WFR6_ORYSJOs04g0656100proteinOS=Oryzasativasubsp.japonicaOX=39947GN=Os…	11	16	8	19.6	10.4	104.8	951	117.77	259950	388060	19.6	1858200000	36				460		146;147;148		509;527;531
tr|Q8GTK8|Q8GTK8_ORYSJOs07g0212200proteinOS=Oryzasativasubsp.japonicaOX=39947GN=OJ1664_D08.107PE=4SV=2	tr|Q8GTK8|Q8GTK8_ORYSJOs07g0212200proteinOS=Oryzasativasubsp.japonicaOX=39947GN=OJ1664_D08.107PE=4SV=2	1	12	12	32.4	32.4	41.008	392	98.085	256860	474310	32.4	10001000000	41				1985	230	372;373;374;375;376	301	114;260;274;338;380
tr|A1YQK1|A1YQK1_ORYSJMalatedehydrogenaseOS=Oryzasativasubsp.japonicaOX=39947GN=OsJ_31897PE=2SV=1;sp|Q7XDC8|MDHC_ORYSJMalatedehydrogenase,cytoplasmicOS=Oryzasativasubsp.japonicaOX=39947GN=Os10g0478200PE=1SV=3	tr|A1YQK1|A1YQK1_ORYSJMalatedehydrogenaseOS=Oryzasativasubsp.japonicaOX=39947GN=OsJ_31897PE=2SV=1;sp|Q7XDC8|MDHC_ORYSJMalatedehydrogenase,cytoplasmicOS=Oryzasativasubsp.japonicaOX=39947GN=Os10g0478200PE=1SV=3	2	6	6	17.5	17.5	35.568	332	40.046	256250	347550	17.5	2882700000	30				454		145		56
tr|B9F658|B9F658_ORYSJUncharacterizedproteinOS=Oryzasativasubsp.japonicaOX=39947GN=OsJ_09894PE=3SV=1;tr|Q10Q21|Q10Q21_ORYSJMitochondrialprocessingpeptidasebetasubunit,mitochondrial,putative,expressedOS=Oryzasativasubsp.japonicaOX=39947GN=LOC_Os03g11410PE=3SV=1;tr|A0A0P0VUN0|A0A0P0VUN0_ORYSJOs03g0212700protein(Fragment)OS=Oryzasativasubsp.japonicaOX=39947GN=Os03g0212700PE=4SV=1	tr|B9F658|B9F658_ORYSJUncharacterizedproteinOS=Oryzasativasubsp.japonicaOX=39947GN=OsJ_09894PE=3SV=1;tr|Q10Q21|Q10Q21_ORYSJMitochondrialprocessingpeptidasebetasubunit,mitochondrial,putative,expressedOS=Oryzasativasubsp.japonicaOX=39947GN=LOC_Os03g11410PE=3SV=1;tr|A0A0P0VUN0|A0A0P0VUN0_ORYSJOs03g0212700protein(Fragment)OS=Oryzasativasubsp.japonicaOX=39947GN=Os03g0212700PE=4SV=1	3	11	11	23.3	23.3	53.63	480	77.689	254610	329990	23.3	2679100000	26				1078	130	218	53	228
tr|Q7G649|Q7G649_ORYSJExpressedproteinOS=Oryzasativasubsp.japonicaOX=39947GN=LOC_Os10g18340PE=2SV=1;tr|A3C3L8|A3C3L8_ORYSJUncharacterizedproteinOS=Oryzasativasubsp.japonicaOX=39947GN=OsJ_31096PE=4SV=1	tr|Q7G649|Q7G649_ORYSJExpressedproteinOS=Oryzasativasubsp.japonicaOX=39947GN=LOC_Os10g18340PE=2SV=1;tr|A3C3L8|A3C3L8_ORYSJUncharacterizedproteinOS=Oryzasativasubsp.japonicaOX=39947GN=OsJ_31096PE=4SV=1	2	6	6	38.2	38.2	16.522	165	46.616	254390	136440	38.2	619900000	14				1885		347;348;349		13;24;137
sp|Q9FE01|APX2_ORYSJL-ascorbateperoxidase2,cytosolicOS=Oryzasativasubsp.japonicaOX=39947GN=APX2PE=1SV=1;tr|S5FE06|S5FE06_ORYSJAPX2(Fragment)OS=Oryzasativasubsp.japonicaOX=39947GN=APX2PE=3SV=1	sp|Q9FE01|APX2_ORYSJL-ascorbateperoxidase2,cytosolicOS=Oryzasativasubsp.japonicaOX=39947GN=APX2PE=1SV=1	2	9	7	37.8	30.3	27.117	251	94.09	253630	341080	37.8	1862700000	34				538		153		213
tr|Q9SXV0|Q9SXV0_ORYSJCytochromecoxidasesubunit6bOS=Oryzasativasubsp.japonicaOX=39947GN=COX6b-1PE=2SV=1;tr|Q8LHA3|Q8LHA3_ORYSJPutativecytochromecoxidasesubunit6b-1OS=Oryzasativasubsp.japonicaOX=39947GN=P0594D10.126PE=4SV=1;tr|A3BMA7|A3BMA7_ORYSJUncharacterizedproteinOS=Oryzasativasubsp.japonicaOX=39947GN=OsJ_25165PE=4SV=1;tr|Q0D4K0|Q0D4K0_ORYSJOs07g0621600protein(Fragment)OS=Oryzasativasubsp.japo…	tr|Q9SXV0|Q9SXV0_ORYSJCytochromecoxidasesubunit6bOS=Oryzasativasubsp.japonicaOX=39947GN=COX6b-1PE=2SV=1;tr|Q8LHA3|Q8LHA3_ORYSJPutativecytochromecoxidasesubunit6b-1OS=Oryzasativasubsp.japonicaOX=39947GN=P0594D10.126PE=4SV=1;tr|A3BMA7|A3BMA7_ORYSJUncharacterizedproteinOS=Oryzasativasubsp.japonicaOX=39947GN=OsJ_25165PE=4SV=1	6	4	4	21.3	21.3	18.912	169	26.409	253290	212900	21.3	1630800000	29				2090	242		162
tr|Q7X7H3|Q7X7H3_ORYSJOSJNBa0076N16.12proteinOS=Oryzasativasubsp.japonicaOX=39947GN=Os04g0490800PE=2SV=2;tr|C7J9I3|C7J9I3_ORYSJOs12g0420000proteinOS=Oryzasativasubsp.japonicaOX=39947GN=Os12g0420000PE=4SV=1;tr|A3CGR9|A3CGR9_ORYSJUncharacterizedproteinOS=Oryzasativasubsp.japonicaOX=39947GN=OsJ_35885PE=4SV=1;tr|Q2QSS0|Q2QSS0_ORYSJp-nitrophenylphosphatase,putative,expressedOS=Oryzasativasubsp.japonic…	tr|Q7X7H3|Q7X7H3_ORYSJOSJNBa0076N16.12proteinOS=Oryzasativasubsp.japonicaOX=39947GN=Os04g0490800PE=2SV=2	4	8	7	23.6	20.3	39.494	365	63.216	252610	473460	23.6	3684500000	45				1889	213;214;257	350	122;123;319	290
tr|Q9ASP4|Q9ASP4_ORYSJDihydrolipoyldehydrogenaseOS=Oryzasativasubsp.japonicaOX=39947GN=Os01g0328700PE=3SV=1	tr|Q9ASP4|Q9ASP4_ORYSJDihydrolipoyldehydrogenaseOS=Oryzasativasubsp.japonicaOX=39947GN=Os01g0328700PE=3SV=1	1	10	2	19.5	5.4	52.642	503	101.01	250370	454510	19.5	3694400000	42				2064		387;388		120;121
sp|Q5Z974|FTSH1_ORYSJATP-dependentzincmetalloproteaseFTSH1,chloroplasticOS=Oryzasativasubsp.japonicaOX=39947GN=FTSH1PE=2SV=1;tr|A0A0N7KMS0|A0A0N7KMS0_ORYSJOs06g0725900protein(Fragment)OS=Oryzasativasubsp.japonicaOX=39947GN=Os06g0725900PE=3SV=1	sp|Q5Z974|FTSH1_ORYSJATP-dependentzincmetalloproteaseFTSH1,chloroplasticOS=Oryzasativasubsp.japonicaOX=39947GN=FTSH1PE=2SV=1;tr|A0A0N7KMS0|A0A0N7KMS0_ORYSJOs06g0725900protein(Fragment)OS=Oryzasativasubsp.japonicaOX=39947GN=Os06g0725900PE=3SV=1	2	11	11	19.1	19.1	72.702	686	121.69	245790	312730	19.1	3198700000	35				318		106		549
tr|E0X6U7|E0X6U7_ORYSJ82kDaheatshockproteinOS=Oryzasativasubsp.japonicaOX=39947PE=2SV=1;sp|Q0J4P2|HSP81_ORYSJHeatshockprotein81-1OS=Oryzasativasubsp.japonicaOX=39947GN=HSP81-1PE=3SV=2;tr|A0A0P0XIF8|A0A0P0XIF8_ORYSJOs08g0500700protein(Fragment)OS=Oryzasativasubsp.japonicaOX=39947GN=Os08g0500700PE=3SV=1;tr|Q5QLP0|Q5QLP0_ORYSJPutativeheatshockprotein82OS=Oryzasativasubsp.japonicaOX=39947GN=OJ1118_A0…	tr|E0X6U7|E0X6U7_ORYSJ82kDaheatshockproteinOS=Oryzasativasubsp.japonicaOX=39947PE=2SV=1;sp|Q0J4P2|HSP81_ORYSJHeatshockprotein81-1OS=Oryzasativasubsp.japonicaOX=39947GN=HSP81-1PE=3SV=2;tr|A0A0P0XIF8|A0A0P0XIF8_ORYSJOs08g0500700protein(Fragment)OS=Oryzasativasubsp.japonicaOX=39947GN=Os08g0500700PE=3SV=1;tr|Q5QLP0|Q5QLP0_ORYSJPutativeheatshockprotein82OS=Oryzasativasubsp.japonicaOX=39947GN=OJ1118_A0…	5	16	3	23.5	5.9	80.193	699	138.44	244680	398420	23.5	1455500000	40				197	40		93
tr|Q7XSU7|Q7XSU7_ORYSJPeroxidaseOS=Oryzasativasubsp.japonicaOX=39947GN=Os04g0688500PE=2SV=1;tr|Q5U1N1|Q5U1N1_ORYSJPeroxidaseOS=Oryzasativasubsp.japonicaOX=39947GN=prx62PE=3SV=1;tr|Q7XSU2|Q7XSU2_ORYSJPeroxidaseOS=Oryzasativasubsp.japonicaOX=39947GN=prx64PE=3SV=2	tr|Q7XSU7|Q7XSU7_ORYSJPeroxidaseOS=Oryzasativasubsp.japonicaOX=39947GN=Os04g0688500PE=2SV=1;tr|Q5U1N1|Q5U1N1_ORYSJPeroxidaseOS=Oryzasativasubsp.japonicaOX=39947GN=prx62PE=3SV=1	3	8	6	28.1	23	37.264	352	77.396	243760	91320	28.1	3954800000	23				1584	183;184		326;328
tr|B7EAG0|B7EAG0_ORYSJCatalaseOS=Oryzasativasubsp.japonicaOX=39947PE=2SV=1;sp|Q0E4K1|CATA1_ORYSJCatalaseisozymeAOS=Oryzasativasubsp.japonicaOX=39947GN=CATAPE=2SV=1;tr|A0A0P0VDY9|A0A0P0VDY9_ORYSJOs02g0115700protein(Fragment)OS=Oryzasativasubsp.japonicaOX=39947GN=Os02g0115700PE=4SV=1;tr|Q6Z7B1|Q6Z7B1_ORYSJCatalasecatA-likeproteinOS=Oryzasativasubsp.japonicaOX=39947GN=P0036E06.27-2PE=4SV=1;tr|A0A0P0…	tr|B7EAG0|B7EAG0_ORYSJCatalaseOS=Oryzasativasubsp.japonicaOX=39947PE=2SV=1;sp|Q0E4K1|CATA1_ORYSJCatalaseisozymeAOS=Oryzasativasubsp.japonicaOX=39947GN=CATAPE=2SV=1	5	9	7	21.1	16.9	56.697	492	132.74	240500	254740	21.1	2819100000	33				184
tr|Q69K00|Q69K00_ORYSJOs09g0535000proteinOS=Oryzasativasubsp.japonicaOX=39947GN=P0569E11.2-1PE=3SV=1;tr|A3C0Z2|A3C0Z2_ORYSJUncharacterizedproteinOS=Oryzasativasubsp.japonicaOX=39947GN=OsJ_30136PE=4SV=1;tr|A0A0P0XPW0|A0A0P0XPW0_ORYSJOs09g0535000protein(Fragment)OS=Oryzasativasubsp.japonicaOX=39947GN=Os09g0535000PE=4SV=1;tr|A0A0P0XQK6|A0A0P0XQK6_ORYSJOs09g0535000proteinOS=Oryzasativasubsp.japonicaO…	tr|Q69K00|Q69K00_ORYSJOs09g0535000proteinOS=Oryzasativasubsp.japonicaOX=39947GN=P0569E11.2-1PE=3SV=1;tr|A3C0Z2|A3C0Z2_ORYSJUncharacterizedproteinOS=Oryzasativasubsp.japonicaOX=39947GN=OsJ_30136PE=4SV=1	5	8	7	32.9	30.3	32.393	304	87.849	236800	348470	32.9	4284200000	39				1663	188		295
tr|Q5SNJ4|Q5SNJ4_ORYSJOs01g0191500proteinOS=Oryzasativasubsp.japonicaOX=39947GN=Os01g0191500PE=2SV=1	tr|Q5SNJ4|Q5SNJ4_ORYSJOs01g0191500proteinOS=Oryzasativasubsp.japonicaOX=39947GN=Os01g0191500PE=2SV=1	1	9	9	16	16	53.946	505	57.885	235450	319700	16	1060000000	24				1579	182	280	84	429
tr|O80414|O80414_ORYSJMitochondrialphosphatetransporterOS=Oryzasativasubsp.japonicaOX=39947GN=Os02g0767500PE=2SV=1;tr|B9FS50|B9FS50_ORYSJUncharacterizedproteinOS=Oryzasativasubsp.japonicaOX=39947GN=OsJ_20552PE=3SV=1;tr|Q69TX3|Q69TX3_ORYSJOs06g0210500proteinOS=Oryzasativasubsp.japonicaOX=39947GN=Os06g0210500PE=3SV=1;tr|Q7XV24|Q7XV24_ORYSJOSJNBa0064H22.14proteinOS=Oryzasativasubsp.japonicaOX=39947G…	tr|O80414|O80414_ORYSJMitochondrialphosphatetransporterOS=Oryzasativasubsp.japonicaOX=39947GN=Os02g0767500PE=2SV=1;tr|B9FS50|B9FS50_ORYSJUncharacterizedproteinOS=Oryzasativasubsp.japonicaOX=39947GN=OsJ_20552PE=3SV=1;tr|Q69TX3|Q69TX3_ORYSJOs06g0210500proteinOS=Oryzasativasubsp.japonicaOX=39947GN=Os06g0210500PE=3SV=1	8	6	5	18.5	16	38.959	368	43.493	235390	366920	18.5	1657800000	26				1323		242		344
tr|Q9AUQ4|Q9AUQ4_ORYSJOs03g0712700proteinOS=Oryzasativasubsp.japonicaOX=39947GN=OSJNBb0033N16.5PE=2SV=1;tr|Q10DZ9|Q10DZ9_ORYSJPhosphoglucomutase,cytoplasmic2,putative,expressedOS=Oryzasativasubsp.japonicaOX=39947GN=LOC_Os03g50480PE=3SV=1;tr|A0A0N7KHX7|A0A0N7KHX7_ORYSJOs03g0712700protein(Fragment)OS=Oryzasativasubsp.japonicaOX=39947GN=Os03g0712700PE=4SV=1;tr|A0A0P0W241|A0A0P0W241_ORYSJOs03g0712700…	tr|Q9AUQ4|Q9AUQ4_ORYSJOs03g0712700proteinOS=Oryzasativasubsp.japonicaOX=39947GN=OSJNBb0033N16.5PE=2SV=1;tr|Q10DZ9|Q10DZ9_ORYSJPhosphoglucomutase,cytoplasmic2,putative,expressedOS=Oryzasativasubsp.japonicaOX=39947GN=LOC_Os03g50480PE=3SV=1;tr|A0A0N7KHX7|A0A0N7KHX7_ORYSJOs03g0712700protein(Fragment)OS=Oryzasativasubsp.japonicaOX=39947GN=Os03g0712700PE=4SV=1	4	12	12	21.1	21.1	62.948	582	95.849	225210	324430	21.1	3873700000	36				2065		389		345
tr|Q7XIX1|Q7XIX1_ORYSJPeroxidaseOS=Oryzasativasubsp.japonicaOX=39947GN=Os07g0677400PE=3SV=1;tr|B9FUW1|B9FUW1_ORYSJPeroxidaseOS=Oryzasativasubsp.japonicaOX=39947GN=OsJ_25573PE=3SV=1;tr|B9F973|B9F973_ORYSJUncharacterizedproteinOS=Oryzasativasubsp.japonicaOX=39947GN=OsJ_11384PE=3SV=1;tr|A0A0N7KST9|A0A0N7KST9_ORYSJOs11g0334938proteinOS=Oryzasativasubsp.japonicaOX=39947GN=Os11g0334938PE=3SV=1;tr|C7IZT…	tr|Q7XIX1|Q7XIX1_ORYSJPeroxidaseOS=Oryzasativasubsp.japonicaOX=39947GN=Os07g0677400PE=3SV=1;tr|B9FUW1|B9FUW1_ORYSJPeroxidaseOS=Oryzasativasubsp.japonicaOX=39947GN=OsJ_25573PE=3SV=1	17	7	5	23.6	16.6	32.437	314	76.855	224480	259970	23.6	3710500000	29				1210		76		292
sp|Q84MP7|H2AV3_ORYSJProbablehistoneH2Avariant3OS=Oryzasativasubsp.japonicaOX=39947GN=Os03g0743400PE=2SV=1;sp|Q8H7Y8|H2AV1_ORYSJProbablehistoneH2Avariant1OS=Oryzasativasubsp.japonicaOX=39947GN=Os03g0162200PE=2SV=1;sp|Q8S857|H2AV2_ORYSJProbablehistoneH2Avariant2OS=Oryzasativasubsp.japonicaOX=39947GN=Os10g0418000PE=2SV=1;tr|A0A0P0WUM7|A0A0P0WUM7_ORYSJOs06g0250300proteinOS=Oryzasativasubsp.japonicaO…	sp|Q84MP7|H2AV3_ORYSJProbablehistoneH2Avariant3OS=Oryzasativasubsp.japonicaOX=39947GN=Os03g0743400PE=2SV=1;sp|Q8H7Y8|H2AV1_ORYSJProbablehistoneH2Avariant1OS=Oryzasativasubsp.japonicaOX=39947GN=Os03g0162200PE=2SV=1;sp|Q8S857|H2AV2_ORYSJProbablehistoneH2Avariant2OS=Oryzasativasubsp.japonicaOX=39947GN=Os10g0418000PE=2SV=1	11	3	2	24.1	17.5	14.459	137	28.684	223630	216260	24.1	15422000000	31				478
tr|Q0DJE6|Q0DJE6_ORYSJLactoylglutathionelyaseOS=Oryzasativasubsp.japonicaOX=39947GN=Os05g0295800PE=2SV=1;tr|B9FNQ3|B9FNQ3_ORYSJLactoylglutathionelyaseOS=Oryzasativasubsp.japonicaOX=39947GN=OsJ_17937PE=3SV=1	tr|Q0DJE6|Q0DJE6_ORYSJLactoylglutathionelyaseOS=Oryzasativasubsp.japonicaOX=39947GN=Os05g0295800PE=2SV=1;tr|B9FNQ3|B9FNQ3_ORYSJLactoylglutathionelyaseOS=Oryzasativasubsp.japonicaOX=39947GN=OsJ_17937PE=3SV=1	2	8	8	44.4	44.4	21.329	189	56.595	223480	272450	44.4	1709200000	21				1174		227		66
tr|Q651T8|Q651T8_ORYSJOs06g0662000proteinOS=Oryzasativasubsp.japonicaOX=39947GN=Os06g0662000PE=3SV=1;tr|A0A0N7KMJ5|A0A0N7KMJ5_ORYSJOs06g0662000protein(Fragment)OS=Oryzasativasubsp.japonicaOX=39947GN=Os06g0662000PE=4SV=1;tr|A0A0P0WZY9|A0A0P0WZY9_ORYSJOs06g0662000protein(Fragment)OS=Oryzasativasubsp.japonicaOX=39947GN=Os06g0662000PE=4SV=1	tr|Q651T8|Q651T8_ORYSJOs06g0662000proteinOS=Oryzasativasubsp.japonicaOX=39947GN=Os06g0662000PE=3SV=1;tr|A0A0N7KMJ5|A0A0N7KMJ5_ORYSJOs06g0662000protein(Fragment)OS=Oryzasativasubsp.japonicaOX=39947GN=Os06g0662000PE=4SV=1	3	13	6	23.1	11	68.468	620	127.11	222700	300960	23.1	1813000000	27				1642		293;294		318;368
tr|Q6H443|Q6H443_ORYSJOs09g0279500proteinOS=Oryzasativasubsp.japonicaOX=39947GN=Os09g0279500PE=2SV=1;tr|A0A0P0XJD2|A0A0P0XJD2_ORYSJOs09g0279500protein(Fragment)OS=Oryzasativasubsp.japonicaOX=39947GN=Os09g0279500PE=4SV=1	tr|Q6H443|Q6H443_ORYSJOs09g0279500proteinOS=Oryzasativasubsp.japonicaOX=39947GN=Os09g0279500PE=2SV=1;tr|A0A0P0XJD2|A0A0P0XJD2_ORYSJOs09g0279500protein(Fragment)OS=Oryzasativasubsp.japonicaOX=39947GN=Os09g0279500PE=4SV=1	2	8	8	40	40	26.681	245	51.238	222460	195510	40	1989300000	24				1714		304;305		89;184
tr|Q2QU06|Q2QU06_ORYSJ60kDachaperoninalphasubunitOS=Oryzasativasubsp.japonicaOX=39947GN=Os12g0277500PE=2SV=1;tr|A0A0P0Y903|A0A0P0Y903_ORYSJOs12g0277500protein(Fragment)OS=Oryzasativasubsp.japonicaOX=39947GN=Os12g0277500PE=3SV=1;tr|A0A0P0Y8X9|A0A0P0Y8X9_ORYSJOs12g0277500protein(Fragment)OS=Oryzasativasubsp.japonicaOX=39947GN=Os12g0277500PE=3SV=1;tr|A0A0P0Y925|A0A0P0Y925_ORYSJOs12g0277500protein(Fr…	tr|Q2QU06|Q2QU06_ORYSJ60kDachaperoninalphasubunitOS=Oryzasativasubsp.japonicaOX=39947GN=Os12g0277500PE=2SV=1;tr|A0A0P0Y903|A0A0P0Y903_ORYSJOs12g0277500protein(Fragment)OS=Oryzasativasubsp.japonicaOX=39947GN=Os12g0277500PE=3SV=1	5	12	8	24.2	16.1	61.129	578	94.014	222070	282200	24.2	2263600000	32				1502	174	265	61	101
tr|Q6H667|Q6H667_ORYSJOs02g0643500proteinOS=Oryzasativasubsp.japonicaOX=39947GN=Os02g0643500PE=2SV=1	tr|Q6H667|Q6H667_ORYSJOs02g0643500proteinOS=Oryzasativasubsp.japonicaOX=39947GN=Os02g0643500PE=2SV=1	1	7	7	34.3	34.3	28.96	277	71.505	220760	149240	34.3	1614600000	20				1721	198	307;308	221	168;171
tr|A3A5J9|A3A5J9_ORYSJUncharacterizedproteinOS=Oryzasativasubsp.japonicaOX=39947GN=OsJ_06256PE=4SV=1;tr|Q6ES23|Q6ES23_ORYSJPutativeglyoxalaseIOS=Oryzasativasubsp.japonicaOX=39947GN=P0669G10.7PE=4SV=1;tr|Q0E217|Q0E217_ORYSJOs02g0280500protein(Fragment)OS=Oryzasativasubsp.japonicaOX=39947GN=Os02g0280500PE=4SV=1	tr|A3A5J9|A3A5J9_ORYSJUncharacterizedproteinOS=Oryzasativasubsp.japonicaOX=39947GN=OsJ_06256PE=4SV=1;tr|Q6ES23|Q6ES23_ORYSJPutativeglyoxalaseIOS=Oryzasativasubsp.japonicaOX=39947GN=P0669G10.7PE=4SV=1	3	10	9	30.4	27.8	37.694	345	75.714	219470	400140	30.4	2298000000	37				850		193;194;195		107;254;255
tr|A0A0P0X1D1|A0A0P0X1D1_ORYSJOs06g0729650proteinOS=Oryzasativasubsp.japonicaOX=39947GN=Os06g0729650PE=4SV=1;tr|B9FR06|B9FR06_ORYSJUncharacterizedproteinOS=Oryzasativasubsp.japonicaOX=39947GN=OsJ_22738PE=4SV=1;sp|Q5Z5A8|P2SAF_ORYSJPhotosystemIIstability/assemblyfactorHCF136,chloroplasticOS=Oryzasativasubsp.japonicaOX=39947GN=HCF136PE=3SV=1	tr|A0A0P0X1D1|A0A0P0X1D1_ORYSJOs06g0729650proteinOS=Oryzasativasubsp.japonicaOX=39947GN=Os06g0729650PE=4SV=1;tr|B9FR06|B9FR06_ORYSJUncharacterizedproteinOS=Oryzasativasubsp.japonicaOX=39947GN=OsJ_22738PE=4SV=1;sp|Q5Z5A8|P2SAF_ORYSJPhotosystemIIstability/assemblyfactorHCF136,chloroplasticOS=Oryzasativasubsp.japonicaOX=39947GN=HCF136PE=3SV=1	3	13	13	34.3	34.3	42.851	394	107.06	219020	361880	34.3	1823500000	38				720	97;98	172	116;385	144
sp|Q6YT73|GLO5_ORYSJPeroxisomal(S)-2-hydroxy-acidoxidaseGLO5OS=Oryzasativasubsp.japonicaOX=39947GN=GLO5PE=2SV=1	sp|Q6YT73|GLO5_ORYSJPeroxisomal(S)-2-hydroxy-acidoxidaseGLO5OS=Oryzasativasubsp.japonicaOX=39947GN=GLO5PE=2SV=1	1	12	8	37.4	25.7	40.244	369	74.665	215000	378950	37.4	3072200000	29				388	75	85;86;87;88;133;134	245	61;72;75;81;84;192
tr|B9G329|B9G329_ORYSJChlorophylla-bbindingprotein,chloroplasticOS=Oryzasativasubsp.japonicaOX=39947GN=OsJ_28989PE=3SV=1;sp|P12330|CB21_ORYSJChlorophylla-bbindingprotein1,chloroplasticOS=Oryzasativasubsp.japonicaOX=39947GN=CAB1RPE=2SV=2;tr|B9EXX3|B9EXX3_ORYSJChlorophylla-bbindingprotein,chloroplasticOS=Oryzasativasubsp.japonicaOX=39947GN=OsJ_02493PE=3SV=1	tr|B9G329|B9G329_ORYSJChlorophylla-bbindingprotein,chloroplasticOS=Oryzasativasubsp.japonicaOX=39947GN=OsJ_28989PE=3SV=1;sp|P12330|CB21_ORYSJChlorophylla-bbindingprotein1,chloroplasticOS=Oryzasativasubsp.japonicaOX=39947GN=CAB1RPE=2SV=2	3	5	2	15.1	7.1	24.805	225	33.115	213820	201710	15.1	3880000000	21				104
tr|Q0D9G9|Q0D9G9_ORYSJOs06g0716700proteinOS=Oryzasativasubsp.japonicaOX=39947GN=Os06g0716700PE=3SV=1;tr|Q5Z9N8|Q5Z9N8_ORYSJ90kDaheatshockproteinOS=Oryzasativasubsp.japonicaOX=39947GN=Os06g0716700PE=2SV=1;tr|A3BFF4|A3BFF4_ORYSJUncharacterizedproteinOS=Oryzasativasubsp.japonicaOX=39947GN=OsJ_22671PE=3SV=1;tr|A0A0P0X0X9|A0A0P0X0X9_ORYSJOs06g0716700protein(Fragment)OS=Oryzasativasubsp.japonicaOX=3994…	tr|Q0D9G9|Q0D9G9_ORYSJOs06g0716700proteinOS=Oryzasativasubsp.japonicaOX=39947GN=Os06g0716700PE=3SV=1;tr|Q5Z9N8|Q5Z9N8_ORYSJ90kDaheatshockproteinOS=Oryzasativasubsp.japonicaOX=39947GN=Os06g0716700PE=2SV=1;tr|A3BFF4|A3BFF4_ORYSJUncharacterizedproteinOS=Oryzasativasubsp.japonicaOX=39947GN=OsJ_22671PE=3SV=1;tr|A0A0P0X0X9|A0A0P0X0X9_ORYSJOs06g0716700protein(Fragment)OS=Oryzasativasubsp.japonicaOX=3994…	5	11	11	14.9	14.9	92.817	810	89.537	212790	184420	14.9	963620000	22				907		201		687
tr|B9FQ61|B9FQ61_ORYSJUncharacterizedproteinOS=Oryzasativasubsp.japonicaOX=39947GN=OsJ_22136PE=3SV=1;tr|Q67WN5|Q67WN5_ORYSJInorganicdiphosphatase,H+-translocating,vacuolarmembraneOS=Oryzasativasubsp.japonicaOX=39947GN=P0017B12.8-1PE=2SV=1;tr|Q75U52|Q75U52_ORYSJVacuolarprotonpyrophosphataseOS=Oryzasativasubsp.japonicaOX=39947GN=OVP5PE=3SV=1;tr|Q6H883|Q6H883_ORYSJPutativeinorganicdiphosphataseOS=Or…	tr|B9FQ61|B9FQ61_ORYSJUncharacterizedproteinOS=Oryzasativasubsp.japonicaOX=39947GN=OsJ_22136PE=3SV=1;tr|Q67WN5|Q67WN5_ORYSJInorganicdiphosphatase,H+-translocating,vacuolarmembraneOS=Oryzasativasubsp.japonicaOX=39947GN=P0017B12.8-1PE=2SV=1;tr|Q75U52|Q75U52_ORYSJVacuolarprotonpyrophosphataseOS=Oryzasativasubsp.japonicaOX=39947GN=OVP5PE=3SV=1;tr|Q6H883|Q6H883_ORYSJPutativeinorganicdiphosphataseOS=Or…	17	9	9	10.9	10.9	80.526	771	58.63	212420	352090	10.9	2002300000	23				1179
tr|Q53N83|Q53N83_ORYSJChlorophylla-bbindingprotein,chloroplasticOS=Oryzasativasubsp.japonicaOX=39947GN=Os11g0242800PE=2SV=1;tr|H2KWC8|H2KWC8_ORYSJChlorophylla-bbindingprotein,chloroplasticOS=Oryzasativasubsp.japonicaOX=39947GN=LOC_Os11g13890PE=3SV=1;tr|H2KW47|H2KW47_ORYSJChlorophylla-bbindingprotein,chloroplasticOS=Oryzasativasubsp.japonicaOX=39947GN=LOC_Os11g13890PE=3SV=1;tr|Q53N82|Q53N82_ORYSJC…	tr|Q53N83|Q53N83_ORYSJChlorophylla-bbindingprotein,chloroplasticOS=Oryzasativasubsp.japonicaOX=39947GN=Os11g0242800PE=2SV=1;tr|H2KWC8|H2KWC8_ORYSJChlorophylla-bbindingprotein,chloroplasticOS=Oryzasativasubsp.japonicaOX=39947GN=LOC_Os11g13890PE=3SV=1;tr|H2KW47|H2KW47_ORYSJChlorophylla-bbindingprotein,chloroplasticOS=Oryzasativasubsp.japonicaOX=39947GN=LOC_Os11g13890PE=3SV=1;tr|Q53N82|Q53N82_ORYSJC…	6	5	5	21.2	21.2	30.283	283	45.167	209270	275350	21.2	4548600000	32				1543	178		195
sp|Q6Z6L4|APM1A_ORYSJAminopeptidaseM1-AOS=Oryzasativasubsp.japonicaOX=39947GN=Os02g0218200PE=2SV=1;tr|A0A0P0VGI4|A0A0P0VGI4_ORYSJOs02g0218200protein(Fragment)OS=Oryzasativasubsp.japonicaOX=39947GN=Os02g0218200PE=4SV=1	sp|Q6Z6L4|APM1A_ORYSJAminopeptidaseM1-AOS=Oryzasativasubsp.japonicaOX=39947GN=Os02g0218200PE=2SV=1;tr|A0A0P0VGI4|A0A0P0VGI4_ORYSJOs02g0218200protein(Fragment)OS=Oryzasativasubsp.japonicaOX=39947GN=Os02g0218200PE=4SV=1	2	8	8	8.9	8.9	98.452	878	51.32	209090	256090	8.9	517820000	23				408
tr|Q0JRH3|Q0JRH3_ORYSJOs01g0101200protein(Fragment)OS=Oryzasativasubsp.japonicaOX=39947GN=Os01g0101200PE=4SV=1;tr|B7EWK0|B7EWK0_ORYSJOs01g0101200proteinOS=Oryzasativasubsp.japonicaOX=39947GN=Os01g0101200PE=2SV=1;tr|Q7F2F8|Q7F2F8_ORYSJp0402A09.8proteinOS=Oryzasativasubsp.japonicaOX=39947GN=P0402A09.8PE=4SV=1	tr|Q0JRH3|Q0JRH3_ORYSJOs01g0101200protein(Fragment)OS=Oryzasativasubsp.japonicaOX=39947GN=Os01g0101200PE=4SV=1;tr|B7EWK0|B7EWK0_ORYSJOs01g0101200proteinOS=Oryzasativasubsp.japonicaOX=39947GN=Os01g0101200PE=2SV=1;tr|Q7F2F8|Q7F2F8_ORYSJp0402A09.8proteinOS=Oryzasativasubsp.japonicaOX=39947GN=P0402A09.8PE=4SV=1	3	9	9	25.5	25.5	33.466	306	68.168	208970	169010	25.5	2223400000	24				993
tr|Q7X8A1|Q7X8A1_ORYSJGlyceraldehyde-3-phosphatedehydrogenaseOS=Oryzasativasubsp.japonicaOX=39947GN=Os04g0459500PE=2SV=1;tr|B7EE22|B7EE22_ORYSJOs04g0459500proteinOS=Oryzasativasubsp.japonicaOX=39947GN=Os04g0459500PE=2SV=1	tr|Q7X8A1|Q7X8A1_ORYSJGlyceraldehyde-3-phosphatedehydrogenaseOS=Oryzasativasubsp.japonicaOX=39947GN=Os04g0459500PE=2SV=1	2	14	8	29.1	15.9	42.715	402	108.38	208450	535720	29.1	21307000000	60				1893	215;216;217;218	352	100;271;295;325	242
tr|Q6ZLB8|Q6ZLB8_ORYSJOs07g0180900proteinOS=Oryzasativasubsp.japonicaOX=39947GN=Os07g0180900PE=2SV=1;tr|Q0D868|Q0D868_ORYSJOs07g0180900protein(Fragment)OS=Oryzasativasubsp.japonicaOX=39947GN=Os07g0180900PE=4SV=1;tr|Q7Y1I5|Q7Y1I5_ORYSJOs03g0796501proteinOS=Oryzasativasubsp.japonicaOX=39947GN=OSJNBa0094F01.24PE=4SV=1	tr|Q6ZLB8|Q6ZLB8_ORYSJOs07g0180900proteinOS=Oryzasativasubsp.japonicaOX=39947GN=Os07g0180900PE=2SV=1;tr|Q0D868|Q0D868_ORYSJOs07g0180900protein(Fragment)OS=Oryzasativasubsp.japonicaOX=39947GN=Os07g0180900PE=4SV=1;tr|Q7Y1I5|Q7Y1I5_ORYSJOs03g0796501proteinOS=Oryzasativasubsp.japonicaOX=39947GN=OSJNBa0094F01.24PE=4SV=1	3	9	9	21.7	21.7	44.738	405	64.482	207780	237240	21.7	3499000000	25				1333		244		343
tr|A0A0N7KG12|A0A0N7KG12_ORYSJOs02g0729400protein(Fragment)OS=Oryzasativasubsp.japonicaOX=39947GN=Os02g0729400PE=4SV=1;tr|Q6YWR8|Q6YWR8_ORYSJExtracellularcalciumsensingreceptorOS=Oryzasativasubsp.japonicaOX=39947GN=Os02g0729400PE=4SV=1;tr|B9F2I2|B9F2I2_ORYSJUncharacterizedproteinOS=Oryzasativasubsp.japonicaOX=39947GN=OsJ_08248PE=4SV=1	tr|A0A0N7KG12|A0A0N7KG12_ORYSJOs02g0729400protein(Fragment)OS=Oryzasativasubsp.japonicaOX=39947GN=Os02g0729400PE=4SV=1;tr|Q6YWR8|Q6YWR8_ORYSJExtracellularcalciumsensingreceptorOS=Oryzasativasubsp.japonicaOX=39947GN=Os02g0729400PE=4SV=1;tr|B9F2I2|B9F2I2_ORYSJUncharacterizedproteinOS=Oryzasativasubsp.japonicaOX=39947GN=OsJ_08248PE=4SV=1	3	13	13	45	45	34.056	331	96.703	207440	274250	45	1558200000	32				574
tr|Q6KAJ2|Q6KAJ2_ORYSJAspartateaminotransferaseOS=Oryzasativasubsp.japonicaOX=39947GN=Os02g0797500PE=2SV=1	tr|Q6KAJ2|Q6KAJ2_ORYSJAspartateaminotransferaseOS=Oryzasativasubsp.japonicaOX=39947GN=Os02g0797500PE=2SV=1	1	11	11	24.5	24.5	50.35	458	77.991	204980	330710	24.5	2116500000	39				1755
tr|Q9FRX7|Q9FRX7_ORYSJAldehydedehydrogenaseALDH2bOS=Oryzasativasubsp.japonicaOX=39947GN=Aldh2bPE=2SV=1;tr|A0A0P0WVJ1|A0A0P0WVJ1_ORYSJOs06g0270900protein(Fragment)OS=Oryzasativasubsp.japonicaOX=39947GN=Os06g0270900PE=3SV=1;tr|Q6YWQ9|Q6YWQ9_ORYSJPutativemitochondrialaldehydedehydrogenaseALDH2aOS=Oryzasativasubsp.japonicaOX=39947GN=P0617A09.7-1PE=2SV=1;tr|Q9LRI6|Q9LRI6_ORYSJMitochondrialaldehydedehy…	tr|Q9FRX7|Q9FRX7_ORYSJAldehydedehydrogenaseALDH2bOS=Oryzasativasubsp.japonicaOX=39947GN=Aldh2bPE=2SV=1;tr|A0A0P0WVJ1|A0A0P0WVJ1_ORYSJOs06g0270900protein(Fragment)OS=Oryzasativasubsp.japonicaOX=39947GN=Os06g0270900PE=3SV=1	4	11	11	20.8	20.8	59.306	549	72.143	202570	276260	20.8	1663300000	27				2068
tr|Q7XCK0|Q7XCK0_ORYSJGlutathioneS-transferaseOS=Oryzasativasubsp.japonicaOX=39947GN=OSJNBb0015I11.25PE=2SV=1;tr|B9G6U2|B9G6U2_ORYSJUncharacterizedproteinOS=Oryzasativasubsp.japonicaOX=39947GN=OsJ_32335PE=4SV=1	tr|Q7XCK0|Q7XCK0_ORYSJGlutathioneS-transferaseOS=Oryzasativasubsp.japonicaOX=39947GN=OSJNBb0015I11.25PE=2SV=1	2	8	8	31.7	31.7	30.844	278	70.607	202430	225480	31.7	6203300000	27				1901		355		91
sp|Q6AVA8|PPDK1_ORYSJPyruvate,phosphatedikinase1,chloroplasticOS=Oryzasativasubsp.japonicaOX=39947GN=PPDK1PE=1SV=1;tr|B9FPJ4|B9FPJ4_ORYSJUncharacterizedproteinOS=Oryzasativasubsp.japonicaOX=39947GN=OsJ_18500PE=4SV=1	sp|Q6AVA8|PPDK1_ORYSJPyruvate,phosphatedikinase1,chloroplasticOS=Oryzasativasubsp.japonicaOX=39947GN=PPDK1PE=1SV=1;tr|B9FPJ4|B9FPJ4_ORYSJUncharacterizedproteinOS=Oryzasativasubsp.japonicaOX=39947GN=OsJ_18500PE=4SV=1	2	20	13	20.9	14.5	102.79	947	145.6	201860	429880	20.9	2683700000	40				348		118;119;120;121;122		427;513;738;756;819
tr|Q762A6|Q762A6_ORYSJ60SribosomalproteinL22-2,putative,expressedOS=Oryzasativasubsp.japonicaOX=39947GN=bip108PE=2SV=1;tr|B9F8E4|B9F8E4_ORYSJUncharacterizedproteinOS=Oryzasativasubsp.japonicaOX=39947GN=OsJ_10802PE=4SV=1	tr|Q762A6|Q762A6_ORYSJ60SribosomalproteinL22-2,putative,expressedOS=Oryzasativasubsp.japonicaOX=39947GN=bip108PE=2SV=1;tr|B9F8E4|B9F8E4_ORYSJUncharacterizedproteinOS=Oryzasativasubsp.japonicaOX=39947GN=OsJ_10802PE=4SV=1	2	4	3	31.3	24.4	14.471	131	29.945	201670	148300	31.3	1404800000	15				1868		318		37
tr|Q93X08|Q93X08_ORYSJUTP--glucose-1-phosphateuridylyltransferaseOS=Oryzasativasubsp.japonicaOX=39947GN=UGPPE=2SV=1;tr|B9F240|B9F240_ORYSJUncharacterizedproteinOS=Oryzasativasubsp.japonicaOX=39947GN=OsJ_05131PE=4SV=1;tr|Q6ZGL5|Q6ZGL5_ORYSJUTP--glucose-1-phosphateuridylyltransferaseOS=Oryzasativasubsp.japonicaOX=39947GN=Os02g0117700PE=2SV=1	tr|Q93X08|Q93X08_ORYSJUTP--glucose-1-phosphateuridylyltransferaseOS=Oryzasativasubsp.japonicaOX=39947GN=UGPPE=2SV=1	3	12	12	24.9	24.9	51.682	469	97.02	199750	360420	24.9	4276300000	40				2043
tr|Q10HT1|Q10HT1_ORYSJ40SribosomalproteinS3,putative,expressedOS=Oryzasativasubsp.japonicaOX=39947GN=LOC_Os03g38000PE=3SV=1;tr|Q75G91|Q75G91_ORYSJ40SribosomalproteinS3,putative,expressedOS=Oryzasativasubsp.japonicaOX=39947GN=Os03g0577000PE=2SV=1;tr|Q6YTY2|Q6YTY2_ORYSJOs07g0608500proteinOS=Oryzasativasubsp.japonicaOX=39947GN=Os07g0608500PE=2SV=1	tr|Q10HT1|Q10HT1_ORYSJ40SribosomalproteinS3,putative,expressedOS=Oryzasativasubsp.japonicaOX=39947GN=LOC_Os03g38000PE=3SV=1;tr|Q75G91|Q75G91_ORYSJ40SribosomalproteinS3,putative,expressedOS=Oryzasativasubsp.japonicaOX=39947GN=Os03g0577000PE=2SV=1;tr|Q6YTY2|Q6YTY2_ORYSJOs07g0608500proteinOS=Oryzasativasubsp.japonicaOX=39947GN=Os07g0608500PE=2SV=1	3	8	8	32.2	32.2	22.818	205	53.313	199550	273240	32.2	1162600000	20				1437		252		104
tr|Q10PV6|Q10PV6_ORYSJ50SribosomalproteinL15,chloroplast,putative,expressedOS=Oryzasativasubsp.japonicaOX=39947GN=Os03g0219900PE=3SV=1	tr|Q10PV6|Q10PV6_ORYSJ50SribosomalproteinL15,chloroplast,putative,expressedOS=Oryzasativasubsp.japonicaOX=39947GN=Os03g0219900PE=3SV=1	1	9	9	27	27	27.877	263	61.917	198930	189180	27	1197000000	19				1461		259		125
sp|Q0JPA6|SRS1_ORYSJSaltstressrootproteinRS1OS=Oryzasativasubsp.japonicaOX=39947GN=Os01g0233000PE=2SV=1;tr|S5CGQ2|S5CGQ2_ORYSJRS1(Fragment)OS=Oryzasativasubsp.japonicaOX=39947GN=RS1PE=4SV=1	sp|Q0JPA6|SRS1_ORYSJSaltstressrootproteinRS1OS=Oryzasativasubsp.japonicaOX=39947GN=Os01g0233000PE=2SV=1;tr|S5CGQ2|S5CGQ2_ORYSJRS1(Fragment)OS=Oryzasativasubsp.japonicaOX=39947GN=RS1PE=4SV=1	2	5	5	20.6	20.6	21.801	204	30.771	197210	183120	20.6	1257500000	23				222
sp|Q0DRV6|SODC1_ORYSJSuperoxidedismutase[Cu-Zn]1OS=Oryzasativasubsp.japonicaOX=39947GN=SODCC1PE=1SV=1;tr|Q10LG5|Q10LG5_ORYSJSuperoxidedismutase1,putative,expressedOS=Oryzasativasubsp.japonicaOX=39947GN=LOC_Os03g22810PE=4SV=1	sp|Q0DRV6|SODC1_ORYSJSuperoxidedismutase[Cu-Zn]1OS=Oryzasativasubsp.japonicaOX=39947GN=SODCC1PE=1SV=1	2	3	1	23	7.9	15.251	152	36.727	192930	187730	23	1858200000	21				178
tr|Q10CU9|Q10CU9_ORYSJGlycosylhydrolasefamily3Nterminaldomaincontainingprotein,expressedOS=Oryzasativasubsp.japonicaOX=39947GN=OSJNBa0069E14.7PE=2SV=1;tr|A0A0N7KI20|A0A0N7KI20_ORYSJOs03g0749300protein(Fragment)OS=Oryzasativasubsp.japonicaOX=39947GN=Os03g0749300PE=4SV=1;tr|B9ET88|B9ET88_ORYSJUncharacterizedproteinOS=Oryzasativasubsp.japonicaOX=39947GN=OsJ_03617PE=4SV=1;tr|Q94ED2|Q94ED2_ORYSJOs01g0…	tr|Q10CU9|Q10CU9_ORYSJGlycosylhydrolasefamily3Nterminaldomaincontainingprotein,expressedOS=Oryzasativasubsp.japonicaOX=39947GN=OSJNBa0069E14.7PE=2SV=1	7	7	6	10.4	9	67.777	625	68.948	192740	227680	10.4	1950900000	22				1434
sp|Q0JMH0|HACL_ORYSJ2-hydroxyacyl-CoAlyaseOS=Oryzasativasubsp.japonicaOX=39947GN=Os01g0505400PE=3SV=3;tr|B9EX46|B9EX46_ORYSJUncharacterizedproteinOS=Oryzasativasubsp.japonicaOX=39947GN=OsJ_01941PE=3SV=1;tr|B7EAG8|B7EAG8_ORYSJOs01g0505400proteinOS=Oryzasativasubsp.japonicaOX=39947GN=Os01g0505400PE=2SV=1;tr|A0A0P0V3A0|A0A0P0V3A0_ORYSJOs01g0505400protein(Fragment)OS=Oryzasativasubsp.japonicaOX=39947…	sp|Q0JMH0|HACL_ORYSJ2-hydroxyacyl-CoAlyaseOS=Oryzasativasubsp.japonicaOX=39947GN=Os01g0505400PE=3SV=3;tr|B9EX46|B9EX46_ORYSJUncharacterizedproteinOS=Oryzasativasubsp.japonicaOX=39947GN=OsJ_01941PE=3SV=1;tr|B7EAG8|B7EAG8_ORYSJOs01g0505400proteinOS=Oryzasativasubsp.japonicaOX=39947GN=Os01g0505400PE=2SV=1	4	8	8	13.7	13.7	60.825	577	54	191510	261310	13.7	1689100000	20				219
sp|Q6K669|AMPL2_ORYSJLeucineaminopeptidase2,chloroplasticOS=Oryzasativasubsp.japonicaOX=39947GN=Os02g0794700PE=2SV=1;sp|Q2QSB9|AMPL1_ORYSJPutativeleucineaminopeptidase1OS=Oryzasativasubsp.japonicaOX=39947GN=Os12g0434400PE=3SV=2;tr|B9GCY2|B9GCY2_ORYSJUncharacterizedproteinOS=Oryzasativasubsp.japonicaOX=39947GN=OsJ_35947PE=3SV=1	sp|Q6K669|AMPL2_ORYSJLeucineaminopeptidase2,chloroplasticOS=Oryzasativasubsp.japonicaOX=39947GN=Os02g0794700PE=2SV=1	3	11	11	21.4	21.4	61.818	598	108.27	191190	338880	21.4	1419900000	31				376	72	129;130	275	393;537
sp|Q0DFC9|PLAS_ORYSJPlastocyanin,chloroplasticOS=Oryzasativasubsp.japonicaOX=39947GN=PETEPE=1SV=1	sp|Q0DFC9|PLAS_ORYSJPlastocyanin,chloroplasticOS=Oryzasativasubsp.japonicaOX=39947GN=PETEPE=1SV=1	1	2	2	20.8	20.8	15.577	154	21.191	189470	384680	20.8	60951000000	34				168
tr|Q9FWV2|Q9FWV2_ORYSJPutativechloroplastinnerenvelopeproteinOS=Oryzasativasubsp.japonicaOX=39947GN=OSJNBa0051D19.7PE=4SV=1;tr|Q7XD45|Q7XD45_ORYSJChloroplastinnerenvelopeprotein,putative,expressedOS=Oryzasativasubsp.japonicaOX=39947GN=LOC_Os10g35010PE=4SV=2;tr|A0A0P0XW86|A0A0P0XW86_ORYSJOs10g0492101proteinOS=Oryzasativasubsp.japonicaOX=39947GN=Os10g0492101PE=4SV=1	tr|Q9FWV2|Q9FWV2_ORYSJPutativechloroplastinnerenvelopeproteinOS=Oryzasativasubsp.japonicaOX=39947GN=OSJNBa0051D19.7PE=4SV=1;tr|Q7XD45|Q7XD45_ORYSJChloroplastinnerenvelopeprotein,putative,expressedOS=Oryzasativasubsp.japonicaOX=39947GN=LOC_Os10g35010PE=4SV=2	3	13	4	13.2	4.3	107.82	988	92.727	189050	299620	13.2	849820000	28				1902
tr|Q2R1S1|Q2R1S1_ORYSJHarpinbindingprotein1,putative,expressedOS=Oryzasativasubsp.japonicaOX=39947GN=LOC_Os11g38260PE=2SV=1	tr|Q2R1S1|Q2R1S1_ORYSJHarpinbindingprotein1,putative,expressedOS=Oryzasativasubsp.japonicaOX=39947GN=LOC_Os11g38260PE=2SV=1	1	7	7	27.8	27.8	28.374	270	82.808	188980	302950	27.8	2189900000	29				1525
tr|Q8W0E6|Q8W0E6_ORYSJChlorophylla-bbindingprotein,chloroplasticOS=Oryzasativasubsp.japonicaOX=39947GN=Os01g0720500PE=2SV=1	tr|Q8W0E6|Q8W0E6_ORYSJChlorophylla-bbindingprotein,chloroplasticOS=Oryzasativasubsp.japonicaOX=39947GN=Os01g0720500PE=2SV=1	1	4	3	12.1	9.1	27.902	265	38.236	188630	188440	12.1	1932800000	21				2037
tr|Q6K4J4|Q6K4J4_ORYSJPeroxidaseOS=Oryzasativasubsp.japonicaOX=39947GN=prx122PE=3SV=1;tr|B9G440|B9G440_ORYSJPeroxidaseOS=Oryzasativasubsp.japonicaOX=39947GN=OsJ_29709PE=3SV=1	tr|Q6K4J4|Q6K4J4_ORYSJPeroxidaseOS=Oryzasativasubsp.japonicaOX=39947GN=prx122PE=3SV=1;tr|B9G440|B9G440_ORYSJPeroxidaseOS=Oryzasativasubsp.japonicaOX=39947GN=OsJ_29709PE=3SV=1	2	8	8	21.9	21.9	38.553	360	59.103	188480	214010	21.9	2151300000	27				1259	151;152	237	110;281	318
tr|Q7EYM8|Q7EYM8_ORYSJOs08g0379400proteinOS=Oryzasativasubsp.japonicaOX=39947GN=Os08g0379400PE=2SV=1;tr|A0A0P0XG27|A0A0P0XG27_ORYSJOs08g0379400protein(Fragment)OS=Oryzasativasubsp.japonicaOX=39947GN=Os08g0379400PE=4SV=1	tr|Q7EYM8|Q7EYM8_ORYSJOs08g0379400proteinOS=Oryzasativasubsp.japonicaOX=39947GN=Os08g0379400PE=2SV=1;tr|A0A0P0XG27|A0A0P0XG27_ORYSJOs08g0379400protein(Fragment)OS=Oryzasativasubsp.japonicaOX=39947GN=Os08g0379400PE=4SV=1	2	7	7	19.7	19.7	39.582	390	64.964	187170	342810	19.7	3112900000	35				1869
tr|Q6YW78|Q6YW78_ORYSJOs08g0382400proteinOS=Oryzasativasubsp.japonicaOX=39947GN=Os08g0382400PE=2SV=1;tr|B9G0N8|B9G0N8_ORYSJUncharacterizedproteinOS=Oryzasativasubsp.japonicaOX=39947GN=OsJ_27139PE=4SV=1;tr|A0A0P0XF43|A0A0P0XF43_ORYSJOs08g0382400protein(Fragment)OS=Oryzasativasubsp.japonicaOX=39947GN=Os08g0382400PE=4SV=1	tr|Q6YW78|Q6YW78_ORYSJOs08g0382400proteinOS=Oryzasativasubsp.japonicaOX=39947GN=Os08g0382400PE=2SV=1;tr|B9G0N8|B9G0N8_ORYSJUncharacterizedproteinOS=Oryzasativasubsp.japonicaOX=39947GN=OsJ_27139PE=4SV=1	3	6	6	15.5	15.5	46.481	426	55.282	186600	165560	15.5	1066300000	24				1250
tr|Q6H6C7|Q6H6C7_ORYSJPhosphoglyceratekinaseOS=Oryzasativasubsp.japonicaOX=39947GN=Os02g0169300PE=2SV=1	tr|Q6H6C7|Q6H6C7_ORYSJPhosphoglyceratekinaseOS=Oryzasativasubsp.japonicaOX=39947GN=Os02g0169300PE=2SV=1	1	8	5	22.4	14.4	42.107	402	74.837	181730	195600	22.4	1050200000	21				1722
tr|A0A0N7KMN9|A0A0N7KMN9_ORYSJOs06g0701100protein(Fragment)OS=Oryzasativasubsp.japonicaOX=39947GN=Os06g0701100PE=3SV=1;sp|Q6Z2Z4|IF4A3_ORYSJEukaryoticinitiationfactor4A-3OS=Oryzasativasubsp.japonicaOX=39947GN=Os02g0146600PE=1SV=1;sp|P35683|IF4A1_ORYSJEukaryoticinitiationfactor4A-1OS=Oryzasativasubsp.japonicaOX=39947GN=Os06g0701100PE=2SV=2	tr|A0A0N7KMN9|A0A0N7KMN9_ORYSJOs06g0701100protein(Fragment)OS=Oryzasativasubsp.japonicaOX=39947GN=Os06g0701100PE=3SV=1;sp|Q6Z2Z4|IF4A3_ORYSJEukaryoticinitiationfactor4A-3OS=Oryzasativasubsp.japonicaOX=39947GN=Os02g0146600PE=1SV=1;sp|P35683|IF4A1_ORYSJEukaryoticinitiationfactor4A-1OS=Oryzasativasubsp.japonicaOX=39947GN=Os06g0701100PE=2SV=2	3	11	7	22.5	16	45.666	400	75.285	181550	270410	22.5	769850000	24				119	31		368
tr|Q69VC8|Q69VC8_ORYSJPhotosystemIICP47reactioncenterproteinOS=Oryzasativasubsp.japonicaOX=39947GN=P0417D05.52PE=3SV=1;tr|D0EKM5|D0EKM5_ORYSJPhotosystemIICP47reactioncenterproteinOS=Oryzasativasubsp.japonicaOX=39947GN=psbBPE=3SV=1;tr|A0A0N9E0R7|A0A0N9E0R7_ORYSJPhotosystemIICP47reactioncenterproteinOS=OryzasativaaromaticsubgroupOX=1736658GN=psbBPE=3SV=1;tr|A0A0N6WZV1|A0A0N6WZV1_ORYSJPhotosystemIIC…	tr|Q69VC8|Q69VC8_ORYSJPhotosystemIICP47reactioncenterproteinOS=Oryzasativasubsp.japonicaOX=39947GN=P0417D05.52PE=3SV=1;tr|D0EKM5|D0EKM5_ORYSJPhotosystemIICP47reactioncenterproteinOS=Oryzasativasubsp.japonicaOX=39947GN=psbBPE=3SV=1;tr|A0A0N9E0R7|A0A0N9E0R7_ORYSJPhotosystemIICP47reactioncenterproteinOS=OryzasativaaromaticsubgroupOX=1736658GN=psbBPE=3SV=1;tr|A0A0N6WZV1|A0A0N6WZV1_ORYSJPhotosystemIIC…	10	5	5	9.3	9.3	56.233	508	59.682	181470	277980	9.3	16802000000	39				70	10;11	9;10	14;317	60;66
tr|Q7XLP7|Q7XLP7_ORYSJOSJNBa0044M19.9proteinOS=Oryzasativasubsp.japonicaOX=39947GN=Os04g0386600PE=2SV=2	tr|Q7XLP7|Q7XLP7_ORYSJOSJNBa0044M19.9proteinOS=Oryzasativasubsp.japonicaOX=39947GN=Os04g0386600PE=2SV=2	1	8	7	22.1	19.5	41.319	389	58.422	180680	209870	22.1	931750000	21				1919
tr|B9FGD1|B9FGD1_ORYSJElongationfactorG,chloroplasticOS=Oryzasativasubsp.japonicaOX=39947GN=OsJ_15609PE=3SV=1;tr|Q7XQQ7|Q7XQQ7_ORYSJElongationfactorG,mitochondrialOS=Oryzasativasubsp.japonicaOX=39947GN=OSJNBa0091D06.15PE=3SV=2;tr|Q0JBE3|Q0JBE3_ORYSJOs04g0538100protein(Fragment)OS=Oryzasativasubsp.japonicaOX=39947GN=Os04g0538100PE=4SV=1	tr|B9FGD1|B9FGD1_ORYSJElongationfactorG,chloroplasticOS=Oryzasativasubsp.japonicaOX=39947GN=OsJ_15609PE=3SV=1;tr|Q7XQQ7|Q7XQQ7_ORYSJElongationfactorG,mitochondrialOS=Oryzasativasubsp.japonicaOX=39947GN=OSJNBa0091D06.15PE=3SV=2;tr|Q0JBE3|Q0JBE3_ORYSJOs04g0538100protein(Fragment)OS=Oryzasativasubsp.japonicaOX=39947GN=Os04g0538100PE=4SV=1	3	13	13	18.9	18.9	80.798	732	103.74	178790	307890	18.9	1227800000	33				1143		225		596
tr|Q7XSS2|Q7XSS2_ORYSJOSJNBa0041A02.10proteinOS=Oryzasativasubsp.japonicaOX=39947GN=OSJNBa0041A02.10PE=3SV=2;tr|Q0JAF4|Q0JAF4_ORYSJOs04g0602100proteinOS=Oryzasativasubsp.japonicaOX=39947GN=Os04g0602100PE=2SV=1;tr|A0A0N7KJM7|A0A0N7KJM7_ORYSJOs04g0602100protein(Fragment)OS=Oryzasativasubsp.japonicaOX=39947GN=Os04g0602100PE=3SV=1	tr|Q7XSS2|Q7XSS2_ORYSJOSJNBa0041A02.10proteinOS=Oryzasativasubsp.japonicaOX=39947GN=OSJNBa0041A02.10PE=3SV=2;tr|Q0JAF4|Q0JAF4_ORYSJOs04g0602100proteinOS=Oryzasativasubsp.japonicaOX=39947GN=Os04g0602100PE=2SV=1	3	6	6	15.2	15.2	37.693	348	40.986	178540	222800	15.2	959990000	21				1397		249		254
tr|Q5QMK7|Q5QMK7_ORYSJOs01g0817700proteinOS=Oryzasativasubsp.japonicaOX=39947GN=Os01g0817700PE=2SV=1;tr|A2ZZ01|A2ZZ01_ORYSJUncharacterizedproteinOS=Oryzasativasubsp.japonicaOX=39947GN=OsJ_03874PE=4SV=1;tr|Q5KQH5|Q5KQH5_ORYSJ'putative2,3-bisphosphoglycerate-independentphosphoglyceratemutaseOS=Oryzasativasubsp.japonicaOX=39947GN=Os05g0482700PE=4SV=1;tr|Q0DS66|Q0DS66_ORYSJOs03g0330200proteinOS=Oryza…	tr|Q5QMK7|Q5QMK7_ORYSJOs01g0817700proteinOS=Oryzasativasubsp.japonicaOX=39947GN=Os01g0817700PE=2SV=1;tr|A2ZZ01|A2ZZ01_ORYSJUncharacterizedproteinOS=Oryzasativasubsp.japonicaOX=39947GN=OsJ_03874PE=4SV=1;tr|Q5KQH5|Q5KQH5_ORYSJ'putative2,3-bisphosphoglycerate-independentphosphoglyceratemutaseOS=Oryzasativasubsp.japonicaOX=39947GN=Os05g0482700PE=4SV=1	5	13	13	21.8	21.8	60.789	559	89.445	177690	257270	21.8	1228700000	27				1573
tr|Q6ZF30|Q6ZF30_ORYSJChlorophylla-bbindingprotein,chloroplasticOS=Oryzasativasubsp.japonicaOX=39947GN=Os07g0562700PE=2SV=1	tr|Q6ZF30|Q6ZF30_ORYSJChlorophylla-bbindingprotein,chloroplasticOS=Oryzasativasubsp.japonicaOX=39947GN=Os07g0562700PE=2SV=1	1	4	4	15	15	28.778	266	29.029	177090	201880	15	6760900000	23				1816
tr|Q6H748|Q6H748_ORYSJChlorophylla-bbindingprotein,chloroplasticOS=Oryzasativasubsp.japonicaOX=39947GN=P0026H03.3-1PE=2SV=1;tr|Q6H746|Q6H746_ORYSJChlorophylla-bbindingprotein,chloroplasticOS=Oryzasativasubsp.japonicaOX=39947GN=P0026H03.3-2PE=3SV=1;tr|Q6H747|Q6H747_ORYSJChlorophylla-bbindingprotein,chloroplasticOS=Oryzasativasubsp.japonicaOX=39947GN=P0026H03.3-3PE=3SV=1	tr|Q6H748|Q6H748_ORYSJChlorophylla-bbindingprotein,chloroplasticOS=Oryzasativasubsp.japonicaOX=39947GN=P0026H03.3-1PE=2SV=1	3	5	5	16.7	16.7	29.209	269	48.954	176320	180440	16.7	3030900000	22				1726		309;310;311;312		103;104;109;175
tr|Q6ZIT9|Q6ZIT9_ORYSJPeptidylprolylisomeraseOS=Oryzasativasubsp.japonicaOX=39947GN=Os08g0541400PE=4SV=1	tr|Q6ZIT9|Q6ZIT9_ORYSJPeptidylprolylisomeraseOS=Oryzasativasubsp.japonicaOX=39947GN=Os08g0541400PE=4SV=1	1	3	3	10	10	27.118	261	20.654	175580	132480	10	1401300000	18				1835		340		211
tr|Q5VQX1|Q5VQX1_ORYSJOs01g0805300proteinOS=Oryzasativasubsp.japonicaOX=39947GN=Os01g0805300PE=2SV=1	tr|Q5VQX1|Q5VQX1_ORYSJOs01g0805300proteinOS=Oryzasativasubsp.japonicaOX=39947GN=Os01g0805300PE=2SV=1	1	6	6	21.3	21.3	28.804	272	53.546	175290	144540	21.3	1901100000	18				1603
tr|Q2QWN3|Q2QWN3_ORYSJOs12g0189400proteinOS=Oryzasativasubsp.japonicaOX=39947GN=Os12g0189400PE=2SV=1;tr|A3CFM0|A3CFM0_ORYSJUncharacterizedproteinOS=Oryzasativasubsp.japonicaOX=39947GN=OsJ_35469PE=4SV=1	tr|Q2QWN3|Q2QWN3_ORYSJOs12g0189400proteinOS=Oryzasativasubsp.japonicaOX=39947GN=Os12g0189400PE=2SV=1;tr|A3CFM0|A3CFM0_ORYSJUncharacterizedproteinOS=Oryzasativasubsp.japonicaOX=39947GN=OsJ_35469PE=4SV=1	2	2	2	12.1	12.1	15.915	149	15.039	175100	122140	12.1	15137000000	18				1507	175		92
sp|Q9ARZ9|R27AA_ORYSJUbiquitin-40SribosomalproteinS27a-1OS=Oryzasativasubsp.japonicaOX=39947GN=RPS27AAPE=2SV=1	sp|Q9ARZ9|R27AA_ORYSJUbiquitin-40SribosomalproteinS27a-1OS=Oryzasativasubsp.japonicaOX=39947GN=RPS27AAPE=2SV=1	1	4	1	27.1	7.1	17.668	155	29.063	173760	229680	27.1	2808900000	23				534
tr|Q6Z8K7|Q6Z8K7_ORYSJOs02g0750100proteinOS=Oryzasativasubsp.japonicaOX=39947GN=Os02g0750100PE=3SV=1;tr|A3ABE0|A3ABE0_ORYSJOs02g0750100proteinOS=Oryzasativasubsp.japonicaOX=39947GN=Os02g0750100PE=4SV=1	tr|Q6Z8K7|Q6Z8K7_ORYSJOs02g0750100proteinOS=Oryzasativasubsp.japonicaOX=39947GN=Os02g0750100PE=3SV=1	2	3	3	11.9	11.9	26.217	243	26.048	172880	304860	11.9	1782900000	23				1807		329;330		144;221
tr|Q8H4P7|Q8H4P7_ORYSJOs07g0147500proteinOS=Oryzasativasubsp.japonicaOX=39947GN=OJ1470_H06.117PE=2SV=1;tr|B9FVH8|B9FVH8_ORYSJUncharacterizedproteinOS=Oryzasativasubsp.japonicaOX=39947GN=OsJ_23088PE=4SV=1	tr|Q8H4P7|Q8H4P7_ORYSJOs07g0147500proteinOS=Oryzasativasubsp.japonicaOX=39947GN=OJ1470_H06.117PE=2SV=1;tr|B9FVH8|B9FVH8_ORYSJUncharacterizedproteinOS=Oryzasativasubsp.japonicaOX=39947GN=OsJ_23088PE=4SV=1	2	2	2	17.5	17.5	14.163	137	26.898	172560	35396	17.5	4518300000	12				1214
tr|Q10S49|Q10S49_ORYSJGlutathioneS-transferase,C-terminaldomaincontainingprotein,expressedOS=Oryzasativasubsp.japonicaOX=39947GN=LOC_Os03g04250PE=3SV=1;tr|Q8H8D9|Q8H8D9_ORYSJPutativeglutathioneS-transferaseOS=Oryzasativasubsp.japonicaOX=39947GN=OJ1006F06.6PE=4SV=1	tr|Q10S49|Q10S49_ORYSJGlutathioneS-transferase,C-terminaldomaincontainingprotein,expressedOS=Oryzasativasubsp.japonicaOX=39947GN=LOC_Os03g04250PE=3SV=1	2	3	3	14.4	14.4	25.366	222	22.536	172410	208260	14.4	2174300000	17				1474	169		54
sp|Q655S1|FTSH2_ORYSJATP-dependentzincmetalloproteaseFTSH2,chloroplasticOS=Oryzasativasubsp.japonicaOX=39947GN=FTSH2PE=3SV=1;tr|Q0DA88|Q0DA88_ORYSJOs06g0669400protein(Fragment)OS=Oryzasativasubsp.japonicaOX=39947GN=Os06g0669400PE=3SV=1	sp|Q655S1|FTSH2_ORYSJATP-dependentzincmetalloproteaseFTSH2,chloroplasticOS=Oryzasativasubsp.japonicaOX=39947GN=FTSH2PE=3SV=1;tr|Q0DA88|Q0DA88_ORYSJOs06g0669400protein(Fragment)OS=Oryzasativasubsp.japonicaOX=39947GN=Os06g0669400PE=3SV=1	2	10	10	14.1	14.1	72.537	676	72.229	171460	208720	14.1	3294800000	25				322		107		458
sp|Q2QLY5|METE1_ORYSJ5-methyltetrahydropteroyltriglutamate--homocysteinemethyltransferase1OS=Oryzasativasubsp.japonicaOX=39947GN=Os12g0623900PE=2SV=1;tr|H2KWV0|H2KWV0_ORYSJ5-methyltetrahydropteroyltriglutamate-homocysteinemethyltransferase,putative,expressedOS=Oryzasativasubsp.japonicaOX=39947GN=LOC_Os12g42884PE=4SV=1;tr|A0A0P0YCC8|A0A0P0YCC8_ORYSJOs12g0623900protein(Fragment)OS=Oryzasativasubsp.…	sp|Q2QLY5|METE1_ORYSJ5-methyltetrahydropteroyltriglutamate--homocysteinemethyltransferase1OS=Oryzasativasubsp.japonicaOX=39947GN=Os12g0623900PE=2SV=1;tr|H2KWV0|H2KWV0_ORYSJ5-methyltetrahydropteroyltriglutamate-homocysteinemethyltransferase,putative,expressedOS=Oryzasativasubsp.japonicaOX=39947GN=LOC_Os12g42884PE=4SV=1;tr|A0A0P0YCC8|A0A0P0YCC8_ORYSJOs12g0623900protein(Fragment)OS=Oryzasativasubsp.…	5	9	1	11.5	1	84.584	766	65.358	171420	256860	11.5	985080000	23				253		92;93;94		49;107;109
tr|Q6ZG90|Q6ZG90_ORYSJATPsynthaseOS=Oryzasativasubsp.japonicaOX=39947GN=Os02g0131300PE=2SV=1	tr|Q6ZG90|Q6ZG90_ORYSJATPsynthaseOS=Oryzasativasubsp.japonicaOX=39947GN=Os02g0131300PE=2SV=1	1	5	5	19.6	19.6	27.34	240	36.811	171420	213750	19.6	920490000	20				1821	208		122
tr|B9F156|B9F156_ORYSJUncharacterizedproteinOS=Oryzasativasubsp.japonicaOX=39947GN=OsJ_07573PE=4SV=1;tr|Q7X752|Q7X752_ORYSJOSJNBb0070J16.13proteinOS=Oryzasativasubsp.japonicaOX=39947GN=Os04g0515300PE=2SV=2;tr|Q6K1Q6|Q6K1Q6_ORYSJOs02g0622300proteinOS=Oryzasativasubsp.japonicaOX=39947GN=OsRPL14PE=2SV=1;tr|Q0DZF7|Q0DZF7_ORYSJOs02g0622300proteinOS=Oryzasativasubsp.japonicaOX=39947GN=Os02g0622300PE=4S…	tr|B9F156|B9F156_ORYSJUncharacterizedproteinOS=Oryzasativasubsp.japonicaOX=39947GN=OsJ_07573PE=4SV=1;tr|Q7X752|Q7X752_ORYSJOSJNBb0070J16.13proteinOS=Oryzasativasubsp.japonicaOX=39947GN=Os04g0515300PE=2SV=2;tr|Q6K1Q6|Q6K1Q6_ORYSJOs02g0622300proteinOS=Oryzasativasubsp.japonicaOX=39947GN=OsRPL14PE=2SV=1	4	4	4	26.2	26.2	14.378	126	26.475	171370	185000	26.2	1070600000	17				1052		217		43
sp|Q6ZBZ2|GL814_ORYSJGermin-likeprotein8-14OS=Oryzasativasubsp.japonicaOX=39947GN=GER5PE=1SV=1	sp|Q6ZBZ2|GL814_ORYSJGermin-likeprotein8-14OS=Oryzasativasubsp.japonicaOX=39947GN=GER5PE=1SV=1	1	2	2	8	8	21.861	213	14.773	170940	307010	8	9379900000	30				414
tr|Q8S718|Q8S718_ORYSJGlutathioneS-transferaseGSTU6,putative,expressedOS=Oryzasativasubsp.japonicaOX=39947GN=LOC_Os10g38700PE=2SV=1;tr|A3C413|A3C413_ORYSJUncharacterizedproteinOS=Oryzasativasubsp.japonicaOX=39947GN=OsJ_31245PE=4SV=1;tr|Q8S715|Q8S715_ORYSJGlutathioneS-transferaseGSTU6,putative,expressedOS=Oryzasativasubsp.japonicaOX=39947GN=Os10g0530200PE=2SV=1;tr|Q8W2T8|Q8W2T8_ORYSJGlutathioneS-t…	tr|Q8S718|Q8S718_ORYSJGlutathioneS-transferaseGSTU6,putative,expressedOS=Oryzasativasubsp.japonicaOX=39947GN=LOC_Os10g38700PE=2SV=1	4	7	7	29.9	29.9	25.671	241	56.815	170800	164760	29.9	455810000	19				2031
tr|Q5N8N4|Q5N8N4_ORYSJUncharacterizedproteinOS=Oryzasativasubsp.japonicaOX=39947GN=OsJ_04399PE=4SV=1;tr|Q0JGY3|Q0JGY3_ORYSJOs01g0896500proteinOS=Oryzasativasubsp.japonicaOX=39947GN=Os01g0896500PE=4SV=1;tr|A0A0P0VBM6|A0A0P0VBM6_ORYSJOs01g0896500protein(Fragment)OS=Oryzasativasubsp.japonicaOX=39947GN=Os01g0896500PE=4SV=1;tr|Q8L4W8|Q8L4W8_ORYSJp0696G06.27proteinOS=Oryzasativasubsp.japonicaOX=39947GN…	tr|Q5N8N4|Q5N8N4_ORYSJUncharacterizedproteinOS=Oryzasativasubsp.japonicaOX=39947GN=OsJ_04399PE=4SV=1;tr|Q0JGY3|Q0JGY3_ORYSJOs01g0896500proteinOS=Oryzasativasubsp.japonicaOX=39947GN=Os01g0896500PE=4SV=1;tr|A0A0P0VBM6|A0A0P0VBM6_ORYSJOs01g0896500protein(Fragment)OS=Oryzasativasubsp.japonicaOX=39947GN=Os01g0896500PE=4SV=1;tr|Q8L4W8|Q8L4W8_ORYSJp0696G06.27proteinOS=Oryzasativasubsp.japonicaOX=39947GN…	4	11	11	18.6	18.6	63.594	609	83.253	168060	258950	18.6	1226200000	26				1413	165		430
tr|Q69K73|Q69K73_ORYSJPutativechaperonin21OS=Oryzasativasubsp.japonicaOX=39947GN=B1172G12.2PE=3SV=1;tr|Q69Y99|Q69Y99_ORYSJChaperoninOS=Oryzasativasubsp.japonicaOX=39947GN=P0528E04.36-1PE=2SV=1;tr|A0A0P0WU69|A0A0P0WU69_ORYSJOs06g0197575protein(Fragment)OS=Oryzasativasubsp.japonicaOX=39947GN=Os06g0197575PE=3SV=1;tr|A0A0N7KLP9|A0A0N7KLP9_ORYSJOs06g0197550proteinOS=Oryzasativasubsp.japonicaOX=39947GN…	tr|Q69K73|Q69K73_ORYSJPutativechaperonin21OS=Oryzasativasubsp.japonicaOX=39947GN=B1172G12.2PE=3SV=1;tr|Q69Y99|Q69Y99_ORYSJChaperoninOS=Oryzasativasubsp.japonicaOX=39947GN=P0528E04.36-1PE=2SV=1;tr|A0A0P0WU69|A0A0P0WU69_ORYSJOs06g0197575protein(Fragment)OS=Oryzasativasubsp.japonicaOX=39947GN=Os06g0197575PE=3SV=1	7	5	3	23.6	16.2	23.102	216	43.087	164820	157010	23.6	1216300000	18				1664		300		212
sp|Q6AVT2|GLGL1_ORYSJGlucose-1-phosphateadenylyltransferaselargesubunit1,chloroplastic/amyloplasticOS=Oryzasativasubsp.japonicaOX=39947GN=AGPL1PE=1SV=1;tr|B9FBN6|B9FBN6_ORYSJUncharacterizedproteinOS=Oryzasativasubsp.japonicaOX=39947GN=OsJ_12478PE=4SV=1;tr|A0A0P0W2L6|A0A0P0W2L6_ORYSJOs03g0735000protein(Fragment)OS=Oryzasativasubsp.japonicaOX=39947GN=Os03g0735000PE=4SV=1;sp|Q0D7I3|GLGL4_ORYSJGlucos…	sp|Q6AVT2|GLGL1_ORYSJGlucose-1-phosphateadenylyltransferaselargesubunit1,chloroplastic/amyloplasticOS=Oryzasativasubsp.japonicaOX=39947GN=AGPL1PE=1SV=1;tr|B9FBN6|B9FBN6_ORYSJUncharacterizedproteinOS=Oryzasativasubsp.japonicaOX=39947GN=OsJ_12478PE=4SV=1;tr|A0A0P0W2L6|A0A0P0W2L6_ORYSJOs03g0735000protein(Fragment)OS=Oryzasativasubsp.japonicaOX=39947GN=Os03g0735000PE=4SV=1	8	10	10	19.4	19.4	55.426	511	70.494	160700	243790	19.4	1235800000	25				351		125;126		212;215
tr|Q6YSX0|Q6YSX0_ORYSJOs07g0674200proteinOS=Oryzasativasubsp.japonicaOX=39947GN=P0618H09.1PE=2SV=1	tr|Q6YSX0|Q6YSX0_ORYSJOs07g0674200proteinOS=Oryzasativasubsp.japonicaOX=39947GN=P0618H09.1PE=2SV=1	1	4	3	30	23.1	14.416	130	31.707	160220	147380	30	993480000	15				1767		318		36
tr|B7EVB8|B7EVB8_ORYSJGlucose-1-phosphateadenylyltransferaseOS=Oryzasativasubsp.japonicaOX=39947PE=2SV=1;sp|P15280|GLGS2_ORYSJGlucose-1-phosphateadenylyltransferasesmallsubunit2,chloroplastic/amyloplastic/cytosolicOS=Oryzasativasubsp.japonicaOX=39947GN=AGPS2PE=1SV=4;tr|B8XEE2|B8XEE2_ORYSJGlucose-1-phosphateadenylyltransferase(Fragment)OS=Oryzasativasubsp.japonicaOX=39947GN=AGPasePE=3SV=1;tr|B8XEE…	tr|B7EVB8|B7EVB8_ORYSJGlucose-1-phosphateadenylyltransferaseOS=Oryzasativasubsp.japonicaOX=39947PE=2SV=1;sp|P15280|GLGS2_ORYSJGlucose-1-phosphateadenylyltransferasesmallsubunit2,chloroplastic/amyloplastic/cytosolicOS=Oryzasativasubsp.japonicaOX=39947GN=AGPS2PE=1SV=4;tr|B8XEE2|B8XEE2_ORYSJGlucose-1-phosphateadenylyltransferase(Fragment)OS=Oryzasativasubsp.japonicaOX=39947GN=AGPasePE=3SV=1;tr|B8XEE…	8	11	11	23	23	52.95	479	77.348	159970	259530	23	1745400000	25				108		42;43		201;212
tr|Q8H4B9|Q8H4B9_ORYSJOs07g0516200proteinOS=Oryzasativasubsp.japonicaOX=39947GN=P0048D08.132PE=2SV=1	tr|Q8H4B9|Q8H4B9_ORYSJOs07g0516200proteinOS=Oryzasativasubsp.japonicaOX=39947GN=P0048D08.132PE=2SV=1	1	7	7	40	40	18.818	180	62.353	159340	131230	40	1266700000	24				1993	231	378	169	133
tr|I3QD41|I3QD41_ORYSJChlorophylla-bbindingprotein,chloroplasticOS=Oryzasativasubsp.japonicaOX=39947PE=2SV=1;sp|P12331|CB22_ORYSJChlorophylla-bbindingprotein2,chloroplasticOS=Oryzasativasubsp.japonicaOX=39947GN=CAB2RPE=2SV=2	tr|I3QD41|I3QD41_ORYSJChlorophylla-bbindingprotein,chloroplasticOS=Oryzasativasubsp.japonicaOX=39947PE=2SV=1;sp|P12331|CB22_ORYSJChlorophylla-bbindingprotein2,chloroplasticOS=Oryzasativasubsp.japonicaOX=39947GN=CAB2RPE=2SV=2	2	5	2	12.6	5.7	27.552	261	28.128	159120	134260	12.6	3579300000	18				105
sp|Q6ERW7|CAD8C_ORYSJProbablecinnamylalcoholdehydrogenase8COS=Oryzasativasubsp.japonicaOX=39947GN=CAD8CPE=2SV=2;tr|C7J6V0|C7J6V0_ORYSJOs09g0400300proteinOS=Oryzasativasubsp.japonicaOX=39947GN=Os09g0400300PE=4SV=1	sp|Q6ERW7|CAD8C_ORYSJProbablecinnamylalcoholdehydrogenase8COS=Oryzasativasubsp.japonicaOX=39947GN=CAD8CPE=2SV=2	2	7	2	19.1	7.3	45.852	439	60.919	158930	201960	19.1	1700500000	21				355
sp|Q84P97|VDAC5_ORYSJMitochondrialoutermembraneproteinporin5OS=Oryzasativasubsp.japonicaOX=39947GN=VDAC5PE=2SV=1	sp|Q84P97|VDAC5_ORYSJMitochondrialoutermembraneproteinporin5OS=Oryzasativasubsp.japonicaOX=39947GN=VDAC5PE=2SV=1	1	5	5	18.4	18.4	29.474	277	39.57	158720	155820	18.4	981010000	15				480
tr|Q6EUK5|Q6EUK5_ORYSJOs02g0234500proteinOS=Oryzasativasubsp.japonicaOX=39947GN=Os02g0234500PE=2SV=1;tr|A0A0N7KEZ7|A0A0N7KEZ7_ORYSJOs02g0234500protein(Fragment)OS=Oryzasativasubsp.japonicaOX=39947GN=Os02g0234500PE=4SV=1;tr|Q6EUK4|Q6EUK4_ORYSJPutativeUOS1OS=Oryzasativasubsp.japonicaOX=39947GN=OJ1145_E05.7-2PE=4SV=1;tr|A0A0P0VGU2|A0A0P0VGU2_ORYSJOs02g0234500protein(Fragment)OS=Oryzasativasubsp.japo…	tr|Q6EUK5|Q6EUK5_ORYSJOs02g0234500proteinOS=Oryzasativasubsp.japonicaOX=39947GN=Os02g0234500PE=2SV=1;tr|A0A0N7KEZ7|A0A0N7KEZ7_ORYSJOs02g0234500protein(Fragment)OS=Oryzasativasubsp.japonicaOX=39947GN=Os02g0234500PE=4SV=1;tr|Q6EUK4|Q6EUK4_ORYSJPutativeUOS1OS=Oryzasativasubsp.japonicaOX=39947GN=OJ1145_E05.7-2PE=4SV=1	4	6	6	11.8	11.8	63.848	587	48.182	158350	223050	11.8	698650000	20				1706	196		300
sp|Q0JHF8|F16P2_ORYSJFructose-1,6-bisphosphatase,cytosolicOS=Oryzasativasubsp.japonicaOX=39947GN=CFBP1PE=1SV=2;tr|B9EUU5|B9EUU5_ORYSJUncharacterizedproteinOS=Oryzasativasubsp.japonicaOX=39947GN=OsJ_04198PE=3SV=1;tr|B9FPT4|B9FPT4_ORYSJUncharacterizedproteinOS=Oryzasativasubsp.japonicaOX=39947GN=OsJ_18682PE=3SV=1;tr|A7J2C3|A7J2C3_ORYSJFructose-1,6-bisphosphatase2OS=Oryzasativasubsp.japonicaOX=39947…	sp|Q0JHF8|F16P2_ORYSJFructose-1,6-bisphosphatase,cytosolicOS=Oryzasativasubsp.japonicaOX=39947GN=CFBP1PE=1SV=2;tr|B9EUU5|B9EUU5_ORYSJUncharacterizedproteinOS=Oryzasativasubsp.japonicaOX=39947GN=OsJ_04198PE=3SV=1	6	11	11	32.7	32.7	37.035	339	89.898	155840	369530	32.7	2998400000	32				215		83		251
tr|Q9AS12|Q9AS12_ORYSJPeroxidaseOS=Oryzasativasubsp.japonicaOX=39947GN=prx16PE=3SV=1;tr|Q8GVG0|Q8GVG0_ORYSJPeroxidaseOS=Oryzasativasubsp.japonicaOX=39947GN=OJ1340_C08.125PE=2SV=1;tr|A0A0P0X9S3|A0A0P0X9S3_ORYSJPeroxidase(Fragment)OS=Oryzasativasubsp.japonicaOX=39947GN=Os07g0639000PE=3SV=1	tr|Q9AS12|Q9AS12_ORYSJPeroxidaseOS=Oryzasativasubsp.japonicaOX=39947GN=prx16PE=3SV=1	3	9	6	25.9	18.2	37.21	351	38.479	154760	119770	25.9	717440000	18				2062		386		304
tr|Q10HT7|Q10HT7_ORYSJ60SribosomalproteinL13OS=Oryzasativasubsp.japonicaOX=39947GN=LOC_Os03g37970PE=3SV=1;tr|Q9LWS2|Q9LWS2_ORYSJ60SribosomalproteinL13OS=Oryzasativasubsp.japonicaOX=39947GN=Os06g0115500PE=2SV=1;tr|Q7XJB4|Q7XJB4_ORYSJ60SribosomalproteinL13OS=Oryzasativasubsp.japonicaOX=39947GN=Os03g0576700PE=2SV=1;tr|Q8VX00|Q8VX00_ORYSJ60SribosomalproteinL13OS=Oryzasativasubsp.japonicaOX=39947GN=bb…	tr|Q10HT7|Q10HT7_ORYSJ60SribosomalproteinL13OS=Oryzasativasubsp.japonicaOX=39947GN=LOC_Os03g37970PE=3SV=1;tr|Q9LWS2|Q9LWS2_ORYSJ60SribosomalproteinL13OS=Oryzasativasubsp.japonicaOX=39947GN=Os06g0115500PE=2SV=1;tr|Q7XJB4|Q7XJB4_ORYSJ60SribosomalproteinL13OS=Oryzasativasubsp.japonicaOX=39947GN=Os03g0576700PE=2SV=1;tr|Q8VX00|Q8VX00_ORYSJ60SribosomalproteinL13OS=Oryzasativasubsp.japonicaOX=39947GN=bb…	4	3	3	13.8	13.8	22.541	196	29.675	153630	151200	13.8	3807900000	21				1438
tr|Q6Z4E4|Q6Z4E4_ORYSJMethylmalonatesemi-aldehydedehydrogenaseOS=Oryzasativasubsp.japonicaOX=39947GN=Os07g0188800PE=2SV=1;tr|B9FVX6|B9FVX6_ORYSJUncharacterizedproteinOS=Oryzasativasubsp.japonicaOX=39947GN=OsJ_23385PE=4SV=1;tr|A0A0P0X3Y0|A0A0P0X3Y0_ORYSJOs07g0188800protein(Fragment)OS=Oryzasativasubsp.japonicaOX=39947GN=Os07g0188800PE=4SV=1	tr|Q6Z4E4|Q6Z4E4_ORYSJMethylmalonatesemi-aldehydedehydrogenaseOS=Oryzasativasubsp.japonicaOX=39947GN=Os07g0188800PE=2SV=1;tr|B9FVX6|B9FVX6_ORYSJUncharacterizedproteinOS=Oryzasativasubsp.japonicaOX=39947GN=OsJ_23385PE=4SV=1;tr|A0A0P0X3Y0|A0A0P0X3Y0_ORYSJOs07g0188800protein(Fragment)OS=Oryzasativasubsp.japonicaOX=39947GN=Os07g0188800PE=4SV=1	3	11	2	24.2	3.9	57.246	534	88.608	152830	151500	24.2	1571200000	22				1218	148;149	234	378;446	529
tr|Q9AY51|Q9AY51_ORYSJPutativepeptidemethioninesulfoxidereductaseOS=Oryzasativasubsp.japonicaOX=39947GN=OSJNBa0027P10.3PE=3SV=1;sp|Q336R9|MSRA4_ORYSJPeptidemethioninesulfoxidereductaseA4,chloroplasticOS=Oryzasativasubsp.japonicaOX=39947GN=MSRA4PE=2SV=2;tr|B9G712|B9G712_ORYSJUncharacterizedproteinOS=Oryzasativasubsp.japonicaOX=39947GN=OsJ_32480PE=3SV=1	tr|Q9AY51|Q9AY51_ORYSJPutativepeptidemethioninesulfoxidereductaseOS=Oryzasativasubsp.japonicaOX=39947GN=OSJNBa0027P10.3PE=3SV=1;sp|Q336R9|MSRA4_ORYSJPeptidemethioninesulfoxidereductaseA4,chloroplasticOS=Oryzasativasubsp.japonicaOX=39947GN=MSRA4PE=2SV=2;tr|B9G712|B9G712_ORYSJUncharacterizedproteinOS=Oryzasativasubsp.japonicaOX=39947GN=OsJ_32480PE=3SV=1	3	5	5	25.9	25.9	22.797	205	37.884	151100	225530	25.9	1118700000	19				274
tr|Q5TKJ2|Q5TKJ2_ORYSJOs05g0429400proteinOS=Oryzasativasubsp.japonicaOX=39947GN=Os05g0429400PE=4SV=1;tr|B9FPQ9|B9FPQ9_ORYSJUncharacterizedproteinOS=Oryzasativasubsp.japonicaOX=39947GN=OsJ_18629PE=4SV=1;tr|A3A041|A3A041_ORYSJUncharacterizedproteinOS=Oryzasativasubsp.japonicaOX=39947GN=OsJ_04261PE=4SV=1	tr|Q5TKJ2|Q5TKJ2_ORYSJOs05g0429400proteinOS=Oryzasativasubsp.japonicaOX=39947GN=Os05g0429400PE=4SV=1;tr|B9FPQ9|B9FPQ9_ORYSJUncharacterizedproteinOS=Oryzasativasubsp.japonicaOX=39947GN=OsJ_18629PE=4SV=1	3	6	5	10.3	9.1	63.947	585	39.382	150680	125730	10.3	464940000	14				1581		281		424
tr|Q7XIJ9|Q7XIJ9_ORYSJOs07g0565600proteinOS=Oryzasativasubsp.japonicaOX=39947GN=OJ1773_H01.112-2PE=4SV=1;tr|Q7XIK0|Q7XIK0_ORYSJOs07g0565600proteinOS=Oryzasativasubsp.japonicaOX=39947GN=OJ1773_H01.112-1PE=4SV=1	tr|Q7XIJ9|Q7XIJ9_ORYSJOs07g0565600proteinOS=Oryzasativasubsp.japonicaOX=39947GN=OJ1773_H01.112-2PE=4SV=1;tr|Q7XIK0|Q7XIK0_ORYSJOs07g0565600proteinOS=Oryzasativasubsp.japonicaOX=39947GN=OJ1773_H01.112-1PE=4SV=1	2	8	8	19	19	46.09	432	60.766	150060	204480	19	741760000	30				1911
tr|A3ADX8|A3ADX8_ORYSJUncharacterizedproteinOS=Oryzasativasubsp.japonicaOX=39947GN=OsJ_09341PE=3SV=1;tr|Q9AV77|Q9AV77_ORYSJ60SribosomalproteinL17OS=Oryzasativasubsp.japonicaOX=39947GN=OSJNBa0006L06.7PE=2SV=1;tr|A0A0N7KGJ7|A0A0N7KGJ7_ORYSJOs03g0139100protein(Fragment)OS=Oryzasativasubsp.japonicaOX=39947GN=Os03g0139100PE=3SV=1;tr|A0A0P0VRI0|A0A0P0VRI0_ORYSJOs02g0814700protein(Fragment)OS=Oryzasativ…	tr|A3ADX8|A3ADX8_ORYSJUncharacterizedproteinOS=Oryzasativasubsp.japonicaOX=39947GN=OsJ_09341PE=3SV=1;tr|Q9AV77|Q9AV77_ORYSJ60SribosomalproteinL17OS=Oryzasativasubsp.japonicaOX=39947GN=OSJNBa0006L06.7PE=2SV=1;tr|A0A0N7KGJ7|A0A0N7KGJ7_ORYSJOs03g0139100protein(Fragment)OS=Oryzasativasubsp.japonicaOX=39947GN=Os03g0139100PE=3SV=1;tr|A0A0P0VRI0|A0A0P0VRI0_ORYSJOs02g0814700protein(Fragment)OS=Oryzasativ…	5	4	4	28.7	28.7	13.125	122	24.587	149740	117930	28.7	1741300000	19				577	88	161	119	59
tr|B9FSC3|B9FSC3_ORYSJOs06g0232200proteinOS=Oryzasativasubsp.japonicaOX=39947GN=Os06g0232200PE=3SV=1;tr|Q0DDD3|Q0DDD3_ORYSJOs06g0232200proteinOS=Oryzasativasubsp.japonicaOX=39947GN=Os06g0232200PE=3SV=2;tr|Q67UL5|Q67UL5_ORYSJPutativefructokinaseOS=Oryzasativasubsp.japonicaOX=39947GN=P0479H10.9PE=3SV=1	tr|B9FSC3|B9FSC3_ORYSJOs06g0232200proteinOS=Oryzasativasubsp.japonicaOX=39947GN=Os06g0232200PE=3SV=1;tr|Q0DDD3|Q0DDD3_ORYSJOs06g0232200proteinOS=Oryzasativasubsp.japonicaOX=39947GN=Os06g0232200PE=3SV=2;tr|Q67UL5|Q67UL5_ORYSJPutativefructokinaseOS=Oryzasativasubsp.japonicaOX=39947GN=P0479H10.9PE=3SV=1	3	9	8	25.9	23.7	42.249	397	75.819	147000	224390	25.9	1137600000	26				1189	141		148
tr|Q84P62|Q84P62_ORYSJOSJNBa0087O24.10proteinOS=Oryzasativasubsp.japonicaOX=39947GN=Os04g0665800PE=2SV=1;tr|B9FD63|B9FD63_ORYSJUncharacterizedproteinOS=Oryzasativasubsp.japonicaOX=39947GN=OsJ_16535PE=4SV=1;tr|B7F0E5|B7F0E5_ORYSJcDNAclone:002-130-C06,fullinsertsequenceOS=Oryzasativasubsp.japonicaOX=39947PE=2SV=1;tr|A0A0P0WGB3|A0A0P0WGB3_ORYSJOs04g0665800proteinOS=Oryzasativasubsp.japonicaOX=39947G…	tr|Q84P62|Q84P62_ORYSJOSJNBa0087O24.10proteinOS=Oryzasativasubsp.japonicaOX=39947GN=Os04g0665800PE=2SV=1;tr|B9FD63|B9FD63_ORYSJUncharacterizedproteinOS=Oryzasativasubsp.japonicaOX=39947GN=OsJ_16535PE=4SV=1;tr|B7F0E5|B7F0E5_ORYSJcDNAclone:002-130-C06,fullinsertsequenceOS=Oryzasativasubsp.japonicaOX=39947PE=2SV=1	4	6	6	19.9	19.9	32.758	301	39.811	146310	111300	19.9	439950000	11				1964
tr|Q84PB5|Q84PB5_ORYSJOs07g0148900proteinOS=Oryzasativasubsp.japonicaOX=39947GN=Os07g0148900PE=2SV=1	tr|Q84PB5|Q84PB5_ORYSJOs07g0148900proteinOS=Oryzasativasubsp.japonicaOX=39947GN=Os07g0148900PE=2SV=1	1	2	2	14.3	14.3	13.828	133	13.937	145320	160540	14.3	7003400000	20				1968	227		75
tr|Q84VE1|Q84VE1_ORYSJAdenosylhomocysteinaseOS=Oryzasativasubsp.japonicaOX=39947GN=OsJ_33804PE=2SV=1;tr|Q0ISV7|Q0ISV7_ORYSJAdenosylhomocysteinase(Fragment)OS=Oryzasativasubsp.japonicaOX=39947GN=Os11g0455500PE=3SV=2;tr|A0A0P0Y1Y5|A0A0P0Y1Y5_ORYSJAdenosylhomocysteinase(Fragment)OS=Oryzasativasubsp.japonicaOX=39947GN=Os11g0455500PE=3SV=1;tr|H2KW56|H2KW56_ORYSJAdenosylhomocysteinaseOS=Oryzasativasubs…	tr|Q84VE1|Q84VE1_ORYSJAdenosylhomocysteinaseOS=Oryzasativasubsp.japonicaOX=39947GN=OsJ_33804PE=2SV=1;tr|Q0ISV7|Q0ISV7_ORYSJAdenosylhomocysteinase(Fragment)OS=Oryzasativasubsp.japonicaOX=39947GN=Os11g0455500PE=3SV=2;tr|A0A0P0Y1Y5|A0A0P0Y1Y5_ORYSJAdenosylhomocysteinase(Fragment)OS=Oryzasativasubsp.japonicaOX=39947GN=Os11g0455500PE=3SV=1;tr|H2KW56|H2KW56_ORYSJAdenosylhomocysteinaseOS=Oryzasativasubs…	6	7	7	13.6	13.6	53.21	485	47.404	145240	256020	13.6	697400000	18				787
tr|B9G280|B9G280_ORYSJUncharacterizedproteinOS=Oryzasativasubsp.japonicaOX=39947GN=OsJ_28458PE=4SV=1;sp|Q6K439|PAP2_ORYSJProbableplastid-lipid-associatedprotein2,chloroplasticOS=Oryzasativasubsp.japonicaOX=39947GN=PAP2PE=2SV=1;tr|Q0J3C0|Q0J3C0_ORYSJOs09g0133600protein(Fragment)OS=Oryzasativasubsp.japonicaOX=39947GN=Os09g0133600PE=4SV=2	tr|B9G280|B9G280_ORYSJUncharacterizedproteinOS=Oryzasativasubsp.japonicaOX=39947GN=OsJ_28458PE=4SV=1;sp|Q6K439|PAP2_ORYSJProbableplastid-lipid-associatedprotein2,chloroplasticOS=Oryzasativasubsp.japonicaOX=39947GN=PAP2PE=2SV=1;tr|Q0J3C0|Q0J3C0_ORYSJOs09g0133600protein(Fragment)OS=Oryzasativasubsp.japonicaOX=39947GN=Os09g0133600PE=4SV=2	3	6	6	21.9	21.9	34.492	319	53.201	145110	156420	21.9	1976500000	19				372	69;70		144;260
sp|Q10N21|APX1_ORYSJL-ascorbateperoxidase1,cytosolicOS=Oryzasativasubsp.japonicaOX=39947GN=APX1PE=1SV=1	sp|Q10N21|APX1_ORYSJL-ascorbateperoxidase1,cytosolicOS=Oryzasativasubsp.japonicaOX=39947GN=APX1PE=1SV=1	1	9	7	39.6	32	27.155	250	75.234	144900	138830	39.6	1326900000	17				245
tr|Q9LHX5|Q9LHX5_ORYSJCarboxypeptidaseOS=Oryzasativasubsp.japonicaOX=39947GN=Os01g0215100PE=3SV=1;tr|Q75HY2|Q75HY2_ORYSJCarboxypeptidaseOS=Oryzasativasubsp.japonicaOX=39947GN=Os05g0582800PE=2SV=1;tr|A0A0P0UZR3|A0A0P0UZR3_ORYSJOs01g0215100proteinOS=Oryzasativasubsp.japonicaOX=39947GN=Os01g0215100PE=3SV=1;tr|A0A0P0WXW0|A0A0P0WXW0_ORYSJOs06g0561100proteinOS=Oryzasativasubsp.japonicaOX=39947GN=Os06g0…	tr|Q9LHX5|Q9LHX5_ORYSJCarboxypeptidaseOS=Oryzasativasubsp.japonicaOX=39947GN=Os01g0215100PE=3SV=1;tr|Q75HY2|Q75HY2_ORYSJCarboxypeptidaseOS=Oryzasativasubsp.japonicaOX=39947GN=Os05g0582800PE=2SV=1;tr|A0A0P0UZR3|A0A0P0UZR3_ORYSJOs01g0215100proteinOS=Oryzasativasubsp.japonicaOX=39947GN=Os01g0215100PE=3SV=1;tr|A0A0P0WXW0|A0A0P0WXW0_ORYSJOs06g0561100proteinOS=Oryzasativasubsp.japonicaOX=39947GN=Os06g0…	5	5	5	11	11	46.254	429	39.171	144560	178750	11	1799300000	18				1849
tr|Q0JDZ7|Q0JDZ7_ORYSJ40SribosomalproteinS8OS=Oryzasativasubsp.japonicaOX=39947GN=Os04g0349500PE=2SV=1	tr|Q0JDZ7|Q0JDZ7_ORYSJ40SribosomalproteinS8OS=Oryzasativasubsp.japonicaOX=39947GN=Os04g0349500PE=2SV=1	1	5	1	25.8	6.3	24.928	221	48.335	144520	159950	25.8	1391700000	20				1408		58		208
sp|Q6ESF0|GL24_ORYSJGermin-likeprotein2-4OS=Oryzasativasubsp.japonicaOX=39947GN=Os02g0532500PE=2SV=1	sp|Q6ESF0|GL24_ORYSJGermin-likeprotein2-4OS=Oryzasativasubsp.japonicaOX=39947GN=Os02g0532500PE=2SV=1	1	5	5	24	24	24.318	229	47.757	144170	78512	24	981420000	16				357		127		153
tr|Q6YXY5|Q6YXY5_ORYSJPutative50SribosomalproteinL3OS=Oryzasativasubsp.japonicaOX=39947GN=OSJNBa0026E05.4PE=3SV=1;tr|Q0E446|Q0E446_ORYSJOs02g0137200protein(Fragment)OS=Oryzasativasubsp.japonicaOX=39947GN=Os02g0137200PE=3SV=1;tr|B1NEV5|B1NEV5_ORYSJPutative50SribosomalproteinL3(Fragment)OS=Oryzasativasubsp.japonicaOX=39947PE=2SV=1;tr|A3A2Y2|A3A2Y2_ORYSJOs02g0137200proteinOS=Oryzasativasubsp.japonic…	tr|Q6YXY5|Q6YXY5_ORYSJPutative50SribosomalproteinL3OS=Oryzasativasubsp.japonicaOX=39947GN=OSJNBa0026E05.4PE=3SV=1;tr|Q0E446|Q0E446_ORYSJOs02g0137200protein(Fragment)OS=Oryzasativasubsp.japonicaOX=39947GN=Os02g0137200PE=3SV=1;tr|B1NEV5|B1NEV5_ORYSJPutative50SribosomalproteinL3(Fragment)OS=Oryzasativasubsp.japonicaOX=39947PE=2SV=1	4	5	5	28.4	28.4	23.025	215	55.19	143070	161460	28.4	668490000	16				1372
sp|Q9LGH8|H2B8_ORYSJHistoneH2B.8OS=Oryzasativasubsp.japonicaOX=39947GN=H2B.8PE=3SV=1;tr|B9A1G8|B9A1G8_ORYSJHistoneH2BOS=Oryzasativasubsp.japonicaOX=39947GN=NBSt1PE=3SV=1;tr|B9A1G6|B9A1G6_ORYSJHistoneH2BOS=Oryzasativasubsp.japonicaOX=39947PE=3SV=1;sp|Q9LGI2|H2B10_ORYSJHistoneH2B.10OS=Oryzasativasubsp.japonicaOX=39947GN=H2B.10PE=3SV=1;sp|Q94JJ7|H2B3_ORYSJHistoneH2B.3OS=Oryzasativasubsp.japonicaOX=3…	sp|Q9LGH8|H2B8_ORYSJHistoneH2B.8OS=Oryzasativasubsp.japonicaOX=39947GN=H2B.8PE=3SV=1;tr|B9A1G8|B9A1G8_ORYSJHistoneH2BOS=Oryzasativasubsp.japonicaOX=39947GN=NBSt1PE=3SV=1;tr|B9A1G6|B9A1G6_ORYSJHistoneH2BOS=Oryzasativasubsp.japonicaOX=39947PE=3SV=1;sp|Q9LGI2|H2B10_ORYSJHistoneH2B.10OS=Oryzasativasubsp.japonicaOX=39947GN=H2B.10PE=3SV=1;sp|Q94JJ7|H2B3_ORYSJHistoneH2B.3OS=Oryzasativasubsp.japonicaOX=3…	16	4	1	22.2	4.6	16.488	153	25.372	140270	178570	22.2	10586000000	18				547
sp|Q6ZJJ1|APX4_ORYSJProbableL-ascorbateperoxidase4,peroxisomalOS=Oryzasativasubsp.japonicaOX=39947GN=APX4PE=2SV=1;tr|A2ZQE5|A2ZQE5_ORYSJUncharacterizedproteinOS=Oryzasativasubsp.japonicaOX=39947GN=OsJ_00785PE=3SV=1;tr|B9G4T2|B9G4T2_ORYSJUncharacterizedproteinOS=Oryzasativasubsp.japonicaOX=39947GN=OsJ_30160PE=3SV=1;tr|A3BVI0|A3BVI0_ORYSJUncharacterizedproteinOS=Oryzasativasubsp.japonicaOX=39947GN=…	sp|Q6ZJJ1|APX4_ORYSJProbableL-ascorbateperoxidase4,peroxisomalOS=Oryzasativasubsp.japonicaOX=39947GN=APX4PE=2SV=1;tr|A2ZQE5|A2ZQE5_ORYSJUncharacterizedproteinOS=Oryzasativasubsp.japonicaOX=39947GN=OsJ_00785PE=3SV=1	4	9	9	33.3	33.3	31.738	291	67.999	139790	196870	33.3	2381000000	20				425
tr|B9F848|B9F848_ORYSJUncharacterizedproteinOS=Oryzasativasubsp.japonicaOX=39947GN=OsJ_10622PE=4SV=1;tr|Q0DSD6|Q0DSD6_ORYSJOs03g0315800protein(Fragment)OS=Oryzasativasubsp.japonicaOX=39947GN=Os03g0315800PE=4SV=1;tr|Q10MB2|Q10MB2_ORYSJ30SribosomalproteinS1,chloroplast,putative,expressedOS=Oryzasativasubsp.japonicaOX=39947GN=LOC_Os03g20100PE=4SV=1;tr|Q10MB3|Q10MB3_ORYSJ30SribosomalproteinS1,chlorop…	tr|B9F848|B9F848_ORYSJUncharacterizedproteinOS=Oryzasativasubsp.japonicaOX=39947GN=OsJ_10622PE=4SV=1;tr|Q0DSD6|Q0DSD6_ORYSJOs03g0315800protein(Fragment)OS=Oryzasativasubsp.japonicaOX=39947GN=Os03g0315800PE=4SV=1;tr|Q10MB2|Q10MB2_ORYSJ30SribosomalproteinS1,chloroplast,putative,expressedOS=Oryzasativasubsp.japonicaOX=39947GN=LOC_Os03g20100PE=4SV=1;tr|Q10MB3|Q10MB3_ORYSJ30SribosomalproteinS1,chlorop…	5	10	10	28	28	41.166	382	71.408	139770	180520	28	788890000	20				1095
tr|Q75M32|Q75M32_ORYSJPeptidyl-prolylcis-transisomeraseOS=Oryzasativasubsp.japonicaOX=39947GN=Os05g0103200PE=2SV=1	tr|Q75M32|Q75M32_ORYSJPeptidyl-prolylcis-transisomeraseOS=Oryzasativasubsp.japonicaOX=39947GN=Os05g0103200PE=2SV=1	1	8	8	26	26	26.59	250	51.847	139000	160210	26	653450000	14				1867	212	344;345	153	143;218
tr|Q8H588|Q8H588_ORYSJOs07g0173700proteinOS=Oryzasativasubsp.japonicaOX=39947GN=OJ1656_E11.108PE=3SV=1;tr|Q8H590|Q8H590_ORYSJ40SribosomalproteinS18,putative,expressedOS=Oryzasativasubsp.japonicaOX=39947GN=OJ1656_E11.104PE=2SV=1;tr|A3ANK5|A3ANK5_ORYSJUncharacterizedproteinOS=Oryzasativasubsp.japonicaOX=39947GN=OsJ_12934PE=3SV=1	tr|Q8H588|Q8H588_ORYSJOs07g0173700proteinOS=Oryzasativasubsp.japonicaOX=39947GN=OJ1656_E11.108PE=3SV=1;tr|Q8H590|Q8H590_ORYSJ40SribosomalproteinS18,putative,expressedOS=Oryzasativasubsp.japonicaOX=39947GN=OJ1656_E11.104PE=2SV=1;tr|A3ANK5|A3ANK5_ORYSJUncharacterizedproteinOS=Oryzasativasubsp.japonicaOX=39947GN=OsJ_12934PE=3SV=1	3	3	3	17.6	17.6	17.292	148	22.674	138270	113150	17.6	1410800000	14				873		198		64
tr|Q9AUW3|Q9AUW3_ORYSJEukaryotictranslationinitiationfactor5AOS=Oryzasativasubsp.japonicaOX=39947GN=LOC_Os03g55150PE=2SV=1;tr|Q10CJ3|Q10CJ3_ORYSJEukaryotictranslationinitiationfactor5AOS=Oryzasativasubsp.japonicaOX=39947GN=LOC_Os03g55150PE=3SV=1;tr|B9F5T2|B9F5T2_ORYSJUncharacterizedproteinOS=Oryzasativasubsp.japonicaOX=39947GN=OsJ_12660PE=4SV=1;tr|Q10CJ2|Q10CJ2_ORYSJEukaryotictranslationinitiatio…	tr|Q9AUW3|Q9AUW3_ORYSJEukaryotictranslationinitiationfactor5AOS=Oryzasativasubsp.japonicaOX=39947GN=LOC_Os03g55150PE=2SV=1;tr|Q10CJ3|Q10CJ3_ORYSJEukaryotictranslationinitiationfactor5AOS=Oryzasativasubsp.japonicaOX=39947GN=LOC_Os03g55150PE=3SV=1;tr|B9F5T2|B9F5T2_ORYSJUncharacterizedproteinOS=Oryzasativasubsp.japonicaOX=39947GN=OsJ_12660PE=4SV=1;tr|Q10CJ2|Q10CJ2_ORYSJEukaryotictranslationinitiatio…	9	3	3	18.6	18.6	17.545	161	18.696	138200	138540	18.6	1925500000	12				1074
sp|A3BLC3|RRFC_ORYSJRibosome-recyclingfactor,chloroplasticOS=Oryzasativasubsp.japonicaOX=39947GN=Os07g0570700PE=2SV=2	sp|A3BLC3|RRFC_ORYSJRibosome-recyclingfactor,chloroplasticOS=Oryzasativasubsp.japonicaOX=39947GN=Os07g0570700PE=2SV=2	1	6	6	24.1	24.1	29.652	266	44.584	138180	112420	24.1	1261700000	15				33	5		103
tr|Q5VPR6|Q5VPR6_ORYSJOs06g0118700proteinOS=Oryzasativasubsp.japonicaOX=39947GN=Os06g0118700PE=2SV=1;tr|A3B7T5|A3B7T5_ORYSJUncharacterizedproteinOS=Oryzasativasubsp.japonicaOX=39947GN=OsJ_19915PE=4SV=1;tr|A3B7T6|A3B7T6_ORYSJUncharacterizedproteinOS=Oryzasativasubsp.japonicaOX=39947GN=OsJ_19916PE=3SV=1;tr|Q5VPQ6|Q5VPQ6_ORYSJOs06g0119600proteinOS=Oryzasativasubsp.japonicaOX=39947GN=Os06g0119600PE=2…	tr|Q5VPR6|Q5VPR6_ORYSJOs06g0118700proteinOS=Oryzasativasubsp.japonicaOX=39947GN=Os06g0118700PE=2SV=1	5	8	8	16	16	52.186	494	56.017	137400	191610	16	883820000	23				1600		285		402
tr|Q6H4L2|Q6H4L2_ORYSJElongationfactor2OS=Oryzasativasubsp.japonicaOX=39947GN=Os02g0519900PE=2SV=1;tr|Q7XTK1|Q7XTK1_ORYSJElongationfactorOS=Oryzasativasubsp.japonicaOX=39947GN=Os04g0118400PE=2SV=2;tr|A0A0P0W6A1|A0A0P0W6A1_ORYSJOs04g0118400protein(Fragment)OS=Oryzasativasubsp.japonicaOX=39947GN=Os04g0118400PE=4SV=1;tr|A0A0P0VJL8|A0A0P0VJL8_ORYSJOs02g0519900protein(Fragment)OS=Oryzasativasubsp.japo…	tr|Q6H4L2|Q6H4L2_ORYSJElongationfactor2OS=Oryzasativasubsp.japonicaOX=39947GN=Os02g0519900PE=2SV=1;tr|Q7XTK1|Q7XTK1_ORYSJElongationfactorOS=Oryzasativasubsp.japonicaOX=39947GN=Os04g0118400PE=2SV=2;tr|A0A0P0W6A1|A0A0P0W6A1_ORYSJOs04g0118400protein(Fragment)OS=Oryzasativasubsp.japonicaOX=39947GN=Os04g0118400PE=4SV=1;tr|A0A0P0VJL8|A0A0P0VJL8_ORYSJOs02g0519900protein(Fragment)OS=Oryzasativasubsp.japo…	11	12	12	12.9	12.9	94.02	843	78.027	137100	232440	12.9	2549500000	19				1718		306		436
tr|Q8H903|Q8H903_ORYSJ60kDachaperoninOS=Oryzasativasubsp.japonicaOX=39947GN=Os10g0462900PE=2SV=1;tr|Q7G2N7|Q7G2N7_ORYSJChaperoninCPN60-1,mitochondrial,putative,expressedOS=Oryzasativasubsp.japonicaOX=39947GN=LOC_Os10g32550PE=3SV=1;tr|Q10RW9|Q10RW9_ORYSJChaperoninOS=Oryzasativasubsp.japonicaOX=39947GN=Os03g0143400PE=2SV=1	tr|Q8H903|Q8H903_ORYSJ60kDachaperoninOS=Oryzasativasubsp.japonicaOX=39947GN=Os10g0462900PE=2SV=1;tr|Q7G2N7|Q7G2N7_ORYSJChaperoninCPN60-1,mitochondrial,putative,expressedOS=Oryzasativasubsp.japonicaOX=39947GN=LOC_Os10g32550PE=3SV=1;tr|Q10RW9|Q10RW9_ORYSJChaperoninOS=Oryzasativasubsp.japonicaOX=39947GN=Os03g0143400PE=2SV=1	3	10	9	18.8	17.2	60.849	574	72.443	136890	196560	18.8	749060000	18				1883
tr|A0A0N7KGD8|A0A0N7KGD8_ORYSJOs02g0830100proteinOS=Oryzasativasubsp.japonicaOX=39947GN=Os02g0830100PE=3SV=1;tr|Q6K9T1|Q6K9T1_ORYSJOligopeptidaseA-likeOS=Oryzasativasubsp.japonicaOX=39947GN=Os02g0830100PE=2SV=1;tr|B9F4N9|B9F4N9_ORYSJUncharacterizedproteinOS=Oryzasativasubsp.japonicaOX=39947GN=OsJ_08986PE=3SV=1;tr|A0A0P0VRN6|A0A0P0VRN6_ORYSJOs02g0830100protein(Fragment)OS=Oryzasativasubsp.japonica…	tr|A0A0N7KGD8|A0A0N7KGD8_ORYSJOs02g0830100proteinOS=Oryzasativasubsp.japonicaOX=39947GN=Os02g0830100PE=3SV=1;tr|Q6K9T1|Q6K9T1_ORYSJOligopeptidaseA-likeOS=Oryzasativasubsp.japonicaOX=39947GN=Os02g0830100PE=2SV=1;tr|B9F4N9|B9F4N9_ORYSJUncharacterizedproteinOS=Oryzasativasubsp.japonicaOX=39947GN=OsJ_08986PE=3SV=1;tr|A0A0P0VRN6|A0A0P0VRN6_ORYSJOs02g0830100protein(Fragment)OS=Oryzasativasubsp.japonica…	6	9	9	14.6	14.6	78.594	698	61.181	136550	238590	14.6	518620000	22				576		160		287
tr|B9FPI2|B9FPI2_ORYSJUncharacterizedproteinOS=Oryzasativasubsp.japonicaOX=39947GN=OsJ_18480PE=4SV=1;sp|Q6ATY4|U603_ORYSJUPF0603proteinOs05g0401100,chloroplasticOS=Oryzasativasubsp.japonicaOX=39947GN=Os05g0401100PE=3SV=1	tr|B9FPI2|B9FPI2_ORYSJUncharacterizedproteinOS=Oryzasativasubsp.japonicaOX=39947GN=OsJ_18480PE=4SV=1;sp|Q6ATY4|U603_ORYSJUPF0603proteinOs05g0401100,chloroplasticOS=Oryzasativasubsp.japonicaOX=39947GN=Os05g0401100PE=3SV=1	2	5	5	17.2	17.2	30.328	285	44.129	135390	176620	17.2	656850000	18				345
tr|E9KIS3|E9KIS3_ORYSJRibosomalproteinS7OS=Oryzasativasubsp.japonicaOX=39947GN=rps7PE=4SV=1;tr|Q8S6H6|Q8S6H6_ORYSJRibosomalproteinS7OS=Oryzasativasubsp.japonicaOX=39947GN=OSJNBb0075K12.10PE=3SV=1;tr|Q6YTM6|Q6YTM6_ORYSJ30SribosomalproteinS7,chloroplasticOS=Oryzasativasubsp.japonicaOX=39947GN=rps7PE=3SV=1;tr|A0A0N9E0L8|A0A0N9E0L8_ORYSJ30SribosomalproteinS7,chloroplasticOS=Oryzasativaaromaticsubgrou…	tr|E9KIS3|E9KIS3_ORYSJRibosomalproteinS7OS=Oryzasativasubsp.japonicaOX=39947GN=rps7PE=4SV=1;tr|Q8S6H6|Q8S6H6_ORYSJRibosomalproteinS7OS=Oryzasativasubsp.japonicaOX=39947GN=OSJNBb0075K12.10PE=3SV=1;tr|Q6YTM6|Q6YTM6_ORYSJ30SribosomalproteinS7,chloroplasticOS=Oryzasativasubsp.japonicaOX=39947GN=rps7PE=3SV=1;tr|A0A0N9E0L8|A0A0N9E0L8_ORYSJ30SribosomalproteinS7,chloroplasticOS=Oryzasativaaromaticsubgrou…	9	5	5	34.1	34.1	14.842	132	35.956	134890	130560	34.1	622570000	18				85
tr|Q60E59|Q60E59_ORYSJRibosomalproteinOS=Oryzasativasubsp.japonicaOX=39947GN=Os05g0388500PE=2SV=1	tr|Q60E59|Q60E59_ORYSJRibosomalproteinOS=Oryzasativasubsp.japonicaOX=39947GN=Os05g0388500PE=2SV=1	1	7	7	19.8	19.8	38.78	359	48.675	134400	124000	19.8	869090000	16				1635
tr|Q94CM9|Q94CM9_ORYSJOs01g0348700proteinOS=Oryzasativasubsp.japonicaOX=39947GN=Os01g0348700PE=3SV=1;tr|Q0JBZ7|Q0JBZ7_ORYSJOs04g0501000proteinOS=Oryzasativasubsp.japonicaOX=39947GN=Os04g0501000PE=3SV=2;tr|Q7XT72|Q7XT72_ORYSJOSJNBa0029H02.21proteinOS=Oryzasativasubsp.japonicaOX=39947GN=OSJNBa0029H02.21PE=3SV=3;tr|B9FFY9|B9FFY9_ORYSJUncharacterizedproteinOS=Oryzasativasubsp.japonicaOX=39947GN=OsJ_1…	tr|Q94CM9|Q94CM9_ORYSJOs01g0348700proteinOS=Oryzasativasubsp.japonicaOX=39947GN=Os01g0348700PE=3SV=1;tr|Q0JBZ7|Q0JBZ7_ORYSJOs04g0501000proteinOS=Oryzasativasubsp.japonicaOX=39947GN=Os04g0501000PE=3SV=2;tr|Q7XT72|Q7XT72_ORYSJOSJNBa0029H02.21proteinOS=Oryzasativasubsp.japonicaOX=39947GN=OSJNBa0029H02.21PE=3SV=3;tr|B9FFY9|B9FFY9_ORYSJUncharacterizedproteinOS=Oryzasativasubsp.japonicaOX=39947GN=OsJ_1…	4	4	4	21.7	21.7	17.05	152	31.985	133700	92309	21.7	525780000	14				1400
tr|Q10RI6|Q10RI6_ORYSJExpressedproteinOS=Oryzasativasubsp.japonicaOX=39947GN=LOC_Os03g06230PE=2SV=1;tr|B9FBE8|B9FBE8_ORYSJUncharacterizedproteinOS=Oryzasativasubsp.japonicaOX=39947GN=OsJ_09474PE=4SV=1;tr|Q8H8C2|Q8H8C2_ORYSJUncharacterizedproteinOJ1134F05.7OS=Oryzasativasubsp.japonicaOX=39947GN=OJ1134F05.7PE=4SV=1	tr|Q10RI6|Q10RI6_ORYSJExpressedproteinOS=Oryzasativasubsp.japonicaOX=39947GN=LOC_Os03g06230PE=2SV=1;tr|B9FBE8|B9FBE8_ORYSJUncharacterizedproteinOS=Oryzasativasubsp.japonicaOX=39947GN=OsJ_09474PE=4SV=1;tr|Q8H8C2|Q8H8C2_ORYSJUncharacterizedproteinOJ1134F05.7OS=Oryzasativasubsp.japonicaOX=39947GN=OJ1134F05.7PE=4SV=1	3	10	10	30.4	30.4	38.135	359	74.794	132810	205680	30.4	1061400000	23				1113
tr|A0A0P0X7J0|A0A0P0X7J0_ORYSJOs07g0539400proteinOS=Oryzasativasubsp.japonicaOX=39947GN=Os07g0539400PE=3SV=1;tr|A3BKR0|A3BKR0_ORYSJOs07g0539400proteinOS=Oryzasativasubsp.japonicaOX=39947GN=Os07g0539400PE=3SV=1;tr|Q6YVU2|Q6YVU2_ORYSJPutativebeta-1,3-glucanaseOS=Oryzasativasubsp.japonicaOX=39947GN=P0696F12.37PE=3SV=1	tr|A0A0P0X7J0|A0A0P0X7J0_ORYSJOs07g0539400proteinOS=Oryzasativasubsp.japonicaOX=39947GN=Os07g0539400PE=3SV=1;tr|A3BKR0|A3BKR0_ORYSJOs07g0539400proteinOS=Oryzasativasubsp.japonicaOX=39947GN=Os07g0539400PE=3SV=1;tr|Q6YVU2|Q6YVU2_ORYSJPutativebeta-1,3-glucanaseOS=Oryzasativasubsp.japonicaOX=39947GN=P0696F12.37PE=3SV=1	3	7	7	14.2	14.2	56.165	521	52.954	132520	198200	14.2	825940000	19				736	102	182	277	99
tr|Q5ZCA9|Q5ZCA9_ORYSJPutativeBowmanBirktrypsininhibitorOS=Oryzasativasubsp.japonicaOX=39947GN=P0037C04.16PE=3SV=1;tr|E0X6V8|E0X6V8_ORYSJBowman-BiketypeproteinaseinhibitorAOS=Oryzasativasubsp.japonicaOX=39947PE=2SV=1;tr|A5HEI2|A5HEI2_ORYSJBowman-BirktypeproteinaseinhibitorAOS=Oryzasativasubsp.japonicaOX=39947GN=pinAPE=2SV=1;tr|A2ZNR4|A2ZNR4_ORYSJUncharacterizedproteinOS=Oryzasativasubsp.japonicaO…	tr|Q5ZCA9|Q5ZCA9_ORYSJPutativeBowmanBirktrypsininhibitorOS=Oryzasativasubsp.japonicaOX=39947GN=P0037C04.16PE=3SV=1;tr|E0X6V8|E0X6V8_ORYSJBowman-BiketypeproteinaseinhibitorAOS=Oryzasativasubsp.japonicaOX=39947PE=2SV=1;tr|A5HEI2|A5HEI2_ORYSJBowman-BirktypeproteinaseinhibitorAOS=Oryzasativasubsp.japonicaOX=39947GN=pinAPE=2SV=1;tr|A2ZNR4|A2ZNR4_ORYSJUncharacterizedproteinOS=Oryzasativasubsp.japonicaO…	4	2	2	8.9	8.9	27.2	246	27.676	132360	65030	8.9	1041000000	15				961
tr|Q7X6J0|Q7X6J0_ORYSJRNAbindingproteinRp120OS=Oryzasativasubsp.japonicaOX=39947PE=2SV=1;tr|Q6H547|Q6H547_ORYSJOs02g0523500proteinOS=Oryzasativasubsp.japonicaOX=39947GN=Os02g0523500PE=2SV=1;tr|A3A7H2|A3A7H2_ORYSJUncharacterizedproteinOS=Oryzasativasubsp.japonicaOX=39947GN=OsJ_06956PE=4SV=1;tr|A0A0N7KFE2|A0A0N7KFE2_ORYSJOs02g0523500protein(Fragment)OS=Oryzasativasubsp.japonicaOX=39947GN=Os02g05235…	tr|Q7X6J0|Q7X6J0_ORYSJRNAbindingproteinRp120OS=Oryzasativasubsp.japonicaOX=39947PE=2SV=1;tr|Q6H547|Q6H547_ORYSJOs02g0523500proteinOS=Oryzasativasubsp.japonicaOX=39947GN=Os02g0523500PE=2SV=1;tr|A3A7H2|A3A7H2_ORYSJUncharacterizedproteinOS=Oryzasativasubsp.japonicaOX=39947GN=OsJ_06956PE=4SV=1	5	10	10	9.6	9.6	108.13	986	70.143	131650	170670	9.6	391420000	18				851
tr|A0A0P0XVT5|A0A0P0XVT5_ORYSJAlpha-galactosidase(Fragment)OS=Oryzasativasubsp.japonicaOX=39947GN=Os10g0493600PE=3SV=1;tr|A0A0N7KS02|A0A0N7KS02_ORYSJAlpha-galactosidase(Fragment)OS=Oryzasativasubsp.japonicaOX=39947GN=Os10g0493600PE=3SV=1;sp|Q9FXT4|AGAL_ORYSJAlpha-galactosidaseOS=Oryzasativasubsp.japonicaOX=39947GN=Os10g0493600PE=1SV=1;tr|B9G6F0|B9G6F0_ORYSJAlpha-galactosidaseOS=Oryzasativasubsp.j…	tr|A0A0P0XVT5|A0A0P0XVT5_ORYSJAlpha-galactosidase(Fragment)OS=Oryzasativasubsp.japonicaOX=39947GN=Os10g0493600PE=3SV=1;tr|A0A0N7KS02|A0A0N7KS02_ORYSJAlpha-galactosidase(Fragment)OS=Oryzasativasubsp.japonicaOX=39947GN=Os10g0493600PE=3SV=1;sp|Q9FXT4|AGAL_ORYSJAlpha-galactosidaseOS=Oryzasativasubsp.japonicaOX=39947GN=Os10g0493600PE=1SV=1;tr|B9G6F0|B9G6F0_ORYSJAlpha-galactosidaseOS=Oryzasativasubsp.j…	5	6	5	19.5	16.8	40.874	369	56.692	131540	119750	19.5	744770000	12				544
tr|Q8S7H8|Q8S7H8_ORYSJOs03g0778100proteinOS=Oryzasativasubsp.japonicaOX=39947GN=OSJNBa0010I09.4PE=2SV=1;tr|Q0DN30|Q0DN30_ORYSJOs03g0778100proteinOS=Oryzasativasubsp.japonicaOX=39947GN=Os03g0778100PE=4SV=2	tr|Q8S7H8|Q8S7H8_ORYSJOs03g0778100proteinOS=Oryzasativasubsp.japonicaOX=39947GN=OSJNBa0010I09.4PE=2SV=1;tr|Q0DN30|Q0DN30_ORYSJOs03g0778100proteinOS=Oryzasativasubsp.japonicaOX=39947GN=Os03g0778100PE=4SV=2	2	4	4	18.6	18.6	24.766	236	28.38	130700	254440	18.6	2226200000	22				2032
tr|Q6Z6B5|Q6Z6B5_ORYSJOs02g0328300proteinOS=Oryzasativasubsp.japonicaOX=39947GN=Os02g0328300PE=2SV=1;tr|B9F5E4|B9F5E4_ORYSJUncharacterizedproteinOS=Oryzasativasubsp.japonicaOX=39947GN=OsJ_06514PE=4SV=1;tr|B9EZ92|B9EZ92_ORYSJUncharacterizedproteinOS=Oryzasativasubsp.japonicaOX=39947GN=OsJ_00173PE=4SV=1;tr|A0A0P0UXN1|A0A0P0UXN1_ORYSJOs01g0120600protein(Fragment)OS=Oryzasativasubsp.japonicaOX=39947G…	tr|Q6Z6B5|Q6Z6B5_ORYSJOs02g0328300proteinOS=Oryzasativasubsp.japonicaOX=39947GN=Os02g0328300PE=2SV=1;tr|B9F5E4|B9F5E4_ORYSJUncharacterizedproteinOS=Oryzasativasubsp.japonicaOX=39947GN=OsJ_06514PE=4SV=1	4	7	7	23	23	30.696	287	47.276	129800	131790	23	2150900000	15				1797		325		205
tr|Q53NM9|Q53NM9_ORYSJDnaK-typemolecularchaperonehsp70-riceOS=Oryzasativasubsp.japonicaOX=39947GN=Os11g0703900PE=3SV=1;tr|Q2QZ41|Q2QZ41_ORYSJHeatshockcognate70kDaprotein,putative,expressedOS=Oryzasativasubsp.japonicaOX=39947GN=LOC_Os11g47760PE=3SV=2;tr|A3CDZ7|A3CDZ7_ORYSJUncharacterizedproteinOS=Oryzasativasubsp.japonicaOX=39947GN=OsJ_34853PE=3SV=1;tr|H2KWK1|H2KWK1_ORYSJHeatshockcognate70kDaprote…	tr|Q53NM9|Q53NM9_ORYSJDnaK-typemolecularchaperonehsp70-riceOS=Oryzasativasubsp.japonicaOX=39947GN=Os11g0703900PE=3SV=1;tr|Q2QZ41|Q2QZ41_ORYSJHeatshockcognate70kDaprotein,putative,expressedOS=Oryzasativasubsp.japonicaOX=39947GN=LOC_Os11g47760PE=3SV=2;tr|A3CDZ7|A3CDZ7_ORYSJUncharacterizedproteinOS=Oryzasativasubsp.japonicaOX=39947GN=OsJ_34853PE=3SV=1;tr|H2KWK1|H2KWK1_ORYSJHeatshockcognate70kDaprote…	8	13	2	22.7	3.9	71.184	649	43.12	129780	192730	22.7	889380000	18				1545	168	256;257;258;270	155	64;243;524;555
sp|Q948T6|LGUL_ORYSJLactoylglutathionelyaseOS=Oryzasativasubsp.japonicaOX=39947GN=GLYI-11PE=1SV=2;tr|A3BQD6|A3BQD6_ORYSJUncharacterizedproteinOS=Oryzasativasubsp.japonicaOX=39947GN=OsJ_26316PE=4SV=1;tr|A0A0P0XCY4|A0A0P0XCY4_ORYSJOs08g0191700proteinOS=Oryzasativasubsp.japonicaOX=39947GN=Os08g0191700PE=4SV=1;tr|B7F6T2|B7F6T2_ORYSJOs08g0191700proteinOS=Oryzasativasubsp.japonicaOX=39947GN=Os08g019170…	sp|Q948T6|LGUL_ORYSJLactoylglutathionelyaseOS=Oryzasativasubsp.japonicaOX=39947GN=GLYI-11PE=1SV=2;tr|A3BQD6|A3BQD6_ORYSJUncharacterizedproteinOS=Oryzasativasubsp.japonicaOX=39947GN=OsJ_26316PE=4SV=1;tr|A0A0P0XCY4|A0A0P0XCY4_ORYSJOs08g0191700proteinOS=Oryzasativasubsp.japonicaOX=39947GN=Os08g0191700PE=4SV=1;tr|B7F6T2|B7F6T2_ORYSJOs08g0191700proteinOS=Oryzasativasubsp.japonicaOX=39947GN=Os08g019170…	4	6	5	22	17.5	32.553	291	47.094	129740	254190	22	913660000	23				527
tr|I3QD45|I3QD45_ORYSJGlyceraldehyde-3-phosphatedehydrogenaseOS=Oryzasativasubsp.japonicaOX=39947GN=GAPDHPE=2SV=1;sp|Q0J8A4|G3PC1_ORYSJGlyceraldehyde-3-phosphatedehydrogenase1,cytosolicOS=Oryzasativasubsp.japonicaOX=39947GN=GAPC1PE=1SV=1;tr|A0A0P0XBB4|A0A0P0XBB4_ORYSJOs08g0126300protein(Fragment)OS=Oryzasativasubsp.japonicaOX=39947GN=Os08g0126300PE=4SV=1;tr|A0A0P0VFF6|A0A0P0VFF6_ORYSJOs02g0171100…	tr|I3QD45|I3QD45_ORYSJGlyceraldehyde-3-phosphatedehydrogenaseOS=Oryzasativasubsp.japonicaOX=39947GN=GAPDHPE=2SV=1;sp|Q0J8A4|G3PC1_ORYSJGlyceraldehyde-3-phosphatedehydrogenase1,cytosolicOS=Oryzasativasubsp.japonicaOX=39947GN=GAPC1PE=1SV=1	5	9	4	24	9.2	36.412	337	22.65	129360	158590	24	700640000	13				204	47;48		306;308
tr|Q8H8D8|Q8H8D8_ORYSJGlutathioneS-transferaseGSTF15OS=Oryzasativasubsp.japonicaOX=39947GN=LOC_Os03g04240PE=2SV=1	tr|Q8H8D8|Q8H8D8_ORYSJGlutathioneS-transferaseGSTF15OS=Oryzasativasubsp.japonicaOX=39947GN=LOC_Os03g04240PE=2SV=1	1	5	5	17.3	17.3	25.657	225	38.088	128820	192740	17.3	1647900000	21				2001
tr|A3A7Y3|A3A7Y3_ORYSJUncharacterizedproteinOS=Oryzasativasubsp.japonicaOX=39947GN=OsJ_07113PE=3SV=1;sp|Q69SV0|APX8_ORYSJProbableL-ascorbateperoxidase8,chloroplasticOS=Oryzasativasubsp.japonicaOX=39947GN=APX8PE=1SV=2	tr|A3A7Y3|A3A7Y3_ORYSJUncharacterizedproteinOS=Oryzasativasubsp.japonicaOX=39947GN=OsJ_07113PE=3SV=1;sp|Q69SV0|APX8_ORYSJProbableL-ascorbateperoxidase8,chloroplasticOS=Oryzasativasubsp.japonicaOX=39947GN=APX8PE=1SV=2	2	7	6	21.7	18.5	43.494	401	86.982	128240	220270	21.7	827150000	19				336
tr|B9FAY8|B9FAY8_ORYSJAconitatehydrataseOS=Oryzasativasubsp.japonicaOX=39947GN=OsJ_09326PE=3SV=1;tr|Q10S34|Q10S34_ORYSJAconitatehydrataseOS=Oryzasativasubsp.japonicaOX=39947GN=Os03g0136900PE=3SV=1;tr|A0A0P0VSS6|A0A0P0VSS6_ORYSJOs03g0136900protein(Fragment)OS=Oryzasativasubsp.japonicaOX=39947GN=Os03g0136900PE=4SV=1	tr|B9FAY8|B9FAY8_ORYSJAconitatehydrataseOS=Oryzasativasubsp.japonicaOX=39947GN=OsJ_09326PE=3SV=1;tr|Q10S34|Q10S34_ORYSJAconitatehydrataseOS=Oryzasativasubsp.japonicaOX=39947GN=Os03g0136900PE=3SV=1;tr|A0A0P0VSS6|A0A0P0VSS6_ORYSJOs03g0136900protein(Fragment)OS=Oryzasativasubsp.japonicaOX=39947GN=Os03g0136900PE=4SV=1	3	8	6	8.8	7.1	98.826	907	54.476	127900	226740	8.8	745150000	19				1109		223		621
tr|A0A0P0VH79|A0A0P0VH79_ORYSJOs02g0257300proteinOS=Oryzasativasubsp.japonicaOX=39947GN=Os02g0257300PE=4SV=1;sp|Q6ETQ7|TROL_ORYSJProteinTHYLAKOIDRHODANESE-LIKE,chloroplasticOS=Oryzasativasubsp.japonicaOX=39947GN=TROLPE=1SV=1	tr|A0A0P0VH79|A0A0P0VH79_ORYSJOs02g0257300proteinOS=Oryzasativasubsp.japonicaOX=39947GN=Os02g0257300PE=4SV=1;sp|Q6ETQ7|TROL_ORYSJProteinTHYLAKOIDRHODANESE-LIKE,chloroplasticOS=Oryzasativasubsp.japonicaOX=39947GN=TROLPE=1SV=1	2	5	5	12.7	12.7	47.173	465	50.456	127830	184530	12.7	934380000	17				359
tr|Q0J4K2|Q0J4K2_ORYSJLipoxygenaseOS=Oryzasativasubsp.japonicaOX=39947GN=Os08g0508800PE=2SV=1;sp|P38419|LOXC1_ORYSJLipoxygenase7,chloroplasticOS=Oryzasativasubsp.japonicaOX=39947GN=CM-LOX1PE=2SV=2;tr|A7UMR2|A7UMR2_ORYSJLipoxygenaseOS=Oryzasativasubsp.japonicaOX=39947PE=2SV=1;tr|A3BUP8|A3BUP8_ORYSJLipoxygenaseOS=Oryzasativasubsp.japonicaOX=39947GN=OsJ_27883PE=3SV=1;sp|Q84YK8|LOXC2_ORYSJProbablelip…	tr|Q0J4K2|Q0J4K2_ORYSJLipoxygenaseOS=Oryzasativasubsp.japonicaOX=39947GN=Os08g0508800PE=2SV=1;sp|P38419|LOXC1_ORYSJLipoxygenase7,chloroplasticOS=Oryzasativasubsp.japonicaOX=39947GN=CM-LOX1PE=2SV=2	5	5	5	6	6	102.82	924	35.29	127800	97574	6	295090000	11				126
sp|Q53LQ0|PDI11_ORYSJProteindisulfideisomerase-like1-1OS=Oryzasativasubsp.japonicaOX=39947GN=PDIL1-1PE=2SV=1;tr|K4FHN8|K4FHN8_ORYSJProteindisulfide-isomeraseOS=Oryzasativasubsp.japonicaOX=39947PE=2SV=1;tr|A0A0P0XZP3|A0A0P0XZP3_ORYSJProteindisulfide-isomerase(Fragment)OS=Oryzasativasubsp.japonicaOX=39947GN=Os11g0199200PE=3SV=1	sp|Q53LQ0|PDI11_ORYSJProteindisulfideisomerase-like1-1OS=Oryzasativasubsp.japonicaOX=39947GN=PDIL1-1PE=2SV=1;tr|K4FHN8|K4FHN8_ORYSJProteindisulfide-isomeraseOS=Oryzasativasubsp.japonicaOX=39947PE=2SV=1;tr|A0A0P0XZP3|A0A0P0XZP3_ORYSJProteindisulfide-isomerase(Fragment)OS=Oryzasativasubsp.japonicaOX=39947GN=Os11g0199200PE=3SV=1	3	9	8	16.8	15.4	56.854	512	59.28	126190	137490	16.8	527830000	14				288
tr|B7EKW3|B7EKW3_ORYSJAquaporinOS=Oryzasativasubsp.japonicaOX=39947PE=2SV=1;sp|Q8H5N9|PIP21_ORYSJProbableaquaporinPIP2-1OS=Oryzasativasubsp.japonicaOX=39947GN=PIP2-1PE=2SV=1	tr|B7EKW3|B7EKW3_ORYSJAquaporinOS=Oryzasativasubsp.japonicaOX=39947PE=2SV=1;sp|Q8H5N9|PIP21_ORYSJProbableaquaporinPIP2-1OS=Oryzasativasubsp.japonicaOX=39947GN=PIP2-1PE=2SV=1	2	3	3	12.1	12.1	30.285	290	31.46	126040	217000	12.1	930540000	16				500
sp|Q06967|14336_ORYSJ14-3-3-likeproteinGF14-FOS=Oryzasativasubsp.japonicaOX=39947GN=GF14FPE=1SV=2;sp|Q5QNB8|14337_ORYSJ14-3-3-likeproteinGF14-GOS=Oryzasativasubsp.japonicaOX=39947GN=GF14GPE=2SV=1;tr|B9EU10|B9EU10_ORYSJUncharacterizedproteinOS=Oryzasativasubsp.japonicaOX=39947GN=OsJ_00834PE=3SV=1	sp|Q06967|14336_ORYSJ14-3-3-likeproteinGF14-FOS=Oryzasativasubsp.japonicaOX=39947GN=GF14FPE=1SV=2	3	9	5	38.5	25.4	29.177	260	62.429	125940	194780	38.5	1229300000	20				156		74		227
sp|A3C4S4|GME1_ORYSJGDP-mannose3,5-epimerase1OS=Oryzasativasubsp.japonicaOX=39947GN=GME-1PE=1SV=1	sp|A3C4S4|GME1_ORYSJGDP-mannose3,5-epimerase1OS=Oryzasativasubsp.japonicaOX=39947GN=GME-1PE=1SV=1	1	8	5	23.5	16.4	42.778	378	48.693	125060	77228	23.5	391180000	10				34
tr|Q5KQL4|Q5KQL4_ORYSJPutativeribosomalproteinS19OS=Oryzasativasubsp.japonicaOX=39947GN=Os03g31130PE=4SV=1;sp|P40978|RS19_ORYSJ40SribosomalproteinS19OS=Oryzasativasubsp.japonicaOX=39947GN=RPS19APE=2SV=1;tr|Q10JD1|Q10JD1_ORYSJRetrotransposonprotein,putative,Ty1-copiasubclassOS=Oryzasativasubsp.japonicaOX=39947GN=LOC_Os03g31134PE=4SV=1;tr|Q5KQL5|Q5KQL5_ORYSJPutativeribosomalproteinS19OS=Oryzasativa…	tr|Q5KQL4|Q5KQL4_ORYSJPutativeribosomalproteinS19OS=Oryzasativasubsp.japonicaOX=39947GN=Os03g31130PE=4SV=1;sp|P40978|RS19_ORYSJ40SribosomalproteinS19OS=Oryzasativasubsp.japonicaOX=39947GN=RPS19APE=2SV=1;tr|Q10JD1|Q10JD1_ORYSJRetrotransposonprotein,putative,Ty1-copiasubclassOS=Oryzasativasubsp.japonicaOX=39947GN=LOC_Os03g31134PE=4SV=1;tr|Q5KQL5|Q5KQL5_ORYSJPutativeribosomalproteinS19OS=Oryzasativa…	6	7	7	43.1	43.1	16.173	144	44.446	124540	108190	43.1	970580000	15				129		54		31
tr|Q852G4|Q852G4_ORYSJEFhandfamilyprotein,expressedOS=Oryzasativasubsp.japonicaOX=39947GN=Os03g0411300PE=2SV=1;tr|B9F8Z3|B9F8Z3_ORYSJUncharacterizedproteinOS=Oryzasativasubsp.japonicaOX=39947GN=OsJ_11242PE=4SV=1;tr|Q2R401|Q2R401_ORYSJEFhandfamilyproteinOS=Oryzasativasubsp.japonicaOX=39947GN=LOC_Os11g30180PE=4SV=1	tr|Q852G4|Q852G4_ORYSJEFhandfamilyprotein,expressedOS=Oryzasativasubsp.japonicaOX=39947GN=Os03g0411300PE=2SV=1;tr|B9F8Z3|B9F8Z3_ORYSJUncharacterizedproteinOS=Oryzasativasubsp.japonicaOX=39947GN=OsJ_11242PE=4SV=1;tr|Q2R401|Q2R401_ORYSJEFhandfamilyproteinOS=Oryzasativasubsp.japonicaOX=39947GN=LOC_Os11g30180PE=4SV=1	3	2	2	15.8	15.8	16.528	158	30.973	124200	75211	15.8	325480000	9				1102
tr|A0A0P0XDE8|A0A0P0XDE8_ORYSJOs08g0242700protein(Fragment)OS=Oryzasativasubsp.japonicaOX=39947GN=Os08g0242700PE=4SV=1;tr|B9FZT1|B9FZT1_ORYSJUncharacterizedproteinOS=Oryzasativasubsp.japonicaOX=39947GN=OsJ_26556PE=4SV=1;sp|Q0J709|UP12_ORYSJACTdomain-containingproteinDS12,chloroplasticOS=Oryzasativasubsp.japonicaOX=39947GN=Os08g0242700PE=4SV=2	tr|A0A0P0XDE8|A0A0P0XDE8_ORYSJOs08g0242700protein(Fragment)OS=Oryzasativasubsp.japonicaOX=39947GN=Os08g0242700PE=4SV=1;tr|B9FZT1|B9FZT1_ORYSJUncharacterizedproteinOS=Oryzasativasubsp.japonicaOX=39947GN=OsJ_26556PE=4SV=1;sp|Q0J709|UP12_ORYSJACTdomain-containingproteinDS12,chloroplasticOS=Oryzasativasubsp.japonicaOX=39947GN=Os08g0242700PE=4SV=2	3	5	5	21.4	21.4	21.567	196	38.788	123840	144530	21.4	875110000	17				200		81		44
tr|Q7XE16|Q7XE16_ORYSJCelldivisioncycleprotein48,putative,expressedOS=Oryzasativasubsp.japonicaOX=39947GN=LOC_Os10g30580PE=4SV=2	tr|Q7XE16|Q7XE16_ORYSJCelldivisioncycleprotein48,putative,expressedOS=Oryzasativasubsp.japonicaOX=39947GN=LOC_Os10g30580PE=4SV=2	1	10	1	13.9	1.1	89.81	808	67.963	122530	161560	13.9	774080000	20				1904
tr|A0A0P0VSV2|A0A0P0VSV2_ORYSJOs03g0141000proteinOS=Oryzasativasubsp.japonicaOX=39947GN=Os03g0141000PE=4SV=1;tr|Q10RZ3|Q10RZ3_ORYSJ60SribosomalproteinL21,putative,expressedOS=Oryzasativasubsp.japonicaOX=39947GN=LOC_Os03g04750PE=4SV=1	tr|A0A0P0VSV2|A0A0P0VSV2_ORYSJOs03g0141000proteinOS=Oryzasativasubsp.japonicaOX=39947GN=Os03g0141000PE=4SV=1;tr|Q10RZ3|Q10RZ3_ORYSJ60SribosomalproteinL21,putative,expressedOS=Oryzasativasubsp.japonicaOX=39947GN=LOC_Os03g04750PE=4SV=1	2	3	1	32.5	10	9.2107	80	19.369	122370	145580	32.5	363630000	11				651
tr|Q7XMK5|Q7XMK5_ORYSJOSJNBb0039L24.13proteinOS=Oryzasativasubsp.japonicaOX=39947GN=Os04g0533300PE=2SV=1;tr|A0A0N7KJF0|A0A0N7KJF0_ORYSJOs04g0533300protein(Fragment)OS=Oryzasativasubsp.japonicaOX=39947GN=Os04g0533300PE=4SV=1	tr|Q7XMK5|Q7XMK5_ORYSJOSJNBb0039L24.13proteinOS=Oryzasativasubsp.japonicaOX=39947GN=Os04g0533300PE=2SV=1;tr|A0A0N7KJF0|A0A0N7KJF0_ORYSJOs04g0533300protein(Fragment)OS=Oryzasativasubsp.japonicaOX=39947GN=Os04g0533300PE=4SV=1	2	3	3	14.1	14.1	22.415	206	26.832	122250	137600	14.1	2238200000	13				1920		356		186
sp|P40393|RIC2_ORYSJRas-relatedproteinRIC2OS=Oryzasativasubsp.japonicaOX=39947GN=RIC2PE=2SV=2;tr|Q75II9|Q75II9_ORYSJOs05g0516800proteinOS=Oryzasativasubsp.japonicaOX=39947GN=Os05g0516800PE=2SV=1;tr|Q6K2P6|Q6K2P6_ORYSJOs09g0327100proteinOS=Oryzasativasubsp.japonicaOX=39947GN=Os09g0327100PE=2SV=1;tr|Q6AUF8|Q6AUF8_ORYSJOs05g0564400proteinOS=Oryzasativasubsp.japonicaOX=39947GN=Os05g0564400PE=2SV=1;tr…	sp|P40393|RIC2_ORYSJRas-relatedproteinRIC2OS=Oryzasativasubsp.japonicaOX=39947GN=RIC2PE=2SV=2;tr|Q75II9|Q75II9_ORYSJOs05g0516800proteinOS=Oryzasativasubsp.japonicaOX=39947GN=Os05g0516800PE=2SV=1;tr|Q6K2P6|Q6K2P6_ORYSJOs09g0327100proteinOS=Oryzasativasubsp.japonicaOX=39947GN=Os09g0327100PE=2SV=1;tr|Q6AUF8|Q6AUF8_ORYSJOs05g0564400proteinOS=Oryzasativasubsp.japonicaOX=39947GN=Os05g0564400PE=2SV=1;tr…	8	5	2	24.4	11.1	23.923	217	31.92	121870	127550	24.4	548210000	14				128
tr|A0A0P0WS07|A0A0P0WS07_ORYSJOs06g0136600protein(Fragment)OS=Oryzasativasubsp.japonicaOX=39947GN=Os06g0136600PE=3SV=1;tr|Q5VNT9|Q5VNT9_ORYSJOs06g0136600proteinOS=Oryzasativasubsp.japonicaOX=39947GN=Os06g0136600PE=3SV=1;tr|B9FRD6|B9FRD6_ORYSJUncharacterizedproteinOS=Oryzasativasubsp.japonicaOX=39947GN=OsJ_20044PE=3SV=1	tr|A0A0P0WS07|A0A0P0WS07_ORYSJOs06g0136600protein(Fragment)OS=Oryzasativasubsp.japonicaOX=39947GN=Os06g0136600PE=3SV=1;tr|Q5VNT9|Q5VNT9_ORYSJOs06g0136600proteinOS=Oryzasativasubsp.japonicaOX=39947GN=Os06g0136600PE=3SV=1;tr|B9FRD6|B9FRD6_ORYSJUncharacterizedproteinOS=Oryzasativasubsp.japonicaOX=39947GN=OsJ_20044PE=3SV=1	3	6	2	14	6.3	42.587	394	46.763	121720	159500	14	1038100000	16				708
sp|Q6K471|FTRC_ORYSJFerredoxin-thioredoxinreductasecatalyticchain,chloroplasticOS=Oryzasativasubsp.japonicaOX=39947GN=Os09g0249900PE=2SV=1	sp|Q6K471|FTRC_ORYSJFerredoxin-thioredoxinreductasecatalyticchain,chloroplasticOS=Oryzasativasubsp.japonicaOX=39947GN=Os09g0249900PE=2SV=1	1	5	5	28.1	28.1	16.101	146	47.738	121080	139720	28.1	652240000	12				373
sp|P0DKK9|RS10B_ORYSJ40SribosomalproteinS10-2OS=Oryzasativasubsp.japonicaOX=39947GN=RPS10-2PE=2SV=1;sp|P0DKK8|RS10A_ORYSJ40SribosomalproteinS10-1OS=Oryzasativasubsp.japonicaOX=39947GN=RPS10-1PE=2SV=1	sp|P0DKK9|RS10B_ORYSJ40SribosomalproteinS10-2OS=Oryzasativasubsp.japonicaOX=39947GN=RPS10-2PE=2SV=1;sp|P0DKK8|RS10A_ORYSJ40SribosomalproteinS10-1OS=Oryzasativasubsp.japonicaOX=39947GN=RPS10-1PE=2SV=1	2	4	2	25.1	13.1	20.263	183	35.059	121070	97410	25.1	1440800000	13				98
tr|Q5Z7N3|Q5Z7N3_ORYSJHMGproteinOS=Oryzasativasubsp.japonicaOX=39947GN=Os06g0728000PE=2SV=1	tr|Q5Z7N3|Q5Z7N3_ORYSJHMGproteinOS=Oryzasativasubsp.japonicaOX=39947GN=Os06g0728000PE=2SV=1	1	4	4	17.2	17.2	17.1	157	22.995	120160	74736	17.2	1278300000	10				1619
tr|Q33AE4|Q33AE4_ORYSJOs10g0189100proteinOS=Oryzasativasubsp.japonicaOX=39947GN=LOC_Os10g11140PE=2SV=1;tr|Q53QR8|Q53QR8_ORYSJPhosphoglucomutase/phosphomannomutase,C-terminaldomain,putativeOS=Oryzasativasubsp.japonicaOX=39947PE=4SV=1	tr|Q33AE4|Q33AE4_ORYSJOs10g0189100proteinOS=Oryzasativasubsp.japonicaOX=39947GN=LOC_Os10g11140PE=2SV=1;tr|Q53QR8|Q53QR8_ORYSJPhosphoglucomutase/phosphomannomutase,C-terminaldomain,putativeOS=Oryzasativasubsp.japonicaOX=39947PE=4SV=1	2	7	7	10.5	10.5	66.112	609	43.029	120060	221170	10.5	1878500000	16				1539	177		131
tr|B9FD44|B9FD44_ORYSJUncharacterizedproteinOS=Oryzasativasubsp.japonicaOX=39947GN=OsJ_13590PE=4SV=1;sp|Q7XTK3|AMI1_ORYSJAmidase1OS=Oryzasativasubsp.japonicaOX=39947GN=AMI1PE=1SV=1	tr|B9FD44|B9FD44_ORYSJUncharacterizedproteinOS=Oryzasativasubsp.japonicaOX=39947GN=OsJ_13590PE=4SV=1;sp|Q7XTK3|AMI1_ORYSJAmidase1OS=Oryzasativasubsp.japonicaOX=39947GN=AMI1PE=1SV=1	2	6	4	12.5	7.9	44.294	416	52.346	119390	120300	12.5	658080000	12				468
sp|Q0JGZ6|SCRK1_ORYSJFructokinase-1OS=Oryzasativasubsp.japonicaOX=39947GN=FRK1PE=1SV=2;tr|B9EVB6|B9EVB6_ORYSJUncharacterizedproteinOS=Oryzasativasubsp.japonicaOX=39947GN=OsJ_04386PE=4SV=1	sp|Q0JGZ6|SCRK1_ORYSJFructokinase-1OS=Oryzasativasubsp.japonicaOX=39947GN=FRK1PE=1SV=2	2	7	6	24.1	21.4	34.72	323	42.912	118300	124350	24.1	507040000	15				214
tr|Q69LE4|Q69LE4_ORYSJOs07g0168600proteinOS=Oryzasativasubsp.japonicaOX=39947GN=Os07g0168600PE=2SV=1;tr|Q0D8C5|Q0D8C5_ORYSJOs07g0168600protein(Fragment)OS=Oryzasativasubsp.japonicaOX=39947GN=Os07g0168600PE=3SV=1;tr|B7E8G5|B7E8G5_ORYSJcDNAclone:001-114-D03,fullinsertsequenceOS=Oryzasativasubsp.japonicaOX=39947PE=2SV=1;tr|Q69X84|Q69X84_ORYSJOs06g0590600proteinOS=Oryzasativasubsp.japonicaOX=39947GN=…	tr|Q69LE4|Q69LE4_ORYSJOs07g0168600proteinOS=Oryzasativasubsp.japonicaOX=39947GN=Os07g0168600PE=2SV=1;tr|Q0D8C5|Q0D8C5_ORYSJOs07g0168600protein(Fragment)OS=Oryzasativasubsp.japonicaOX=39947GN=Os07g0168600PE=3SV=1	10	4	4	10.2	10.2	51.314	479	26.076	117630	109730	10.2	568270000	9				1334
tr|Q60EA3|Q60EA3_ORYSJOs05g0503300proteinOS=Oryzasativasubsp.japonicaOX=39947GN=Os05g0503300PE=4SV=1;tr|Q60EI0|Q60EI0_ORYSJPutativeferredoxinsulfitereductaseOS=Oryzasativasubsp.japonicaOX=39947GN=OSJNBa0017K09.18PE=4SV=1;tr|A0A0P0WP74|A0A0P0WP74_ORYSJOs05g0503300proteinOS=Oryzasativasubsp.japonicaOX=39947GN=Os05g0503300PE=4SV=1	tr|Q60EA3|Q60EA3_ORYSJOs05g0503300proteinOS=Oryzasativasubsp.japonicaOX=39947GN=Os05g0503300PE=4SV=1;tr|Q60EI0|Q60EI0_ORYSJPutativeferredoxinsulfitereductaseOS=Oryzasativasubsp.japonicaOX=39947GN=OSJNBa0017K09.18PE=4SV=1;tr|A0A0P0WP74|A0A0P0WP74_ORYSJOs05g0503300proteinOS=Oryzasativasubsp.japonicaOX=39947GN=Os05g0503300PE=4SV=1	3	9	9	13.7	13.7	70.572	641	63.399	116830	166320	13.7	553370000	19				1637	187		432
tr|Q2QW32|Q2QW32_ORYSJLeucineRichRepeatfamilyprotein,expressedOS=Oryzasativasubsp.japonicaOX=39947GN=Os12g0210400PE=2SV=1;tr|B9GCD1|B9GCD1_ORYSJUncharacterizedproteinOS=Oryzasativasubsp.japonicaOX=39947GN=OsJ_35570PE=4SV=1;tr|Q53N99|Q53N99_ORYSJAt5g49760OS=Oryzasativasubsp.japonicaOX=39947GN=LOC_Os11g14050PE=3SV=1;tr|B9GA54|B9GA54_ORYSJUncharacterizedproteinOS=Oryzasativasubsp.japonicaOX=39947GN=…	tr|Q2QW32|Q2QW32_ORYSJLeucineRichRepeatfamilyprotein,expressedOS=Oryzasativasubsp.japonicaOX=39947GN=Os12g0210400PE=2SV=1;tr|B9GCD1|B9GCD1_ORYSJUncharacterizedproteinOS=Oryzasativasubsp.japonicaOX=39947GN=OsJ_35570PE=4SV=1	35	9	9	9.4	9.4	104.24	967	63.305	116830	95960	9.4	505230000	12				1302
sp|Q0J8M2|FER1_ORYSJFerredoxin-1,chloroplasticOS=Oryzasativasubsp.japonicaOX=39947GN=ADI1PE=1SV=1	sp|Q0J8M2|FER1_ORYSJFerredoxin-1,chloroplasticOS=Oryzasativasubsp.japonicaOX=39947GN=ADI1PE=1SV=1	1	2	2	10.1	10.1	14.951	139	16.657	116810	167750	10.1	2776800000	8				206
tr|Q0DC43|Q0DC43_ORYSJFormatedehydrogenase,mitochondrialOS=Oryzasativasubsp.japonicaOX=39947GN=Os06g0486800PE=2SV=1;sp|Q9SXP2|FDH1_ORYSJFormatedehydrogenase1,mitochondrialOS=Oryzasativasubsp.japonicaOX=39947GN=Os06g0486800PE=1SV=2;tr|A3BBW2|A3BBW2_ORYSJFormatedehydrogenase,mitochondrialOS=Oryzasativasubsp.japonicaOX=39947GN=OsJ_21394PE=3SV=1	tr|Q0DC43|Q0DC43_ORYSJFormatedehydrogenase,mitochondrialOS=Oryzasativasubsp.japonicaOX=39947GN=Os06g0486800PE=2SV=1;sp|Q9SXP2|FDH1_ORYSJFormatedehydrogenase1,mitochondrialOS=Oryzasativasubsp.japonicaOX=39947GN=Os06g0486800PE=1SV=2;tr|A3BBW2|A3BBW2_ORYSJFormatedehydrogenase,mitochondrialOS=Oryzasativasubsp.japonicaOX=39947GN=OsJ_21394PE=3SV=1	3	5	5	13.3	13.3	41.341	376	36.973	116760	142280	13.3	563050000	12				559	85;86		279;280
tr|Q6ZK86|Q6ZK86_ORYSJOs08g0504500proteinOS=Oryzasativasubsp.japonicaOX=39947GN=Os08g0504500PE=2SV=1	tr|Q6ZK86|Q6ZK86_ORYSJOs08g0504500proteinOS=Oryzasativasubsp.japonicaOX=39947GN=Os08g0504500PE=2SV=1	1	2	2	10.3	10.3	25.51	243	20.679	116680	102380	10.3	358910000	15				1839	211		114
tr|B7EE89|B7EE89_ORYSJcDNAclone:J013124G04,fullinsertsequenceOS=Oryzasativasubsp.japonicaOX=39947PE=2SV=1;tr|Q6EP22|Q6EP22_ORYSJCelldivisioninhibitor-likeOS=Oryzasativasubsp.japonicaOX=39947GN=P0264G11.15-1PE=4SV=1;tr|A0A0P0VS41|A0A0P0VS41_ORYSJOs02g0834700proteinOS=Oryzasativasubsp.japonicaOX=39947GN=Os02g0834700PE=4SV=1	tr|B7EE89|B7EE89_ORYSJcDNAclone:J013124G04,fullinsertsequenceOS=Oryzasativasubsp.japonicaOX=39947PE=2SV=1;tr|Q6EP22|Q6EP22_ORYSJCelldivisioninhibitor-likeOS=Oryzasativasubsp.japonicaOX=39947GN=P0264G11.15-1PE=4SV=1	3	3	3	17.2	17.2	25.648	233	40.581	114500	121310	17.2	293060000	8				980	123		155
sp|Q7FAH2|G3PC2_ORYSJGlyceraldehyde-3-phosphatedehydrogenase2,cytosolicOS=Oryzasativasubsp.japonicaOX=39947GN=GAPC2PE=1SV=1;tr|A3AV14|A3AV14_ORYSJGlyceraldehyde-3-phosphatedehydrogenaseOS=Oryzasativasubsp.japonicaOX=39947GN=OsJ_15252PE=3SV=1;tr|A0A0P0WBW9|A0A0P0WBW9_ORYSJOs04g0486600protein(Fragment)OS=Oryzasativasubsp.japonicaOX=39947GN=Os04g0486600PE=4SV=1	sp|Q7FAH2|G3PC2_ORYSJGlyceraldehyde-3-phosphatedehydrogenase2,cytosolicOS=Oryzasativasubsp.japonicaOX=39947GN=GAPC2PE=1SV=1;tr|A3AV14|A3AV14_ORYSJGlyceraldehyde-3-phosphatedehydrogenaseOS=Oryzasativasubsp.japonicaOX=39947GN=OsJ_15252PE=3SV=1;tr|A0A0P0WBW9|A0A0P0WBW9_ORYSJOs04g0486600protein(Fragment)OS=Oryzasativasubsp.japonicaOX=39947GN=Os04g0486600PE=4SV=1	3	9	2	25.2	4.5	36.773	337	24.551	114470	136250	25.2	2497600000	17				446	47;48;71	128	138;306;308	132
tr|Q9ZWF5|Q9ZWF5_ORYSJOs05g0568300proteinOS=Oryzasativasubsp.japonicaOX=39947GN=rpl12-1PE=3SV=1;sp|O22386|RK12_ORYSJ50SribosomalproteinL12,chloroplasticOS=Oryzasativasubsp.japonicaOX=39947GN=RPL12-2PE=2SV=2;tr|B9EYG2|B9EYG2_ORYSJUncharacterizedproteinOS=Oryzasativasubsp.japonicaOX=39947GN=OsJ_02905PE=4SV=1;tr|A0A0N7KDG4|A0A0N7KDG4_ORYSJOs01g0662300proteinOS=Oryzasativasubsp.japonicaOX=39947GN=Os0…	tr|Q9ZWF5|Q9ZWF5_ORYSJOs05g0568300proteinOS=Oryzasativasubsp.japonicaOX=39947GN=rpl12-1PE=3SV=1;sp|O22386|RK12_ORYSJ50SribosomalproteinL12,chloroplasticOS=Oryzasativasubsp.japonicaOX=39947GN=RPL12-2PE=2SV=2;tr|B9EYG2|B9EYG2_ORYSJUncharacterizedproteinOS=Oryzasativasubsp.japonicaOX=39947GN=OsJ_02905PE=4SV=1;tr|A0A0N7KDG4|A0A0N7KDG4_ORYSJOs01g0662300proteinOS=Oryzasativasubsp.japonicaOX=39947GN=Os0…	6	3	3	14	14	18.209	179	18.176	114060	110230	14	1021200000	12				48
tr|Q10QU8|Q10QU8_ORYSJ40SribosomalproteinSAOS=Oryzasativasubsp.japonicaOX=39947GN=LOC_Os03g08440PE=3SV=1;tr|Q10QU9|Q10QU9_ORYSJ40SribosomalproteinSAOS=Oryzasativasubsp.japonicaOX=39947GN=Os03g0182600PE=2SV=1;tr|Q8H3I3|Q8H3I3_ORYSJ40SribosomalproteinSAOS=Oryzasativasubsp.japonicaOX=39947GN=B1056G08.113PE=2SV=2;tr|A3AIV8|A3AIV8_ORYSJUncharacterizedproteinOS=Oryzasativasubsp.japonicaOX=39947GN=OsJ_1…	tr|Q10QU8|Q10QU8_ORYSJ40SribosomalproteinSAOS=Oryzasativasubsp.japonicaOX=39947GN=LOC_Os03g08440PE=3SV=1;tr|Q10QU9|Q10QU9_ORYSJ40SribosomalproteinSAOS=Oryzasativasubsp.japonicaOX=39947GN=Os03g0182600PE=2SV=1;tr|Q8H3I3|Q8H3I3_ORYSJ40SribosomalproteinSAOS=Oryzasativasubsp.japonicaOX=39947GN=B1056G08.113PE=2SV=2;tr|A3AIV8|A3AIV8_ORYSJUncharacterizedproteinOS=Oryzasativasubsp.japonicaOX=39947GN=OsJ_1…	7	6	6	25.7	25.7	29.857	269	46.647	112510	116150	25.7	1200700000	20				1468
sp|Q9ZST1|RR17_ORYSJ30SribosomalproteinS17,chloroplasticOS=Oryzasativasubsp.japonicaOX=39947GN=RPS17PE=2SV=1	sp|Q9ZST1|RR17_ORYSJ30SribosomalproteinS17,chloroplasticOS=Oryzasativasubsp.japonicaOX=39947GN=RPS17PE=2SV=1	1	4	4	19.3	19.3	15.975	145	24.544	112400	90756	19.3	3585500000	13				567
tr|Q6YXJ1|Q6YXJ1_ORYSJPutativeThylakoidlumenal21.5kDaprotein,chloroplastOS=Oryzasativasubsp.japonicaOX=39947GN=B1029H08.30PE=4SV=1;tr|A0A0P0X4M5|A0A0P0X4M5_ORYSJOs07g0275100proteinOS=Oryzasativasubsp.japonicaOX=39947GN=Os07g0275100PE=4SV=1;tr|A3BIK7|A3BIK7_ORYSJUncharacterizedproteinOS=Oryzasativasubsp.japonicaOX=39947GN=OsJ_23828PE=4SV=1;tr|A0A0P0X5G9|A0A0P0X5G9_ORYSJOs07g0275901protein(Fragment…	tr|Q6YXJ1|Q6YXJ1_ORYSJPutativeThylakoidlumenal21.5kDaprotein,chloroplastOS=Oryzasativasubsp.japonicaOX=39947GN=B1029H08.30PE=4SV=1;tr|A0A0P0X4M5|A0A0P0X4M5_ORYSJOs07g0275100proteinOS=Oryzasativasubsp.japonicaOX=39947GN=Os07g0275100PE=4SV=1;tr|A3BIK7|A3BIK7_ORYSJUncharacterizedproteinOS=Oryzasativasubsp.japonicaOX=39947GN=OsJ_23828PE=4SV=1	5	4	1	18.5	4.8	28.063	249	37.724	111400	93209	18.5	617220000	14				730		181		192
sp|O64422|F16P1_ORYSJFructose-1,6-bisphosphatase,chloroplasticOS=Oryzasativasubsp.japonicaOX=39947GN=Os03g0267300PE=2SV=1;tr|A0A0N7KGZ9|A0A0N7KGZ9_ORYSJOs03g0267300proteinOS=Oryzasativasubsp.japonicaOX=39947GN=Os03g0267300PE=3SV=1	sp|O64422|F16P1_ORYSJFructose-1,6-bisphosphatase,chloroplasticOS=Oryzasativasubsp.japonicaOX=39947GN=Os03g0267300PE=2SV=1	2	8	8	25.1	25.1	43.604	406	66.869	111360	235860	25.1	2403700000	21				50		3;4		358;380
tr|Q0ILV0|Q0ILV0_ORYSJOs12g0620400protein(Fragment)OS=Oryzasativasubsp.japonicaOX=39947GN=Os12g0620400PE=4SV=1;tr|A0A0P0YC74|A0A0P0YC74_ORYSJOs12g0620400protein(Fragment)OS=Oryzasativasubsp.japonicaOX=39947GN=Os12g0620400PE=4SV=1;tr|H2KX66|H2KX66_ORYSJMethyl-CpGbindingdomaincontainingprotein,expressedOS=Oryzasativasubsp.japonicaOX=39947GN=LOC_Os12g42550PE=4SV=1;tr|Q2QM23|Q2QM23_ORYSJMethyl-CpGbin…	tr|Q0ILV0|Q0ILV0_ORYSJOs12g0620400protein(Fragment)OS=Oryzasativasubsp.japonicaOX=39947GN=Os12g0620400PE=4SV=1;tr|A0A0P0YC74|A0A0P0YC74_ORYSJOs12g0620400protein(Fragment)OS=Oryzasativasubsp.japonicaOX=39947GN=Os12g0620400PE=4SV=1;tr|H2KX66|H2KX66_ORYSJMethyl-CpGbindingdomaincontainingprotein,expressedOS=Oryzasativasubsp.japonicaOX=39947GN=LOC_Os12g42550PE=4SV=1;tr|Q2QM23|Q2QM23_ORYSJMethyl-CpGbin…	6	5	5	51.6	51.6	13.661	126	40.337	110770	95466	51.6	371750000	13				807		189		33
tr|Q53LU9|Q53LU9_ORYSJSignalrecognitionparticleprotein,putativeOS=Oryzasativasubsp.japonicaOX=39947GN=LOC_Os11g05560PE=4SV=1;tr|H2KVZ4|H2KVZ4_ORYSJSignalrecognitionparticle54kDaprotein,chloroplast,putative,expressedOS=Oryzasativasubsp.japonicaOX=39947GN=LOC_Os11g05556PE=3SV=1;tr|Q53QG1|Q53QG1_ORYSJOs11g0153700proteinOS=Oryzasativasubsp.japonicaOX=39947GN=LOC_Os11g05556PE=2SV=1;tr|H2KVZ6|H2KVZ6_OR…	tr|Q53LU9|Q53LU9_ORYSJSignalrecognitionparticleprotein,putativeOS=Oryzasativasubsp.japonicaOX=39947GN=LOC_Os11g05560PE=4SV=1;tr|H2KVZ4|H2KVZ4_ORYSJSignalrecognitionparticle54kDaprotein,chloroplast,putative,expressedOS=Oryzasativasubsp.japonicaOX=39947GN=LOC_Os11g05556PE=3SV=1;tr|Q53QG1|Q53QG1_ORYSJOs11g0153700proteinOS=Oryzasativasubsp.japonicaOX=39947GN=LOC_Os11g05556PE=2SV=1	7	6	5	5.7	4.8	118.75	1072	40.796	110150	90246	5.7	1749900000	14				1540
tr|Q6Z8E0|Q6Z8E0_ORYSJOs02g0699600proteinOS=Oryzasativasubsp.japonicaOX=39947GN=Os02g0699600PE=2SV=1;tr|Q0JAI2|Q0JAI2_ORYSJOSJNba0093F12.16proteinOS=Oryzasativasubsp.japonicaOX=39947GN=Os04g0598200PE=3SV=1	tr|Q6Z8E0|Q6Z8E0_ORYSJOs02g0699600proteinOS=Oryzasativasubsp.japonicaOX=39947GN=Os02g0699600PE=2SV=1;tr|Q0JAI2|Q0JAI2_ORYSJOSJNba0093F12.16proteinOS=Oryzasativasubsp.japonicaOX=39947GN=Os04g0598200PE=3SV=1	2	3	3	22.3	22.3	17.716	166	23.547	109720	107400	22.3	537240000	11				1398
tr|Q6AVZ8|Q6AVZ8_ORYSJPeroxidaseOS=Oryzasativasubsp.japonicaOX=39947GN=Os05g0134400PE=2SV=1;tr|B9FMB0|B9FMB0_ORYSJPeroxidaseOS=Oryzasativasubsp.japonicaOX=39947GN=OsJ_17020PE=3SV=1;tr|Q0DKZ2|Q0DKZ2_ORYSJOs05g0134400proteinOS=Oryzasativasubsp.japonicaOX=39947GN=Os05g0134400PE=3SV=1	tr|Q6AVZ8|Q6AVZ8_ORYSJPeroxidaseOS=Oryzasativasubsp.japonicaOX=39947GN=Os05g0134400PE=2SV=1;tr|B9FMB0|B9FMB0_ORYSJPeroxidaseOS=Oryzasativasubsp.japonicaOX=39947GN=OsJ_17020PE=3SV=1	3	3	3	12.3	12.3	37.613	342	42.993	109700	168690	12.3	1913600000	17				1691
tr|Q6KA00|Q6KA00_ORYSJOs02g0822600proteinOS=Oryzasativasubsp.japonicaOX=39947GN=OJ1119_A01.23-1PE=2SV=1;tr|A3ACT6|A3ACT6_ORYSJUncharacterizedproteinOS=Oryzasativasubsp.japonicaOX=39947GN=OsJ_08925PE=3SV=1	tr|Q6KA00|Q6KA00_ORYSJOs02g0822600proteinOS=Oryzasativasubsp.japonicaOX=39947GN=OJ1119_A01.23-1PE=2SV=1;tr|A3ACT6|A3ACT6_ORYSJUncharacterizedproteinOS=Oryzasativasubsp.japonicaOX=39947GN=OsJ_08925PE=3SV=1	2	6	6	32.1	32.1	20.784	187	40.121	109670	98697	32.1	851490000	15				1754
tr|Q651C2|Q651C2_ORYSJAsparticproteinasenepenthesinII-likeOS=Oryzasativasubsp.japonicaOX=39947GN=B1274F11.42PE=3SV=1;tr|Q0IZY2|Q0IZY2_ORYSJOs09g0542100protein(Fragment)OS=Oryzasativasubsp.japonicaOX=39947GN=Os09g0542100PE=3SV=1;tr|B9G4U5|B9G4U5_ORYSJUncharacterizedproteinOS=Oryzasativasubsp.japonicaOX=39947GN=OsJ_30189PE=3SV=1;tr|Q7XJ13|Q7XJ13_ORYSJChloroplastnucleoidDNA-bindingprotein-likeprotei…	tr|Q651C2|Q651C2_ORYSJAsparticproteinasenepenthesinII-likeOS=Oryzasativasubsp.japonicaOX=39947GN=B1274F11.42PE=3SV=1;tr|Q0IZY2|Q0IZY2_ORYSJOs09g0542100protein(Fragment)OS=Oryzasativasubsp.japonicaOX=39947GN=Os09g0542100PE=3SV=1;tr|B9G4U5|B9G4U5_ORYSJUncharacterizedproteinOS=Oryzasativasubsp.japonicaOX=39947GN=OsJ_30189PE=3SV=1;tr|Q7XJ13|Q7XJ13_ORYSJChloroplastnucleoidDNA-bindingprotein-likeprotei…	4	2	2	5.3	5.3	50.136	476	13.314	109310	42808	5.3	83469000	4				1264
sp|Q69LA6|PDX11_ORYSJProbablepyridoxal5'-phosphatesynthasesubunitPDX1.1OS=Oryzasativasubsp.japonicaOX=39947GN=PDX11PE=2SV=1;tr|A3BFP4|A3BFP4_ORYSJUncharacterizedproteinOS=Oryzasativasubsp.japonicaOX=39947GN=OsJ_22760PE=3SV=1;sp|Q8W3D0|PDX12_ORYSJProbablepyridoxal5'-phosphatesynthasesubunitPDX1.2OS=Oryzasativasubsp.japonicaOX=39947GN=PDX12PE=2SV=1;tr|Q53NW9|Q53NW9_ORYSJOs11g0708500proteinOS=Oryzas…	sp|Q69LA6|PDX11_ORYSJProbablepyridoxal5'-phosphatesynthasesubunitPDX1.1OS=Oryzasativasubsp.japonicaOX=39947GN=PDX11PE=2SV=1;tr|A3BFP4|A3BFP4_ORYSJUncharacterizedproteinOS=Oryzasativasubsp.japonicaOX=39947GN=OsJ_22760PE=3SV=1;sp|Q8W3D0|PDX12_ORYSJProbablepyridoxal5'-phosphatesynthasesubunitPDX1.2OS=Oryzasativasubsp.japonicaOX=39947GN=PDX12PE=2SV=1;tr|Q53NW9|Q53NW9_ORYSJOs11g0708500proteinOS=Oryzas…	5	6	6	19.2	19.2	33.736	318	70.552	109210	193160	19.2	1032200000	20				330		109		48
tr|A0A0P0VDT5|A0A0P0VDT5_ORYSJOs02g0110200protein(Fragment)OS=Oryzasativasubsp.japonicaOX=39947GN=Os02g0110200PE=3SV=1;tr|Q7X9C2|Q7X9C2_ORYSJHydroperoxidelyaseOS=Oryzasativasubsp.japonicaOX=39947GN=HPL1PE=3SV=1;tr|Q6Z8Z7|Q6Z8Z7_ORYSJHydroperoxidelyaseOS=Oryzasativasubsp.japonicaOX=39947GN=SLM1PE=3SV=1	tr|A0A0P0VDT5|A0A0P0VDT5_ORYSJOs02g0110200protein(Fragment)OS=Oryzasativasubsp.japonicaOX=39947GN=Os02g0110200PE=3SV=1;tr|Q7X9C2|Q7X9C2_ORYSJHydroperoxidelyaseOS=Oryzasativasubsp.japonicaOX=39947GN=HPL1PE=3SV=1;tr|Q6Z8Z7|Q6Z8Z7_ORYSJHydroperoxidelyaseOS=Oryzasativasubsp.japonicaOX=39947GN=SLM1PE=3SV=1	3	7	7	18.3	18.3	53.579	486	59.893	108870	146260	18.3	654160000	18				620
tr|Q5Z8V3|Q5Z8V3_ORYSJOs06g0705100proteinOS=Oryzasativasubsp.japonicaOX=39947GN=Os06g0705100PE=2SV=1	tr|Q5Z8V3|Q5Z8V3_ORYSJOs06g0705100proteinOS=Oryzasativasubsp.japonicaOX=39947GN=Os06g0705100PE=2SV=1	1	2	2	8.4	8.4	24.842	239	19.638	108620	92724	8.4	740640000	9				1622
tr|Q6EUS1|Q6EUS1_ORYSJPeroxidaseOS=Oryzasativasubsp.japonicaOX=39947GN=prx27PE=2SV=1;tr|Q0E2I2|Q0E2I2_ORYSJOs02g0236600proteinOS=Oryzasativasubsp.japonicaOX=39947GN=Os02g0236600PE=3SV=1	tr|Q6EUS1|Q6EUS1_ORYSJPeroxidaseOS=Oryzasativasubsp.japonicaOX=39947GN=prx27PE=2SV=1;tr|Q0E2I2|Q0E2I2_ORYSJOs02g0236600proteinOS=Oryzasativasubsp.japonicaOX=39947GN=Os02g0236600PE=3SV=1	2	4	4	17.8	17.8	33.321	321	40.102	107950	138720	17.8	696790000	18				1709		303		49
tr|Q7XBA6|Q7XBA6_ORYSJNon-specificlipid-transferproteinOS=Oryzasativasubsp.japonicaOX=39947GN=Os11g0115400PE=2SV=1;tr|B7SDG3|B7SDG3_ORYSJNon-specificlipid-transferproteinOS=Oryzasativasubsp.japonicaOX=39947PE=2SV=1;sp|Q0IQK9|NLTP1_ORYSJNon-specificlipid-transferprotein1OS=Oryzasativasubsp.japonicaOX=39947GN=LTPPE=1SV=1;tr|Q53MW2|Q53MW2_ORYSJNon-specificlipid-transferproteinOS=Oryzasativasubsp.jap…	tr|Q7XBA6|Q7XBA6_ORYSJNon-specificlipid-transferproteinOS=Oryzasativasubsp.japonicaOX=39947GN=Os11g0115400PE=2SV=1;tr|B7SDG3|B7SDG3_ORYSJNon-specificlipid-transferproteinOS=Oryzasativasubsp.japonicaOX=39947PE=2SV=1;sp|Q0IQK9|NLTP1_ORYSJNon-specificlipid-transferprotein1OS=Oryzasativasubsp.japonicaOX=39947GN=LTPPE=1SV=1;tr|Q53MW2|Q53MW2_ORYSJNon-specificlipid-transferproteinOS=Oryzasativasubsp.jap…	5	3	2	31.9	25.9	11.317	116	31.085	107900	81005	31.9	1122200000	15				188	44;45		87;90
tr|Q53JG0|Q53JG0_ORYSJ60SribosomalproteinL3,putative,expressedOS=Oryzasativasubsp.japonicaOX=39947GN=RPL3BPE=2SV=1;tr|Q0IPU6|Q0IPU6_ORYSJOs12g0167900proteinOS=Oryzasativasubsp.japonicaOX=39947GN=RPL3APE=2SV=1;sp|P35684|RL3_ORYSJ60SribosomalproteinL3OS=Oryzasativasubsp.japonicaOX=39947GN=RPL3PE=2SV=2	tr|Q53JG0|Q53JG0_ORYSJ60SribosomalproteinL3,putative,expressedOS=Oryzasativasubsp.japonicaOX=39947GN=RPL3BPE=2SV=1;tr|Q0IPU6|Q0IPU6_ORYSJOs12g0167900proteinOS=Oryzasativasubsp.japonicaOX=39947GN=RPL3APE=2SV=1;sp|P35684|RL3_ORYSJ60SribosomalproteinL3OS=Oryzasativasubsp.japonicaOX=39947GN=RPL3PE=2SV=2	3	7	7	17	17	44.49	389	46.433	107830	165150	17	563340000	15				120		52;53		148;327
tr|Q8GSE8|Q8GSE8_ORYSJOs07g0162500proteinOS=Oryzasativasubsp.japonicaOX=39947GN=OJ1714_H10.152PE=2SV=1;tr|B9FVM3|B9FVM3_ORYSJUncharacterizedproteinOS=Oryzasativasubsp.japonicaOX=39947GN=OsJ_23184PE=4SV=1	tr|Q8GSE8|Q8GSE8_ORYSJOs07g0162500proteinOS=Oryzasativasubsp.japonicaOX=39947GN=OJ1714_H10.152PE=2SV=1;tr|B9FVM3|B9FVM3_ORYSJUncharacterizedproteinOS=Oryzasativasubsp.japonicaOX=39947GN=OsJ_23184PE=4SV=1	2	4	4	13.1	13.1	35.062	328	35.974	107090	133780	13.1	352770000	11				1984
tr|A3AAL6|A3AAL6_ORYSJUncharacterizedproteinOS=Oryzasativasubsp.japonicaOX=39947GN=OsJ_08108PE=4SV=1;tr|Q7XXP7|Q7XXP7_ORYSJOs02g0709900proteinOS=Oryzasativasubsp.japonicaOX=39947GN=OJ1311_H06.10-1PE=2SV=1;tr|A0A0P0VNV1|A0A0P0VNV1_ORYSJOs02g0710102protein(Fragment)OS=Oryzasativasubsp.japonicaOX=39947GN=Os02g0710102PE=4SV=1	tr|A3AAL6|A3AAL6_ORYSJUncharacterizedproteinOS=Oryzasativasubsp.japonicaOX=39947GN=OsJ_08108PE=4SV=1;tr|Q7XXP7|Q7XXP7_ORYSJOs02g0709900proteinOS=Oryzasativasubsp.japonicaOX=39947GN=OJ1311_H06.10-1PE=2SV=1	3	6	6	6.4	6.4	126.45	1099	45.133	107070	99754	6.4	204710000	10				854
tr|Q6L510|Q6L510_ORYSJ60SribosomalproteinL36OS=Oryzasativasubsp.japonicaOX=39947GN=Os05g0459900PE=2SV=1;tr|A0A0P0WNG4|A0A0P0WNG4_ORYSJOs05g0459900proteinOS=Oryzasativasubsp.japonicaOX=39947GN=Os05g0459900PE=4SV=1;tr|Q8L5X0|Q8L5X0_ORYSJ60SribosomalproteinL36OS=Oryzasativasubsp.japonicaOX=39947GN=Os01g0840700PE=3SV=1	tr|Q6L510|Q6L510_ORYSJ60SribosomalproteinL36OS=Oryzasativasubsp.japonicaOX=39947GN=Os05g0459900PE=2SV=1	3	3	3	23.9	23.9	12.735	113	18.925	106560	93387	23.9	796350000	11				1760	201		15
tr|A3BAC3|A3BAC3_ORYSJUncharacterizedproteinOS=Oryzasativasubsp.japonicaOX=39947GN=OsJ_20846PE=4SV=1;tr|Q652U8|Q652U8_ORYSJOs06g0254300proteinOS=Oryzasativasubsp.japonicaOX=39947GN=P0046H10.37-1PE=2SV=1;tr|Q0DD57|Q0DD57_ORYSJOs06g0254300protein(Fragment)OS=Oryzasativasubsp.japonicaOX=39947GN=Os06g0254300PE=4SV=1;tr|Q652U5|Q652U5_ORYSJOs06g0254600proteinOS=Oryzasativasubsp.japonicaOX=39947GN=Os06g…	tr|A3BAC3|A3BAC3_ORYSJUncharacterizedproteinOS=Oryzasativasubsp.japonicaOX=39947GN=OsJ_20846PE=4SV=1;tr|Q652U8|Q652U8_ORYSJOs06g0254300proteinOS=Oryzasativasubsp.japonicaOX=39947GN=P0046H10.37-1PE=2SV=1;tr|Q0DD57|Q0DD57_ORYSJOs06g0254300protein(Fragment)OS=Oryzasativasubsp.japonicaOX=39947GN=Os06g0254300PE=4SV=1;tr|Q652U5|Q652U5_ORYSJOs06g0254600proteinOS=Oryzasativasubsp.japonicaOX=39947GN=Os06g…	5	3	3	16.5	16.5	23.044	212	29.491	106500	112940	16.5	266460000	10				896
tr|Q75HW4|Q75HW4_ORYSJOs05g0395000proteinOS=Oryzasativasubsp.japonicaOX=39947GN=Os05g0395000PE=2SV=1	tr|Q75HW4|Q75HW4_ORYSJOs05g0395000proteinOS=Oryzasativasubsp.japonicaOX=39947GN=Os05g0395000PE=2SV=1	1	6	6	9.5	9.5	66.375	612	42.773	106320	132170	9.5	1764800000	11				1847
tr|E9KIP2|E9KIP2_ORYSJ30SribosomalproteinS4,chloroplasticOS=Oryzasativasubsp.japonicaOX=39947GN=rps4PE=3SV=1;tr|A0A0N7EIU7|A0A0N7EIU7_ORYSJ30SribosomalproteinS4,chloroplasticOS=OryzasativatropicaljaponicasubgroupOX=1736656GN=rps4PE=3SV=1;tr|A0A0N6WZU1|A0A0N6WZU1_ORYSJ30SribosomalproteinS4,chloroplasticOS=OryzasativaaromaticsubgroupOX=1736658GN=rps4PE=3SV=1;sp|P0C488|RR4_ORYSJ30SribosomalproteinS4…	tr|E9KIP2|E9KIP2_ORYSJ30SribosomalproteinS4,chloroplasticOS=Oryzasativasubsp.japonicaOX=39947GN=rps4PE=3SV=1;tr|A0A0N7EIU7|A0A0N7EIU7_ORYSJ30SribosomalproteinS4,chloroplasticOS=OryzasativatropicaljaponicasubgroupOX=1736656GN=rps4PE=3SV=1;tr|A0A0N6WZU1|A0A0N6WZU1_ORYSJ30SribosomalproteinS4,chloroplasticOS=OryzasativaaromaticsubgroupOX=1736658GN=rps4PE=3SV=1;sp|P0C488|RR4_ORYSJ30SribosomalproteinS4…	4	3	3	13.4	13.4	23.422	201	18.79	106130	112820	13.4	375040000	9				84		19		100
sp|P41095|RLA0_ORYSJ60SacidicribosomalproteinP0OS=Oryzasativasubsp.japonicaOX=39947GN=Os08g0130500PE=1SV=3;tr|Q2RAW0|Q2RAW0_ORYSJ60SacidicribosomalproteinP0OS=Oryzasativasubsp.japonicaOX=39947GN=Os11g0135400PE=3SV=1;tr|Q2QY46|Q2QY46_ORYSJ60SacidicribosomalproteinP0OS=Oryzasativasubsp.japonicaOX=39947GN=Os12g0133050PE=3SV=1;tr|C7JA05|C7JA05_ORYSJOs12g0133050proteinOS=Oryzasativasubsp.japonicaOX=39…	sp|P41095|RLA0_ORYSJ60SacidicribosomalproteinP0OS=Oryzasativasubsp.japonicaOX=39947GN=Os08g0130500PE=1SV=3;tr|Q2RAW0|Q2RAW0_ORYSJ60SacidicribosomalproteinP0OS=Oryzasativasubsp.japonicaOX=39947GN=Os11g0135400PE=3SV=1;tr|Q2QY46|Q2QY46_ORYSJ60SacidicribosomalproteinP0OS=Oryzasativasubsp.japonicaOX=39947GN=Os12g0133050PE=3SV=1;tr|C7JA05|C7JA05_ORYSJOs12g0133050proteinOS=Oryzasativasubsp.japonicaOX=39…	6	3	3	9.4	9.4	34.377	319	22.782	105730	110920	9.4	676690000	13				130		55		56
sp|P0DKK2|RL372_ORYSJ60SribosomalproteinL37a-2OS=Oryzasativasubsp.japonicaOX=39947GN=Os05g0557000PE=1SV=1;sp|P0DKK1|RL371_ORYSJ60SribosomalproteinL37a-1OS=Oryzasativasubsp.japonicaOX=39947GN=Os01g0679700PE=1SV=1;tr|A0A0N7KDI2|A0A0N7KDI2_ORYSJOs01g0679700protein(Fragment)OS=Oryzasativasubsp.japonicaOX=39947GN=Os01g0679700PE=4SV=1	sp|P0DKK2|RL372_ORYSJ60SribosomalproteinL37a-2OS=Oryzasativasubsp.japonicaOX=39947GN=Os05g0557000PE=1SV=1;sp|P0DKK1|RL371_ORYSJ60SribosomalproteinL37a-1OS=Oryzasativasubsp.japonicaOX=39947GN=Os01g0679700PE=1SV=1;tr|A0A0N7KDI2|A0A0N7KDI2_ORYSJOs01g0679700protein(Fragment)OS=Oryzasativasubsp.japonicaOX=39947GN=Os01g0679700PE=4SV=1	3	3	3	34.8	34.8	10.243	92	34.693	105510	99496	34.8	779240000	9				95		28		71
tr|B9G8I0|B9G8I0_ORYSJDirigentproteinOS=Oryzasativasubsp.japonicaOX=39947GN=OsJ_34598PE=3SV=1;tr|Q2R0H3|Q2R0H3_ORYSJDirigentproteinOS=Oryzasativasubsp.japonicaOX=39947GN=Os11g0645400PE=2SV=1	tr|B9G8I0|B9G8I0_ORYSJDirigentproteinOS=Oryzasativasubsp.japonicaOX=39947GN=OsJ_34598PE=3SV=1;tr|Q2R0H3|Q2R0H3_ORYSJDirigentproteinOS=Oryzasativasubsp.japonicaOX=39947GN=Os11g0645400PE=2SV=1	2	3	3	22	22	13.657	132	25.976	105350	117330	22	846150000	10				1288		239		105
tr|Q9LST9|Q9LST9_ORYSJProteasomesubunitbetatypeOS=Oryzasativasubsp.japonicaOX=39947GN=OsPBA1PE=2SV=1	tr|Q9LST9|Q9LST9_ORYSJProteasomesubunitbetatypeOS=Oryzasativasubsp.japonicaOX=39947GN=OsPBA1PE=2SV=1	1	5	1	20.7	6.1	26.273	246	42.215	105080	147510	20.7	799040000	11				2081
tr|B7FAE9|B7FAE9_ORYSJGlutathioneperoxidaseOS=Oryzasativasubsp.japonicaOX=39947GN=Os06g0185900PE=2SV=1;tr|Q5SMW6|Q5SMW6_ORYSJGlutathioneperoxidaseOS=Oryzasativasubsp.japonicaOX=39947GN=P0568D10.7PE=3SV=1;tr|B9FRW5|B9FRW5_ORYSJUncharacterizedproteinOS=Oryzasativasubsp.japonicaOX=39947GN=OsJ_20379PE=4SV=1;tr|Q0DE03|Q0DE03_ORYSJOs06g0185900protein(Fragment)OS=Oryzasativasubsp.japonicaOX=39947GN=Os06…	tr|B7FAE9|B7FAE9_ORYSJGlutathioneperoxidaseOS=Oryzasativasubsp.japonicaOX=39947GN=Os06g0185900PE=2SV=1;tr|Q5SMW6|Q5SMW6_ORYSJGlutathioneperoxidaseOS=Oryzasativasubsp.japonicaOX=39947GN=P0568D10.7PE=3SV=1;tr|B9FRW5|B9FRW5_ORYSJUncharacterizedproteinOS=Oryzasativasubsp.japonicaOX=39947GN=OsJ_20379PE=4SV=1	6	5	5	22.6	22.6	25.072	234	35.516	104860	129500	22.6	349210000	11				1001	127		173
sp|Q84PB7|THF1_ORYSJProteinTHYLAKOIDFORMATION1,chloroplasticOS=Oryzasativasubsp.japonicaOX=39947GN=THF1PE=2SV=1;tr|A0A0P0X7N4|A0A0P0X7N4_ORYSJOs07g0558500protein(Fragment)OS=Oryzasativasubsp.japonicaOX=39947GN=Os07g0558500PE=4SV=1	sp|Q84PB7|THF1_ORYSJProteinTHYLAKOIDFORMATION1,chloroplasticOS=Oryzasativasubsp.japonicaOX=39947GN=THF1PE=2SV=1	2	5	5	18.5	18.5	32.099	287	46.627	103740	146000	18.5	734300000	14				482	81		160
tr|A0A0P0YAL3|A0A0P0YAL3_ORYSJPhenylalanineammonia-lyaseOS=Oryzasativasubsp.japonicaOX=39947GN=Os12g0520200PE=3SV=1;tr|Q2QPR0|Q2QPR0_ORYSJPhenylalanineammonia-lyaseOS=Oryzasativasubsp.japonicaOX=39947GN=LOC_Os12g33610PE=3SV=1;tr|Q0IMZ6|Q0IMZ6_ORYSJPhenylalanineammonia-lyase(Fragment)OS=Oryzasativasubsp.japonicaOX=39947GN=Os12g0520200PE=3SV=1;tr|Q53NW6|Q53NW6_ORYSJPhenylalanineammonia-lyaseOS=Oryz…	tr|A0A0P0YAL3|A0A0P0YAL3_ORYSJPhenylalanineammonia-lyaseOS=Oryzasativasubsp.japonicaOX=39947GN=Os12g0520200PE=3SV=1;tr|Q2QPR0|Q2QPR0_ORYSJPhenylalanineammonia-lyaseOS=Oryzasativasubsp.japonicaOX=39947GN=LOC_Os12g33610PE=3SV=1;tr|Q0IMZ6|Q0IMZ6_ORYSJPhenylalanineammonia-lyase(Fragment)OS=Oryzasativasubsp.japonicaOX=39947GN=Os12g0520200PE=3SV=1;tr|Q53NW6|Q53NW6_ORYSJPhenylalanineammonia-lyaseOS=Oryz…	4	9	9	14.6	14.6	73.6	680	60.016	103540	111710	14.6	427130000	16				802
tr|B7E707|B7E707_ORYSJPyruvatedehydrogenaseE1componentsubunitbetaOS=Oryzasativasubsp.japonicaOX=39947GN=Os09g0509200PE=2SV=1;sp|Q0J0H4|ODPB2_ORYSJPyruvatedehydrogenaseE1componentsubunitbeta-2,mitochondrialOS=Oryzasativasubsp.japonicaOX=39947GN=Os09g0509200PE=2SV=1	tr|B7E707|B7E707_ORYSJPyruvatedehydrogenaseE1componentsubunitbetaOS=Oryzasativasubsp.japonicaOX=39947GN=Os09g0509200PE=2SV=1;sp|Q0J0H4|ODPB2_ORYSJPyruvatedehydrogenaseE1componentsubunitbeta-2,mitochondrialOS=Oryzasativasubsp.japonicaOX=39947GN=Os09g0509200PE=2SV=1	2	5	2	16	6.2	38.511	356	43.527	103010	129160	16	935470000	17				193		79		330
tr|Q9ZRJ5|Q9ZRJ5_ORYSJL-lactatedehydrogenaseOS=Oryzasativasubsp.japonicaOX=39947GN=OJA1212_C06.25PE=2SV=1;tr|Q0E4Q5|Q0E4Q5_ORYSJL-lactatedehydrogenaseOS=Oryzasativasubsp.japonicaOX=39947GN=Os02g0105400PE=2SV=1;tr|A3B7K2|A3B7K2_ORYSJL-lactatedehydrogenaseOS=Oryzasativasubsp.japonicaOX=39947GN=OsJ_19824PE=3SV=1;tr|Q9LWZ6|Q9LWZ6_ORYSJL-lactatedehydrogenaseOS=Oryzasativasubsp.japonicaOX=39947GN=Os06g…	tr|Q9ZRJ5|Q9ZRJ5_ORYSJL-lactatedehydrogenaseOS=Oryzasativasubsp.japonicaOX=39947GN=OJA1212_C06.25PE=2SV=1;tr|Q0E4Q5|Q0E4Q5_ORYSJL-lactatedehydrogenaseOS=Oryzasativasubsp.japonicaOX=39947GN=Os02g0105400PE=2SV=1	4	3	3	9.9	9.9	38.17	353	24.205	102950	84199	9.9	475920000	9				1375
tr|Q7X6F6|Q7X6F6_ORYSJOSJNBb0079B02.3proteinOS=Oryzasativasubsp.japonicaOX=39947GN=Os04g0640700PE=4SV=2;tr|B9FCS8|B9FCS8_ORYSJUncharacterizedproteinOS=Oryzasativasubsp.japonicaOX=39947GN=OsJ_16354PE=4SV=1;tr|Q5JQX8|Q5JQX8_ORYSJOSJNBb0003B01.27proteinOS=Oryzasativasubsp.japonicaOX=39947GN=OSJNBb0003B01.27PE=4SV=1;tr|A0A0P0WFE5|A0A0P0WFE5_ORYSJOs04g0640700proteinOS=Oryzasativasubsp.japonicaOX=39947…	tr|Q7X6F6|Q7X6F6_ORYSJOSJNBb0079B02.3proteinOS=Oryzasativasubsp.japonicaOX=39947GN=Os04g0640700PE=4SV=2;tr|B9FCS8|B9FCS8_ORYSJUncharacterizedproteinOS=Oryzasativasubsp.japonicaOX=39947GN=OsJ_16354PE=4SV=1;tr|Q5JQX8|Q5JQX8_ORYSJOSJNBb0003B01.27proteinOS=Oryzasativasubsp.japonicaOX=39947GN=OSJNBb0003B01.27PE=4SV=1;tr|A0A0P0WFE5|A0A0P0WFE5_ORYSJOs04g0640700proteinOS=Oryzasativasubsp.japonicaOX=39947…	8	6	6	7.8	7.8	80.92	765	45.614	102340	274530	7.8	996290000	21				1887
tr|A3CE52|A3CE52_ORYSJClathrinheavychainOS=Oryzasativasubsp.japonicaOX=39947GN=OsJ_34919PE=3SV=1;tr|A3CE45|A3CE45_ORYSJClathrinheavychainOS=Oryzasativasubsp.japonicaOX=39947GN=OsJ_34910PE=3SV=1;sp|Q2RBN7|CLH1_ORYSJClathrinheavychain1OS=Oryzasativasubsp.japonicaOX=39947GN=Os11g0104900PE=3SV=1;sp|Q2QYW2|CLH2_ORYSJClathrinheavychain2OS=Oryzasativasubsp.japonicaOX=39947GN=Os12g0104800PE=3SV=1;tr|A0A0…	tr|A3CE52|A3CE52_ORYSJClathrinheavychainOS=Oryzasativasubsp.japonicaOX=39947GN=OsJ_34919PE=3SV=1;tr|A3CE45|A3CE45_ORYSJClathrinheavychainOS=Oryzasativasubsp.japonicaOX=39947GN=OsJ_34910PE=3SV=1;sp|Q2RBN7|CLH1_ORYSJClathrinheavychain1OS=Oryzasativasubsp.japonicaOX=39947GN=Os11g0104900PE=3SV=1;sp|Q2QYW2|CLH2_ORYSJClathrinheavychain2OS=Oryzasativasubsp.japonicaOX=39947GN=Os12g0104800PE=3SV=1	7	12	12	7.1	7.1	193.33	1708	87.172	102100	155600	7.1	619370000	18				266		100		191
tr|Q8H4Q9|Q8H4Q9_ORYSJGTP-bindingproteinRab6OS=Oryzasativasubsp.japonicaOX=39947GN=OJ1457_D07.114PE=4SV=1;tr|B9FXC5|B9FXC5_ORYSJUncharacterizedproteinOS=Oryzasativasubsp.japonicaOX=39947GN=OsJ_24329PE=4SV=1;tr|Q10QM5|Q10QM5_ORYSJOs03g0191400proteinOS=Oryzasativasubsp.japonicaOX=39947GN=Os03g0191400PE=4SV=1;tr|Q10QM4|Q10QM4_ORYSJRas-relatedproteinRab-6A,putative,expressedOS=Oryzasativasubsp.japoni…	tr|Q8H4Q9|Q8H4Q9_ORYSJGTP-bindingproteinRab6OS=Oryzasativasubsp.japonicaOX=39947GN=OJ1457_D07.114PE=4SV=1;tr|B9FXC5|B9FXC5_ORYSJUncharacterizedproteinOS=Oryzasativasubsp.japonicaOX=39947GN=OsJ_24329PE=4SV=1;tr|Q10QM5|Q10QM5_ORYSJOs03g0191400proteinOS=Oryzasativasubsp.japonicaOX=39947GN=Os03g0191400PE=4SV=1;tr|Q10QM4|Q10QM4_ORYSJRas-relatedproteinRab-6A,putative,expressedOS=Oryzasativasubsp.japoni…	4	5	5	22.1	22.1	22.945	208	33.792	101910	114540	22.1	417120000	16				1225
tr|Q5ZDI5|Q5ZDI5_ORYSJUncharacterizedproteinP0686E09.32-3OS=Oryzasativasubsp.japonicaOX=39947GN=P0686E09.32-3PE=4SV=1;tr|Q5ZDI6|Q5ZDI6_ORYSJOs01g0617900proteinOS=Oryzasativasubsp.japonicaOX=39947GN=P0686E09.32-2PE=2SV=1;tr|Q5ZDI7|Q5ZDI7_ORYSJOs01g0617900proteinOS=Oryzasativasubsp.japonicaOX=39947GN=P0686E09.32-1PE=2SV=1;tr|Q0JL78|Q0JL78_ORYSJOs01g0617900protein(Fragment)OS=Oryzasativasubsp.japoni…	tr|Q5ZDI5|Q5ZDI5_ORYSJUncharacterizedproteinP0686E09.32-3OS=Oryzasativasubsp.japonicaOX=39947GN=P0686E09.32-3PE=4SV=1;tr|Q5ZDI6|Q5ZDI6_ORYSJOs01g0617900proteinOS=Oryzasativasubsp.japonicaOX=39947GN=P0686E09.32-2PE=2SV=1;tr|Q5ZDI7|Q5ZDI7_ORYSJOs01g0617900proteinOS=Oryzasativasubsp.japonicaOX=39947GN=P0686E09.32-1PE=2SV=1;tr|Q0JL78|Q0JL78_ORYSJOs01g0617900protein(Fragment)OS=Oryzasativasubsp.japoni…	4	5	5	28.6	28.6	24.379	213	52.017	101480	82792	28.6	469570000	9				1416		250		182
tr|Q69MW7|Q69MW7_ORYSJDNAbindingproteinPF1OS=Oryzasativasubsp.japonicaOX=39947GN=Os09g0402100PE=2SV=1	tr|Q69MW7|Q69MW7_ORYSJDNAbindingproteinPF1OS=Oryzasativasubsp.japonicaOX=39947GN=Os09g0402100PE=2SV=1	1	4	4	24.9	24.9	21.753	213	30.555	100830	80041	24.9	284150000	11				1667
tr|C7J528|C7J528_ORYSJPeptidylprolylisomeraseOS=Oryzasativasubsp.japonicaOX=39947GN=Os07g0188233PE=4SV=1;tr|B9FVX4|B9FVX4_ORYSJPeptidylprolylisomeraseOS=Oryzasativasubsp.japonicaOX=39947GN=OsJ_23382PE=4SV=1;tr|Q6Z4E9|Q6Z4E9_ORYSJPeptidylprolylisomeraseOS=Oryzasativasubsp.japonicaOX=39947GN=OSJNBb0002L09.6PE=4SV=1	tr|C7J528|C7J528_ORYSJPeptidylprolylisomeraseOS=Oryzasativasubsp.japonicaOX=39947GN=Os07g0188233PE=4SV=1;tr|B9FVX4|B9FVX4_ORYSJPeptidylprolylisomeraseOS=Oryzasativasubsp.japonicaOX=39947GN=OsJ_23382PE=4SV=1;tr|Q6Z4E9|Q6Z4E9_ORYSJPeptidylprolylisomeraseOS=Oryzasativasubsp.japonicaOX=39947GN=OSJNBb0002L09.6PE=4SV=1	3	6	6	31.7	31.7	22.664	218	43.839	100600	113140	31.7	789990000	13				1217		232;233		128;165
tr|Q7F2L7|Q7F2L7_ORYSJCytochromeb559subunitalphaOS=Oryzasativasubsp.japonicaOX=39947GN=psbEPE=3SV=1;tr|A0A0N9E0T5|A0A0N9E0T5_ORYSJCytochromeb559subunitalphaOS=OryzasativatropicaljaponicasubgroupOX=1736656GN=psbEPE=3SV=1;tr|A0A0N7EIU0|A0A0N7EIU0_ORYSJCytochromeb559subunitalphaOS=OryzasativaaromaticsubgroupOX=1736658GN=psbEPE=3SV=1;sp|P0C370|PSBE_ORYSJCytochromeb559subunitalphaOS=Oryzasativasubsp.j…	tr|Q7F2L7|Q7F2L7_ORYSJCytochromeb559subunitalphaOS=Oryzasativasubsp.japonicaOX=39947GN=psbEPE=3SV=1;tr|A0A0N9E0T5|A0A0N9E0T5_ORYSJCytochromeb559subunitalphaOS=OryzasativatropicaljaponicasubgroupOX=1736656GN=psbEPE=3SV=1;tr|A0A0N7EIU0|A0A0N7EIU0_ORYSJCytochromeb559subunitalphaOS=OryzasativaaromaticsubgroupOX=1736658GN=psbEPE=3SV=1;sp|P0C370|PSBE_ORYSJCytochromeb559subunitalphaOS=Oryzasativasubsp.j…	5	3	3	33.7	33.7	9.4445	83	20.866	100550	150280	33.7	1516300000	15				72
sp|B7EA73|PSA_ORYSJPuromycin-sensitiveaminopeptidaseOS=Oryzasativasubsp.japonicaOX=39947GN=Os08g0562700PE=2SV=1;tr|B9FYK6|B9FYK6_ORYSJProteinDETOXIFICATIONOS=Oryzasativasubsp.japonicaOX=39947GN=OsJ_28299PE=3SV=1;tr|A0A0P0XJC4|A0A0P0XJC4_ORYSJOs08g0562700protein(Fragment)OS=Oryzasativasubsp.japonicaOX=39947GN=Os08g0562700PE=4SV=1;tr|A0A0P0XIV5|A0A0P0XIV5_ORYSJOs08g0562700protein(Fragment)OS=Oryzas…	sp|B7EA73|PSA_ORYSJPuromycin-sensitiveaminopeptidaseOS=Oryzasativasubsp.japonicaOX=39947GN=Os08g0562700PE=2SV=1;tr|B9FYK6|B9FYK6_ORYSJProteinDETOXIFICATIONOS=Oryzasativasubsp.japonicaOX=39947GN=OsJ_28299PE=3SV=1	4	10	10	12.4	12.4	99.523	887	64.644	100460	190840	12.4	1012900000	17				37
tr|I3QD82|I3QD82_ORYSJSucrosesynthaseOS=Oryzasativasubsp.japonicaOX=39947PE=2SV=1;sp|P30298|SUS2_ORYSJSucrosesynthase2OS=Oryzasativasubsp.japonicaOX=39947GN=SUS2PE=1SV=2;tr|A0A0P0WTZ1|A0A0P0WTZ1_ORYSJSucrosesynthase(Fragment)OS=Oryzasativasubsp.japonicaOX=39947GN=Os06g0194900PE=3SV=1;sp|Q43009|SUS3_ORYSJSucrosesynthase3OS=Oryzasativasubsp.japonicaOX=39947GN=SUS3PE=1SV=2;sp|P31924|SUS1_ORYSJSucros…	tr|I3QD82|I3QD82_ORYSJSucrosesynthaseOS=Oryzasativasubsp.japonicaOX=39947PE=2SV=1;sp|P30298|SUS2_ORYSJSucrosesynthase2OS=Oryzasativasubsp.japonicaOX=39947GN=SUS2PE=1SV=2;tr|A0A0P0WTZ1|A0A0P0WTZ1_ORYSJSucrosesynthase(Fragment)OS=Oryzasativasubsp.japonicaOX=39947GN=Os06g0194900PE=3SV=1	5	8	8	12	12	92.128	808	60.243	100440	122420	12	1199700000	14				115	29		152
tr|A3A420|A3A420_ORYSJUncharacterizedproteinOS=Oryzasativasubsp.japonicaOX=39947GN=OsJ_05717PE=4SV=1;sp|Q7F8S5|PR2E2_ORYSJPeroxiredoxin-2E-2,chloroplasticOS=Oryzasativasubsp.japonicaOX=39947GN=PRXIIE-2PE=1SV=1	tr|A3A420|A3A420_ORYSJUncharacterizedproteinOS=Oryzasativasubsp.japonicaOX=39947GN=OsJ_05717PE=4SV=1;sp|Q7F8S5|PR2E2_ORYSJPeroxiredoxin-2E-2,chloroplasticOS=Oryzasativasubsp.japonicaOX=39947GN=PRXIIE-2PE=1SV=1	2	3	3	10.2	10.2	23.161	225	34.92	99853	124470	10.2	3690800000	14				444
sp|Q6H6D2|HEM3_ORYSJPorphobilinogendeaminase,chloroplasticOS=Oryzasativasubsp.japonicaOX=39947GN=HEMCPE=2SV=1;tr|A0A0P0VFC8|A0A0P0VFC8_ORYSJOs02g0168800protein(Fragment)OS=Oryzasativasubsp.japonicaOX=39947GN=Os02g0168800PE=3SV=1	sp|Q6H6D2|HEM3_ORYSJPorphobilinogendeaminase,chloroplasticOS=Oryzasativasubsp.japonicaOX=39947GN=HEMCPE=2SV=1;tr|A0A0P0VFC8|A0A0P0VFC8_ORYSJOs02g0168800protein(Fragment)OS=Oryzasativasubsp.japonicaOX=39947GN=Os02g0168800PE=3SV=1	2	5	5	16.2	16.2	38.397	358	50.195	99294	144500	16.2	636670000	16				364
sp|Q7XUG1|MASY_ORYSJMalatesynthaseOS=Oryzasativasubsp.japonicaOX=39947GN=MSPE=2SV=1;tr|B9FFT9|B9FFT9_ORYSJMalatesynthaseOS=Oryzasativasubsp.japonicaOX=39947GN=OsJ_15256PE=3SV=1	sp|Q7XUG1|MASY_ORYSJMalatesynthaseOS=Oryzasativasubsp.japonicaOX=39947GN=MSPE=2SV=1;tr|B9FFT9|B9FFT9_ORYSJMalatesynthaseOS=Oryzasativasubsp.japonicaOX=39947GN=OsJ_15256PE=3SV=1	2	6	6	12	12	62.638	567	39.039	98286	59898	12	396480000	11				471
tr|Q9ASE0|Q9ASE0_ORYSJOs01g0711000proteinOS=Oryzasativasubsp.japonicaOX=39947GN=Os01g0711000PE=3SV=1;tr|Q93W07|Q93W07_ORYSJOs06g0568200proteinOS=Oryzasativasubsp.japonicaOX=39947GN=V-ATPaseBPE=2SV=1;tr|A3BCW4|A3BCW4_ORYSJUncharacterizedproteinOS=Oryzasativasubsp.japonicaOX=39947GN=OsJ_21740PE=3SV=1;tr|A0A0P0WXV2|A0A0P0WXV2_ORYSJOs06g0568200protein(Fragment)OS=Oryzasativasubsp.japonicaOX=39947GN=O…	tr|Q9ASE0|Q9ASE0_ORYSJOs01g0711000proteinOS=Oryzasativasubsp.japonicaOX=39947GN=Os01g0711000PE=3SV=1;tr|Q93W07|Q93W07_ORYSJOs06g0568200proteinOS=Oryzasativasubsp.japonicaOX=39947GN=V-ATPaseBPE=2SV=1;tr|A3BCW4|A3BCW4_ORYSJUncharacterizedproteinOS=Oryzasativasubsp.japonicaOX=39947GN=OsJ_21740PE=3SV=1	4	8	8	17.6	17.6	54.279	488	79.837	97660	100210	17.6	1687800000	11				901
tr|Q84ZP1|Q84ZP1_ORYSJOs07g0208000proteinOS=Oryzasativasubsp.japonicaOX=39947GN=OJ1559_F09.109PE=2SV=1;tr|Q6K5R6|Q6K5R6_ORYSJOs02g0478600proteinOS=Oryzasativasubsp.japonicaOX=39947GN=Os02g0478600PE=2SV=1	tr|Q84ZP1|Q84ZP1_ORYSJOs07g0208000proteinOS=Oryzasativasubsp.japonicaOX=39947GN=OJ1559_F09.109PE=2SV=1;tr|Q6K5R6|Q6K5R6_ORYSJOs02g0478600proteinOS=Oryzasativasubsp.japonicaOX=39947GN=Os02g0478600PE=2SV=1	2	5	5	35.4	35.4	14.8	130	30.355	97340	113020	35.4	1436300000	13				1742	199;200		8;66
tr|Q84MQ4|Q84MQ4_ORYSJ60SribosomalproteinL27a-3,putative,expressedOS=Oryzasativasubsp.japonicaOX=39947GN=OSJNBa0030J19.9PE=3SV=1;tr|Q6EUQ7|Q6EUQ7_ORYSJOs02g0175600proteinOS=Oryzasativasubsp.japonicaOX=39947GN=Os02g0175600PE=2SV=1;tr|B9F3C2|B9F3C2_ORYSJUncharacterizedproteinOS=Oryzasativasubsp.japonicaOX=39947GN=OsJ_05585PE=3SV=1	tr|Q84MQ4|Q84MQ4_ORYSJ60SribosomalproteinL27a-3,putative,expressedOS=Oryzasativasubsp.japonicaOX=39947GN=OSJNBa0030J19.9PE=3SV=1;tr|Q6EUQ7|Q6EUQ7_ORYSJOs02g0175600proteinOS=Oryzasativasubsp.japonicaOX=39947GN=Os02g0175600PE=2SV=1;tr|B9F3C2|B9F3C2_ORYSJUncharacterizedproteinOS=Oryzasativasubsp.japonicaOX=39947GN=OsJ_05585PE=3SV=1	3	4	3	25.3	19.9	16.054	146	25.444	97086	82584	25.3	635760000	13				1959		363		81
tr|Q850L8|Q850L8_ORYSJ50SribosomalproteinL6,putative,expressedOS=Oryzasativasubsp.japonicaOX=39947GN=OSJNBa0032E21.12PE=2SV=1;tr|Q10L93|Q10L93_ORYSJ50SribosomalproteinL6,putative,expressedOS=Oryzasativasubsp.japonicaOX=39947GN=Os03g0356300PE=2SV=1;tr|A3AI13|A3AI13_ORYSJUncharacterizedproteinOS=Oryzasativasubsp.japonicaOX=39947GN=OsJ_10878PE=3SV=1;tr|Q7Y029|Q7Y029_ORYSJPutativeribosomalproteinCtrL…	tr|Q850L8|Q850L8_ORYSJ50SribosomalproteinL6,putative,expressedOS=Oryzasativasubsp.japonicaOX=39947GN=OSJNBa0032E21.12PE=2SV=1;tr|Q10L93|Q10L93_ORYSJ50SribosomalproteinL6,putative,expressedOS=Oryzasativasubsp.japonicaOX=39947GN=Os03g0356300PE=2SV=1;tr|A3AI13|A3AI13_ORYSJUncharacterizedproteinOS=Oryzasativasubsp.japonicaOX=39947GN=OsJ_10878PE=3SV=1;tr|Q7Y029|Q7Y029_ORYSJPutativeribosomalproteinCtrL…	4	7	7	31	31	24.977	226	50.302	96819	88553	31	742850000	12				865		197		161
tr|Q7XI22|Q7XI22_ORYSJOs07g0186400proteinOS=Oryzasativasubsp.japonicaOX=39947GN=Os07g0186400PE=4SV=1;tr|Q0D838|Q0D838_ORYSJOs07g0186400protein(Fragment)OS=Oryzasativasubsp.japonicaOX=39947GN=Os07g0186400PE=4SV=1;tr|Q851Q5|Q851Q5_ORYSJES43,putative,expressedOS=Oryzasativasubsp.japonicaOX=39947GN=OSJNBa0052F07.18PE=2SV=1	tr|Q7XI22|Q7XI22_ORYSJOs07g0186400proteinOS=Oryzasativasubsp.japonicaOX=39947GN=Os07g0186400PE=4SV=1;tr|Q0D838|Q0D838_ORYSJOs07g0186400protein(Fragment)OS=Oryzasativasubsp.japonicaOX=39947GN=Os07g0186400PE=4SV=1	3	3	3	12.8	12.8	24.922	218	20.043	96813	130750	12.8	211250000	9				1332
tr|Q2RBC6|Q2RBC6_ORYSJElongationfactorP,putative,expressedOS=Oryzasativasubsp.japonicaOX=39947GN=LOC_Os11g02450PE=2SV=1;tr|Q2QYK4|Q2QYK4_ORYSJElongationfactorP,putative,expressedOS=Oryzasativasubsp.japonicaOX=39947GN=LOC_Os12g02380PE=2SV=2;tr|B9GBI5|B9GBI5_ORYSJUncharacterizedproteinOS=Oryzasativasubsp.japonicaOX=39947GN=OsJ_35001PE=4SV=1	tr|Q2RBC6|Q2RBC6_ORYSJElongationfactorP,putative,expressedOS=Oryzasativasubsp.japonicaOX=39947GN=LOC_Os11g02450PE=2SV=1;tr|Q2QYK4|Q2QYK4_ORYSJElongationfactorP,putative,expressedOS=Oryzasativasubsp.japonicaOX=39947GN=LOC_Os12g02380PE=2SV=2	3	3	3	15.3	15.3	25.163	229	26.808	96714	82086	15.3	981300000	12				1516
tr|H2KWI0|H2KWI0_ORYSJ40SribosomalproteinS5,putative,expressedOS=Oryzasativasubsp.japonicaOX=39947GN=LOC_Os11g29190PE=4SV=1;tr|Q2R4A1|Q2R4A1_ORYSJ40SribosomalproteinS5,putative,expressedOS=Oryzasativasubsp.japonicaOX=39947GN=Os11g0482000PE=2SV=1;tr|Q93VC6|Q93VC6_ORYSJOs01g0100700proteinOS=Oryzasativasubsp.japonicaOX=39947GN=P0402A09.2PE=2SV=1	tr|H2KWI0|H2KWI0_ORYSJ40SribosomalproteinS5,putative,expressedOS=Oryzasativasubsp.japonicaOX=39947GN=LOC_Os11g29190PE=4SV=1;tr|Q2R4A1|Q2R4A1_ORYSJ40SribosomalproteinS5,putative,expressedOS=Oryzasativasubsp.japonicaOX=39947GN=Os11g0482000PE=2SV=1;tr|Q93VC6|Q93VC6_ORYSJOs01g0100700proteinOS=Oryzasativasubsp.japonicaOX=39947GN=P0402A09.2PE=2SV=1	3	3	3	14.8	14.8	14.045	128	19.47	96100	95122	14.8	1051700000	8				1317
sp|B7F845|R10A_ORYSJ60SribosomalproteinL10aOS=Oryzasativasubsp.japonicaOX=39947GN=RPL10APE=1SV=1;tr|A0A0P0XJL9|A0A0P0XJL9_ORYSJOs08g0558800proteinOS=Oryzasativasubsp.japonicaOX=39947GN=Os08g0558800PE=4SV=1	sp|B7F845|R10A_ORYSJ60SribosomalproteinL10aOS=Oryzasativasubsp.japonicaOX=39947GN=RPL10APE=1SV=1;tr|A0A0P0XJL9|A0A0P0XJL9_ORYSJOs08g0558800proteinOS=Oryzasativasubsp.japonicaOX=39947GN=Os08g0558800PE=4SV=1	2	3	2	14.8	8.3	24.483	216	19.811	95882	82308	14.8	249670000	7				38
tr|Q75L45|Q75L45_ORYSJOs05g0135800proteinOS=Oryzasativasubsp.japonicaOX=39947GN=Os05g0135800PE=2SV=1;tr|Q84P90|Q84P90_ORYSJUncharacterizedprotein(Fragment)OS=Oryzasativasubsp.japonicaOX=39947PE=2SV=1;tr|A0A221LFR6|A0A221LFR6_ORYSJProteinkinaseOS=Oryzasativasubsp.japonicaOX=39947PE=2SV=1;tr|C7IY97|C7IY97_ORYSJOs02g0777800protein(Fragment)OS=Oryzasativasubsp.japonicaOX=39947GN=Os02g0777800PE=4SV=1;…	tr|Q75L45|Q75L45_ORYSJOs05g0135800proteinOS=Oryzasativasubsp.japonicaOX=39947GN=Os05g0135800PE=2SV=1;tr|Q84P90|Q84P90_ORYSJUncharacterizedprotein(Fragment)OS=Oryzasativasubsp.japonicaOX=39947PE=2SV=1;tr|A0A221LFR6|A0A221LFR6_ORYSJProteinkinaseOS=Oryzasativasubsp.japonicaOX=39947PE=2SV=1	15	6	5	19.1	17.2	39.31	361	46.024	95871	96639	19.1	212460000	13				1860
tr|Q2QP54|Q2QP54_ORYSJElongationfactorTs,mitochondrialOS=Oryzasativasubsp.japonicaOX=39947GN=EFTSPE=3SV=1;tr|A0A0P0YBF5|A0A0P0YBF5_ORYSJElongationfactorTs(Fragment)OS=Oryzasativasubsp.japonicaOX=39947GN=Os12g0541500PE=3SV=1;tr|A0A0P0YAX3|A0A0P0YAX3_ORYSJOs12g0541500protein(Fragment)OS=Oryzasativasubsp.japonicaOX=39947GN=Os12g0541500PE=4SV=1;tr|A0A0P0YB77|A0A0P0YB77_ORYSJOs12g0541500proteinOS=Oryz…	tr|Q2QP54|Q2QP54_ORYSJElongationfactorTs,mitochondrialOS=Oryzasativasubsp.japonicaOX=39947GN=EFTSPE=3SV=1;tr|A0A0P0YBF5|A0A0P0YBF5_ORYSJElongationfactorTs(Fragment)OS=Oryzasativasubsp.japonicaOX=39947GN=Os12g0541500PE=3SV=1	5	10	10	10	10	121.09	1123	69.124	95496	154970	10	474660000	17				1493		262		255
sp|Q07661|NDK1_ORYSJNucleosidediphosphatekinase1OS=Oryzasativasubsp.japonicaOX=39947GN=NDKRPE=1SV=1;tr|B7F7R5|B7F7R5_ORYSJNucleosidediphosphatekinaseOS=Oryzasativasubsp.japonicaOX=39947PE=2SV=1	sp|Q07661|NDK1_ORYSJNucleosidediphosphatekinase1OS=Oryzasativasubsp.japonicaOX=39947GN=NDKRPE=1SV=1;tr|B7F7R5|B7F7R5_ORYSJNucleosidediphosphatekinaseOS=Oryzasativasubsp.japonicaOX=39947PE=2SV=1	2	3	3	22.8	22.8	16.861	149	18.552	95075	98639	22.8	999160000	10				158
tr|Q8S5T1|Q8S5T1_ORYSJGlutathionereductase,chloroplast,putative,expressedOS=Oryzasativasubsp.japonicaOX=39947GN=Os03g0163300PE=2SV=1;tr|Q7XEM9|Q7XEM9_ORYSJGlutathionereductase,chloroplast,putative,expressedOS=Oryzasativasubsp.japonicaOX=39947GN=LOC_Os10g28000PE=2SV=2;tr|A0A0P0XUU0|A0A0P0XUU0_ORYSJOs10g0415300protein(Fragment)OS=Oryzasativasubsp.japonicaOX=39947GN=Os10g0415300PE=4SV=1;tr|B9G5R2|B9…	tr|Q8S5T1|Q8S5T1_ORYSJGlutathionereductase,chloroplast,putative,expressedOS=Oryzasativasubsp.japonicaOX=39947GN=Os03g0163300PE=2SV=1	4	10	10	18.9	18.9	60.252	555	74.56	94687	160710	18.9	421900000	16				2030
tr|A3BVM0|A3BVM0_ORYSJUncharacterizedproteinOS=Oryzasativasubsp.japonicaOX=39947GN=OsJ_28231PE=4SV=1;tr|Q6Z3F9|Q6Z3F9_ORYSJOs08g0553800proteinOS=Oryzasativasubsp.japonicaOX=39947GN=Os08g0553800PE=2SV=1	tr|A3BVM0|A3BVM0_ORYSJUncharacterizedproteinOS=Oryzasativasubsp.japonicaOX=39947GN=OsJ_28231PE=4SV=1;tr|Q6Z3F9|Q6Z3F9_ORYSJOs08g0553800proteinOS=Oryzasativasubsp.japonicaOX=39947GN=Os08g0553800PE=2SV=1	2	5	5	15.4	15.4	39.57	356	33.032	94380	146350	15.4	529830000	11				932
tr|Q53N80|Q53N80_ORYSJOs11g0242400proteinOS=Oryzasativasubsp.japonicaOX=39947GN=LOC_Os11g13850PE=2SV=1	tr|Q53N80|Q53N80_ORYSJOs11g0242400proteinOS=Oryzasativasubsp.japonicaOX=39947GN=LOC_Os11g13850PE=2SV=1	1	5	5	23.5	23.5	29.481	277	59.572	94224	135170	23.5	635380000	17				1542		269		217
tr|Q5JNA0|Q5JNA0_ORYSJMalicenzymeOS=Oryzasativasubsp.japonicaOX=39947GN=P0022F10.15-1PE=2SV=1;tr|A0A0P0V7M3|A0A0P0V7M3_ORYSJMalicenzyme(Fragment)OS=Oryzasativasubsp.japonicaOX=39947GN=Os01g0723400PE=3SV=1;tr|Q0JJQ7|Q0JJQ7_ORYSJMalicenzyme(Fragment)OS=Oryzasativasubsp.japonicaOX=39947GN=Os01g0723400PE=3SV=1;tr|Q9FRT2|Q9FRT2_ORYSJMalicenzymeOS=Oryzasativasubsp.japonicaOX=39947GN=NADP-ME2PE=2SV=2;tr…	tr|Q5JNA0|Q5JNA0_ORYSJMalicenzymeOS=Oryzasativasubsp.japonicaOX=39947GN=P0022F10.15-1PE=2SV=1;tr|A0A0P0V7M3|A0A0P0V7M3_ORYSJMalicenzyme(Fragment)OS=Oryzasativasubsp.japonicaOX=39947GN=Os01g0723400PE=3SV=1;tr|Q0JJQ7|Q0JJQ7_ORYSJMalicenzyme(Fragment)OS=Oryzasativasubsp.japonicaOX=39947GN=Os01g0723400PE=3SV=1;tr|Q9FRT2|Q9FRT2_ORYSJMalicenzymeOS=Oryzasativasubsp.japonicaOX=39947GN=NADP-ME2PE=2SV=2;tr…	7	4	3	8.3	6.5	54.743	496	30.931	93840	114890	8.3	995470000	11				608
tr|Q5TKP2|Q5TKP2_ORYSJOs05g0541900proteinOS=Oryzasativasubsp.japonicaOX=39947GN=Os05g0541900PE=2SV=1;tr|Q5TKP3|Q5TKP3_ORYSJPutative60SribosomalL28proteinOS=Oryzasativasubsp.japonicaOX=39947GN=OJ1362_G11.15PE=4SV=1;tr|B9FLE3|B9FLE3_ORYSJUncharacterizedproteinOS=Oryzasativasubsp.japonicaOX=39947GN=OsJ_19397PE=4SV=1	tr|Q5TKP2|Q5TKP2_ORYSJOs05g0541900proteinOS=Oryzasativasubsp.japonicaOX=39947GN=Os05g0541900PE=2SV=1;tr|Q5TKP3|Q5TKP3_ORYSJPutative60SribosomalL28proteinOS=Oryzasativasubsp.japonicaOX=39947GN=OJ1362_G11.15PE=4SV=1;tr|B9FLE3|B9FLE3_ORYSJUncharacterizedproteinOS=Oryzasativasubsp.japonicaOX=39947GN=OsJ_19397PE=4SV=1	3	3	1	21.1	7.5	14.884	133	19.969	93671	72108	21.1	615300000	9				1164
tr|Q688M9|Q688M9_ORYSJ'putativeendo-1,31,4-beta-D-glucanaseOS=Oryzasativasubsp.japonicaOX=39947GN=Os05g0399100PE=2SV=1;tr|Q0DID5|Q0DID5_ORYSJOs05g0399100protein(Fragment)OS=Oryzasativasubsp.japonicaOX=39947GN=Os05g0399100PE=4SV=1	tr|Q688M9|Q688M9_ORYSJ'putativeendo-1,31,4-beta-D-glucanaseOS=Oryzasativasubsp.japonicaOX=39947GN=Os05g0399100PE=2SV=1;tr|Q0DID5|Q0DID5_ORYSJOs05g0399100protein(Fragment)OS=Oryzasativasubsp.japonicaOX=39947GN=Os05g0399100PE=4SV=1	2	4	4	16.7	16.7	25.769	240	27.738	93320	128720	16.7	256130000	9				1347
sp|Q0IQF7|RS16_ORYSJ40SribosomalproteinS16OS=Oryzasativasubsp.japonicaOX=39947GN=RPS16APE=2SV=1	sp|Q0IQF7|RS16_ORYSJ40SribosomalproteinS16OS=Oryzasativasubsp.japonicaOX=39947GN=RPS16APE=2SV=1	1	4	4	22.8	22.8	16.819	149	26.354	92828	130000	22.8	1942900000	13				187
sp|Q69UI1|RS132_ORYSJ40SribosomalproteinS13-2OS=Oryzasativasubsp.japonicaOX=39947GN=Os08g0117300PE=1SV=1;tr|B9FYS5|B9FYS5_ORYSJUncharacterizedproteinOS=Oryzasativasubsp.japonicaOX=39947GN=OsJ_25830PE=3SV=1;tr|Q0DYP4|Q0DYP4_ORYSJOs02g0677800protein(Fragment)OS=Oryzasativasubsp.japonicaOX=39947GN=Os02g0677800PE=3SV=1;tr|Q6ZL24|Q6ZL24_ORYSJOs07g0572900proteinOS=Oryzasativasubsp.japonicaOX=39947GN=Os…	sp|Q69UI1|RS132_ORYSJ40SribosomalproteinS13-2OS=Oryzasativasubsp.japonicaOX=39947GN=Os08g0117300PE=1SV=1;tr|B9FYS5|B9FYS5_ORYSJUncharacterizedproteinOS=Oryzasativasubsp.japonicaOX=39947GN=OsJ_25830PE=3SV=1	5	4	1	26.5	6.6	17.145	151	31.243	92687	88578	26.5	1844800000	16				339
tr|Q0D6L9|Q0D6L9_ORYSJOs07g0467200proteinOS=Oryzasativasubsp.japonicaOX=39947GN=Os07g0467200PE=4SV=1;tr|Q69RL9|Q69RL9_ORYSJUncharacterizedproteinP0003B09.10OS=Oryzasativasubsp.japonicaOX=39947GN=P0003B09.10PE=4SV=1	tr|Q0D6L9|Q0D6L9_ORYSJOs07g0467200proteinOS=Oryzasativasubsp.japonicaOX=39947GN=Os07g0467200PE=4SV=1;tr|Q69RL9|Q69RL9_ORYSJUncharacterizedproteinP0003B09.10OS=Oryzasativasubsp.japonicaOX=39947GN=P0003B09.10PE=4SV=1	2	2	2	22.9	22.9	11.405	109	23.027	92664	94800	22.9	705470000	10				1330
sp|P29545|EF1B_ORYSJElongationfactor1-betaOS=Oryzasativasubsp.japonicaOX=39947GN=Os07g0662500PE=1SV=3;tr|A3BN41|A3BN41_ORYSJUncharacterizedproteinOS=Oryzasativasubsp.japonicaOX=39947GN=OsJ_25462PE=3SV=1	sp|P29545|EF1B_ORYSJElongationfactor1-betaOS=Oryzasativasubsp.japonicaOX=39947GN=Os07g0662500PE=1SV=3;tr|A3BN41|A3BN41_ORYSJUncharacterizedproteinOS=Oryzasativasubsp.japonicaOX=39947GN=OsJ_25462PE=3SV=1	2	4	4	26.8	26.8	23.799	224	45.993	92581	87625	26.8	270890000	9				114		45		163
sp|Q9LSU1|PSA5_ORYSJProteasomesubunitalphatype-5OS=Oryzasativasubsp.japonicaOX=39947GN=PAE1PE=2SV=1	sp|Q9LSU1|PSA5_ORYSJProteasomesubunitalphatype-5OS=Oryzasativasubsp.japonicaOX=39947GN=PAE1PE=2SV=1	1	3	3	13.5	13.5	25.993	237	25.473	92568	85202	13.5	248540000	6				552
tr|Q6YYV1|Q6YYV1_ORYSJPolyadenylate-bindingproteinOS=Oryzasativasubsp.japonicaOX=39947GN=Os09g0115400PE=2SV=1;tr|A0A0N7KQC7|A0A0N7KQC7_ORYSJOs09g0115400protein(Fragment)OS=Oryzasativasubsp.japonicaOX=39947GN=Os09g0115400PE=4SV=1;tr|A0A0P0XF64|A0A0P0XF64_ORYSJOs08g0314800protein(Fragment)OS=Oryzasativasubsp.japonicaOX=39947GN=Os08g0314800PE=4SV=1;tr|A0A0P0XJQ2|A0A0P0XJQ2_ORYSJOs09g0115400protein(F…	tr|Q6YYV1|Q6YYV1_ORYSJPolyadenylate-bindingproteinOS=Oryzasativasubsp.japonicaOX=39947GN=Os09g0115400PE=2SV=1;tr|A0A0N7KQC7|A0A0N7KQC7_ORYSJOs09g0115400protein(Fragment)OS=Oryzasativasubsp.japonicaOX=39947GN=Os09g0115400PE=4SV=1	6	5	3	6.5	3.9	71.63	662	30.543	92331	92173	6.5	324480000	9				1781
sp|Q69S39|UCRIA_ORYSJCytochromeb6-fcomplexiron-sulfursubunit,chloroplasticOS=Oryzasativasubsp.japonicaOX=39947GN=petCPE=1SV=1	sp|Q69S39|UCRIA_ORYSJCytochromeb6-fcomplexiron-sulfursubunit,chloroplasticOS=Oryzasativasubsp.japonicaOX=39947GN=petCPE=1SV=1	1	6	6	32	32	23.884	225	43.548	92233	189520	32	2930400000	18				335
tr|A0A0P0XF80|A0A0P0XF80_ORYSJOs08g0347500proteinOS=Oryzasativasubsp.japonicaOX=39947GN=Os08g0347500PE=4SV=1;tr|Q109K8|Q109K8_ORYSJOs10g0461100proteinOS=Oryzasativasubsp.japonicaOX=39947GN=Os10g0461100PE=2SV=1;tr|Q109L1|Q109L1_ORYSJPsbPfamilyprotein,expressedOS=Oryzasativasubsp.japonicaOX=39947GN=LOC_Os10g32348PE=4SV=1;tr|Q109L0|Q109L0_ORYSJOs10g0461100proteinOS=Oryzasativasubsp.japonicaOX=39947G…	tr|A0A0P0XF80|A0A0P0XF80_ORYSJOs08g0347500proteinOS=Oryzasativasubsp.japonicaOX=39947GN=Os08g0347500PE=4SV=1;tr|Q109K8|Q109K8_ORYSJOs10g0461100proteinOS=Oryzasativasubsp.japonicaOX=39947GN=Os10g0461100PE=2SV=1;tr|Q109L1|Q109L1_ORYSJPsbPfamilyprotein,expressedOS=Oryzasativasubsp.japonicaOX=39947GN=LOC_Os10g32348PE=4SV=1;tr|Q109L0|Q109L0_ORYSJOs10g0461100proteinOS=Oryzasativasubsp.japonicaOX=39947G…	19	6	6	16.5	16.5	33.858	303	60.216	92135	82618	16.5	445590000	17				753
tr|Q7XSV2|Q7XSV2_ORYSJPeroxidaseOS=Oryzasativasubsp.japonicaOX=39947GN=Os04g0688100PE=2SV=2;tr|Q5U1N4|Q5U1N4_ORYSJPeroxidaseOS=Oryzasativasubsp.japonicaOX=39947GN=prx59PE=3SV=1;tr|B7E5B5|B7E5B5_ORYSJcDNAclone:001-033-D09,fullinsertsequenceOS=Oryzasativasubsp.japonicaOX=39947PE=2SV=1;tr|B9EWL2|B9EWL2_ORYSJUncharacterizedproteinOS=Oryzasativasubsp.japonicaOX=39947GN=OsJ_04859PE=3SV=1;tr|Q0JFT2|Q0JF…	tr|Q7XSV2|Q7XSV2_ORYSJPeroxidaseOS=Oryzasativasubsp.japonicaOX=39947GN=Os04g0688100PE=2SV=2;tr|Q5U1N4|Q5U1N4_ORYSJPeroxidaseOS=Oryzasativasubsp.japonicaOX=39947GN=prx59PE=3SV=1	6	7	6	24.9	22.5	36.988	346	54.492	91461	50290	24.9	1098000000	10				1586
tr|A0A0P0WFN4|A0A0P0WFN4_ORYSJOs04g0650000protein(Fragment)OS=Oryzasativasubsp.japonicaOX=39947GN=Os04g0650000PE=3SV=1;tr|B7EK56|B7EK56_ORYSJcDNAclone:J013002H09,fullinsertsequenceOS=Oryzasativasubsp.japonicaOX=39947PE=2SV=1;tr|Q076Q8|Q076Q8_ORYSJOryzainalphaOS=Oryzasativasubsp.japonicaOX=39947PE=2SV=1;sp|P25776|ORYA_ORYSJOryzainalphachainOS=Oryzasativasubsp.japonicaOX=39947GN=Os04g0650000PE=1SV=…	tr|A0A0P0WFN4|A0A0P0WFN4_ORYSJOs04g0650000protein(Fragment)OS=Oryzasativasubsp.japonicaOX=39947GN=Os04g0650000PE=3SV=1;tr|B7EK56|B7EK56_ORYSJcDNAclone:J013002H09,fullinsertsequenceOS=Oryzasativasubsp.japonicaOX=39947PE=2SV=1;tr|Q076Q8|Q076Q8_ORYSJOryzainalphaOS=Oryzasativasubsp.japonicaOX=39947PE=2SV=1;sp|P25776|ORYA_ORYSJOryzainalphachainOS=Oryzasativasubsp.japonicaOX=39947GN=Os04g0650000PE=1SV=…	5	3	3	17.4	17.4	22.811	213	20.801	91008	111340	17.4	2448300000	14				110
tr|Q8LNN1|Q8LNN1_ORYSJEukaryoticaspartylproteasefamilyprotein,expressedOS=Oryzasativasubsp.japonicaOX=39947GN=OSJNBa0040D23.12PE=2SV=1;tr|Q8LNM7|Q8LNM7_ORYSJEukaryoticaspartylproteasefamilyprotein,expressedOS=Oryzasativasubsp.japonicaOX=39947GN=OSJNBa0040D23.17PE=2SV=1;tr|A3C6V7|A3C6V7_ORYSJUncharacterizedproteinOS=Oryzasativasubsp.japonicaOX=39947GN=OsJ_32292PE=3SV=1;tr|A0A0P0Y9L8|A0A0P0Y9L8_ORY…	tr|Q8LNN1|Q8LNN1_ORYSJEukaryoticaspartylproteasefamilyprotein,expressedOS=Oryzasativasubsp.japonicaOX=39947GN=OSJNBa0040D23.12PE=2SV=1;tr|Q8LNM7|Q8LNM7_ORYSJEukaryoticaspartylproteasefamilyprotein,expressedOS=Oryzasativasubsp.japonicaOX=39947GN=OSJNBa0040D23.17PE=2SV=1;tr|A3C6V7|A3C6V7_ORYSJUncharacterizedproteinOS=Oryzasativasubsp.japonicaOX=39947GN=OsJ_32292PE=3SV=1	8	5	5	17.3	17.3	40.65	394	35.229	90950	38294	17.3	105900000	6				2016
tr|Q8H3M0|Q8H3M0_ORYSJOs08g0428800proteinOS=Oryzasativasubsp.japonicaOX=39947GN=P0479C08.106PE=4SV=1	tr|Q8H3M0|Q8H3M0_ORYSJOs08g0428800proteinOS=Oryzasativasubsp.japonicaOX=39947GN=P0479C08.106PE=4SV=1	1	5	5	28.1	28.1	18.671	178	34.194	90634	92001	28.1	274680000	10				1991
tr|B9F5W8|B9F5W8_ORYSJUncharacterizedproteinOS=Oryzasativasubsp.japonicaOX=39947GN=OsJ_12727PE=3SV=1;tr|Q9XJ28|Q9XJ28_ORYSJ30SribosomalproteinS9,chloroplast,putative,expressedOS=Oryzasativasubsp.japonicaOX=39947GN=rps9PE=2SV=1	tr|B9F5W8|B9F5W8_ORYSJUncharacterizedproteinOS=Oryzasativasubsp.japonicaOX=39947GN=OsJ_12727PE=3SV=1;tr|Q9XJ28|Q9XJ28_ORYSJ30SribosomalproteinS9,chloroplast,putative,expressedOS=Oryzasativasubsp.japonicaOX=39947GN=rps9PE=2SV=1	2	2	2	10.1	10.1	19.513	178	12.494	90598	82663	10.1	882530000	9				1076
tr|B9FCV6|B9FCV6_ORYSJD-3-phosphoglyceratedehydrogenaseOS=Oryzasativasubsp.japonicaOX=39947GN=OsJ_16432PE=3SV=1;tr|Q7XMP6|Q7XMP6_ORYSJD-3-phosphoglyceratedehydrogenaseOS=Oryzasativasubsp.japonicaOX=39947GN=Os04g0650800PE=2SV=1;tr|A0A0P0WFS7|A0A0P0WFS7_ORYSJOs04g0650800protein(Fragment)OS=Oryzasativasubsp.japonicaOX=39947GN=Os04g0650800PE=4SV=1	tr|B9FCV6|B9FCV6_ORYSJD-3-phosphoglyceratedehydrogenaseOS=Oryzasativasubsp.japonicaOX=39947GN=OsJ_16432PE=3SV=1;tr|Q7XMP6|Q7XMP6_ORYSJD-3-phosphoglyceratedehydrogenaseOS=Oryzasativasubsp.japonicaOX=39947GN=Os04g0650800PE=2SV=1	3	5	3	9	5.3	57.092	544	40.171	90295	125800	9	220510000	11				1121
tr|Q6Z7L1|Q6Z7L1_ORYSJOs02g0774300proteinOS=Oryzasativasubsp.japonicaOX=39947GN=Os02g0774300PE=3SV=1;tr|A0A0P0VQ65|A0A0P0VQ65_ORYSJOs02g0774300protein(Fragment)OS=Oryzasativasubsp.japonicaOX=39947GN=Os02g0774300PE=3SV=1	tr|Q6Z7L1|Q6Z7L1_ORYSJOs02g0774300proteinOS=Oryzasativasubsp.japonicaOX=39947GN=Os02g0774300PE=3SV=1;tr|A0A0P0VQ65|A0A0P0VQ65_ORYSJOs02g0774300protein(Fragment)OS=Oryzasativasubsp.japonicaOX=39947GN=Os02g0774300PE=3SV=1	2	9	4	15.9	6.9	72.897	679	78.163	89671	105820	15.9	537030000	13				1802	170		233
tr|E9KIN7|E9KIN7_ORYSJATPsynthaseCF0subunitIOS=Oryzasativasubsp.japonicaOX=39947GN=atpFPE=3SV=1;tr|Q0JEM8|Q0JEM8_ORYSJOs04g0235600protein(Fragment)OS=Oryzasativasubsp.japonicaOX=39947GN=Os04g0235600PE=3SV=1;tr|Q8S6F9|Q8S6F9_ORYSJPutativeATPaseIsubunitfromchromosome10chloroplastinsertionOS=Oryzasativasubsp.japonicaOX=39947GN=OSJNBb0075K12.31PE=3SV=1;tr|Q8RVD3|Q8RVD3_ORYSJATPaseIsubunitOS=Oryzasati…	tr|E9KIN7|E9KIN7_ORYSJATPsynthaseCF0subunitIOS=Oryzasativasubsp.japonicaOX=39947GN=atpFPE=3SV=1;tr|Q0JEM8|Q0JEM8_ORYSJOs04g0235600protein(Fragment)OS=Oryzasativasubsp.japonicaOX=39947GN=Os04g0235600PE=3SV=1;tr|Q8S6F9|Q8S6F9_ORYSJPutativeATPaseIsubunitfromchromosome10chloroplastinsertionOS=Oryzasativasubsp.japonicaOX=39947GN=OSJNBb0075K12.31PE=3SV=1;tr|Q8RVD3|Q8RVD3_ORYSJATPaseIsubunitOS=Oryzasati…	8	5	5	31.7	31.7	14.335	123	36.658	89095	160050	31.7	489770000	12				60		7		119
tr|Q93WM3|Q93WM3_ORYSJOs01g0372700proteinOS=Oryzasativasubsp.japonicaOX=39947GN=Os01g0372700PE=3SV=1;tr|A2ZT90|A2ZT90_ORYSJUncharacterizedproteinOS=Oryzasativasubsp.japonicaOX=39947GN=OsJ_01810PE=3SV=1	tr|Q93WM3|Q93WM3_ORYSJOs01g0372700proteinOS=Oryzasativasubsp.japonicaOX=39947GN=Os01g0372700PE=3SV=1;tr|A2ZT90|A2ZT90_ORYSJUncharacterizedproteinOS=Oryzasativasubsp.japonicaOX=39947GN=OsJ_01810PE=3SV=1	2	8	8	15.7	15.7	62.588	559	54.144	89092	103020	15.7	536110000	14				2041
tr|Q9SNN5|Q9SNN5_ORYSJOs06g0130800proteinOS=Oryzasativasubsp.japonicaOX=39947GN=Os06g0130800PE=2SV=1	tr|Q9SNN5|Q9SNN5_ORYSJOs06g0130800proteinOS=Oryzasativasubsp.japonicaOX=39947GN=Os06g0130800PE=2SV=1	1	5	5	23.3	23.3	25.18	240	33.629	89079	93054	23.3	560550000	10				2088	241	392;393	97	92;116
sp|Q6ASY2|NLTL1_ORYSJNon-specificlipidtransferprotein-like1OS=Oryzasativasubsp.japonicaOX=39947GN=LTPL1PE=1SV=1;tr|B9F8R5|B9F8R5_ORYSJUncharacterizedproteinOS=Oryzasativasubsp.japonicaOX=39947GN=OsJ_11083PE=4SV=1	sp|Q6ASY2|NLTL1_ORYSJNon-specificlipidtransferprotein-like1OS=Oryzasativasubsp.japonicaOX=39947GN=LTPL1PE=1SV=1;tr|B9F8R5|B9F8R5_ORYSJUncharacterizedproteinOS=Oryzasativasubsp.japonicaOX=39947GN=OsJ_11083PE=4SV=1	2	3	3	24.7	24.7	16.899	178	27.618	88797	59187	24.7	863770000	7				342
sp|P41344|FENR1_ORYSJFerredoxin--NADPreductase,leafisozyme1,chloroplasticOS=Oryzasativasubsp.japonicaOX=39947GN=LFNR1PE=1SV=1	sp|P41344|FENR1_ORYSJFerredoxin--NADPreductase,leafisozyme1,chloroplasticOS=Oryzasativasubsp.japonicaOX=39947GN=LFNR1PE=1SV=1	1	9	5	25.7	15.5	40.008	362	50.029	88265	163010	25.7	879910000	15				131	32	56	170	333
sp|Q6YZX6|ACOC_ORYSJPutativeaconitatehydratase,cytoplasmicOS=Oryzasativasubsp.japonicaOX=39947GN=Os08g0191100PE=3SV=1;tr|B9FZG0|B9FZG0_ORYSJAconitatehydrataseOS=Oryzasativasubsp.japonicaOX=39947GN=OsJ_26310PE=3SV=1;tr|A0A0N7KLZ5|A0A0N7KLZ5_ORYSJAconitatehydratase(Fragment)OS=Oryzasativasubsp.japonicaOX=39947GN=Os06g0303400PE=3SV=1	sp|Q6YZX6|ACOC_ORYSJPutativeaconitatehydratase,cytoplasmicOS=Oryzasativasubsp.japonicaOX=39947GN=Os08g0191100PE=3SV=1;tr|B9FZG0|B9FZG0_ORYSJAconitatehydrataseOS=Oryzasativasubsp.japonicaOX=39947GN=OsJ_26310PE=3SV=1	3	8	6	9.2	7.5	98.082	898	42.832	87792	143710	9.2	287090000	13				396		136		289
tr|B9EXH9|B9EXH9_ORYSJUncharacterizedproteinOS=Oryzasativasubsp.japonicaOX=39947GN=OsJ_02194PE=3SV=1;sp|Q5JKN1|P2C05_ORYSJProbableproteinphosphatase2C5OS=Oryzasativasubsp.japonicaOX=39947GN=Os01g0552300PE=2SV=1	tr|B9EXH9|B9EXH9_ORYSJUncharacterizedproteinOS=Oryzasativasubsp.japonicaOX=39947GN=OsJ_02194PE=3SV=1;sp|Q5JKN1|P2C05_ORYSJProbableproteinphosphatase2C5OS=Oryzasativasubsp.japonicaOX=39947GN=Os01g0552300PE=2SV=1	2	4	4	14.2	14.2	34.401	316	32.239	87777	155120	14.2	638740000	11				295
tr|Q6Z3Y9|Q6Z3Y9_ORYSJPhosphoinositidephospholipaseCOS=Oryzasativasubsp.japonicaOX=39947GN=Os07g0694000PE=2SV=1;tr|A0A0P0XAL9|A0A0P0XAL9_ORYSJPhosphoinositidephospholipaseC(Fragment)OS=Oryzasativasubsp.japonicaOX=39947GN=Os07g0694000PE=4SV=1;tr|Q0IML8|Q0IML8_ORYSJPhosphoinositidephospholipaseCOS=Oryzasativasubsp.japonicaOX=39947GN=Os12g0562400PE=4SV=1;tr|Q10MY5|Q10MY5_ORYSJPhosphoinositidephospho…	tr|Q6Z3Y9|Q6Z3Y9_ORYSJPhosphoinositidephospholipaseCOS=Oryzasativasubsp.japonicaOX=39947GN=Os07g0694000PE=2SV=1	8	10	10	16.2	16.2	67.782	598	67.951	87752	126300	16.2	304060000	12				1793		324		513
tr|Q6ZFI6|Q6ZFI6_ORYSJOs08g0502700proteinOS=Oryzasativasubsp.japonicaOX=39947GN=Os08g0502700PE=2SV=1;tr|A0A0P0XHN6|A0A0P0XHN6_ORYSJOs08g0502700protein(Fragment)OS=Oryzasativasubsp.japonicaOX=39947GN=Os08g0502700PE=3SV=1	tr|Q6ZFI6|Q6ZFI6_ORYSJOs08g0502700proteinOS=Oryzasativasubsp.japonicaOX=39947GN=Os08g0502700PE=2SV=1;tr|A0A0P0XHN6|A0A0P0XHN6_ORYSJOs08g0502700protein(Fragment)OS=Oryzasativasubsp.japonicaOX=39947GN=Os08g0502700PE=3SV=1	2	7	7	21.4	21.4	44.265	402	46.493	87619	146130	21.4	1751500000	16				1819	207		155
tr|Q0DG76|Q0DG76_ORYSJOs05g0549100proteinOS=Oryzasativasubsp.japonicaOX=39947GN=Os05g0549100PE=4SV=1;tr|A0A0P0WQL8|A0A0P0WQL8_ORYSJOs05g0549100proteinOS=Oryzasativasubsp.japonicaOX=39947GN=Os05g0549100PE=4SV=1	tr|Q0DG76|Q0DG76_ORYSJOs05g0549100proteinOS=Oryzasativasubsp.japonicaOX=39947GN=Os05g0549100PE=4SV=1	2	5	5	11.3	11.3	62.386	559	45.325	87377	99745	11.3	528020000	10				1345
tr|Q7XR19|Q7XR19_ORYSJ60SribosomalproteinL6OS=Oryzasativasubsp.japonicaOX=39947GN=Os04g0473400PE=2SV=2;tr|B9FFP1|B9FFP1_ORYSJ60SribosomalproteinL6OS=Oryzasativasubsp.japonicaOX=39947GN=OsJ_15159PE=3SV=1	tr|Q7XR19|Q7XR19_ORYSJ60SribosomalproteinL6OS=Oryzasativasubsp.japonicaOX=39947GN=Os04g0473400PE=2SV=2;tr|B9FFP1|B9FFP1_ORYSJ60SribosomalproteinL6OS=Oryzasativasubsp.japonicaOX=39947GN=OsJ_15159PE=3SV=1	2	4	3	18.5	14	24.628	222	21.179	86606	79829	18.5	189320000	10				1139
tr|Q657T1|Q657T1_ORYSJPeptidyl-prolylcis-transisomeraseOS=Oryzasativasubsp.japonicaOX=39947GN=Os01g0111100PE=3SV=1;tr|A2ZNF9|A2ZNF9_ORYSJUncharacterizedproteinOS=Oryzasativasubsp.japonicaOX=39947GN=OsJ_00088PE=4SV=1	tr|Q657T1|Q657T1_ORYSJPeptidyl-prolylcis-transisomeraseOS=Oryzasativasubsp.japonicaOX=39947GN=Os01g0111100PE=3SV=1;tr|A2ZNF9|A2ZNF9_ORYSJUncharacterizedproteinOS=Oryzasativasubsp.japonicaOX=39947GN=OsJ_00088PE=4SV=1	2	5	5	17.7	17.7	30.387	294	50.565	86424	86358	17.7	815900000	11				1650		297		234
tr|Q53PA7|Q53PA7_ORYSJ2-oxoglutarate/malatetranslocator(CloneOMT103),mitochondrialmembrane-prosomilletOS=Oryzasativasubsp.japonicaOX=39947GN=LOC_Os11g24450PE=2SV=1;tr|Q53JP8|Q53JP8_ORYSJOs11g0437300proteinOS=Oryzasativasubsp.japonicaOX=39947GN=LOC_Os11g25030PE=4SV=1	tr|Q53PA7|Q53PA7_ORYSJ2-oxoglutarate/malatetranslocator(CloneOMT103),mitochondrialmembrane-prosomilletOS=Oryzasativasubsp.japonicaOX=39947GN=LOC_Os11g24450PE=2SV=1	2	7	5	27.5	22.3	32.572	309	54.478	85955	145830	27.5	2010000000	17				1548		272		67
tr|Q2QNF3|Q2QNF3_ORYSJ60SribosomalproteinL2OS=Oryzasativasubsp.japonicaOX=39947GN=Os12g0567700PE=2SV=1	tr|Q2QNF3|Q2QNF3_ORYSJ60SribosomalproteinL2OS=Oryzasativasubsp.japonicaOX=39947GN=Os12g0567700PE=2SV=1	1	5	5	23.4	23.4	28.249	261	67.744	85901	110060	23.4	1539900000	13				1490	171		143
tr|Q6YS69|Q6YS69_ORYSJEukaryotictranslationinitiationfactor3subunitIOS=Oryzasativasubsp.japonicaOX=39947GN=B1052H09.108PE=3SV=1;tr|A3BRT1|A3BRT1_ORYSJEukaryotictranslationinitiationfactor3subunitIOS=Oryzasativasubsp.japonicaOX=39947GN=OsJ_26838PE=3SV=1;tr|Q60EF6|Q60EF6_ORYSJEukaryotictranslationinitiationfactor3subunitIOS=Oryzasativasubsp.japonicaOX=39947GN=Os05g0256000PE=2SV=1;tr|Q53LR3|Q53LR3_O…	tr|Q6YS69|Q6YS69_ORYSJEukaryotictranslationinitiationfactor3subunitIOS=Oryzasativasubsp.japonicaOX=39947GN=B1052H09.108PE=3SV=1;tr|A3BRT1|A3BRT1_ORYSJEukaryotictranslationinitiationfactor3subunitIOS=Oryzasativasubsp.japonicaOX=39947GN=OsJ_26838PE=3SV=1;tr|Q60EF6|Q60EF6_ORYSJEukaryotictranslationinitiationfactor3subunitIOS=Oryzasativasubsp.japonicaOX=39947GN=Os05g0256000PE=2SV=1	6	3	3	8.3	8.3	36.378	326	19.848	85606	98082	8.3	172240000	7				927
tr|Q10N89|Q10N89_ORYSJRNAandexportfactor-bindingprotein,putative,expressedOS=Oryzasativasubsp.japonicaOX=39947GN=LOC_Os03g17010PE=2SV=1;tr|A0A0P0VWN2|A0A0P0VWN2_ORYSJOs03g0278300protein(Fragment)OS=Oryzasativasubsp.japonicaOX=39947GN=Os03g0278300PE=4SV=1;tr|Q0DSZ9|Q0DSZ9_ORYSJOs03g0278300protein(Fragment)OS=Oryzasativasubsp.japonicaOX=39947GN=Os03g0278300PE=4SV=1;tr|Q10N90|Q10N90_ORYSJOs03g027830…	tr|Q10N89|Q10N89_ORYSJRNAandexportfactor-bindingprotein,putative,expressedOS=Oryzasativasubsp.japonicaOX=39947GN=LOC_Os03g17010PE=2SV=1;tr|A0A0P0VWN2|A0A0P0VWN2_ORYSJOs03g0278300protein(Fragment)OS=Oryzasativasubsp.japonicaOX=39947GN=Os03g0278300PE=4SV=1;tr|Q0DSZ9|Q0DSZ9_ORYSJOs03g0278300protein(Fragment)OS=Oryzasativasubsp.japonicaOX=39947GN=Os03g0278300PE=4SV=1;tr|Q10N90|Q10N90_ORYSJOs03g027830…	4	4	4	19.2	19.2	19.818	193	26.053	85345	72092	19.2	944850000	7				657
sp|P28757|SODC2_ORYSJSuperoxidedismutase[Cu-Zn]2OS=Oryzasativasubsp.japonicaOX=39947GN=SODCC2PE=1SV=2;tr|B9FUR1|B9FUR1_ORYSJSuperoxidedismutase[Cu-Zn]OS=Oryzasativasubsp.japonicaOX=39947GN=OsJ_25485PE=3SV=1	sp|P28757|SODC2_ORYSJSuperoxidedismutase[Cu-Zn]2OS=Oryzasativasubsp.japonicaOX=39947GN=SODCC2PE=1SV=2;tr|B9FUR1|B9FUR1_ORYSJSuperoxidedismutase[Cu-Zn]OS=Oryzasativasubsp.japonicaOX=39947GN=OsJ_25485PE=3SV=1	2	3	1	23	7.9	15.081	152	14.251	85310	53508	23	309400000	8				113
sp|Q40680|EF1D1_ORYSJElongationfactor1-delta1OS=Oryzasativasubsp.japonicaOX=39947GN=Os07g0614500PE=2SV=3;tr|A3BM61|A3BM61_ORYSJUncharacterizedproteinOS=Oryzasativasubsp.japonicaOX=39947GN=OsJ_25120PE=3SV=1;sp|Q40682|EF1D2_ORYSJElongationfactor1-delta2OS=Oryzasativasubsp.japonicaOX=39947GN=Os03g0406200PE=2SV=3;tr|A3AIY6|A3AIY6_ORYSJUncharacterizedproteinOS=Oryzasativasubsp.japonicaOX=39947GN=OsJ_1…	sp|Q40680|EF1D1_ORYSJElongationfactor1-delta1OS=Oryzasativasubsp.japonicaOX=39947GN=Os07g0614500PE=2SV=3;tr|A3BM61|A3BM61_ORYSJUncharacterizedproteinOS=Oryzasativasubsp.japonicaOX=39947GN=OsJ_25120PE=3SV=1;sp|Q40682|EF1D2_ORYSJElongationfactor1-delta2OS=Oryzasativasubsp.japonicaOX=39947GN=Os03g0406200PE=2SV=3;tr|A3AIY6|A3AIY6_ORYSJUncharacterizedproteinOS=Oryzasativasubsp.japonicaOX=39947GN=OsJ_1…	5	4	4	21	21	24.862	229	27.225	85157	69642	21	294690000	9				280		102		168
tr|Q8LP96|Q8LP96_ORYSJMococontainingproteinOS=Oryzasativasubsp.japonicaOX=39947GN=OsMCPPE=2SV=1;tr|A0A0P0XI01|A0A0P0XI01_ORYSJOs08g0530400protein(Fragment)OS=Oryzasativasubsp.japonicaOX=39947GN=Os08g0530400PE=4SV=1;tr|Q2QS20|Q2QS20_ORYSJOs12g0442800proteinOS=Oryzasativasubsp.japonicaOX=39947GN=Os12g0442800PE=4SV=1	tr|Q8LP96|Q8LP96_ORYSJMococontainingproteinOS=Oryzasativasubsp.japonicaOX=39947GN=OsMCPPE=2SV=1;tr|A0A0P0XI01|A0A0P0XI01_ORYSJOs08g0530400protein(Fragment)OS=Oryzasativasubsp.japonicaOX=39947GN=Os08g0530400PE=4SV=1	3	6	6	14.9	14.9	43.779	397	40.164	85108	92607	14.9	279860000	9				2017
tr|A3AU82|A3AU82_ORYSJ3-oxoacyl-[acyl-carrier-protein]synthaseOS=Oryzasativasubsp.japonicaOX=39947GN=OsJ_14945PE=3SV=1;tr|Q7XUW9|Q7XUW9_ORYSJ3-oxoacyl-[acyl-carrier-protein]synthaseOS=Oryzasativasubsp.japonicaOX=39947GN=OSJNBa0027P08.14PE=3SV=2;tr|Q0JCW9|Q0JCW9_ORYSJ3-oxoacyl-[acyl-carrier-protein]synthaseOS=Oryzasativasubsp.japonicaOX=39947GN=Os04g0445700PE=3SV=1;tr|B7F6I0|B7F6I0_ORYSJ3-oxoacyl-…	tr|A3AU82|A3AU82_ORYSJ3-oxoacyl-[acyl-carrier-protein]synthaseOS=Oryzasativasubsp.japonicaOX=39947GN=OsJ_14945PE=3SV=1;tr|Q7XUW9|Q7XUW9_ORYSJ3-oxoacyl-[acyl-carrier-protein]synthaseOS=Oryzasativasubsp.japonicaOX=39947GN=OSJNBa0027P08.14PE=3SV=2;tr|Q0JCW9|Q0JCW9_ORYSJ3-oxoacyl-[acyl-carrier-protein]synthaseOS=Oryzasativasubsp.japonicaOX=39947GN=Os04g0445700PE=3SV=1;tr|B7F6I0|B7F6I0_ORYSJ3-oxoacyl-…	4	4	3	10.3	7.6	43.135	408	31.432	85102	127030	10.3	421440000	10				886
sp|P35685|RL7A1_ORYSJ60SribosomalproteinL7a-1OS=Oryzasativasubsp.japonicaOX=39947GN=RPL7A-1PE=2SV=1;sp|P0DKK7|RL7A2_ORYSJ60SribosomalproteinL7a-2OS=Oryzasativasubsp.japonicaOX=39947GN=RPL7A-2PE=2SV=1;tr|B9G0B4|B9G0B4_ORYSJUncharacterizedproteinOS=Oryzasativasubsp.japonicaOX=39947GN=OsJ_26890PE=4SV=1;tr|A0A0P0VCB2|A0A0P0VCB2_ORYSJOs01g0924800protein(Fragment)OS=Oryzasativasubsp.japonicaOX=39947GN=…	sp|P35685|RL7A1_ORYSJ60SribosomalproteinL7a-1OS=Oryzasativasubsp.japonicaOX=39947GN=RPL7A-1PE=2SV=1;sp|P0DKK7|RL7A2_ORYSJ60SribosomalproteinL7a-2OS=Oryzasativasubsp.japonicaOX=39947GN=RPL7A-2PE=2SV=1;tr|B9G0B4|B9G0B4_ORYSJUncharacterizedproteinOS=Oryzasativasubsp.japonicaOX=39947GN=OsJ_26890PE=4SV=1	6	5	5	17.8	17.8	29.304	258	32.365	84699	99597	17.8	296940000	10				97		29		234
tr|Q6PUW7|Q6PUW7_ORYSJMembranebindingproteinOS=Oryzasativasubsp.japonicaOX=39947GN=MBPPE=2SV=1;tr|Q5JPZ5|Q5JPZ5_ORYSJOSJNBa0004L19.19proteinOS=Oryzasativasubsp.japonicaOX=39947GN=OSJNBa0004L19.19PE=4SV=1;tr|Q0JE78|Q0JE78_ORYSJOs04g0316200proteinOS=Oryzasativasubsp.japonicaOX=39947GN=Os04g0316200PE=4SV=1	tr|Q6PUW7|Q6PUW7_ORYSJMembranebindingproteinOS=Oryzasativasubsp.japonicaOX=39947GN=MBPPE=2SV=1;tr|Q5JPZ5|Q5JPZ5_ORYSJOSJNBa0004L19.19proteinOS=Oryzasativasubsp.japonicaOX=39947GN=OSJNBa0004L19.19PE=4SV=1;tr|Q0JE78|Q0JE78_ORYSJOs04g0316200proteinOS=Oryzasativasubsp.japonicaOX=39947GN=Os04g0316200PE=4SV=1	3	6	1	25.3	5.7	29.235	281	68.549	84489	50930	25.3	464820000	10				1561
tr|Q7XKB5|Q7XKB5_ORYSJPyruvatekinaseOS=Oryzasativasubsp.japonicaOX=39947GN=Os04g0677500PE=2SV=2	tr|Q7XKB5|Q7XKB5_ORYSJPyruvatekinaseOS=Oryzasativasubsp.japonicaOX=39947GN=Os04g0677500PE=2SV=2	1	5	5	9.4	9.4	55.226	511	30.979	84209	113810	9.4	370530000	12				1916
tr|Q5ZBH8|Q5ZBH8_ORYSJOs01g0618100proteinOS=Oryzasativasubsp.japonicaOX=39947GN=Os01g0618100PE=4SV=1	tr|Q5ZBH8|Q5ZBH8_ORYSJOs01g0618100proteinOS=Oryzasativasubsp.japonicaOX=39947GN=Os01g0618100PE=4SV=1	1	5	5	17.2	17.2	37.915	344	34.699	84167	110700	17.2	256820000	11				1626
tr|Q852A3|Q852A3_ORYSJExpressedproteinOS=Oryzasativasubsp.japonicaOX=39947GN=OSJNBb0081B07.22PE=2SV=1	tr|Q852A3|Q852A3_ORYSJExpressedproteinOS=Oryzasativasubsp.japonicaOX=39947GN=OSJNBb0081B07.22PE=2SV=1	1	4	4	16	16	27.91	257	26.42	84154	71563	16	464940000	9				1981
tr|A0A0P0XLP8|A0A0P0XLP8_ORYSJOs09g0413500protein(Fragment)OS=Oryzasativasubsp.japonicaOX=39947GN=Os09g0413500PE=4SV=1;tr|Q6ZD96|Q6ZD96_ORYSJOs08g0156800proteinOS=Oryzasativasubsp.japonicaOX=39947GN=Os08g0156800PE=2SV=1;tr|Q6Z537|Q6Z537_ORYSJOs08g0436800proteinOS=Oryzasativasubsp.japonicaOX=39947GN=Os08g0436800PE=4SV=1;tr|A3BYS9|A3BYS9_ORYSJUncharacterizedproteinOS=Oryzasativasubsp.japonicaOX=399…	tr|A0A0P0XLP8|A0A0P0XLP8_ORYSJOs09g0413500protein(Fragment)OS=Oryzasativasubsp.japonicaOX=39947GN=Os09g0413500PE=4SV=1;tr|Q6ZD96|Q6ZD96_ORYSJOs08g0156800proteinOS=Oryzasativasubsp.japonicaOX=39947GN=Os08g0156800PE=2SV=1;tr|Q6Z537|Q6Z537_ORYSJOs08g0436800proteinOS=Oryzasativasubsp.japonicaOX=39947GN=Os08g0436800PE=4SV=1;tr|A3BYS9|A3BYS9_ORYSJUncharacterizedproteinOS=Oryzasativasubsp.japonicaOX=399…	4	2	2	38.7	38.7	7.0401	62	12.735	84001	96318	38.7	641900000	11				766
tr|Q84R32|Q84R32_ORYSJCBSdomaincontainingprotein,expressedOS=Oryzasativasubsp.japonicaOX=39947GN=OSJNBb0016H12.19PE=2SV=1;tr|A0A0N7KI05|A0A0N7KI05_ORYSJOs03g0737000protein(Fragment)OS=Oryzasativasubsp.japonicaOX=39947GN=Os03g0737000PE=4SV=1;tr|Q10D87|Q10D87_ORYSJCBSdomaincontainingprotein,expressedOS=Oryzasativasubsp.japonicaOX=39947GN=LOC_Os03g52690PE=4SV=1;tr|B9FBP6|B9FBP6_ORYSJUncharacterizedp…	tr|Q84R32|Q84R32_ORYSJCBSdomaincontainingprotein,expressedOS=Oryzasativasubsp.japonicaOX=39947GN=OSJNBb0016H12.19PE=2SV=1;tr|A0A0N7KI05|A0A0N7KI05_ORYSJOs03g0737000protein(Fragment)OS=Oryzasativasubsp.japonicaOX=39947GN=Os03g0737000PE=4SV=1;tr|Q10D87|Q10D87_ORYSJCBSdomaincontainingprotein,expressedOS=Oryzasativasubsp.japonicaOX=39947GN=LOC_Os03g52690PE=4SV=1;tr|B9FBP6|B9FBP6_ORYSJUncharacterizedp…	4	2	2	9.8	9.8	22.307	205	14.885	83929	48470	9.8	1416000000	8				579		162;163		154;157
sp|Q43007|PLDA1_ORYSJPhospholipaseDalpha1OS=Oryzasativasubsp.japonicaOX=39947GN=PLD1PE=1SV=2;tr|A0A0P0UZH3|A0A0P0UZH3_ORYSJOs01g0172400protein(Fragment)OS=Oryzasativasubsp.japonicaOX=39947GN=Os01g0172400PE=4SV=1;tr|A0A0P0UYT9|A0A0P0UYT9_ORYSJOs01g0172400protein(Fragment)OS=Oryzasativasubsp.japonicaOX=39947GN=Os01g0172400PE=4SV=1;tr|A0A0P0UZ65|A0A0P0UZ65_ORYSJOs01g0172400protein(Fragment)OS=Oryzas…	sp|Q43007|PLDA1_ORYSJPhospholipaseDalpha1OS=Oryzasativasubsp.japonicaOX=39947GN=PLD1PE=1SV=2;tr|A0A0P0UZH3|A0A0P0UZH3_ORYSJOs01g0172400protein(Fragment)OS=Oryzasativasubsp.japonicaOX=39947GN=Os01g0172400PE=4SV=1;tr|A0A0P0UYT9|A0A0P0UYT9_ORYSJOs01g0172400protein(Fragment)OS=Oryzasativasubsp.japonicaOX=39947GN=Os01g0172400PE=4SV=1	4	8	7	11.7	10.3	92.218	812	55.103	83652	131670	11.7	498500000	13				285		104		806
tr|A0A0P0XFH1|A0A0P0XFH1_ORYSJOs08g0366000protein(Fragment)OS=Oryzasativasubsp.japonicaOX=39947GN=Os08g0366000PE=3SV=1;tr|Q8H4V1|Q8H4V1_ORYSJOs08g0366000proteinOS=Oryzasativasubsp.japonicaOX=39947GN=OJ1484_G09.129-1PE=2SV=1;tr|A0A0P0XF10|A0A0P0XF10_ORYSJOs08g0366000protein(Fragment)OS=Oryzasativasubsp.japonicaOX=39947GN=Os08g0366000PE=4SV=1;tr|A0A0P0V8H5|A0A0P0V8H5_ORYSJOs01g0758300protein(Fragme…	tr|A0A0P0XFH1|A0A0P0XFH1_ORYSJOs08g0366000protein(Fragment)OS=Oryzasativasubsp.japonicaOX=39947GN=Os08g0366000PE=3SV=1;tr|Q8H4V1|Q8H4V1_ORYSJOs08g0366000proteinOS=Oryzasativasubsp.japonicaOX=39947GN=OJ1484_G09.129-1PE=2SV=1;tr|A0A0P0XF10|A0A0P0XF10_ORYSJOs08g0366000protein(Fragment)OS=Oryzasativasubsp.japonicaOX=39947GN=Os08g0366000PE=4SV=1	10	9	2	9.8	2.5	103.83	909	70.893	82890	139630	9.8	789180000	18				754		183;184		658;905
tr|Q10I42|Q10I42_ORYSJHAD-superfamilyhydrolase,subfamilyIA,variant3containingprotein,expressedOS=Oryzasativasubsp.japonicaOX=39947GN=Os03g0565200PE=4SV=1;tr|B9F9B5|B9F9B5_ORYSJUncharacterizedproteinOS=Oryzasativasubsp.japonicaOX=39947GN=OsJ_11458PE=4SV=1;tr|Q94I53|Q94I53_ORYSJPutativehydrolaseOS=Oryzasativasubsp.japonicaOX=39947GN=OSJNBa0084C09.19PE=4SV=1	tr|Q10I42|Q10I42_ORYSJHAD-superfamilyhydrolase,subfamilyIA,variant3containingprotein,expressedOS=Oryzasativasubsp.japonicaOX=39947GN=Os03g0565200PE=4SV=1;tr|B9F9B5|B9F9B5_ORYSJUncharacterizedproteinOS=Oryzasativasubsp.japonicaOX=39947GN=OsJ_11458PE=4SV=1;tr|Q94I53|Q94I53_ORYSJPutativehydrolaseOS=Oryzasativasubsp.japonicaOX=39947GN=OSJNBa0084C09.19PE=4SV=1	3	4	4	12.2	12.2	33.702	320	32.558	82575	156800	12.2	535880000	15				1103
tr|Q10GW1|Q10GW1_ORYSJOxidoreductase,aldo/ketoreductasefamilyprotein,expressedOS=Oryzasativasubsp.japonicaOX=39947GN=LOC_Os03g41510PE=4SV=1;tr|Q10GW4|Q10GW4_ORYSJOxidoreductase,aldo/ketoreductasefamilyprotein,expressedOS=Oryzasativasubsp.japonicaOX=39947GN=LOC_Os03g41510PE=4SV=1;tr|A3AKD1|A3AKD1_ORYSJUncharacterizedproteinOS=Oryzasativasubsp.japonicaOX=39947GN=OsJ_11718PE=4SV=1;tr|Q75H72|Q75H72_O…	tr|Q10GW1|Q10GW1_ORYSJOxidoreductase,aldo/ketoreductasefamilyprotein,expressedOS=Oryzasativasubsp.japonicaOX=39947GN=LOC_Os03g41510PE=4SV=1;tr|Q10GW4|Q10GW4_ORYSJOxidoreductase,aldo/ketoreductasefamilyprotein,expressedOS=Oryzasativasubsp.japonicaOX=39947GN=LOC_Os03g41510PE=4SV=1;tr|A3AKD1|A3AKD1_ORYSJUncharacterizedproteinOS=Oryzasativasubsp.japonicaOX=39947GN=OsJ_11718PE=4SV=1;tr|Q75H72|Q75H72_O…	6	4	4	15.1	15.1	32.144	285	29.284	81942	108090	15.1	243190000	12				870
tr|Q6I5H3|Q6I5H3_ORYSJUncharacterizedproteinOSJNBa0053E05.13OS=Oryzasativasubsp.japonicaOX=39947GN=OSJNBa0053E05.13PE=4SV=1;tr|B9FLA5|B9FLA5_ORYSJUncharacterizedproteinOS=Oryzasativasubsp.japonicaOX=39947GN=OsJ_19323PE=4SV=1;tr|Q0DGH0|Q0DGH0_ORYSJOs05g0533100protein(Fragment)OS=Oryzasativasubsp.japonicaOX=39947GN=Os05g0533100PE=4SV=1;tr|B7EE14|B7EE14_ORYSJcDNAclone:J013119G19,fullinsertsequenceOS…	tr|Q6I5H3|Q6I5H3_ORYSJUncharacterizedproteinOSJNBa0053E05.13OS=Oryzasativasubsp.japonicaOX=39947GN=OSJNBa0053E05.13PE=4SV=1;tr|B9FLA5|B9FLA5_ORYSJUncharacterizedproteinOS=Oryzasativasubsp.japonicaOX=39947GN=OsJ_19323PE=4SV=1;tr|Q0DGH0|Q0DGH0_ORYSJOs05g0533100protein(Fragment)OS=Oryzasativasubsp.japonicaOX=39947GN=Os05g0533100PE=4SV=1;tr|B7EE14|B7EE14_ORYSJcDNAclone:J013119G19,fullinsertsequenceOS…	4	4	4	11	11	41.958	390	28.734	81686	57849	11	296670000	10				1162
tr|Q5Z790|Q5Z790_ORYSJOs06g0531200proteinOS=Oryzasativasubsp.japonicaOX=39947GN=Os06g0531200PE=4SV=1;tr|B9FTL1|B9FTL1_ORYSJUncharacterizedproteinOS=Oryzasativasubsp.japonicaOX=39947GN=OsJ_21561PE=4SV=1;tr|A0A0P0WXE9|A0A0P0WXE9_ORYSJOs06g0531200protein(Fragment)OS=Oryzasativasubsp.japonicaOX=39947GN=Os06g0531200PE=4SV=1;tr|A3BCD1|A3BCD1_ORYSJUncharacterizedproteinOS=Oryzasativasubsp.japonicaOX=399…	tr|Q5Z790|Q5Z790_ORYSJOs06g0531200proteinOS=Oryzasativasubsp.japonicaOX=39947GN=Os06g0531200PE=4SV=1;tr|B9FTL1|B9FTL1_ORYSJUncharacterizedproteinOS=Oryzasativasubsp.japonicaOX=39947GN=OsJ_21561PE=4SV=1;tr|A0A0P0WXE9|A0A0P0WXE9_ORYSJOs06g0531200protein(Fragment)OS=Oryzasativasubsp.japonicaOX=39947GN=Os06g0531200PE=4SV=1	4	5	5	12.7	12.7	41.693	394	32.092	81468	97291	12.7	310590000	8				1197		230		261
tr|Q7XRB6|Q7XRB6_ORYSJOSJNBa0006B20.1proteinOS=Oryzasativasubsp.japonicaOX=39947GN=Os04g0435700PE=2SV=1;tr|B9F0I8|B9F0I8_ORYSJUncharacterizedproteinOS=Oryzasativasubsp.japonicaOX=39947GN=OsJ_07117PE=4SV=1;tr|Q7XUT2|Q7XUT2_ORYSJOSJNBb0086G13.15proteinOS=Oryzasativasubsp.japonicaOX=39947GN=OSJNBb0086G13.15PE=4SV=1	tr|Q7XRB6|Q7XRB6_ORYSJOSJNBa0006B20.1proteinOS=Oryzasativasubsp.japonicaOX=39947GN=Os04g0435700PE=2SV=1;tr|B9F0I8|B9F0I8_ORYSJUncharacterizedproteinOS=Oryzasativasubsp.japonicaOX=39947GN=OsJ_07117PE=4SV=1	3	4	2	8.4	4.6	48.172	453	32.27	81428	141220	8.4	590330000	9				1933
sp|Q6Z5N4|ODPA1_ORYSJPyruvatedehydrogenaseE1componentsubunitalpha-1,mitochondrialOS=Oryzasativasubsp.japonicaOX=39947GN=Os02g0739600PE=2SV=1;sp|Q654V6|ODPA2_ORYSJPyruvatedehydrogenaseE1componentsubunitalpha-2,mitochondrialOS=Oryzasativasubsp.japonicaOX=39947GN=Os06g0246500PE=2SV=1;tr|B9FSH9|B9FSH9_ORYSJPyruvatedehydrogenaseE1componentsubunitalphaOS=Oryzasativasubsp.japonicaOX=39947GN=OsJ_20802PE=…	sp|Q6Z5N4|ODPA1_ORYSJPyruvatedehydrogenaseE1componentsubunitalpha-1,mitochondrialOS=Oryzasativasubsp.japonicaOX=39947GN=Os02g0739600PE=2SV=1	3	4	4	10.3	10.3	42.701	390	26.256	81335	105610	10.3	572230000	10				407
tr|Q2R1K0|Q2R1K0_ORYSJ40SribosomalproteinS9,putative,expressedOS=Oryzasativasubsp.japonicaOX=39947GN=LOC_Os11g38949PE=3SV=1;tr|Q10RK9|Q10RK9_ORYSJ40SribosomalproteinS9,putative,expressedOS=Oryzasativasubsp.japonicaOX=39947GN=LOC_Os03g05980PE=3SV=1;tr|Q2R1J7|Q2R1J7_ORYSJ40SribosomalproteinS9,putative,expressedOS=Oryzasativasubsp.japonicaOX=39947GN=LOC_Os11g38949PE=3SV=1;tr|Q2R1J8|Q2R1J8_ORYSJ40Sri…	tr|Q2R1K0|Q2R1K0_ORYSJ40SribosomalproteinS9,putative,expressedOS=Oryzasativasubsp.japonicaOX=39947GN=LOC_Os11g38949PE=3SV=1;tr|Q10RK9|Q10RK9_ORYSJ40SribosomalproteinS9,putative,expressedOS=Oryzasativasubsp.japonicaOX=39947GN=LOC_Os03g05980PE=3SV=1;tr|Q2R1J7|Q2R1J7_ORYSJ40SribosomalproteinS9,putative,expressedOS=Oryzasativasubsp.japonicaOX=39947GN=LOC_Os11g38949PE=3SV=1;tr|Q2R1J8|Q2R1J8_ORYSJ40Sri…	6	6	4	27.2	20.9	18.654	158	36.956	81279	97941	27.2	248920000	9				792
tr|Q6AUN5|Q6AUN5_ORYSJOs05g0568900proteinOS=Oryzasativasubsp.japonicaOX=39947GN=Os05g0568900PE=2SV=1;tr|B9FLN8|B9FLN8_ORYSJUncharacterizedproteinOS=Oryzasativasubsp.japonicaOX=39947GN=OsJ_19592PE=4SV=1	tr|Q6AUN5|Q6AUN5_ORYSJOs05g0568900proteinOS=Oryzasativasubsp.japonicaOX=39947GN=Os05g0568900PE=2SV=1;tr|B9FLN8|B9FLN8_ORYSJUncharacterizedproteinOS=Oryzasativasubsp.japonicaOX=39947GN=OsJ_19592PE=4SV=1	2	4	4	6.2	6.2	45.529	437	26.615	81121	81660	6.2	764380000	7				1688	192		396
tr|A1YQJ2|A1YQJ2_ORYSJAspartateaminotransferaseOS=Oryzasativasubsp.japonicaOX=39947GN=OsJ_03530PE=2SV=1;sp|P37833|AATC_ORYSJAspartateaminotransferase,cytoplasmicOS=Oryzasativasubsp.japonicaOX=39947GN=Os01g0760600PE=2SV=1;tr|Q0JJ47|Q0JJ47_ORYSJAspartateaminotransferaseOS=Oryzasativasubsp.japonicaOX=39947GN=Os01g0760600PE=2SV=1	tr|A1YQJ2|A1YQJ2_ORYSJAspartateaminotransferaseOS=Oryzasativasubsp.japonicaOX=39947GN=OsJ_03530PE=2SV=1;sp|P37833|AATC_ORYSJAspartateaminotransferase,cytoplasmicOS=Oryzasativasubsp.japonicaOX=39947GN=Os01g0760600PE=2SV=1;tr|Q0JJ47|Q0JJ47_ORYSJAspartateaminotransferaseOS=Oryzasativasubsp.japonicaOX=39947GN=Os01g0760600PE=2SV=1	3	9	9	21.4	21.4	44.507	407	70.26	81022	134180	21.4	868350000	14				124
tr|Q6ESJ0|Q6ESJ0_ORYSJGlutathioneperoxidaseOS=Oryzasativasubsp.japonicaOX=39947GN=Os02g0664000PE=2SV=1	tr|Q6ESJ0|Q6ESJ0_ORYSJGlutathioneperoxidaseOS=Oryzasativasubsp.japonicaOX=39947GN=Os02g0664000PE=2SV=1	1	4	3	15.5	12.2	25.838	238	25.912	80957	95983	15.5	304240000	9				1701		302		227
tr|Q655P5|Q655P5_ORYSJPectinesteraseOS=Oryzasativasubsp.japonicaOX=39947GN=Os01g0312500PE=2SV=1;tr|A0A0P0V1X3|A0A0P0V1X3_ORYSJPectinesterase(Fragment)OS=Oryzasativasubsp.japonicaOX=39947GN=Os01g0312500PE=4SV=1;tr|B9EVS6|B9EVS6_ORYSJPectinesteraseOS=Oryzasativasubsp.japonicaOX=39947GN=OsJ_01485PE=4SV=1	tr|Q655P5|Q655P5_ORYSJPectinesteraseOS=Oryzasativasubsp.japonicaOX=39947GN=Os01g0312500PE=2SV=1;tr|A0A0P0V1X3|A0A0P0V1X3_ORYSJPectinesterase(Fragment)OS=Oryzasativasubsp.japonicaOX=39947GN=Os01g0312500PE=4SV=1;tr|B9EVS6|B9EVS6_ORYSJPectinesteraseOS=Oryzasativasubsp.japonicaOX=39947GN=OsJ_01485PE=4SV=1	3	6	6	17.1	17.1	46.148	426	56.798	80485	157230	17.1	1024600000	16				603		167		154
sp|Q08480|KAD4_ORYSJAdenylatekinase4OS=Oryzasativasubsp.japonicaOX=39947GN=ADK-BPE=2SV=1;sp|Q08479|KAD3_ORYSJAdenylatekinase3OS=Oryzasativasubsp.japonicaOX=39947GN=ADK-APE=2SV=1	sp|Q08480|KAD4_ORYSJAdenylatekinase4OS=Oryzasativasubsp.japonicaOX=39947GN=ADK-BPE=2SV=1;sp|Q08479|KAD3_ORYSJAdenylatekinase3OS=Oryzasativasubsp.japonicaOX=39947GN=ADK-APE=2SV=1	2	4	4	17.7	17.7	26.675	243	26.293	79962	67006	17.7	380180000	10				159
tr|A0A0N7KLE5|A0A0N7KLE5_ORYSJ6-phosphogluconatedehydrogenase,decarboxylating(Fragment)OS=Oryzasativasubsp.japonicaOX=39947GN=Os06g0111500PE=3SV=1;sp|Q9LI00|6PGD1_ORYSJ6-phosphogluconatedehydrogenase,decarboxylating1OS=Oryzasativasubsp.japonicaOX=39947GN=G6PGH1PE=2SV=1;tr|Q5VS01|Q5VS01_ORYSJ6-phosphogluconatedehydrogenase,decarboxylatingOS=Oryzasativasubsp.japonicaOX=39947GN=P0029D06.14-2PE=3SV=1	tr|A0A0N7KLE5|A0A0N7KLE5_ORYSJ6-phosphogluconatedehydrogenase,decarboxylating(Fragment)OS=Oryzasativasubsp.japonicaOX=39947GN=Os06g0111500PE=3SV=1;sp|Q9LI00|6PGD1_ORYSJ6-phosphogluconatedehydrogenase,decarboxylating1OS=Oryzasativasubsp.japonicaOX=39947GN=G6PGH1PE=2SV=1;tr|Q5VS01|Q5VS01_ORYSJ6-phosphogluconatedehydrogenase,decarboxylatingOS=Oryzasativasubsp.japonicaOX=39947GN=P0029D06.14-2PE=3SV=1	3	6	6	10.7	10.7	46.376	421	41.581	79745	108660	10.7	649220000	13				550		154		16
tr|Q5VR12|Q5VR12_ORYSJNADH-cytochromeb5reductaseOS=Oryzasativasubsp.japonicaOX=39947GN=Os01g0174300PE=3SV=1;tr|A0A2H4ULE9|A0A2H4ULE9_ORYSJNADH-cytochromeb5reductase(Fragment)OS=Oryzasativasubsp.japonicaOX=39947PE=2SV=1	tr|Q5VR12|Q5VR12_ORYSJNADH-cytochromeb5reductaseOS=Oryzasativasubsp.japonicaOX=39947GN=Os01g0174300PE=3SV=1	2	4	4	13.5	13.5	33.852	311	28.123	79504	110840	13.5	165210000	8				1604
tr|Q0D7H6|Q0D7H6_ORYSJCaleticulin1OS=Oryzasativasubsp.japonicaOX=39947GN=CRT1PE=2SV=1;sp|Q9SLY8|CALR_ORYSJCalreticulinOS=Oryzasativasubsp.japonicaOX=39947GN=Os07g0246200PE=1SV=2;tr|B7EW55|B7EW55_ORYSJcDNAclone:001-028-H03,fullinsertsequenceOS=Oryzasativasubsp.japonicaOX=39947PE=2SV=1;tr|B9FWE4|B9FWE4_ORYSJUncharacterizedproteinOS=Oryzasativasubsp.japonicaOX=39947GN=OsJ_23697PE=3SV=1;tr|Q0DMI2|Q0D…	tr|Q0D7H6|Q0D7H6_ORYSJCaleticulin1OS=Oryzasativasubsp.japonicaOX=39947GN=CRT1PE=2SV=1;sp|Q9SLY8|CALR_ORYSJCalreticulinOS=Oryzasativasubsp.japonicaOX=39947GN=Os07g0246200PE=1SV=2;tr|B7EW55|B7EW55_ORYSJcDNAclone:001-028-H03,fullinsertsequenceOS=Oryzasativasubsp.japonicaOX=39947PE=2SV=1;tr|B9FWE4|B9FWE4_ORYSJUncharacterizedproteinOS=Oryzasativasubsp.japonicaOX=39947GN=OsJ_23697PE=3SV=1	8	3	2	7.3	5.4	48.308	424	19.215	79152	78022	7.3	287810000	7				555
tr|Q6ZBH2|Q6ZBH2_ORYSJOs08g0545200proteinOS=Oryzasativasubsp.japonicaOX=39947GN=Os08g0545200PE=2SV=1	tr|Q6ZBH2|Q6ZBH2_ORYSJOs08g0545200proteinOS=Oryzasativasubsp.japonicaOX=39947GN=Os08g0545200PE=2SV=1	1	6	6	17.1	17.1	39.331	369	42.441	79116	118330	17.1	920650000	12				1811
tr|Q2QN87|Q2QN87_ORYSJExpressedproteinOS=Oryzasativasubsp.japonicaOX=39947GN=LOC_Os12g38640PE=4SV=1;tr|Q2QN86|Q2QN86_ORYSJExpressedproteinOS=Oryzasativasubsp.japonicaOX=39947GN=Os12g0575000PE=2SV=1;tr|B9GDW9|B9GDW9_ORYSJUncharacterizedproteinOS=Oryzasativasubsp.japonicaOX=39947GN=OsJ_36614PE=4SV=1;tr|A0A0P0Y2E0|A0A0P0Y2E0_ORYSJOs11g0460900protein(Fragment)OS=Oryzasativasubsp.japonicaOX=39947GN=Os…	tr|Q2QN87|Q2QN87_ORYSJExpressedproteinOS=Oryzasativasubsp.japonicaOX=39947GN=LOC_Os12g38640PE=4SV=1;tr|Q2QN86|Q2QN86_ORYSJExpressedproteinOS=Oryzasativasubsp.japonicaOX=39947GN=Os12g0575000PE=2SV=1;tr|B9GDW9|B9GDW9_ORYSJUncharacterizedproteinOS=Oryzasativasubsp.japonicaOX=39947GN=OsJ_36614PE=4SV=1	4	6	6	33.8	33.8	14.462	142	61.979	79011	194500	33.8	2371500000	14				1487
tr|Q5JK10|Q5JK10_ORYSJOs01g0926300proteinOS=Oryzasativasubsp.japonicaOX=39947GN=Os01g0926300PE=2SV=1;tr|Q8S1Y0|Q8S1Y0_ORYSJPutativetransaldolaseOS=Oryzasativasubsp.japonicaOX=39947GN=P0482D04.14PE=3SV=1	tr|Q5JK10|Q5JK10_ORYSJOs01g0926300proteinOS=Oryzasativasubsp.japonicaOX=39947GN=Os01g0926300PE=2SV=1;tr|Q8S1Y0|Q8S1Y0_ORYSJPutativetransaldolaseOS=Oryzasativasubsp.japonicaOX=39947GN=P0482D04.14PE=3SV=1	2	7	7	15.3	15.3	46.43	432	47.961	78945	99268	15.3	416400000	9				1551
tr|Q9LD82|Q9LD82_ORYSJOs01g0210500proteinOS=Oryzasativasubsp.japonicaOX=39947GN=Os01g0210500PE=2SV=1	tr|Q9LD82|Q9LD82_ORYSJOs01g0210500proteinOS=Oryzasativasubsp.japonicaOX=39947GN=Os01g0210500PE=2SV=1	1	2	2	11	11	23.596	218	17.979	78773	65281	11	325520000	8				2074
sp|B9EXM2|CARB_ORYSJCarbamoyl-phosphatesynthaselargechain,chloroplasticOS=Oryzasativasubsp.japonicaOX=39947GN=CARBPE=2SV=1;tr|A0A0P0V4H1|A0A0P0V4H1_ORYSJOs01g0570700protein(Fragment)OS=Oryzasativasubsp.japonicaOX=39947GN=Os01g0570700PE=4SV=1	sp|B9EXM2|CARB_ORYSJCarbamoyl-phosphatesynthaselargechain,chloroplasticOS=Oryzasativasubsp.japonicaOX=39947GN=CARBPE=2SV=1	2	12	12	12.5	12.5	127.77	1172	78.834	78760	111180	12.5	241760000	13				40
tr|A3BFA0|A3BFA0_ORYSJPeptidyl-prolylcis-transisomeraseOS=Oryzasativasubsp.japonicaOX=39947GN=OsJ_22614PE=3SV=1;tr|Q5Z9H9|Q5Z9H9_ORYSJPeptidyl-prolylcis-transisomeraseOS=Oryzasativasubsp.japonicaOX=39947GN=P0655A07.5-1PE=2SV=1;tr|Q5Z9H8|Q5Z9H8_ORYSJPeptidyl-prolylcis-transisomeraseOS=Oryzasativasubsp.japonicaOX=39947GN=P0655A07.5-2PE=2SV=1	tr|A3BFA0|A3BFA0_ORYSJPeptidyl-prolylcis-transisomeraseOS=Oryzasativasubsp.japonicaOX=39947GN=OsJ_22614PE=3SV=1;tr|Q5Z9H9|Q5Z9H9_ORYSJPeptidyl-prolylcis-transisomeraseOS=Oryzasativasubsp.japonicaOX=39947GN=P0655A07.5-1PE=2SV=1;tr|Q5Z9H8|Q5Z9H8_ORYSJPeptidyl-prolylcis-transisomeraseOS=Oryzasativasubsp.japonicaOX=39947GN=P0655A07.5-2PE=2SV=1	3	4	3	17.2	13.7	21.675	204	33.832	78410	81021	17.2	127190000	9				906		200		204
tr|Q9LWN1|Q9LWN1_ORYSJOs01g0205500proteinOS=Oryzasativasubsp.japonicaOX=39947GN=Os01g0205500PE=2SV=1;tr|Q5Z951|Q5Z951_ORYSJPutative60SribosomalproteinL11-1OS=Oryzasativasubsp.japonicaOX=39947GN=P0659D09.25PE=3SV=1;tr|Q0E2I8|Q0E2I8_ORYSJOs02g0235600proteinOS=Oryzasativasubsp.japonicaOX=39947GN=Os02g0235600PE=2SV=1;sp|Q0DK10|RL11_ORYSJ60SribosomalproteinL11OS=Oryzasativasubsp.japonicaOX=39947GN=RPL…	tr|Q9LWN1|Q9LWN1_ORYSJOs01g0205500proteinOS=Oryzasativasubsp.japonicaOX=39947GN=Os01g0205500PE=2SV=1;tr|Q5Z951|Q5Z951_ORYSJPutative60SribosomalproteinL11-1OS=Oryzasativasubsp.japonicaOX=39947GN=P0659D09.25PE=3SV=1;tr|Q0E2I8|Q0E2I8_ORYSJOs02g0235600proteinOS=Oryzasativasubsp.japonicaOX=39947GN=Os02g0235600PE=2SV=1;sp|Q0DK10|RL11_ORYSJ60SribosomalproteinL11OS=Oryzasativasubsp.japonicaOX=39947GN=RPL…	10	2	2	9.9	9.9	20.82	182	18.89	78220	97872	9.9	394830000	12				174		77		79
tr|Q7XMJ1|Q7XMJ1_ORYSJOSJNBb0006N15.8proteinOS=Oryzasativasubsp.japonicaOX=39947GN=Os04g0376000PE=2SV=2;tr|Q6K667|Q6K667_ORYSJOs02g0503400proteinOS=Oryzasativasubsp.japonicaOX=39947GN=Os02g0503400PE=2SV=1;tr|A3AT03|A3AT03_ORYSJUncharacterizedproteinOS=Oryzasativasubsp.japonicaOX=39947GN=OsJ_14490PE=3SV=1;tr|Q0D991|Q0D991_ORYSJOs06g0732000proteinOS=Oryzasativasubsp.japonicaOX=39947GN=Os06g0732000P…	tr|Q7XMJ1|Q7XMJ1_ORYSJOSJNBb0006N15.8proteinOS=Oryzasativasubsp.japonicaOX=39947GN=Os04g0376000PE=2SV=2;tr|Q6K667|Q6K667_ORYSJOs02g0503400proteinOS=Oryzasativasubsp.japonicaOX=39947GN=Os02g0503400PE=2SV=1;tr|A3AT03|A3AT03_ORYSJUncharacterizedproteinOS=Oryzasativasubsp.japonicaOX=39947GN=OsJ_14490PE=3SV=1	6	3	3	18.7	18.7	14.224	123	17.575	78218	73227	18.7	1182400000	8				884
tr|Q5U1T0|Q5U1T0_ORYSJPeroxidaseOS=Oryzasativasubsp.japonicaOX=39947GN=prx13PE=3SV=1;tr|A0A0P0V2C2|A0A0P0V2C2_ORYSJPeroxidase(Fragment)OS=Oryzasativasubsp.japonicaOX=39947GN=Os01g0326300PE=3SV=1;tr|A2ZSI8|A2ZSI8_ORYSJPeroxidaseOS=Oryzasativasubsp.japonicaOX=39947GN=OsJ_01547PE=3SV=1;tr|Q654R7|Q654R7_ORYSJPutativeperoxidaseOS=Oryzasativasubsp.japonicaOX=39947GN=B1135C02.31PE=3SV=1	tr|Q5U1T0|Q5U1T0_ORYSJPeroxidaseOS=Oryzasativasubsp.japonicaOX=39947GN=prx13PE=3SV=1;tr|A0A0P0V2C2|A0A0P0V2C2_ORYSJPeroxidase(Fragment)OS=Oryzasativasubsp.japonicaOX=39947GN=Os01g0326300PE=3SV=1;tr|A2ZSI8|A2ZSI8_ORYSJPeroxidaseOS=Oryzasativasubsp.japonicaOX=39947GN=OsJ_01547PE=3SV=1;tr|Q654R7|Q654R7_ORYSJPutativeperoxidaseOS=Oryzasativasubsp.japonicaOX=39947GN=B1135C02.31PE=3SV=1	4	6	2	17.9	6.9	36.18	347	22.221	77916	28296	17.9	342630000	5				1591		284		299
tr|Q6Z8J5|Q6Z8J5_ORYSJPeptidylprolylisomeraseOS=Oryzasativasubsp.japonicaOX=39947GN=Os02g0751600PE=2SV=1	tr|Q6Z8J5|Q6Z8J5_ORYSJPeptidylprolylisomeraseOS=Oryzasativasubsp.japonicaOX=39947GN=Os02g0751600PE=2SV=1	1	4	4	24.3	24.3	23.446	230	54.888	77838	112120	24.3	385530000	13				1806
tr|Q6ZEZ1|Q6ZEZ1_ORYSJPutativeribose-5-phosphateisomeraseOS=Oryzasativasubsp.japonicaOX=39947GN=P0534H07.29-2PE=3SV=1;tr|A0A0P0X334|A0A0P0X334_ORYSJOs07g0176900protein(Fragment)OS=Oryzasativasubsp.japonicaOX=39947GN=Os07g0176900PE=3SV=1;tr|Q6ZEZ2|Q6ZEZ2_ORYSJOs07g0176900proteinOS=Oryzasativasubsp.japonicaOX=39947GN=P0534H07.29-1PE=2SV=1	tr|Q6ZEZ1|Q6ZEZ1_ORYSJPutativeribose-5-phosphateisomeraseOS=Oryzasativasubsp.japonicaOX=39947GN=P0534H07.29-2PE=3SV=1;tr|A0A0P0X334|A0A0P0X334_ORYSJOs07g0176900protein(Fragment)OS=Oryzasativasubsp.japonicaOX=39947GN=Os07g0176900PE=3SV=1;tr|Q6ZEZ2|Q6ZEZ2_ORYSJOs07g0176900proteinOS=Oryzasativasubsp.japonicaOX=39947GN=P0534H07.29-1PE=2SV=1	3	5	5	23.6	23.6	26.973	258	70.847	77576	154910	23.6	523900000	21				726		180		133
tr|H2KWR6|H2KWR6_ORYSJPhotosystemIreactioncentersubunitXI,chloroplast,putative,expressedOS=Oryzasativasubsp.japonicaOX=39947GN=LOC_Os12g23200PE=4SV=1;tr|Q2QSR5|Q2QSR5_ORYSJOs12g0420400proteinOS=Oryzasativasubsp.japonicaOX=39947GN=Os12g0420400PE=2SV=1	tr|H2KWR6|H2KWR6_ORYSJPhotosystemIreactioncentersubunitXI,chloroplast,putative,expressedOS=Oryzasativasubsp.japonicaOX=39947GN=LOC_Os12g23200PE=4SV=1;tr|Q2QSR5|Q2QSR5_ORYSJOs12g0420400proteinOS=Oryzasativasubsp.japonicaOX=39947GN=Os12g0420400PE=2SV=1	2	3	3	10.6	10.6	21.384	199	17.883	77479	132350	10.6	11200000000	9				1318
tr|Q0DKG9|Q0DKG9_ORYSJOs05g0164100proteinOS=Oryzasativasubsp.japonicaOX=39947GN=Os05g0164100PE=4SV=1	tr|Q0DKG9|Q0DKG9_ORYSJOs05g0164100proteinOS=Oryzasativasubsp.japonicaOX=39947GN=Os05g0164100PE=4SV=1	1	6	1	9.6	2.3	84.946	773	43.321	77420	93726	9.6	310990000	10				1353
tr|Q84M34|Q84M34_ORYSJCytochromeb-c1complexsubunit7OS=Oryzasativasubsp.japonicaOX=39947GN=Os03g0806900PE=2SV=1	tr|Q84M34|Q84M34_ORYSJCytochromeb-c1complexsubunit7OS=Oryzasativasubsp.japonicaOX=39947GN=Os03g0806900PE=2SV=1	1	4	4	31	31	15.035	126	36.383	77387	86125	31	150580000	9				1957
tr|A3BY14|A3BY14_ORYSJUncharacterizedproteinOS=Oryzasativasubsp.japonicaOX=39947GN=OsJ_29066PE=4SV=1;sp|Q6K548|VDAC1_ORYSJMitochondrialoutermembraneproteinporin1OS=Oryzasativasubsp.japonicaOX=39947GN=VDAC1PE=1SV=3;tr|B7EKD7|B7EKD7_ORYSJOs09g0361400proteinOS=Oryzasativasubsp.japonicaOX=39947GN=Os09g0361400PE=2SV=1	tr|A3BY14|A3BY14_ORYSJUncharacterizedproteinOS=Oryzasativasubsp.japonicaOX=39947GN=OsJ_29066PE=4SV=1;sp|Q6K548|VDAC1_ORYSJMitochondrialoutermembraneproteinporin1OS=Oryzasativasubsp.japonicaOX=39947GN=VDAC1PE=1SV=3	3	4	4	13.9	13.9	29.288	274	32.357	76593	81220	13.9	937560000	15				374
sp|O65037|RK27_ORYSJ50SribosomalproteinL27,chloroplasticOS=Oryzasativasubsp.japonicaOX=39947GN=RPL27PE=2SV=1;tr|A0A0N7KEB7|A0A0N7KEB7_ORYSJOs01g0924000proteinOS=Oryzasativasubsp.japonicaOX=39947GN=Os01g0924000PE=4SV=1	sp|O65037|RK27_ORYSJ50SribosomalproteinL27,chloroplasticOS=Oryzasativasubsp.japonicaOX=39947GN=RPL27PE=2SV=1	2	3	3	13.8	13.8	21.268	195	17.798	76578	61648	13.8	228940000	8				53
tr|Q5VMA1|Q5VMA1_ORYSJPutativelipaseOS=Oryzasativasubsp.japonicaOX=39947GN=P0046E09.19PE=4SV=1;tr|Q0DEF1|Q0DEF1_ORYSJOs06g0157000proteinOS=Oryzasativasubsp.japonicaOX=39947GN=KMK0024M20.13PE=4SV=1;tr|B9FRL0|B9FRL0_ORYSJUncharacterizedproteinOS=Oryzasativasubsp.japonicaOX=39947GN=OsJ_20187PE=4SV=1	tr|Q5VMA1|Q5VMA1_ORYSJPutativelipaseOS=Oryzasativasubsp.japonicaOX=39947GN=P0046E09.19PE=4SV=1;tr|Q0DEF1|Q0DEF1_ORYSJOs06g0157000proteinOS=Oryzasativasubsp.japonicaOX=39947GN=KMK0024M20.13PE=4SV=1;tr|B9FRL0|B9FRL0_ORYSJUncharacterizedproteinOS=Oryzasativasubsp.japonicaOX=39947GN=OsJ_20187PE=4SV=1	3	8	8	25.6	25.6	36.352	340	48.382	76439	136240	25.6	972340000	16				1186	140	228;229	288	82;90
tr|Q6ASR0|Q6ASR0_ORYSJOs05g0147500proteinOS=Oryzasativasubsp.japonicaOX=39947GN=Os05g0147500PE=4SV=1;tr|A0A0P0WHV9|A0A0P0WHV9_ORYSJOs05g0147500protein(Fragment)OS=Oryzasativasubsp.japonicaOX=39947GN=Os05g0147500PE=4SV=1;tr|C7J287|C7J287_ORYSJOs05g0147500proteinOS=Oryzasativasubsp.japonicaOX=39947GN=Os05g0147500PE=4SV=1	tr|Q6ASR0|Q6ASR0_ORYSJOs05g0147500proteinOS=Oryzasativasubsp.japonicaOX=39947GN=Os05g0147500PE=4SV=1	3	3	3	4.9	4.9	65.127	596	18.787	76041	104300	4.9	178810000	5				1686
tr|B9EUH0|B9EUH0_ORYSJUncharacterizedproteinOS=Oryzasativasubsp.japonicaOX=39947GN=OsJ_00971PE=4SV=1	tr|B9EUH0|B9EUH0_ORYSJUncharacterizedproteinOS=Oryzasativasubsp.japonicaOX=39947GN=OsJ_00971PE=4SV=1	1	5	0	12.3	0	41.591	383	29.098	76039	119050	12.3	756180000	10				1015
tr|Q7XWW0|Q7XWW0_ORYSJAmineoxidaseOS=Oryzasativasubsp.japonicaOX=39947GN=Os04g0269600PE=3SV=2;tr|B9FE54|B9FE54_ORYSJAmineoxidaseOS=Oryzasativasubsp.japonicaOX=39947GN=OsJ_14075PE=3SV=1;tr|B7EQP9|B7EQP9_ORYSJAmineoxidaseOS=Oryzasativasubsp.japonicaOX=39947PE=2SV=1;tr|A0A0P0W7X9|A0A0P0W7X9_ORYSJAmineoxidaseOS=Oryzasativasubsp.japonicaOX=39947GN=Os04g0269600PE=3SV=1;tr|A0A0P0W8B2|A0A0P0W8B2_ORYSJAmi…	tr|Q7XWW0|Q7XWW0_ORYSJAmineoxidaseOS=Oryzasativasubsp.japonicaOX=39947GN=Os04g0269600PE=3SV=2;tr|B9FE54|B9FE54_ORYSJAmineoxidaseOS=Oryzasativasubsp.japonicaOX=39947GN=OsJ_14075PE=3SV=1;tr|B7EQP9|B7EQP9_ORYSJAmineoxidaseOS=Oryzasativasubsp.japonicaOX=39947PE=2SV=1	9	5	5	8.1	8.1	77.974	702	37.257	75944	142540	8.1	364400000	12				1130
tr|B9GC24|B9GC24_ORYSJUncharacterizedproteinOS=Oryzasativasubsp.japonicaOX=39947GN=OsJ_35359PE=4SV=1;tr|Q2QX58|Q2QX58_ORYSJAMP-bindingenzymefamilyprotein,expressedOS=Oryzasativasubsp.japonicaOX=39947GN=Os12g0168700PE=2SV=1;tr|A0A0P0Y7G7|A0A0P0Y7G7_ORYSJOs12g0168700protein(Fragment)OS=Oryzasativasubsp.japonicaOX=39947GN=Os12g0168700PE=4SV=1;tr|Q2RA16|Q2RA16_ORYSJLong-chain-fatty-acid-CoAligase4,pu…	tr|B9GC24|B9GC24_ORYSJUncharacterizedproteinOS=Oryzasativasubsp.japonicaOX=39947GN=OsJ_35359PE=4SV=1;tr|Q2QX58|Q2QX58_ORYSJAMP-bindingenzymefamilyprotein,expressedOS=Oryzasativasubsp.japonicaOX=39947GN=Os12g0168700PE=2SV=1;tr|A0A0P0Y7G7|A0A0P0Y7G7_ORYSJOs12g0168700protein(Fragment)OS=Oryzasativasubsp.japonicaOX=39947GN=Os12g0168700PE=4SV=1	7	9	9	14.6	14.6	73.792	672	59.789	75888	129820	14.6	643140000	13				1299
sp|Q84NN4|CDSP_ORYSJThioredoxin-likeproteinCDSP32,chloroplasticOS=Oryzasativasubsp.japonicaOX=39947GN=CDSP32PE=2SV=1	sp|Q84NN4|CDSP_ORYSJThioredoxin-likeproteinCDSP32,chloroplasticOS=Oryzasativasubsp.japonicaOX=39947GN=CDSP32PE=2SV=1	1	4	4	14.3	14.3	32.155	301	28.044	75826	148010	14.3	562380000	10				479		149		236
tr|A0A0P0VUA6|A0A0P0VUA6_ORYSJOs03g0200500protein(Fragment)OS=Oryzasativasubsp.japonicaOX=39947GN=Os03g0200500PE=3SV=1;sp|P49397|RS3A_ORYSJ40SribosomalproteinS3aOS=Oryzasativasubsp.japonicaOX=39947GN=RPS3APE=2SV=2;tr|Q0INR5|Q0INR5_ORYSJ40SribosomalproteinS3aOS=Oryzasativasubsp.japonicaOX=39947GN=Os12g0406200PE=3SV=1;tr|B9GCT2|B9GCT2_ORYSJ40SribosomalproteinS3aOS=Oryzasativasubsp.japonicaOX=39947G…	tr|A0A0P0VUA6|A0A0P0VUA6_ORYSJOs03g0200500protein(Fragment)OS=Oryzasativasubsp.japonicaOX=39947GN=Os03g0200500PE=3SV=1;sp|P49397|RS3A_ORYSJ40SribosomalproteinS3aOS=Oryzasativasubsp.japonicaOX=39947GN=RPS3APE=2SV=2;tr|Q0INR5|Q0INR5_ORYSJ40SribosomalproteinS3aOS=Oryzasativasubsp.japonicaOX=39947GN=Os12g0406200PE=3SV=1;tr|B9GCT2|B9GCT2_ORYSJ40SribosomalproteinS3aOS=Oryzasativasubsp.japonicaOX=39947G…	7	6	6	20	20	28.998	255	35.911	75769	102770	20	800620000	10				142
tr|Q84SC5|Q84SC5_ORYSJOs08g0162600proteinOS=Oryzasativasubsp.japonicaOX=39947GN=P0577B11.138PE=2SV=1	tr|Q84SC5|Q84SC5_ORYSJOs08g0162600proteinOS=Oryzasativasubsp.japonicaOX=39947GN=P0577B11.138PE=2SV=1	1	3	3	15.8	15.8	27.485	260	17.829	75467	87766	15.8	230840000	8				1972	228		105
tr|Q7X8H4|Q7X8H4_ORYSJPutativereceptor-likeproteinkinase4OS=Oryzasativasubsp.japonicaOX=39947GN=P0011H09.108PE=4SV=1;tr|Q0D4F7|Q0D4F7_ORYSJOs07g0628700proteinOS=Oryzasativasubsp.japonicaOX=39947GN=Os07g0628700PE=4SV=1;tr|A3BMG2|A3BMG2_ORYSJUncharacterizedproteinOS=Oryzasativasubsp.japonicaOX=39947GN=OsJ_25223PE=4SV=1	tr|Q7X8H4|Q7X8H4_ORYSJPutativereceptor-likeproteinkinase4OS=Oryzasativasubsp.japonicaOX=39947GN=P0011H09.108PE=4SV=1;tr|Q0D4F7|Q0D4F7_ORYSJOs07g0628700proteinOS=Oryzasativasubsp.japonicaOX=39947GN=Os07g0628700PE=4SV=1;tr|A3BMG2|A3BMG2_ORYSJUncharacterizedproteinOS=Oryzasativasubsp.japonicaOX=39947GN=OsJ_25223PE=4SV=1	3	6	6	10.7	10.7	72.98	670	64.017	75447	152710	10.7	343090000	14				1325
sp|Q6ZCR3|GL812_ORYSJGermin-likeprotein8-12OS=Oryzasativasubsp.japonicaOX=39947GN=Os08g0231400PE=2SV=1;tr|B9FZF4|B9FZF4_ORYSJUncharacterizedproteinOS=Oryzasativasubsp.japonicaOX=39947GN=OsJ_26291PE=3SV=1;sp|Q6YZB2|GL81_ORYSJPutativegermin-likeprotein8-1OS=Oryzasativasubsp.japonicaOX=39947GN=Os08g0188900PE=3SV=1;sp|Q6K5P8|GL23_ORYSJPutativegermin-likeprotein2-3OS=Oryzasativasubsp.japonicaOX=39947G…	sp|Q6ZCR3|GL812_ORYSJGermin-likeprotein8-12OS=Oryzasativasubsp.japonicaOX=39947GN=Os08g0231400PE=2SV=1;tr|B9FZF4|B9FZF4_ORYSJUncharacterizedproteinOS=Oryzasativasubsp.japonicaOX=39947GN=OsJ_26291PE=3SV=1;sp|Q6YZB2|GL81_ORYSJPutativegermin-likeprotein8-1OS=Oryzasativasubsp.japonicaOX=39947GN=Os08g0188900PE=3SV=1;sp|Q6K5P8|GL23_ORYSJPutativegermin-likeprotein2-3OS=Oryzasativasubsp.japonicaOX=39947G…	5	2	2	10.7	10.7	24.576	224	33.931	75171	47278	10.7	210600000	5				415		141		105
sp|Q8S0J7|IM30_ORYSJProbablemembrane-associated30kDaprotein,chloroplasticOS=Oryzasativasubsp.japonicaOX=39947GN=Os01g0895100PE=1SV=1	sp|Q8S0J7|IM30_ORYSJProbablemembrane-associated30kDaprotein,chloroplasticOS=Oryzasativasubsp.japonicaOX=39947GN=Os01g0895100PE=1SV=1	1	4	4	13.6	13.6	35.088	317	31.442	74747	79834	13.6	676090000	11				511	84		178
tr|Q7XHR0|Q7XHR0_ORYSJPeptidylprolylisomeraseOS=Oryzasativasubsp.japonicaOX=39947GN=Os07g0490400PE=4SV=1;tr|B9FXA7|B9FXA7_ORYSJPeptidylprolylisomeraseOS=Oryzasativasubsp.japonicaOX=39947GN=OsJ_24296PE=4SV=1	tr|Q7XHR0|Q7XHR0_ORYSJPeptidylprolylisomeraseOS=Oryzasativasubsp.japonicaOX=39947GN=Os07g0490400PE=4SV=1;tr|B9FXA7|B9FXA7_ORYSJPeptidylprolylisomeraseOS=Oryzasativasubsp.japonicaOX=39947GN=OsJ_24296PE=4SV=1	2	4	4	15.9	15.9	27.967	258	28.309	74726	75198	15.9	295680000	7				1906
sp|Q7XDY9|RAF1_ORYSJRubiscoaccumulationfactor1,chloroplasticOS=Oryzasativasubsp.japonicaOX=39947GN=RAF1PE=2SV=1	sp|Q7XDY9|RAF1_ORYSJRubiscoaccumulationfactor1,chloroplasticOS=Oryzasativasubsp.japonicaOX=39947GN=RAF1PE=2SV=1	1	6	6	12.4	12.4	51.559	469	44.405	74541	89346	12.4	385350000	10				455
tr|Q0J5J5|Q0J5J5_ORYSJG-boxbindingfactorOS=Oryzasativasubsp.japonicaOX=39947GN=Os08g0430500PE=2SV=1;sp|Q6ZKC0|14333_ORYSJ14-3-3-likeproteinGF14-COS=Oryzasativasubsp.japonicaOX=39947GN=GF14CPE=1SV=1;tr|A0A0P0XG77|A0A0P0XG77_ORYSJOs08g0430500protein(Fragment)OS=Oryzasativasubsp.japonicaOX=39947GN=Os08g0430500PE=3SV=1;tr|A3BU62|A3BU62_ORYSJUncharacterizedproteinOS=Oryzasativasubsp.japonicaOX=39947GN…	tr|Q0J5J5|Q0J5J5_ORYSJG-boxbindingfactorOS=Oryzasativasubsp.japonicaOX=39947GN=Os08g0430500PE=2SV=1;sp|Q6ZKC0|14333_ORYSJ14-3-3-likeproteinGF14-COS=Oryzasativasubsp.japonicaOX=39947GN=GF14CPE=1SV=1;tr|A0A0P0XG77|A0A0P0XG77_ORYSJOs08g0430500protein(Fragment)OS=Oryzasativasubsp.japonicaOX=39947GN=Os08g0430500PE=3SV=1;tr|A3BU62|A3BU62_ORYSJUncharacterizedproteinOS=Oryzasativasubsp.japonicaOX=39947GN…	4	8	2	32.4	10.9	28.826	256	57.172	74377	108420	32.4	430830000	11				426		74		222
tr|Q7F1F2|Q7F1F2_ORYSJPeptidylprolylisomeraseOS=Oryzasativasubsp.japonicaOX=39947GN=OJ1191_A10.119PE=2SV=1;tr|B9G1W2|B9G1W2_ORYSJPeptidylprolylisomeraseOS=Oryzasativasubsp.japonicaOX=39947GN=OsJ_28006PE=4SV=1;tr|Q9XFE4|Q9XFE4_ORYSJPeptidylprolylisomeraseOS=Oryzasativasubsp.japonicaOX=39947GN=Os04g0352400PE=2SV=2;tr|B9F026|B9F026_ORYSJPeptidylprolylisomeraseOS=Oryzasativasubsp.japonicaOX=39947GN=O…	tr|Q7F1F2|Q7F1F2_ORYSJPeptidylprolylisomeraseOS=Oryzasativasubsp.japonicaOX=39947GN=OJ1191_A10.119PE=2SV=1;tr|B9G1W2|B9G1W2_ORYSJPeptidylprolylisomeraseOS=Oryzasativasubsp.japonicaOX=39947GN=OsJ_28006PE=4SV=1	5	7	7	10.3	10.3	64.121	580	42.882	74295	84750	10.3	234010000	8				1255
tr|Q0DTX5|Q0DTX5_ORYSJOs03g0219200protein(Fragment)OS=Oryzasativasubsp.japonicaOX=39947GN=Os03g0219200PE=4SV=1;tr|Q10PW4|Q10PW4_ORYSJSuperoxidedismutase[Cu-Zn]OS=Oryzasativasubsp.japonicaOX=39947GN=LOC_Os03g11960PE=3SV=1;tr|B9F688|B9F688_ORYSJUncharacterizedproteinOS=Oryzasativasubsp.japonicaOX=39947GN=OsJ_09942PE=4SV=1;tr|Q10PW3|Q10PW3_ORYSJSuperoxidedismutase2,putative,expressedOS=Oryzasativasu…	tr|Q0DTX5|Q0DTX5_ORYSJOs03g0219200protein(Fragment)OS=Oryzasativasubsp.japonicaOX=39947GN=Os03g0219200PE=4SV=1;tr|Q10PW4|Q10PW4_ORYSJSuperoxidedismutase[Cu-Zn]OS=Oryzasativasubsp.japonicaOX=39947GN=LOC_Os03g11960PE=3SV=1;tr|B9F688|B9F688_ORYSJUncharacterizedproteinOS=Oryzasativasubsp.japonicaOX=39947GN=OsJ_09942PE=4SV=1	4	3	3	19.1	19.1	16.315	162	23.638	73953	93222	19.1	314310000	12				1360
sp|Q75IQ4|OEP24_ORYSJOuterenvelopeporeprotein24,chloroplasticOS=Oryzasativasubsp.japonicaOX=39947GN=OEP24PE=2SV=1	sp|Q75IQ4|OEP24_ORYSJOuterenvelopeporeprotein24,chloroplasticOS=Oryzasativasubsp.japonicaOX=39947GN=OEP24PE=2SV=1	1	3	3	16.1	16.1	24.234	224	26.728	73594	91786	16.1	366690000	7				436
tr|B9GC71|B9GC71_ORYSJUncharacterizedproteinOS=Oryzasativasubsp.japonicaOX=39947GN=OsJ_35452PE=4SV=1;sp|Q2QWT4|DPNP_ORYSJ3'(2'),5'-bisphosphatenucleotidaseOS=Oryzasativasubsp.japonicaOX=39947GN=Os12g0183300PE=2SV=1;tr|A0A0N7KTP2|A0A0N7KTP2_ORYSJOs12g0183300protein(Fragment)OS=Oryzasativasubsp.japonicaOX=39947GN=Os12g0183300PE=4SV=1	tr|B9GC71|B9GC71_ORYSJUncharacterizedproteinOS=Oryzasativasubsp.japonicaOX=39947GN=OsJ_35452PE=4SV=1;sp|Q2QWT4|DPNP_ORYSJ3'(2'),5'-bisphosphatenucleotidaseOS=Oryzasativasubsp.japonicaOX=39947GN=Os12g0183300PE=2SV=1	3	5	5	14	14	37.48	358	33.546	73426	100640	14	164350000	8				261
tr|Q0DD43|Q0DD43_ORYSJGlucose-6-phosphateisomeraseOS=Oryzasativasubsp.japonicaOX=39947GN=Os06g0256500PE=2SV=1;sp|P42863|G6PIB_ORYSJGlucose-6-phosphateisomerase,cytosolicBOS=Oryzasativasubsp.japonicaOX=39947GN=Os06g0256500PE=2SV=2;tr|A0A0P0WUR5|A0A0P0WUR5_ORYSJGlucose-6-phosphateisomerase(Fragment)OS=Oryzasativasubsp.japonicaOX=39947GN=Os06g0256500PE=3SV=1;tr|U5KNJ7|U5KNJ7_ORYSJGlucose-6-phosphate…	tr|Q0DD43|Q0DD43_ORYSJGlucose-6-phosphateisomeraseOS=Oryzasativasubsp.japonicaOX=39947GN=Os06g0256500PE=2SV=1;sp|P42863|G6PIB_ORYSJGlucose-6-phosphateisomerase,cytosolicBOS=Oryzasativasubsp.japonicaOX=39947GN=Os06g0256500PE=2SV=2;tr|A0A0P0WUR5|A0A0P0WUR5_ORYSJGlucose-6-phosphateisomerase(Fragment)OS=Oryzasativasubsp.japonicaOX=39947GN=Os06g0256500PE=3SV=1;tr|U5KNJ7|U5KNJ7_ORYSJGlucose-6-phosphate…	5	8	8	16	16	62.368	567	77.144	72902	145720	16	361830000	13				133		57		221
tr|Q653V9|Q653V9_ORYSJOs06g0683200proteinOS=Oryzasativasubsp.japonicaOX=39947GN=Os06g0683200PE=2SV=1	tr|Q653V9|Q653V9_ORYSJOs06g0683200proteinOS=Oryzasativasubsp.japonicaOX=39947GN=Os06g0683200PE=2SV=1	1	2	2	9.5	9.5	20.796	190	15.936	72446	71684	9.5	438720000	6				1643
tr|B9F342|B9F342_ORYSJUncharacterizedproteinOS=Oryzasativasubsp.japonicaOX=39947GN=OsJ_08475PE=4SV=1;tr|Q6Z6H5|Q6Z6H5_ORYSJOs02g0761400proteinOS=Oryzasativasubsp.japonicaOX=39947GN=Os02g0761400PE=4SV=1;tr|A0A0P0VPR8|A0A0P0VPR8_ORYSJOs02g0761400protein(Fragment)OS=Oryzasativasubsp.japonicaOX=39947GN=Os02g0761400PE=4SV=1	tr|B9F342|B9F342_ORYSJUncharacterizedproteinOS=Oryzasativasubsp.japonicaOX=39947GN=OsJ_08475PE=4SV=1	3	10	10	9.6	9.6	113.06	1000	63.754	72444	174990	9.6	395700000	15				1064
tr|Q6ZIB4|Q6ZIB4_ORYSJProteasomesubunitbetatypeOS=Oryzasativasubsp.japonicaOX=39947GN=Os08g0529100PE=2SV=1;sp|O64464|PSB1_ORYSJProteasomesubunitbetatype-1OS=Oryzasativasubsp.japonicaOX=39947GN=PBF1PE=2SV=1	tr|Q6ZIB4|Q6ZIB4_ORYSJProteasomesubunitbetatypeOS=Oryzasativasubsp.japonicaOX=39947GN=Os08g0529100PE=2SV=1;sp|O64464|PSB1_ORYSJProteasomesubunitbetatype-1OS=Oryzasativasubsp.japonicaOX=39947GN=PBF1PE=2SV=1	2	2	2	10.5	10.5	23.817	219	11.835	72384	82794	10.5	282800000	5				51
tr|Q6YUR8|Q6YUR8_ORYSJColdshockdomainprotein1OS=Oryzasativasubsp.japonicaOX=39947GN=Os02g0121100PE=2SV=1	tr|Q6YUR8|Q6YUR8_ORYSJColdshockdomainprotein1OS=Oryzasativasubsp.japonicaOX=39947GN=Os02g0121100PE=2SV=1	1	3	3	14.5	14.5	22.723	241	24.955	72114	68247	14.5	399780000	6				1774
tr|A0A0P0VLT9|A0A0P0VLT9_ORYSJOs02g0625500protein(Fragment)OS=Oryzasativasubsp.japonicaOX=39947GN=Os02g0625500PE=4SV=1;tr|Q6K1R5|Q6K1R5_ORYSJPutativeadenosinekinaseOS=Oryzasativasubsp.japonicaOX=39947GN=B1215B07.34PE=2SV=1;tr|Q84P58|Q84P58_ORYSJAdenosinekinase-likeprotein(Fragment)OS=Oryzasativasubsp.japonicaOX=39947PE=2SV=1;tr|Q0DZE5|Q0DZE5_ORYSJOs02g0625500protein(Fragment)OS=Oryzasativasubsp.j…	tr|A0A0P0VLT9|A0A0P0VLT9_ORYSJOs02g0625500protein(Fragment)OS=Oryzasativasubsp.japonicaOX=39947GN=Os02g0625500PE=4SV=1;tr|Q6K1R5|Q6K1R5_ORYSJPutativeadenosinekinaseOS=Oryzasativasubsp.japonicaOX=39947GN=B1215B07.34PE=2SV=1;tr|Q84P58|Q84P58_ORYSJAdenosinekinase-likeprotein(Fragment)OS=Oryzasativasubsp.japonicaOX=39947PE=2SV=1;tr|Q0DZE5|Q0DZE5_ORYSJOs02g0625500protein(Fragment)OS=Oryzasativasubsp.j…	4	3	3	11.1	11.1	35.394	325	31.119	71620	87422	11.1	408340000	11				635	93		50
sp|Q9AUR8|COPA1_ORYSJCoatomersubunitalpha-1OS=Oryzasativasubsp.japonicaOX=39947GN=Os03g0711400PE=2SV=1;sp|Q0J3D9|COPA3_ORYSJCoatomersubunitalpha-3OS=Oryzasativasubsp.japonicaOX=39947GN=Os09g0127800PE=2SV=1;sp|Q9AUR7|COPA2_ORYSJCoatomersubunitalpha-2OS=Oryzasativasubsp.japonicaOX=39947GN=Os03g0711500PE=2SV=1;tr|A0A0P0XIM9|A0A0P0XIM9_ORYSJOs09g0127800protein(Fragment)OS=Oryzasativasubsp.japonicaOX=…	sp|Q9AUR8|COPA1_ORYSJCoatomersubunitalpha-1OS=Oryzasativasubsp.japonicaOX=39947GN=Os03g0711400PE=2SV=1;sp|Q0J3D9|COPA3_ORYSJCoatomersubunitalpha-3OS=Oryzasativasubsp.japonicaOX=39947GN=Os09g0127800PE=2SV=1;sp|Q9AUR7|COPA2_ORYSJCoatomersubunitalpha-2OS=Oryzasativasubsp.japonicaOX=39947GN=Os03g0711500PE=2SV=1;tr|A0A0P0XIM9|A0A0P0XIM9_ORYSJOs09g0127800protein(Fragment)OS=Oryzasativasubsp.japonicaOX=…	8	9	9	7.2	7.2	136.38	1218	59.283	71467	119440	7.2	305290000	12				195
tr|Q6AVS5|Q6AVS5_ORYSJExpressedproteinOS=Oryzasativasubsp.japonicaOX=39947GN=OSJNBa0027J18.5PE=2SV=1;tr|B9FBN9|B9FBN9_ORYSJUncharacterizedproteinOS=Oryzasativasubsp.japonicaOX=39947GN=OsJ_12481PE=4SV=1;tr|A0A0N7KI03|A0A0N7KI03_ORYSJOs03g0735300protein(Fragment)OS=Oryzasativasubsp.japonicaOX=39947GN=Os03g0735300PE=4SV=1	tr|Q6AVS5|Q6AVS5_ORYSJExpressedproteinOS=Oryzasativasubsp.japonicaOX=39947GN=OSJNBa0027J18.5PE=2SV=1;tr|B9FBN9|B9FBN9_ORYSJUncharacterizedproteinOS=Oryzasativasubsp.japonicaOX=39947GN=OsJ_12481PE=4SV=1;tr|A0A0N7KI03|A0A0N7KI03_ORYSJOs03g0735300protein(Fragment)OS=Oryzasativasubsp.japonicaOX=39947GN=Os03g0735300PE=4SV=1	3	4	4	14.2	14.2	32.517	296	25.192	71129	83789	14.2	179100000	8				1114
tr|D0TZK6|D0TZK6_ORYSJStarchbranchingenzyme4OS=Oryzasativasubsp.japonicaOX=39947GN=SBE4PE=4SV=1;tr|B9FF16|B9FF16_ORYSJUncharacterizedproteinOS=Oryzasativasubsp.japonicaOX=39947GN=OsJ_14706PE=4SV=1;tr|Q6H6P8|Q6H6P8_ORYSJBranchingenzyme-3OS=Oryzasativasubsp.japonicaOX=39947GN=SBE3PE=4SV=1;tr|I6VRB8|I6VRB8_ORYSJStarchbranchingenzyme3OS=Oryzasativasubsp.japonicaOX=39947GN=SBE3PE=4SV=1;tr|B3VDJ4|B3VDJ…	tr|D0TZK6|D0TZK6_ORYSJStarchbranchingenzyme4OS=Oryzasativasubsp.japonicaOX=39947GN=SBE4PE=4SV=1;tr|B9FF16|B9FF16_ORYSJUncharacterizedproteinOS=Oryzasativasubsp.japonicaOX=39947GN=OsJ_14706PE=4SV=1;tr|Q6H6P8|Q6H6P8_ORYSJBranchingenzyme-3OS=Oryzasativasubsp.japonicaOX=39947GN=SBE3PE=4SV=1;tr|I6VRB8|I6VRB8_ORYSJStarchbranchingenzyme3OS=Oryzasativasubsp.japonicaOX=39947GN=SBE3PE=4SV=1;tr|B3VDJ4|B3VDJ…	12	9	9	9.6	9.6	94.779	841	61.12	70564	152980	9.6	584370000	21				1313		241		587
tr|Q6H444|Q6H444_ORYSJOs09g0279400proteinOS=Oryzasativasubsp.japonicaOX=39947GN=Os09g0279400PE=2SV=1	tr|Q6H444|Q6H444_ORYSJOs09g0279400proteinOS=Oryzasativasubsp.japonicaOX=39947GN=Os09g0279400PE=2SV=1	1	3	3	12.6	12.6	25.819	239	21.427	70437	76875	12.6	442020000	6				1715
tr|B9FSX3|B9FSX3_ORYSJUncharacterizedproteinOS=Oryzasativasubsp.japonicaOX=39947GN=OsJ_21096PE=4SV=1;tr|Q5Z4C9|Q5Z4C9_ORYSJOs06g0306600proteinOS=Oryzasativasubsp.japonicaOX=39947GN=Os06g0306600PE=2SV=1;tr|A3BMQ5|A3BMQ5_ORYSJUncharacterizedproteinOS=Oryzasativasubsp.japonicaOX=39947GN=OsJ_25323PE=4SV=1;tr|Q8H5P4|Q8H5P4_ORYSJOs07g0643601proteinOS=Oryzasativasubsp.japonicaOX=39947GN=OJ1003_C06.128PE…	tr|B9FSX3|B9FSX3_ORYSJUncharacterizedproteinOS=Oryzasativasubsp.japonicaOX=39947GN=OsJ_21096PE=4SV=1;tr|Q5Z4C9|Q5Z4C9_ORYSJOs06g0306600proteinOS=Oryzasativasubsp.japonicaOX=39947GN=Os06g0306600PE=2SV=1	6	4	4	11.7	11.7	36.372	334	32.012	70205	79249	11.7	315350000	9				1191
tr|B9G449|B9G449_ORYSJUncharacterizedproteinOS=Oryzasativasubsp.japonicaOX=39947GN=OsJ_29732PE=3SV=1;tr|Q6ZCV7|Q6ZCV7_ORYSJOs08g0487800proteinOS=Oryzasativasubsp.japonicaOX=39947GN=Os08g0487800PE=3SV=1;tr|B9G1I1|B9G1I1_ORYSJUncharacterizedproteinOS=Oryzasativasubsp.japonicaOX=39947GN=OsJ_27736PE=3SV=1;tr|A0A0P0YAL1|A0A0P0YAL1_ORYSJOs12g0514500protein(Fragment)OS=Oryzasativasubsp.japonicaOX=39947G…	tr|B9G449|B9G449_ORYSJUncharacterizedproteinOS=Oryzasativasubsp.japonicaOX=39947GN=OsJ_29732PE=3SV=1;tr|Q6ZCV7|Q6ZCV7_ORYSJOs08g0487800proteinOS=Oryzasativasubsp.japonicaOX=39947GN=Os08g0487800PE=3SV=1;tr|B9G1I1|B9G1I1_ORYSJUncharacterizedproteinOS=Oryzasativasubsp.japonicaOX=39947GN=OsJ_27736PE=3SV=1	8	3	3	5.8	5.8	102.94	904	42.551	70073	132950	5.8	434090000	11				1260	153		365
tr|Q6YY47|Q6YY47_ORYSJOs02g0588500proteinOS=Oryzasativasubsp.japonicaOX=39947GN=Os02g0588500PE=4SV=1;tr|Q6YY46|Q6YY46_ORYSJGlycerophosphoryldiesterphosphodiesterase2-likeproteinOS=Oryzasativasubsp.japonicaOX=39947GN=OSJNBb0046O12.20PE=4SV=1	tr|Q6YY47|Q6YY47_ORYSJOs02g0588500proteinOS=Oryzasativasubsp.japonicaOX=39947GN=Os02g0588500PE=4SV=1	2	6	6	8.9	8.9	81.083	749	50.898	70030	93311	8.9	250690000	12				1778
tr|U5LY03|U5LY03_ORYSJGeranylgeranylreductaseOS=Oryzasativasubsp.japonicaOX=39947GN=LYL1PE=2SV=1;tr|U5LVE4|U5LVE4_ORYSJGeranylgeranylreductaseOS=Oryzasativasubsp.japonicaOX=39947GN=lyl1PE=2SV=1;sp|Q6Z2T6|CHLP_ORYSJGeranylgeranyldiphosphatereductase,chloroplasticOS=Oryzasativasubsp.japonicaOX=39947GN=CHLPPE=2SV=1	tr|U5LY03|U5LY03_ORYSJGeranylgeranylreductaseOS=Oryzasativasubsp.japonicaOX=39947GN=LYL1PE=2SV=1;tr|U5LVE4|U5LVE4_ORYSJGeranylgeranylreductaseOS=Oryzasativasubsp.japonicaOX=39947GN=lyl1PE=2SV=1;sp|Q6Z2T6|CHLP_ORYSJGeranylgeranyldiphosphatereductase,chloroplasticOS=Oryzasativasubsp.japonicaOX=39947GN=CHLPPE=2SV=1	3	3	3	5.8	5.8	50.586	463	22.196	69852	88967	5.8	419340000	9				400		138		419
tr|A0A0N7KNH1|A0A0N7KNH1_ORYSJMalicenzyme(Fragment)OS=Oryzasativasubsp.japonicaOX=39947GN=Os07g0496200PE=3SV=1;tr|Q7F190|Q7F190_ORYSJMalicenzymeOS=Oryzasativasubsp.japonicaOX=39947GN=OJ1457_D07.117PE=2SV=1;REV__tr|A0A0P0VQ89|A0A0P0VQ89_ORYSJOs02g0771200protein(Fragment)OS=Oryzasativasubsp.japonicaOX=39947GN=Os02g0771200PE=4SV=1;REV__tr|Q6ZHH2|Q6ZHH2_ORYSJOs02g0771200proteinOS=Oryzasativasubsp.jap…	tr|A0A0N7KNH1|A0A0N7KNH1_ORYSJMalicenzyme(Fragment)OS=Oryzasativasubsp.japonicaOX=39947GN=Os07g0496200PE=3SV=1;tr|Q7F190|Q7F190_ORYSJMalicenzymeOS=Oryzasativasubsp.japonicaOX=39947GN=OJ1457_D07.117PE=2SV=1	5	5	5	11.4	11.4	50.942	465	40.023	69796	139240	11.4	276560000	9				587
tr|A0A0P0XW12|A0A0P0XW12_ORYSJOs10g0502600proteinOS=Oryzasativasubsp.japonicaOX=39947GN=Os10g0502600PE=4SV=1;sp|Q9FVZ7|MSBP1_ORYSJMembranesteroid-bindingprotein1OS=Oryzasativasubsp.japonicaOX=39947GN=MSBP1PE=1SV=1;tr|Q6H7E0|Q6H7E0_ORYSJOs02g0640300proteinOS=Oryzasativasubsp.japonicaOX=39947GN=Os02g0640300PE=3SV=1	tr|A0A0P0XW12|A0A0P0XW12_ORYSJOs10g0502600proteinOS=Oryzasativasubsp.japonicaOX=39947GN=Os10g0502600PE=4SV=1;sp|Q9FVZ7|MSBP1_ORYSJMembranesteroid-bindingprotein1OS=Oryzasativasubsp.japonicaOX=39947GN=MSBP1PE=1SV=1;tr|Q6H7E0|Q6H7E0_ORYSJOs02g0640300proteinOS=Oryzasativasubsp.japonicaOX=39947GN=Os02g0640300PE=3SV=1	3	1	1	8.3	8.3	12.887	120	7.0124	69691	74998	8.3	439090000	6				542
tr|Q9LG77|Q9LG77_ORYSJOs01g0191200proteinOS=Oryzasativasubsp.japonicaOX=39947GN=Os01g0191200PE=2SV=1;tr|A2ZQ66|A2ZQ66_ORYSJUncharacterizedproteinOS=Oryzasativasubsp.japonicaOX=39947GN=OsJ_00702PE=4SV=1	tr|Q9LG77|Q9LG77_ORYSJOs01g0191200proteinOS=Oryzasativasubsp.japonicaOX=39947GN=Os01g0191200PE=2SV=1;tr|A2ZQ66|A2ZQ66_ORYSJUncharacterizedproteinOS=Oryzasativasubsp.japonicaOX=39947GN=OsJ_00702PE=4SV=1	2	5	5	17.8	17.8	32.968	303	42.153	69649	62095	17.8	1658200000	9				2077
tr|Q2RBD1|Q2RBD1_ORYSJNon-specificlipid-transferproteinOS=Oryzasativasubsp.japonicaOX=39947GN=Os11g0116000PE=2SV=1;tr|Q2QYL0|Q2QYL0_ORYSJNon-specificlipid-transferproteinOS=Oryzasativasubsp.japonicaOX=39947GN=Os12g0115300PE=2SV=1	tr|Q2RBD1|Q2RBD1_ORYSJNon-specificlipid-transferproteinOS=Oryzasativasubsp.japonicaOX=39947GN=Os11g0116000PE=2SV=1;tr|Q2QYL0|Q2QYL0_ORYSJNon-specificlipid-transferproteinOS=Oryzasativasubsp.japonicaOX=39947GN=Os12g0115300PE=2SV=1	2	4	4	41.5	41.5	11.44	118	31.244	69600	70706	41.5	368740000	9				1517	176		56
tr|B9FBV0|B9FBV0_ORYSJUncharacterizedproteinOS=Oryzasativasubsp.japonicaOX=39947GN=OsJ_12596PE=3SV=1;tr|Q8LLN0|Q8LLN0_ORYSJPapainfamilycysteineproteasecontainingprotein,expressedOS=Oryzasativasubsp.japonicaOX=39947GN=OSJNBa0032E21.07PE=3SV=1	tr|B9FBV0|B9FBV0_ORYSJUncharacterizedproteinOS=Oryzasativasubsp.japonicaOX=39947GN=OsJ_12596PE=3SV=1;tr|Q8LLN0|Q8LLN0_ORYSJPapainfamilycysteineproteasecontainingprotein,expressedOS=Oryzasativasubsp.japonicaOX=39947GN=OSJNBa0032E21.07PE=3SV=1	2	3	3	12.7	12.7	22.076	213	38.226	69527	107070	12.7	283310000	9				1116
tr|Q6YZD3|Q6YZD3_ORYSJLipidtransferprotein-likeOS=Oryzasativasubsp.japonicaOX=39947GN=P0702E04.24-2PE=2SV=1;tr|Q6YZD4|Q6YZD4_ORYSJLipidtransferprotein-likeOS=Oryzasativasubsp.japonicaOX=39947GN=P0702E04.24-1PE=2SV=1	tr|Q6YZD3|Q6YZD3_ORYSJLipidtransferprotein-likeOS=Oryzasativasubsp.japonicaOX=39947GN=P0702E04.24-2PE=2SV=1;tr|Q6YZD4|Q6YZD4_ORYSJLipidtransferprotein-likeOS=Oryzasativasubsp.japonicaOX=39947GN=P0702E04.24-1PE=2SV=1	2	2	2	10.1	10.1	18.309	178	13.164	69405	50476	10.1	192940000	4				1785		323		99
tr|Q8HCR5|Q8HCR5_ORYSJUncharacterizedproteinOS=Oryzasativasubsp.japonicaOX=39947GN=orf25PE=4SV=2;tr|Q2QUV8|Q2QUV8_ORYSJMitochondrial22kDaprotein,putative,expressedOS=Oryzasativasubsp.japonicaOX=39947GN=LOC_Os12g14930PE=4SV=1;tr|Q2F937|Q2F937_ORYSJUncharacterizedproteinOS=Oryzasativasubsp.japonicaOX=39947GN=orf25PE=4SV=1	tr|Q8HCR5|Q8HCR5_ORYSJUncharacterizedproteinOS=Oryzasativasubsp.japonicaOX=39947GN=orf25PE=4SV=2;tr|Q2QUV8|Q2QUV8_ORYSJMitochondrial22kDaprotein,putative,expressedOS=Oryzasativasubsp.japonicaOX=39947GN=LOC_Os12g14930PE=4SV=1;tr|Q2F937|Q2F937_ORYSJUncharacterizedproteinOS=Oryzasativasubsp.japonicaOX=39947GN=orf25PE=4SV=1	3	5	5	23.9	23.9	22.279	197	35.77	69294	118380	23.9	549120000	11				1480
tr|B9FI18|B9FI18_ORYSJUncharacterizedproteinOS=Oryzasativasubsp.japonicaOX=39947GN=OsJ_18396PE=4SV=1;tr|Q60E66|Q60E66_ORYSJOs05g0387200proteinOS=Oryzasativasubsp.japonicaOX=39947GN=Os05g0387200PE=2SV=1;tr|A0A0P0WLW1|A0A0P0WLW1_ORYSJOs05g0387200protein(Fragment)OS=Oryzasativasubsp.japonicaOX=39947GN=Os05g0387200PE=4SV=1	tr|B9FI18|B9FI18_ORYSJUncharacterizedproteinOS=Oryzasativasubsp.japonicaOX=39947GN=OsJ_18396PE=4SV=1;tr|Q60E66|Q60E66_ORYSJOs05g0387200proteinOS=Oryzasativasubsp.japonicaOX=39947GN=Os05g0387200PE=2SV=1;tr|A0A0P0WLW1|A0A0P0WLW1_ORYSJOs05g0387200protein(Fragment)OS=Oryzasativasubsp.japonicaOX=39947GN=Os05g0387200PE=4SV=1	3	6	6	13.2	13.2	52.611	477	42.711	69041	103270	13.2	236480000	9				1149
sp|P40392|RIC1_ORYSJRas-relatedproteinRIC1OS=Oryzasativasubsp.japonicaOX=39947GN=RIC1PE=2SV=2;tr|Q6H8G2|Q6H8G2_ORYSJOs02g0653800proteinOS=Oryzasativasubsp.japonicaOX=39947GN=Os02g0653800PE=2SV=1;tr|Q0JQ62|Q0JQ62_ORYSJOs01g0179700proteinOS=Oryzasativasubsp.japonicaOX=39947GN=Os01g0179700PE=2SV=1;tr|Q6PV57|Q6PV57_ORYSJEthylene-responsivesmallGTP-bindingproteinOS=Oryzasativasubsp.japonicaOX=39947GN=…	sp|P40392|RIC1_ORYSJRas-relatedproteinRIC1OS=Oryzasativasubsp.japonicaOX=39947GN=RIC1PE=2SV=2	5	5	4	22.3	16.8	22.476	202	31.755	68293	83702	22.3	471830000	8				127
sp|Q6Z7B0|BIP1_ORYSJHeatshock70kDaproteinBIP1OS=Oryzasativasubsp.japonicaOX=39947GN=BIP1PE=1SV=1;tr|A0A0P0VDX8|A0A0P0VDX8_ORYSJOs02g0115900protein(Fragment)OS=Oryzasativasubsp.japonicaOX=39947GN=Os02g0115900PE=3SV=1	sp|Q6Z7B0|BIP1_ORYSJHeatshock70kDaproteinBIP1OS=Oryzasativasubsp.japonicaOX=39947GN=BIP1PE=1SV=1;tr|A0A0P0VDX8|A0A0P0VDX8_ORYSJOs02g0115900protein(Fragment)OS=Oryzasativasubsp.japonicaOX=39947GN=Os02g0115900PE=3SV=1	2	4	4	7.7	7.7	73.389	665	31.238	68238	86196	7.7	461810000	8				410
sp|Q65XA0|DHAR1_ORYSJProbableglutathioneS-transferaseDHAR1,cytosolicOS=Oryzasativasubsp.japonicaOX=39947GN=DHAR1PE=1SV=1;tr|B9FKC8|B9FKC8_ORYSJUncharacterizedproteinOS=Oryzasativasubsp.japonicaOX=39947GN=OsJ_16902PE=4SV=1;tr|B9FM57|B9FM57_ORYSJUncharacterizedproteinOS=Oryzasativasubsp.japonicaOX=39947GN=OsJ_16893PE=4SV=1	sp|Q65XA0|DHAR1_ORYSJProbableglutathioneS-transferaseDHAR1,cytosolicOS=Oryzasativasubsp.japonicaOX=39947GN=DHAR1PE=1SV=1;tr|B9FKC8|B9FKC8_ORYSJUncharacterizedproteinOS=Oryzasativasubsp.japonicaOX=39947GN=OsJ_16902PE=4SV=1	3	4	4	21.1	21.1	23.57	213	24.739	68175	89000	21.1	271360000	9				324	63		64
tr|Q9FUD8|Q9FUD8_ORYSJPutativeglutathioneS-transferaseOsGSTF3OS=Oryzasativasubsp.japonicaOX=39947PE=2SV=1;tr|Q8H8E0|Q8H8E0_ORYSJGlutathioneS-transferase,N-terminaldomaincontainingprotein,expressedOS=Oryzasativasubsp.japonicaOX=39947GN=Os03g0135300PE=2SV=1;tr|S5CG94|S5CG94_ORYSJGlutathioneS-transferase(Fragment)OS=Oryzasativasubsp.japonicaOX=39947GN=gstf3PE=4SV=1	tr|Q9FUD8|Q9FUD8_ORYSJPutativeglutathioneS-transferaseOsGSTF3OS=Oryzasativasubsp.japonicaOX=39947PE=2SV=1;tr|Q8H8E0|Q8H8E0_ORYSJGlutathioneS-transferase,N-terminaldomaincontainingprotein,expressedOS=Oryzasativasubsp.japonicaOX=39947GN=Os03g0135300PE=2SV=1	3	6	6	25	25	24.961	224	38.821	67815	77123	25	735290000	8				2002
tr|Q6H660|Q6H660_ORYSJOs02g0644100proteinOS=Oryzasativasubsp.japonicaOX=39947GN=Os02g0644100PE=4SV=1;tr|A0A0P0VM71|A0A0P0VM71_ORYSJOs02g0644100protein(Fragment)OS=Oryzasativasubsp.japonicaOX=39947GN=Os02g0644100PE=4SV=1;tr|B9F1C2|B9F1C2_ORYSJUncharacterizedproteinOS=Oryzasativasubsp.japonicaOX=39947GN=OsJ_07704PE=4SV=1	tr|Q6H660|Q6H660_ORYSJOs02g0644100proteinOS=Oryzasativasubsp.japonicaOX=39947GN=Os02g0644100PE=4SV=1;tr|A0A0P0VM71|A0A0P0VM71_ORYSJOs02g0644100protein(Fragment)OS=Oryzasativasubsp.japonicaOX=39947GN=Os02g0644100PE=4SV=1;tr|B9F1C2|B9F1C2_ORYSJUncharacterizedproteinOS=Oryzasativasubsp.japonicaOX=39947GN=OsJ_07704PE=4SV=1	3	3	3	5.7	5.7	64.914	578	21.467	67644	56239	5.7	167810000	6				1720
tr|B9FS66|B9FS66_ORYSJUncharacterizedproteinOS=Oryzasativasubsp.japonicaOX=39947GN=OsJ_20585PE=4SV=1;tr|Q69Y16|Q69Y16_ORYSJOs06g0214900proteinOS=Oryzasativasubsp.japonicaOX=39947GN=Os06g0214900PE=4SV=1;tr|Q69Y17|Q69Y17_ORYSJPutativePrMC3OS=Oryzasativasubsp.japonicaOX=39947GN=P0537F07.16PE=4SV=1;tr|A0A0P0WTX9|A0A0P0WTX9_ORYSJOs06g0214850protein(Fragment)OS=Oryzasativasubsp.japonicaOX=39947GN=Os06g…	tr|B9FS66|B9FS66_ORYSJUncharacterizedproteinOS=Oryzasativasubsp.japonicaOX=39947GN=OsJ_20585PE=4SV=1;tr|Q69Y16|Q69Y16_ORYSJOs06g0214900proteinOS=Oryzasativasubsp.japonicaOX=39947GN=Os06g0214900PE=4SV=1	4	5	5	5.6	5.6	95.025	877	34.956	67587	104440	5.6	240990000	10				1188
sp|Q9LSU3|PSA6_ORYSJProteasomesubunitalphatype-6OS=Oryzasativasubsp.japonicaOX=39947GN=PAA1PE=2SV=1;tr|Q10QW8|Q10QW8_ORYSJProteasomesubunitalphatypeOS=Oryzasativasubsp.japonicaOX=39947GN=LOC_Os03g08280PE=3SV=1	sp|Q9LSU3|PSA6_ORYSJProteasomesubunitalphatype-6OS=Oryzasativasubsp.japonicaOX=39947GN=PAA1PE=2SV=1;tr|Q10QW8|Q10QW8_ORYSJProteasomesubunitalphatypeOS=Oryzasativasubsp.japonicaOX=39947GN=LOC_Os03g08280PE=3SV=1	2	4	4	14.6	14.6	27.573	246	28.513	67494	79707	14.6	684450000	11				553
tr|Q0JH55|Q0JH55_ORYSJOs01g0882500proteinOS=Oryzasativasubsp.japonicaOX=39947GN=Os01g0882500PE=4SV=1;tr|Q5N7I5|Q5N7I5_ORYSJUncharacterizedproteinB1065E10.26OS=Oryzasativasubsp.japonicaOX=39947GN=B1065E10.26PE=4SV=1	tr|Q0JH55|Q0JH55_ORYSJOs01g0882500proteinOS=Oryzasativasubsp.japonicaOX=39947GN=Os01g0882500PE=4SV=1;tr|Q5N7I5|Q5N7I5_ORYSJUncharacterizedproteinB1065E10.26OS=Oryzasativasubsp.japonicaOX=39947GN=B1065E10.26PE=4SV=1	2	4	4	23.7	23.7	23.595	211	27.753	67297	55056	23.7	81825000	5				1415
sp|Q6YZE2|GSA_ORYSJGlutamate-1-semialdehyde2,1-aminomutase,chloroplasticOS=Oryzasativasubsp.japonicaOX=39947GN=GSAPE=2SV=1;tr|A0A0P0XIN6|A0A0P0XIN6_ORYSJOs08g0532200proteinOS=Oryzasativasubsp.japonicaOX=39947GN=Os08g0532200PE=4SV=1	sp|Q6YZE2|GSA_ORYSJGlutamate-1-semialdehyde2,1-aminomutase,chloroplasticOS=Oryzasativasubsp.japonicaOX=39947GN=GSAPE=2SV=1	2	6	6	14.6	14.6	50.237	478	39.597	67010	113020	14.6	237800000	11				395
tr|Q6K241|Q6K241_ORYSJOs02g0259600proteinOS=Oryzasativasubsp.japonicaOX=39947GN=Os02g0259600PE=2SV=1	tr|Q6K241|Q6K241_ORYSJOs02g0259600proteinOS=Oryzasativasubsp.japonicaOX=39947GN=Os02g0259600PE=2SV=1	1	2	2	9.3	9.3	23.353	214	19.071	66971	67546	9.3	253490000	5				1734
tr|Q0JFE2|Q0JFE2_ORYSJOs04g0111200protein(Fragment)OS=Oryzasativasubsp.japonicaOX=39947GN=Os04g0111200PE=4SV=1;tr|B9FD25|B9FD25_ORYSJUncharacterizedproteinOS=Oryzasativasubsp.japonicaOX=39947GN=OsJ_13546PE=4SV=1;tr|Q7XQC9|Q7XQC9_ORYSJOSJNBb0060M15.2proteinOS=Oryzasativasubsp.japonicaOX=39947GN=OSJNBb0060M15.2PE=4SV=2;tr|A3AMK9|A3AMK9_ORYSJUncharacterizedproteinOS=Oryzasativasubsp.japonicaOX=39947…	tr|Q0JFE2|Q0JFE2_ORYSJOs04g0111200protein(Fragment)OS=Oryzasativasubsp.japonicaOX=39947GN=Os04g0111200PE=4SV=1;tr|B9FD25|B9FD25_ORYSJUncharacterizedproteinOS=Oryzasativasubsp.japonicaOX=39947GN=OsJ_13546PE=4SV=1;tr|Q7XQC9|Q7XQC9_ORYSJOSJNBb0060M15.2proteinOS=Oryzasativasubsp.japonicaOX=39947GN=OSJNBb0060M15.2PE=4SV=2	5	4	4	16	16	24.954	225	27.142	66957	136700	16	222260000	12				1124
tr|Q7XLG9|Q7XLG9_ORYSJOSJNBa0039C07.7proteinOS=Oryzasativasubsp.japonicaOX=39947GN=Os04g0397500PE=4SV=2;tr|A3ATE6|A3ATE6_ORYSJUncharacterizedproteinOS=Oryzasativasubsp.japonicaOX=39947GN=OsJ_14636PE=4SV=1;tr|A0A0P0W9R9|A0A0P0W9R9_ORYSJOs04g0397500protein(Fragment)OS=Oryzasativasubsp.japonicaOX=39947GN=Os04g0397500PE=4SV=1	tr|Q7XLG9|Q7XLG9_ORYSJOSJNBa0039C07.7proteinOS=Oryzasativasubsp.japonicaOX=39947GN=Os04g0397500PE=4SV=2;tr|A3ATE6|A3ATE6_ORYSJUncharacterizedproteinOS=Oryzasativasubsp.japonicaOX=39947GN=OsJ_14636PE=4SV=1	3	4	3	10	7.3	34.882	329	23.834	66623	48176	10	293350000	6				1918
tr|A0A0P0VLJ4|A0A0P0VLJ4_ORYSJGrpEproteinhomolog(Fragment)OS=Oryzasativasubsp.japonicaOX=39947GN=Os02g0612000PE=3SV=1;tr|Q6K635|Q6K635_ORYSJGrpEproteinhomologOS=Oryzasativasubsp.japonicaOX=39947GN=OJ1004_A05.20PE=3SV=1;tr|B9F116|B9F116_ORYSJGrpEproteinhomologOS=Oryzasativasubsp.japonicaOX=39947GN=OsJ_07499PE=3SV=1	tr|A0A0P0VLJ4|A0A0P0VLJ4_ORYSJGrpEproteinhomolog(Fragment)OS=Oryzasativasubsp.japonicaOX=39947GN=Os02g0612000PE=3SV=1;tr|Q6K635|Q6K635_ORYSJGrpEproteinhomologOS=Oryzasativasubsp.japonicaOX=39947GN=OJ1004_A05.20PE=3SV=1;tr|B9F116|B9F116_ORYSJGrpEproteinhomologOS=Oryzasativasubsp.japonicaOX=39947GN=OsJ_07499PE=3SV=1	3	4	4	11.2	11.2	32.741	295	25.617	66495	78270	11.2	303030000	8				634
tr|B9F7D0|B9F7D0_ORYSJOs03g0279950proteinOS=Oryzasativasubsp.japonicaOX=39947GN=Os03g0279950PE=4SV=1;tr|Q0KIW5|Q0KIW5_ORYSJKinasebindingprotein(Fragment)OS=Oryzasativasubsp.japonicaOX=39947PE=2SV=1;tr|A0A0N7KH16|A0A0N7KH16_ORYSJOs03g0279950proteinOS=Oryzasativasubsp.japonicaOX=39947GN=Os03g0279950PE=4SV=1	tr|B9F7D0|B9F7D0_ORYSJOs03g0279950proteinOS=Oryzasativasubsp.japonicaOX=39947GN=Os03g0279950PE=4SV=1;tr|Q0KIW5|Q0KIW5_ORYSJKinasebindingprotein(Fragment)OS=Oryzasativasubsp.japonicaOX=39947PE=2SV=1;tr|A0A0N7KH16|A0A0N7KH16_ORYSJOs03g0279950proteinOS=Oryzasativasubsp.japonicaOX=39947GN=Os03g0279950PE=4SV=1	3	3	3	9.9	9.9	25.626	232	16.929	66370	94510	9.9	357040000	7				1087
sp|Q0JG75|PSB28_ORYSJPhotosystemIIreactioncenterPSB28protein,chloroplasticOS=Oryzasativasubsp.japonicaOX=39947GN=PSB28PE=2SV=2	sp|Q0JG75|PSB28_ORYSJPhotosystemIIreactioncenterPSB28protein,chloroplasticOS=Oryzasativasubsp.japonicaOX=39947GN=PSB28PE=2SV=2	1	1	1	6.1	6.1	19.736	180	9.9726	66334	63407	6.1	878790000	7				212	49		173
tr|A0A0N7KTS9|A0A0N7KTS9_ORYSJOs12g0235800protein(Fragment)OS=Oryzasativasubsp.japonicaOX=39947GN=Os12g0235800PE=3SV=1;tr|Q2QVC1|Q2QVC1_ORYSJArgininosuccinatesynthase,chloroplast,putative,expressedOS=Oryzasativasubsp.japonicaOX=39947GN=Os12g0235800PE=3SV=1;tr|A0A0P0Y1E8|A0A0P0Y1E8_ORYSJOs11g0303050protein(Fragment)OS=Oryzasativasubsp.japonicaOX=39947GN=Os11g0303050PE=4SV=1;tr|Q53QJ9|Q53QJ9_ORYSJA…	tr|A0A0N7KTS9|A0A0N7KTS9_ORYSJOs12g0235800protein(Fragment)OS=Oryzasativasubsp.japonicaOX=39947GN=Os12g0235800PE=3SV=1;tr|Q2QVC1|Q2QVC1_ORYSJArgininosuccinatesynthase,chloroplast,putative,expressedOS=Oryzasativasubsp.japonicaOX=39947GN=Os12g0235800PE=3SV=1	4	7	7	19.4	19.4	38.877	350	62.694	65705	89886	19.4	583550000	12				594		165		231
tr|Q69RL1|Q69RL1_ORYSJOs07g0468100proteinOS=Oryzasativasubsp.japonicaOX=39947GN=Os07g0468100PE=2SV=1	tr|Q69RL1|Q69RL1_ORYSJOs07g0468100proteinOS=Oryzasativasubsp.japonicaOX=39947GN=Os07g0468100PE=2SV=1	1	3	3	13.8	13.8	25.826	232	18.158	65600	76078	13.8	780070000	10				1674
tr|Q851P9|Q851P9_ORYSJHistone-likeproteinOS=Oryzasativasubsp.japonicaOX=39947GN=OSJNBa0052F07.24PE=2SV=1	tr|Q851P9|Q851P9_ORYSJHistone-likeproteinOS=Oryzasativasubsp.japonicaOX=39947GN=OSJNBa0052F07.24PE=2SV=1	1	2	2	6.1	6.1	29.63	293	14.466	65544	75596	6.1	466000000	8				1979
tr|B9F239|B9F239_ORYSJPeptidylprolylisomeraseOS=Oryzasativasubsp.japonicaOX=39947GN=Os02g0117600PE=4SV=1;tr|Q0E4I6|Q0E4I6_ORYSJPeptidylprolylisomerase(Fragment)OS=Oryzasativasubsp.japonicaOX=39947GN=Os02g0117600PE=4SV=2;tr|Q6ZGL6|Q6ZGL6_ORYSJPeptidylprolylisomeraseOS=Oryzasativasubsp.japonicaOX=39947GN=Os02g0117600PE=2SV=1	tr|B9F239|B9F239_ORYSJPeptidylprolylisomeraseOS=Oryzasativasubsp.japonicaOX=39947GN=Os02g0117600PE=4SV=1;tr|Q0E4I6|Q0E4I6_ORYSJPeptidylprolylisomerase(Fragment)OS=Oryzasativasubsp.japonicaOX=39947GN=Os02g0117600PE=4SV=2;tr|Q6ZGL6|Q6ZGL6_ORYSJPeptidylprolylisomeraseOS=Oryzasativasubsp.japonicaOX=39947GN=Os02g0117600PE=2SV=1	3	5	5	19.6	19.6	23.869	224	33.287	65434	53444	19.6	269340000	8				1056
tr|B5BQV2|B5BQV2_ORYSJGTP-bindingnuclearproteinOS=Oryzasativasubsp.japonicaOX=39947GN=OsRan1PE=2SV=1;sp|Q7GD79|RAN2_ORYSJGTP-bindingnuclearproteinRan-2OS=Oryzasativasubsp.japonicaOX=39947GN=RAN2PE=2SV=1;sp|Q7F7I7|RAN1_ORYSJGTP-bindingnuclearproteinRan-1OS=Oryzasativasubsp.japonicaOX=39947GN=RAN1PE=2SV=1;tr|B9FU10|B9FU10_ORYSJUncharacterizedproteinOS=Oryzasativasubsp.japonicaOX=39947GN=OsJ_21884PE…	tr|B5BQV2|B5BQV2_ORYSJGTP-bindingnuclearproteinOS=Oryzasativasubsp.japonicaOX=39947GN=OsRan1PE=2SV=1;sp|Q7GD79|RAN2_ORYSJGTP-bindingnuclearproteinRan-2OS=Oryzasativasubsp.japonicaOX=39947GN=RAN2PE=2SV=1;sp|Q7F7I7|RAN1_ORYSJGTP-bindingnuclearproteinRan-1OS=Oryzasativasubsp.japonicaOX=39947GN=RAN1PE=2SV=1	5	4	4	17.6	17.6	25.038	221	27.009	64847	101490	17.6	673110000	9				448
tr|S4U008|S4U008_ORYSJ3-hydroxyacyl-CoAdehydrogenaseOS=Oryzasativasubsp.japonicaOX=39947PE=2SV=1;sp|Q8W1L6|MFP_ORYSJPeroxisomalfattyacidbeta-oxidationmultifunctionalproteinOS=Oryzasativasubsp.japonicaOX=39947GN=MFPPE=1SV=2;tr|B9F4Y9|B9F4Y9_ORYSJUncharacterizedproteinOS=Oryzasativasubsp.japonicaOX=39947GN=OsJ_06222PE=4SV=1;tr|A0A0P0VHH4|A0A0P0VHH4_ORYSJOs02g0274100protein(Fragment)OS=Oryzasativasu…	tr|S4U008|S4U008_ORYSJ3-hydroxyacyl-CoAdehydrogenaseOS=Oryzasativasubsp.japonicaOX=39947PE=2SV=1;sp|Q8W1L6|MFP_ORYSJPeroxisomalfattyacidbeta-oxidationmultifunctionalproteinOS=Oryzasativasubsp.japonicaOX=39947GN=MFPPE=1SV=2;tr|B9F4Y9|B9F4Y9_ORYSJUncharacterizedproteinOS=Oryzasativasubsp.japonicaOX=39947GN=OsJ_06222PE=4SV=1;tr|A0A0P0VHH4|A0A0P0VHH4_ORYSJOs02g0274100protein(Fragment)OS=Oryzasativasu…	5	6	6	9.1	9.1	78.46	726	38.654	64635	105970	9.1	230070000	8				517
tr|Q2QP59|Q2QP59_ORYSJOs12g0541000proteinOS=Oryzasativasubsp.japonicaOX=39947GN=LOC_Os12g35580PE=4SV=1;tr|B7FAH8|B7FAH8_ORYSJOs12g0541000proteinOS=Oryzasativasubsp.japonicaOX=39947GN=Os12g0541000PE=2SV=1	tr|Q2QP59|Q2QP59_ORYSJOs12g0541000proteinOS=Oryzasativasubsp.japonicaOX=39947GN=LOC_Os12g35580PE=4SV=1;tr|B7FAH8|B7FAH8_ORYSJOs12g0541000proteinOS=Oryzasativasubsp.japonicaOX=39947GN=Os12g0541000PE=2SV=1	2	3	3	10.4	10.4	31.144	299	20.575	64614	63382	10.4	237790000	5				1002
tr|Q75L18|Q75L18_ORYSJOs05g0112800proteinOS=Oryzasativasubsp.japonicaOX=39947GN=Os05g0112800PE=2SV=1;tr|B9FKB4|B9FKB4_ORYSJUncharacterizedproteinOS=Oryzasativasubsp.japonicaOX=39947GN=OsJ_16871PE=4SV=1	tr|Q75L18|Q75L18_ORYSJOs05g0112800proteinOS=Oryzasativasubsp.japonicaOX=39947GN=Os05g0112800PE=2SV=1	2	3	3	15.4	15.4	28.322	272	38.243	64366	108410	15.4	348390000	11				1859
tr|A3A032|A3A032_ORYSJAmidophosphoribosyltransferaseOS=Oryzasativasubsp.japonicaOX=39947GN=OsJ_04255PE=3SV=1;tr|Q8RUM9|Q8RUM9_ORYSJAmidophosphoribosyltransferaseOS=Oryzasativasubsp.japonicaOX=39947GN=OSJNBb0008G24.26PE=3SV=1;tr|Q6I5V5|Q6I5V5_ORYSJAmidophosphoribosyltransferaseOS=Oryzasativasubsp.japonicaOX=39947GN=Os05g0430800PE=2SV=1;tr|B9FIY6|B9FIY6_ORYSJAmidophosphoribosyltransferaseOS=Oryzasa…	tr|A3A032|A3A032_ORYSJAmidophosphoribosyltransferaseOS=Oryzasativasubsp.japonicaOX=39947GN=OsJ_04255PE=3SV=1;tr|Q8RUM9|Q8RUM9_ORYSJAmidophosphoribosyltransferaseOS=Oryzasativasubsp.japonicaOX=39947GN=OSJNBb0008G24.26PE=3SV=1;tr|Q6I5V5|Q6I5V5_ORYSJAmidophosphoribosyltransferaseOS=Oryzasativasubsp.japonicaOX=39947GN=Os05g0430800PE=2SV=1;tr|B9FIY6|B9FIY6_ORYSJAmidophosphoribosyltransferaseOS=Oryzasa…	5	5	5	9.1	9.1	56.587	530	35.106	64016	95216	9.1	399970000	10				837
tr|Q6ZFJ5|Q6ZFJ5_ORYSJPutative60SribosomalproteinL9OS=Oryzasativasubsp.japonicaOX=39947GN=OJ1435_F07.31PE=4SV=1;sp|P49210|RL9_ORYSJ60SribosomalproteinL9OS=Oryzasativasubsp.japonicaOX=39947GN=RPL9PE=2SV=3;tr|Q0E4R7|Q0E4R7_ORYSJOs02g0103700proteinOS=Oryzasativasubsp.japonicaOX=39947GN=Os02g0103700PE=2SV=1	tr|Q6ZFJ5|Q6ZFJ5_ORYSJPutative60SribosomalproteinL9OS=Oryzasativasubsp.japonicaOX=39947GN=OJ1435_F07.31PE=4SV=1;sp|P49210|RL9_ORYSJ60SribosomalproteinL9OS=Oryzasativasubsp.japonicaOX=39947GN=RPL9PE=2SV=3;tr|Q0E4R7|Q0E4R7_ORYSJOs02g0103700proteinOS=Oryzasativasubsp.japonicaOX=39947GN=Os02g0103700PE=2SV=1	3	1	1	4.4	4.4	20.668	183	5.9472	63669	68689	4.4	180230000	4				140
tr|B9G3U8|B9G3U8_ORYSJUncharacterizedproteinOS=Oryzasativasubsp.japonicaOX=39947GN=OsJ_29519PE=3SV=1;tr|Q69P84|Q69P84_ORYSJAldehydedehydrogenaseOS=Oryzasativasubsp.japonicaOX=39947GN=OJ1344_B01.27-1PE=2SV=1	tr|B9G3U8|B9G3U8_ORYSJUncharacterizedproteinOS=Oryzasativasubsp.japonicaOX=39947GN=OsJ_29519PE=3SV=1;tr|Q69P84|Q69P84_ORYSJAldehydedehydrogenaseOS=Oryzasativasubsp.japonicaOX=39947GN=OJ1344_B01.27-1PE=2SV=1	2	5	5	10	10	52.808	492	35.179	63060	74492	10	133590000	8				1256		236		252
tr|Q0E2Q7|Q0E2Q7_ORYSJOs02g0220500proteinOS=Oryzasativasubsp.japonicaOX=39947GN=Os02g0220500PE=4SV=1;tr|B7SDI2|B7SDI2_ORYSJElongationfactor1-gammaOS=Oryzasativasubsp.japonicaOX=39947PE=2SV=1;sp|Q6YW46|EF1G2_ORYSJElongationfactor1-gamma2OS=Oryzasativasubsp.japonicaOX=39947GN=Os02g0220500PE=2SV=2	tr|Q0E2Q7|Q0E2Q7_ORYSJOs02g0220500proteinOS=Oryzasativasubsp.japonicaOX=39947GN=Os02g0220500PE=4SV=1;tr|B7SDI2|B7SDI2_ORYSJElongationfactor1-gammaOS=Oryzasativasubsp.japonicaOX=39947PE=2SV=1;sp|Q6YW46|EF1G2_ORYSJElongationfactor1-gamma2OS=Oryzasativasubsp.japonicaOX=39947GN=Os02g0220500PE=2SV=2	3	6	0	16.2	0	46.93	414	47.774	62638	88426	16.2	131750000	7				393		135		340
tr|Q8LJ88|Q8LJ88_ORYSJOs01g0799900proteinOS=Oryzasativasubsp.japonicaOX=39947GN=Os01g0799900PE=2SV=1	tr|Q8LJ88|Q8LJ88_ORYSJOs01g0799900proteinOS=Oryzasativasubsp.japonicaOX=39947GN=Os01g0799900PE=2SV=1	1	2	2	4.6	4.6	45.885	417	11.95	62108	25049	4.6	35856000	3				2010
sp|Q6Z965|OPR7_ORYSJ12-oxophytodienoatereductase7OS=Oryzasativasubsp.japonicaOX=39947GN=OPR7PE=2SV=1	sp|Q6Z965|OPR7_ORYSJ12-oxophytodienoatereductase7OS=Oryzasativasubsp.japonicaOX=39947GN=OPR7PE=2SV=1	1	4	4	12.2	12.2	43.677	394	28.489	61754	71492	12.2	165430000	7				413
tr|Q657L6|Q657L6_ORYSJPeptidylprolylisomeraseOS=Oryzasativasubsp.japonicaOX=39947GN=P0468H06.14-3PE=2SV=1;tr|Q657L8|Q657L8_ORYSJPeptidylprolylisomeraseOS=Oryzasativasubsp.japonicaOX=39947GN=P0468H06.14-1PE=2SV=1;tr|A0A0P0V4A4|A0A0P0V4A4_ORYSJPeptidylprolylisomerase(Fragment)OS=Oryzasativasubsp.japonicaOX=39947GN=Os01g0563000PE=4SV=1;tr|Q657L7|Q657L7_ORYSJPeptidylprolylisomeraseOS=Oryzasativasubsp…	tr|Q657L6|Q657L6_ORYSJPeptidylprolylisomeraseOS=Oryzasativasubsp.japonicaOX=39947GN=P0468H06.14-3PE=2SV=1;tr|Q657L8|Q657L8_ORYSJPeptidylprolylisomeraseOS=Oryzasativasubsp.japonicaOX=39947GN=P0468H06.14-1PE=2SV=1;tr|A0A0P0V4A4|A0A0P0V4A4_ORYSJPeptidylprolylisomerase(Fragment)OS=Oryzasativasubsp.japonicaOX=39947GN=Os01g0563000PE=4SV=1;tr|Q657L7|Q657L7_ORYSJPeptidylprolylisomeraseOS=Oryzasativasubsp…	6	3	3	7.1	7.1	47.376	422	25.863	61741	105200	7.1	337220000	7				1649
tr|Q6YZK5|Q6YZK5_ORYSJOs08g0359000proteinOS=Oryzasativasubsp.japonicaOX=39947GN=Os08g0359000PE=2SV=1	tr|Q6YZK5|Q6YZK5_ORYSJOs08g0359000proteinOS=Oryzasativasubsp.japonicaOX=39947GN=Os08g0359000PE=2SV=1	1	5	5	22.9	22.9	28.739	271	35.198	61582	118150	22.9	497060000	14				1788
tr|B9FUS5|B9FUS5_ORYSJXyloseisomeraseOS=Oryzasativasubsp.japonicaOX=39947GN=OsJ_25511PE=3SV=1;tr|Q8H3Q7|Q8H3Q7_ORYSJXyloseisomeraseOS=Oryzasativasubsp.japonicaOX=39947GN=P0625E02.119PE=2SV=2;tr|A0A0P0XA52|A0A0P0XA52_ORYSJXyloseisomerase(Fragment)OS=Oryzasativasubsp.japonicaOX=39947GN=Os07g0669100PE=3SV=1	tr|B9FUS5|B9FUS5_ORYSJXyloseisomeraseOS=Oryzasativasubsp.japonicaOX=39947GN=OsJ_25511PE=3SV=1;tr|Q8H3Q7|Q8H3Q7_ORYSJXyloseisomeraseOS=Oryzasativasubsp.japonicaOX=39947GN=P0625E02.119PE=2SV=2;tr|A0A0P0XA52|A0A0P0XA52_ORYSJXyloseisomerase(Fragment)OS=Oryzasativasubsp.japonicaOX=39947GN=Os07g0669100PE=3SV=1	3	6	6	14	14	53.363	478	39.273	61525	56819	14	201550000	11				1208	143		370
tr|Q5TKF4|Q5TKF4_ORYSJNucleosidediphosphatekinaseOS=Oryzasativasubsp.japonicaOX=39947GN=Os05g0595400PE=2SV=1;tr|B9FLX9|B9FLX9_ORYSJNucleosidediphosphatekinaseOS=Oryzasativasubsp.japonicaOX=39947GN=OsJ_19780PE=3SV=1	tr|Q5TKF4|Q5TKF4_ORYSJNucleosidediphosphatekinaseOS=Oryzasativasubsp.japonicaOX=39947GN=Os05g0595400PE=2SV=1;tr|B9FLX9|B9FLX9_ORYSJNucleosidediphosphatekinaseOS=Oryzasativasubsp.japonicaOX=39947GN=OsJ_19780PE=3SV=1	2	6	6	26.4	26.4	25.937	239	38.945	61335	105430	26.4	1878800000	10				1580
tr|Q8SA35|Q8SA35_ORYSJOs01g0659200proteinOS=Oryzasativasubsp.japonicaOX=39947GN=Os01g0659200PE=2SV=1;tr|B9EU54|B9EU54_ORYSJUncharacterizedproteinOS=Oryzasativasubsp.japonicaOX=39947GN=OsJ_00923PE=4SV=1;tr|Q5KQI7|Q5KQI7_ORYSJOs05g0480700proteinOS=Oryzasativasubsp.japonicaOX=39947GN=Os05g0480700PE=2SV=1;tr|Q5NB63|Q5NB63_ORYSJOs01g0222500proteinOS=Oryzasativasubsp.japonicaOX=39947GN=Os01g0222500PE=2…	tr|Q8SA35|Q8SA35_ORYSJOs01g0659200proteinOS=Oryzasativasubsp.japonicaOX=39947GN=Os01g0659200PE=2SV=1	4	5	5	19.1	19.1	26.629	230	32.862	61319	64826	19.1	296950000	9				2035
tr|A3AHY0|A3AHY0_ORYSJUncharacterizedproteinOS=Oryzasativasubsp.japonicaOX=39947GN=OsJ_10847PE=4SV=1;tr|Q84M87|Q84M87_ORYSJOs03g0858100proteinOS=Oryzasativasubsp.japonicaOX=39947GN=Os03g0858100PE=4SV=1;tr|Q10AB7|Q10AB7_ORYSJRetrotransposonprotein,putative,Ty1-copiasubclassOS=Oryzasativasubsp.japonicaOX=39947GN=LOC_Os03g64080PE=4SV=1	tr|A3AHY0|A3AHY0_ORYSJUncharacterizedproteinOS=Oryzasativasubsp.japonicaOX=39947GN=OsJ_10847PE=4SV=1;tr|Q84M87|Q84M87_ORYSJOs03g0858100proteinOS=Oryzasativasubsp.japonicaOX=39947GN=Os03g0858100PE=4SV=1;tr|Q10AB7|Q10AB7_ORYSJRetrotransposonprotein,putative,Ty1-copiasubclassOS=Oryzasativasubsp.japonicaOX=39947GN=LOC_Os03g64080PE=4SV=1	3	3	3	2.5	2.5	118.78	1034	17.505	61147	76536	2.5	128950000	5				863
sp|Q5VRG3|PSA4B_ORYSJProteasomesubunitalphatype-4-2OS=Oryzasativasubsp.japonicaOX=39947GN=Os06g0167600PE=2SV=1;sp|P0DKK4|PSA4C_ORYSJProteasomesubunitalphatype-4-3OS=Oryzasativasubsp.japonicaOX=39947GN=Os06g0177100PE=3SV=1;sp|P0DKK3|PSA4A_ORYSJProteasomesubunitalphatype-4-1OS=Oryzasativasubsp.japonicaOX=39947GN=PAC1APE=2SV=1;tr|I3RVM0|I3RVM0_ORYSJProteasomesubunitalphatype(Fragment)OS=Oryzasativas…	sp|Q5VRG3|PSA4B_ORYSJProteasomesubunitalphatype-4-2OS=Oryzasativasubsp.japonicaOX=39947GN=Os06g0167600PE=2SV=1;sp|P0DKK4|PSA4C_ORYSJProteasomesubunitalphatype-4-3OS=Oryzasativasubsp.japonicaOX=39947GN=Os06g0177100PE=3SV=1;sp|P0DKK3|PSA4A_ORYSJProteasomesubunitalphatype-4-1OS=Oryzasativasubsp.japonicaOX=39947GN=PAC1APE=2SV=1;tr|I3RVM0|I3RVM0_ORYSJProteasomesubunitalphatype(Fragment)OS=Oryzasativas…	12	3	3	11.2	11.2	27.025	250	19.317	61132	65074	11.2	298500000	8				96
tr|B9G759|B9G759_ORYSJUncharacterizedproteinOS=Oryzasativasubsp.japonicaOX=39947GN=OsJ_32570PE=4SV=1;sp|Q7XBW5|PAP3_ORYSJProbableplastid-lipid-associatedprotein3,chloroplasticOS=Oryzasativasubsp.japonicaOX=39947GN=PAP3PE=3SV=1	tr|B9G759|B9G759_ORYSJUncharacterizedproteinOS=Oryzasativasubsp.japonicaOX=39947GN=OsJ_32570PE=4SV=1;sp|Q7XBW5|PAP3_ORYSJProbableplastid-lipid-associatedprotein3,chloroplasticOS=Oryzasativasubsp.japonicaOX=39947GN=PAP3PE=3SV=1	2	3	3	7.2	7.2	40.048	374	18.934	61125	81409	7.2	317140000	9				451
tr|Q6K3Z3|Q6K3Z3_ORYSJOs09g0252100proteinOS=Oryzasativasubsp.japonicaOX=39947GN=Os09g0252100PE=2SV=1;tr|Q0J366|Q0J366_ORYSJOs09g0252100protein(Fragment)OS=Oryzasativasubsp.japonicaOX=39947GN=Os09g0252100PE=3SV=1;tr|A0A0N7KQF3|A0A0N7KQF3_ORYSJOs09g0252100protein(Fragment)OS=Oryzasativasubsp.japonicaOX=39947GN=Os09g0252100PE=3SV=1	tr|Q6K3Z3|Q6K3Z3_ORYSJOs09g0252100proteinOS=Oryzasativasubsp.japonicaOX=39947GN=Os09g0252100PE=2SV=1;tr|Q0J366|Q0J366_ORYSJOs09g0252100protein(Fragment)OS=Oryzasativasubsp.japonicaOX=39947GN=Os09g0252100PE=3SV=1;tr|A0A0N7KQF3|A0A0N7KQF3_ORYSJOs09g0252100protein(Fragment)OS=Oryzasativasubsp.japonicaOX=39947GN=Os09g0252100PE=3SV=1	3	4	4	9.7	9.7	41.024	401	25.882	60969	87696	9.7	165710000	6				1390
tr|B7EKA4|B7EKA4_ORYSJS-adenosylmethioninesynthaseOS=Oryzasativasubsp.japonicaOX=39947GN=OsJ_17029PE=2SV=1;sp|Q0DKY4|METK1_ORYSJS-adenosylmethioninesynthase1OS=Oryzasativasubsp.japonicaOX=39947GN=SAM1PE=2SV=1;tr|B9EW46|B9EW46_ORYSJS-adenosylmethioninesynthaseOS=Oryzasativasubsp.japonicaOX=39947GN=OsJ_01540PE=3SV=1;tr|A0A0R7VIP9|A0A0R7VIP9_ORYSJS-adenosylmethioninesynthaseOS=Oryzasativasubsp.japon…	tr|B7EKA4|B7EKA4_ORYSJS-adenosylmethioninesynthaseOS=Oryzasativasubsp.japonicaOX=39947GN=OsJ_17029PE=2SV=1;sp|Q0DKY4|METK1_ORYSJS-adenosylmethioninesynthase1OS=Oryzasativasubsp.japonicaOX=39947GN=SAM1PE=2SV=1;tr|B9EW46|B9EW46_ORYSJS-adenosylmethioninesynthaseOS=Oryzasativasubsp.japonicaOX=39947GN=OsJ_01540PE=3SV=1;tr|A0A0R7VIP9|A0A0R7VIP9_ORYSJS-adenosylmethioninesynthaseOS=Oryzasativasubsp.japon…	6	5	5	12.9	12.9	43.219	396	37.091	60816	133660	12.9	906950000	10				176
tr|A0A0P0XUE4|A0A0P0XUE4_ORYSJOs10g0390500protein(Fragment)OS=Oryzasativasubsp.japonicaOX=39947GN=Os10g0390500PE=4SV=1;tr|Q338N8|Q338N8_ORYSJAlanineaminotransferaseOS=Oryzasativasubsp.japonicaOX=39947GN=LOC_Os10g25130PE=2SV=1;tr|Q94HC5|Q94HC5_ORYSJPutativealanineaminotransferaseOS=Oryzasativasubsp.japonicaOX=39947GN=OSJNBb0061I18.10PE=4SV=1;tr|Q0IXY9|Q0IXY9_ORYSJOs10g0390600proteinOS=Oryzasativas…	tr|A0A0P0XUE4|A0A0P0XUE4_ORYSJOs10g0390500protein(Fragment)OS=Oryzasativasubsp.japonicaOX=39947GN=Os10g0390500PE=4SV=1;tr|Q338N8|Q338N8_ORYSJAlanineaminotransferaseOS=Oryzasativasubsp.japonicaOX=39947GN=LOC_Os10g25130PE=2SV=1;tr|Q94HC5|Q94HC5_ORYSJPutativealanineaminotransferaseOS=Oryzasativasubsp.japonicaOX=39947GN=OSJNBb0061I18.10PE=4SV=1	6	3	3	9.9	9.9	34.261	313	26.194	60773	74891	9.9	227340000	6				779
tr|Q6K840|Q6K840_ORYSJOs02g0805600proteinOS=Oryzasativasubsp.japonicaOX=39947GN=Os02g0805600PE=2SV=1	tr|Q6K840|Q6K840_ORYSJOs02g0805600proteinOS=Oryzasativasubsp.japonicaOX=39947GN=Os02g0805600PE=2SV=1	1	3	3	8.5	8.5	34.328	328	20.099	60724	94137	8.5	294330000	8				1749
tr|Q65XA1|Q65XA1_ORYSJOs05g0116000proteinOS=Oryzasativasubsp.japonicaOX=39947GN=Os05g0116000PE=2SV=1;tr|B9FM56|B9FM56_ORYSJUncharacterizedproteinOS=Oryzasativasubsp.japonicaOX=39947GN=OsJ_16892PE=4SV=1;tr|A3A224|A3A224_ORYSJUncharacterizedproteinOS=Oryzasativasubsp.japonicaOX=39947GN=OsJ_04963PE=4SV=1;tr|Q94CS6|Q94CS6_ORYSJOs01g0976200proteinOS=Oryzasativasubsp.japonicaOX=39947GN=Os01g0976200PE=2…	tr|Q65XA1|Q65XA1_ORYSJOs05g0116000proteinOS=Oryzasativasubsp.japonicaOX=39947GN=Os05g0116000PE=2SV=1;tr|B9FM56|B9FM56_ORYSJUncharacterizedproteinOS=Oryzasativasubsp.japonicaOX=39947GN=OsJ_16892PE=4SV=1	4	5	5	14.5	14.5	38.194	359	36.744	60412	101840	14.5	635100000	12				1169
sp|Q0DI31|CYC_ORYSJCytochromecOS=Oryzasativasubsp.japonicaOX=39947GN=CC-1PE=1SV=1	sp|Q0DI31|CYC_ORYSJCytochromecOS=Oryzasativasubsp.japonicaOX=39947GN=CC-1PE=1SV=1	1	3	3	30.4	30.4	12.271	112	20.049	60328	38097	30.4	229730000	4				170	42		42
tr|Q5WMY3|Q5WMY3_ORYSJCytoplasmicribosomalproteinL18OS=Oryzasativasubsp.japonicaOX=39947GN=Os05g0155100PE=2SV=1;tr|Q6ZDW5|Q6ZDW5_ORYSJOs07g0674700proteinOS=Oryzasativasubsp.japonicaOX=39947GN=P0618H09.15PE=2SV=1	tr|Q5WMY3|Q5WMY3_ORYSJCytoplasmicribosomalproteinL18OS=Oryzasativasubsp.japonicaOX=39947GN=Os05g0155100PE=2SV=1	2	4	3	24.5	19.7	21.311	188	28.778	60258	60963	24.5	1034900000	8				1613
sp|Q6L5I5|VDAC2_ORYSJMitochondrialoutermembraneproteinporin2OS=Oryzasativasubsp.japonicaOX=39947GN=VDAC2PE=2SV=1	sp|Q6L5I5|VDAC2_ORYSJMitochondrialoutermembraneproteinporin2OS=Oryzasativasubsp.japonicaOX=39947GN=VDAC2PE=2SV=1	1	3	3	11.4	11.4	29.602	280	23.347	60191	66893	11.4	295700000	7				386	73;74		67;68
tr|Q2QMD4|Q2QMD4_ORYSJSulfurtransferaseOS=Oryzasativasubsp.japonicaOX=39947GN=LOC_Os12g41500PE=4SV=1;tr|A0A0P0YCJ3|A0A0P0YCJ3_ORYSJSulfurtransferase(Fragment)OS=Oryzasativasubsp.japonicaOX=39947GN=Os12g0608600PE=4SV=1;tr|Q0IM09|Q0IM09_ORYSJSulfurtransferaseOS=Oryzasativasubsp.japonicaOX=39947GN=Os12g0608600PE=4SV=1;tr|A3CJA6|A3CJA6_ORYSJSulfurtransferaseOS=Oryzasativasubsp.japonicaOX=39947GN=OsJ_…	tr|Q2QMD4|Q2QMD4_ORYSJSulfurtransferaseOS=Oryzasativasubsp.japonicaOX=39947GN=LOC_Os12g41500PE=4SV=1;tr|A0A0P0YCJ3|A0A0P0YCJ3_ORYSJSulfurtransferase(Fragment)OS=Oryzasativasubsp.japonicaOX=39947GN=Os12g0608600PE=4SV=1;tr|Q0IM09|Q0IM09_ORYSJSulfurtransferaseOS=Oryzasativasubsp.japonicaOX=39947GN=Os12g0608600PE=4SV=1;tr|A3CJA6|A3CJA6_ORYSJSulfurtransferaseOS=Oryzasativasubsp.japonicaOX=39947GN=OsJ_…	4	3	3	9.5	9.5	29.796	273	18.132	60121	64169	9.5	94000000	6				808
tr|Q652L5|Q652L5_ORYSJOs09g0567350proteinOS=Oryzasativasubsp.japonicaOX=39947GN=OJ1155_H10.28-1PE=2SV=1;tr|A3C1M3|A3C1M3_ORYSJUncharacterizedproteinOS=Oryzasativasubsp.japonicaOX=39947GN=OsJ_30388PE=4SV=1;tr|A0A0N7KRA5|A0A0N7KRA5_ORYSJOs09g0567366protein(Fragment)OS=Oryzasativasubsp.japonicaOX=39947GN=Os09g0567366PE=4SV=1;tr|A0A0P0XRE8|A0A0P0XRE8_ORYSJOs09g0567366protein(Fragment)OS=Oryzasativasu…	tr|Q652L5|Q652L5_ORYSJOs09g0567350proteinOS=Oryzasativasubsp.japonicaOX=39947GN=OJ1155_H10.28-1PE=2SV=1;tr|A3C1M3|A3C1M3_ORYSJUncharacterizedproteinOS=Oryzasativasubsp.japonicaOX=39947GN=OsJ_30388PE=4SV=1;tr|A0A0N7KRA5|A0A0N7KRA5_ORYSJOs09g0567366protein(Fragment)OS=Oryzasativasubsp.japonicaOX=39947GN=Os09g0567366PE=4SV=1;tr|A0A0P0XRE8|A0A0P0XRE8_ORYSJOs09g0567366protein(Fragment)OS=Oryzasativasu…	4	4	4	10.6	10.6	42.217	385	29.477	60091	91851	10.6	536370000	8				943
tr|Q654W0|Q654W0_ORYSJG-boxbindingproteinOS=Oryzasativasubsp.japonicaOX=39947GN=Os06g0246000PE=2SV=1;tr|Q6YU35|Q6YU35_ORYSJOs07g0274700proteinOS=Oryzasativasubsp.japonicaOX=39947GN=Os07g0274700PE=2SV=1;tr|Q0D799|Q0D799_ORYSJOs07g0274700protein(Fragment)OS=Oryzasativasubsp.japonicaOX=39947GN=Os07g0274700PE=4SV=1	tr|Q654W0|Q654W0_ORYSJG-boxbindingproteinOS=Oryzasativasubsp.japonicaOX=39947GN=Os06g0246000PE=2SV=1	3	3	3	31.5	31.5	10.063	89	18.704	60043	75982	31.5	154840000	6				1646
tr|A0A0P0X8Q0|A0A0P0X8Q0_ORYSJOs07g0609000proteinOS=Oryzasativasubsp.japonicaOX=39947GN=Os07g0609000PE=4SV=1;tr|Q6YTX5|Q6YTX5_ORYSJOs07g0609000proteinOS=Oryzasativasubsp.japonicaOX=39947GN=Os07g0609000PE=4SV=1	tr|A0A0P0X8Q0|A0A0P0X8Q0_ORYSJOs07g0609000proteinOS=Oryzasativasubsp.japonicaOX=39947GN=Os07g0609000PE=4SV=1;tr|Q6YTX5|Q6YTX5_ORYSJOs07g0609000proteinOS=Oryzasativasubsp.japonicaOX=39947GN=Os07g0609000PE=4SV=1	2	3	1	17	5.2	23.289	230	29.141	60028	47725	17	644580000	8				738
tr|Q5U1Q2|Q5U1Q2_ORYSJPeroxidaseOS=Oryzasativasubsp.japonicaOX=39947GN=prx41PE=2SV=1;tr|B9F8C9|B9F8C9_ORYSJPeroxidaseOS=Oryzasativasubsp.japonicaOX=39947GN=OsJ_10774PE=3SV=1;tr|Q10LQ6|Q10LQ6_ORYSJPeroxidase2,putative,expressedOS=Oryzasativasubsp.japonicaOX=39947GN=LOC_Os03g22010PE=3SV=1;tr|A0A0P0VY50|A0A0P0VY50_ORYSJOs03g0339300proteinOS=Oryzasativasubsp.japonicaOX=39947GN=Os03g0339300PE=3SV=1	tr|Q5U1Q2|Q5U1Q2_ORYSJPeroxidaseOS=Oryzasativasubsp.japonicaOX=39947GN=prx41PE=2SV=1;tr|B9F8C9|B9F8C9_ORYSJPeroxidaseOS=Oryzasativasubsp.japonicaOX=39947GN=OsJ_10774PE=3SV=1;tr|Q10LQ6|Q10LQ6_ORYSJPeroxidase2,putative,expressedOS=Oryzasativasubsp.japonicaOX=39947GN=LOC_Os03g22010PE=3SV=1;tr|A0A0P0VY50|A0A0P0VY50_ORYSJOs03g0339300proteinOS=Oryzasativasubsp.japonicaOX=39947GN=Os03g0339300PE=3SV=1	4	6	5	20.3	18.1	33.426	320	34.44	59977	51349	20.3	298260000	8				1588
sp|Q7F9I1|CLPC1_ORYSJChaperoneproteinClpC1,chloroplasticOS=Oryzasativasubsp.japonicaOX=39947GN=CLPC1PE=2SV=2;tr|A3ATE4|A3ATE4_ORYSJUncharacterizedproteinOS=Oryzasativasubsp.japonicaOX=39947GN=OsJ_14634PE=3SV=1;tr|A0A0P0W9M5|A0A0P0W9M5_ORYSJOs04g0397100protein(Fragment)OS=Oryzasativasubsp.japonicaOX=39947GN=Os04g0397100PE=4SV=1	sp|Q7F9I1|CLPC1_ORYSJChaperoneproteinClpC1,chloroplasticOS=Oryzasativasubsp.japonicaOX=39947GN=CLPC1PE=2SV=2;tr|A3ATE4|A3ATE4_ORYSJUncharacterizedproteinOS=Oryzasativasubsp.japonicaOX=39947GN=OsJ_14634PE=3SV=1	3	19	5	19.9	5.6	101.8	918	34.559	59952	70178	19.9	155240000	8				445		95;96;97;98;99		100;248;672;805;878
tr|Q9SDJ2|Q9SDJ2_ORYSJMagnesium-protoporphyrinIXmonomethylester[oxidative]cyclaseOS=Oryzasativasubsp.japonicaOX=39947GN=ZIP1PE=2SV=1;tr|B9EV82|B9EV82_ORYSJUncharacterizedproteinOS=Oryzasativasubsp.japonicaOX=39947GN=OsJ_01305PE=3SV=1;tr|A0A0P0V0Z9|A0A0P0V0Z9_ORYSJOs01g0279100protein(Fragment)OS=Oryzasativasubsp.japonicaOX=39947GN=Os01g0279100PE=4SV=1	tr|Q9SDJ2|Q9SDJ2_ORYSJMagnesium-protoporphyrinIXmonomethylester[oxidative]cyclaseOS=Oryzasativasubsp.japonicaOX=39947GN=ZIP1PE=2SV=1;tr|B9EV82|B9EV82_ORYSJUncharacterizedproteinOS=Oryzasativasubsp.japonicaOX=39947GN=OsJ_01305PE=3SV=1	3	5	5	11.5	11.5	47.301	408	36.154	59596	77870	11.5	238810000	7				1019
tr|B7EJR0|B7EJR0_ORYSJProteasomesubunitbetatypeOS=Oryzasativasubsp.japonicaOX=39947PE=2SV=1;tr|Q9LST5|Q9LST5_ORYSJProteasomesubunitbetatypeOS=Oryzasativasubsp.japonicaOX=39947GN=OsPBE1PE=2SV=1;tr|Q5VMN4|Q5VMN4_ORYSJProteasomesubunitbetatypeOS=Oryzasativasubsp.japonicaOX=39947GN=Os06g0153800PE=2SV=1;tr|B9FRJ7|B9FRJ7_ORYSJProteasomesubunitbetatypeOS=Oryzasativasubsp.japonicaOX=39947GN=OsJ_20167PE=3…	tr|B7EJR0|B7EJR0_ORYSJProteasomesubunitbetatypeOS=Oryzasativasubsp.japonicaOX=39947PE=2SV=1;tr|Q9LST5|Q9LST5_ORYSJProteasomesubunitbetatypeOS=Oryzasativasubsp.japonicaOX=39947GN=OsPBE1PE=2SV=1;tr|Q5VMN4|Q5VMN4_ORYSJProteasomesubunitbetatypeOS=Oryzasativasubsp.japonicaOX=39947GN=Os06g0153800PE=2SV=1;tr|B9FRJ7|B9FRJ7_ORYSJProteasomesubunitbetatypeOS=Oryzasativasubsp.japonicaOX=39947GN=OsJ_20167PE=3…	4	4	4	21	21	24.314	224	34.313	59460	82195	21	179650000	8				984
sp|Q652L6|MDAR3_ORYSJMonodehydroascorbatereductase3,cytosolicOS=Oryzasativasubsp.japonicaOX=39947GN=MDAR3PE=1SV=1;tr|A3C1M2|A3C1M2_ORYSJUncharacterizedproteinOS=Oryzasativasubsp.japonicaOX=39947GN=OsJ_30387PE=4SV=1;sp|Q6ZJ08|MDAR4_ORYSJMonodehydroascorbatereductase4,cytosolicOS=Oryzasativasubsp.japonicaOX=39947GN=MDAR4PE=1SV=1;tr|B9FYI6|B9FYI6_ORYSJUncharacterizedproteinOS=Oryzasativasubsp.japoni…	sp|Q652L6|MDAR3_ORYSJMonodehydroascorbatereductase3,cytosolicOS=Oryzasativasubsp.japonicaOX=39947GN=MDAR3PE=1SV=1;tr|A3C1M2|A3C1M2_ORYSJUncharacterizedproteinOS=Oryzasativasubsp.japonicaOX=39947GN=OsJ_30387PE=4SV=1	4	5	5	12.6	12.6	46.673	435	31.938	59436	71107	12.6	212680000	8				321	62		60
tr|B7F9K7|B7F9K7_ORYSJOs08g0485800proteinOS=Oryzasativasubsp.japonicaOX=39947GN=Os08g0485800PE=2SV=1;tr|Q6ZDS1|Q6ZDS1_ORYSJPutativeblight-associatedproteinp12OS=Oryzasativasubsp.japonicaOX=39947GN=P0481F05.13PE=4SV=1	tr|B7F9K7|B7F9K7_ORYSJOs08g0485800proteinOS=Oryzasativasubsp.japonicaOX=39947GN=Os08g0485800PE=2SV=1;tr|Q6ZDS1|Q6ZDS1_ORYSJPutativeblight-associatedproteinp12OS=Oryzasativasubsp.japonicaOX=39947GN=P0481F05.13PE=4SV=1	2	3	3	21.2	21.2	13.894	137	23.478	59356	33505	21.2	253530000	5				997	126		61
tr|B9FQR2|B9FQR2_ORYSJUncharacterizedproteinOS=Oryzasativasubsp.japonicaOX=39947GN=OsJ_22535PE=4SV=1;tr|Q5NB69|Q5NB69_ORYSJOs01g0231700proteinOS=Oryzasativasubsp.japonicaOX=39947GN=Os01g0231700PE=2SV=1;sp|P56724|RLA3_ORYSJ60SacidicribosomalproteinP3OS=Oryzasativasubsp.japonicaOX=39947GN=Os06g0701400PE=3SV=3	tr|B9FQR2|B9FQR2_ORYSJUncharacterizedproteinOS=Oryzasativasubsp.japonicaOX=39947GN=OsJ_22535PE=4SV=1;tr|Q5NB69|Q5NB69_ORYSJOs01g0231700proteinOS=Oryzasativasubsp.japonicaOX=39947GN=Os01g0231700PE=2SV=1;sp|P56724|RLA3_ORYSJ60SacidicribosomalproteinP3OS=Oryzasativasubsp.japonicaOX=39947GN=Os06g0701400PE=3SV=3	3	2	2	22.3	22.3	10.807	103	14.259	59331	47393	22.3	321570000	6				150
tr|Q6ZF34|Q6ZF34_ORYSJCytochromeb559subunitbetaOS=Oryzasativasubsp.japonicaOX=39947GN=P0406F06.4PE=3SV=1;tr|Q6Z1V5|Q6Z1V5_ORYSJCytochromeb559subunitbetaOS=Oryzasativasubsp.japonicaOX=39947GN=psbFPE=3SV=1;tr|Q5N982|Q5N982_ORYSJCytochromeb559subunitbetaOS=Oryzasativasubsp.japonicaOX=39947GN=P0557A01.51PE=3SV=1;tr|A0A0N9E0D8|A0A0N9E0D8_ORYSJCytochromeb559subunitbetaOS=Oryzasativatropicaljaponicasubg…	tr|Q6ZF34|Q6ZF34_ORYSJCytochromeb559subunitbetaOS=Oryzasativasubsp.japonicaOX=39947GN=P0406F06.4PE=3SV=1;tr|Q6Z1V5|Q6Z1V5_ORYSJCytochromeb559subunitbetaOS=Oryzasativasubsp.japonicaOX=39947GN=psbFPE=3SV=1;tr|Q5N982|Q5N982_ORYSJCytochromeb559subunitbetaOS=Oryzasativasubsp.japonicaOX=39947GN=P0557A01.51PE=3SV=1;tr|A0A0N9E0D8|A0A0N9E0D8_ORYSJCytochromeb559subunitbetaOS=Oryzasativatropicaljaponicasubg…	7	1	1	20.5	20.5	4.5323	39	5.929	59329	70136	20.5	4131200000	8				75
tr|Q84M35|Q84M35_ORYSJ40SribosomalproteinS2,putative,expressedOS=Oryzasativasubsp.japonicaOX=39947GN=Os03g0807800PE=2SV=1;tr|B9F6V9|B9F6V9_ORYSJUncharacterizedproteinOS=Oryzasativasubsp.japonicaOX=39947GN=OsJ_13042PE=3SV=1;tr|Q6ZIW7|Q6ZIW7_ORYSJPutative40SribosomalproteinS2OS=Oryzasativasubsp.japonicaOX=39947GN=OJ1119_B04.29PE=3SV=1;tr|Q0D7V1|Q0D7V1_ORYSJOs07g0207400protein(Fragment)OS=Oryzasativ…	tr|Q84M35|Q84M35_ORYSJ40SribosomalproteinS2,putative,expressedOS=Oryzasativasubsp.japonicaOX=39947GN=Os03g0807800PE=2SV=1;tr|B9F6V9|B9F6V9_ORYSJUncharacterizedproteinOS=Oryzasativasubsp.japonicaOX=39947GN=OsJ_13042PE=3SV=1;tr|Q6ZIW7|Q6ZIW7_ORYSJPutative40SribosomalproteinS2OS=Oryzasativasubsp.japonicaOX=39947GN=OJ1119_B04.29PE=3SV=1;tr|Q0D7V1|Q0D7V1_ORYSJOs07g0207400protein(Fragment)OS=Oryzasativ…	5	7	7	23.4	23.4	29.975	274	47.602	59183	101410	23.4	633830000	9				1081		219		264
tr|A0A0P0WQ70|A0A0P0WQ70_ORYSJOs05g0553700proteinOS=Oryzasativasubsp.japonicaOX=39947GN=Os05g0553700PE=3SV=1;tr|B9FHV6|B9FHV6_ORYSJUncharacterizedproteinOS=Oryzasativasubsp.japonicaOX=39947GN=OsJ_19478PE=3SV=1;tr|Q6I633|Q6I633_ORYSJPutativesyntaxin71(SYP71)OS=Oryzasativasubsp.japonicaOX=39947GN=OJ1263_E10.4PE=3SV=1;tr|Q6AUC0|Q6AUC0_ORYSJOs05g0553700proteinOS=Oryzasativasubsp.japonicaOX=39947GN=Os…	tr|A0A0P0WQ70|A0A0P0WQ70_ORYSJOs05g0553700proteinOS=Oryzasativasubsp.japonicaOX=39947GN=Os05g0553700PE=3SV=1;tr|B9FHV6|B9FHV6_ORYSJUncharacterizedproteinOS=Oryzasativasubsp.japonicaOX=39947GN=OsJ_19478PE=3SV=1;tr|Q6I633|Q6I633_ORYSJPutativesyntaxin71(SYP71)OS=Oryzasativasubsp.japonicaOX=39947GN=OJ1263_E10.4PE=3SV=1;tr|Q6AUC0|Q6AUC0_ORYSJOs05g0553700proteinOS=Oryzasativasubsp.japonicaOX=39947GN=Os…	4	2	2	6.3	6.3	30.066	268	13.346	59109	50961	6.3	63597000	4				703
tr|Q688X1|Q688X1_ORYSJEukaryotictranslationinitiationfactor3subunitDOS=Oryzasativasubsp.japonicaOX=39947GN=Os05g0566500PE=2SV=1;tr|B9G0C7|B9G0C7_ORYSJEukaryotictranslationinitiationfactor3subunitDOS=Oryzasativasubsp.japonicaOX=39947GN=OsJ_26917PE=3SV=1	tr|Q688X1|Q688X1_ORYSJEukaryotictranslationinitiationfactor3subunitDOS=Oryzasativasubsp.japonicaOX=39947GN=Os05g0566500PE=2SV=1;tr|B9G0C7|B9G0C7_ORYSJEukaryotictranslationinitiationfactor3subunitDOS=Oryzasativasubsp.japonicaOX=39947GN=OsJ_26917PE=3SV=1	2	4	4	7.2	7.2	65.08	585	24.603	58795	69644	7.2	138330000	5				1659
sp|Q852M0|DHE1_ORYSJGlutamatedehydrogenase1,mitochondrialOS=Oryzasativasubsp.japonicaOX=39947GN=GDH1PE=2SV=1;sp|Q6H3Y7|DHE3_ORYSJGlutamatedehydrogenase3,mitochondrialOS=Oryzasativasubsp.japonicaOX=39947GN=GDH3PE=2SV=1;tr|A0A0P0WD08|A0A0P0WD08_ORYSJOs04g0543900proteinOS=Oryzasativasubsp.japonicaOX=39947GN=Os04g0543900PE=4SV=1;tr|Q5ZAK1|Q5ZAK1_ORYSJUncharacterizedproteinOS=Oryzasativasubsp.japonica…	sp|Q852M0|DHE1_ORYSJGlutamatedehydrogenase1,mitochondrialOS=Oryzasativasubsp.japonicaOX=39947GN=GDH1PE=2SV=1	8	6	4	15.6	11.4	44.341	411	41.495	58680	88198	15.6	383570000	11				496
tr|A0A0P0X3D0|A0A0P0X3D0_ORYSJPlasmamembraneATPase(Fragment)OS=Oryzasativasubsp.japonicaOX=39947GN=Os07g0191200PE=3SV=1;tr|B9FVY5|B9FVY5_ORYSJPlasmamembraneATPaseOS=Oryzasativasubsp.japonicaOX=39947GN=OsJ_23404PE=3SV=1;tr|Q8L6I2|Q8L6I2_ORYSJPlasmamembraneATPaseOS=Oryzasativasubsp.japonicaOX=39947GN=a2PE=3SV=1;tr|Q43002|Q43002_ORYSJPlasmamembraneATPaseOS=Oryzasativasubsp.japonicaOX=39947GN=OSA2PE=…	tr|A0A0P0X3D0|A0A0P0X3D0_ORYSJPlasmamembraneATPase(Fragment)OS=Oryzasativasubsp.japonicaOX=39947GN=Os07g0191200PE=3SV=1;tr|B9FVY5|B9FVY5_ORYSJPlasmamembraneATPaseOS=Oryzasativasubsp.japonicaOX=39947GN=OsJ_23404PE=3SV=1;tr|Q8L6I2|Q8L6I2_ORYSJPlasmamembraneATPaseOS=Oryzasativasubsp.japonicaOX=39947GN=a2PE=3SV=1;tr|Q43002|Q43002_ORYSJPlasmamembraneATPaseOS=Oryzasativasubsp.japonicaOX=39947GN=OSA2PE=…	4	9	4	11	5.3	89.275	811	41.773	58594	81040	11	328910000	10				727		148		367
tr|Q7XXD3|Q7XXD3_ORYSJOSJNBa0039G19.10proteinOS=Oryzasativasubsp.japonicaOX=39947GN=Os04g0175600PE=2SV=2	tr|Q7XXD3|Q7XXD3_ORYSJOSJNBa0039G19.10proteinOS=Oryzasativasubsp.japonicaOX=39947GN=Os04g0175600PE=2SV=2	1	2	2	7.1	7.1	40.594	378	20.384	58494	37175	7.1	154300000	4				1951
tr|B9F7Z7|B9F7Z7_ORYSJUncharacterizedproteinOS=Oryzasativasubsp.japonicaOX=39947GN=OsJ_13433PE=4SV=1;tr|Q84M68|Q84M68_ORYSJOs03g0856500proteinOS=Oryzasativasubsp.japonicaOX=39947GN=LOC_Os03g63950PE=2SV=1	tr|B9F7Z7|B9F7Z7_ORYSJUncharacterizedproteinOS=Oryzasativasubsp.japonicaOX=39947GN=OsJ_13433PE=4SV=1;tr|Q84M68|Q84M68_ORYSJOs03g0856500proteinOS=Oryzasativasubsp.japonicaOX=39947GN=LOC_Os03g63950PE=2SV=1	2	2	2	6.3	6.3	33.441	301	13.362	58425	49101	6.3	89708000	4				1090
tr|B7F722|B7F722_ORYSJOs08g0292600proteinOS=Oryzasativasubsp.japonicaOX=39947GN=Os08g0292600PE=2SV=1;tr|B9G049|B9G049_ORYSJUncharacterizedproteinOS=Oryzasativasubsp.japonicaOX=39947GN=OsJ_26776PE=4SV=1;tr|Q84YY4|Q84YY4_ORYSJOs08g0292600proteinOS=Oryzasativasubsp.japonicaOX=39947GN=Os08g0292600PE=2SV=1	tr|B7F722|B7F722_ORYSJOs08g0292600proteinOS=Oryzasativasubsp.japonicaOX=39947GN=Os08g0292600PE=2SV=1;tr|B9G049|B9G049_ORYSJUncharacterizedproteinOS=Oryzasativasubsp.japonicaOX=39947GN=OsJ_26776PE=4SV=1;tr|Q84YY4|Q84YY4_ORYSJOs08g0292600proteinOS=Oryzasativasubsp.japonicaOX=39947GN=Os08g0292600PE=2SV=1	3	2	2	11.6	11.6	28.155	258	13.17	58212	50893	11.6	112130000	5				995
tr|B9GDU6|B9GDU6_ORYSJUncharacterizedproteinOS=Oryzasativasubsp.japonicaOX=39947GN=OsJ_36559PE=4SV=1;tr|Q2QNE1|Q2QNE1_ORYSJOs12g0568900proteinOS=Oryzasativasubsp.japonicaOX=39947GN=LOC_Os12g38120PE=2SV=1	tr|B9GDU6|B9GDU6_ORYSJUncharacterizedproteinOS=Oryzasativasubsp.japonicaOX=39947GN=OsJ_36559PE=4SV=1;tr|Q2QNE1|Q2QNE1_ORYSJOs12g0568900proteinOS=Oryzasativasubsp.japonicaOX=39947GN=LOC_Os12g38120PE=2SV=1	2	2	2	10.4	10.4	21.145	212	11.999	58176	64541	10.4	327970000	5				1305
tr|Q9FP25|Q9FP25_ORYSJOs01g0303000proteinOS=Oryzasativasubsp.japonicaOX=39947GN=P0035H10.18PE=2SV=1	tr|Q9FP25|Q9FP25_ORYSJOs01g0303000proteinOS=Oryzasativasubsp.japonicaOX=39947GN=P0035H10.18PE=2SV=1	1	3	3	25	25	12.833	124	30.018	58075	131520	25	221660000	7				2066
tr|Q9SNK8|Q9SNK8_ORYSJUncharacterizedproteinOJ1528D07.3OS=Oryzasativasubsp.japonicaOX=39947GN=OJ1528D07.3PE=4SV=1;tr|Q10SA9|Q10SA9_ORYSJExpressedproteinOS=Oryzasativasubsp.japonicaOX=39947GN=LOC_Os03g03670PE=2SV=1;tr|A0A0P0VSL6|A0A0P0VSL6_ORYSJOs03g0128800proteinOS=Oryzasativasubsp.japonicaOX=39947GN=Os03g0128800PE=4SV=1;tr|Q0DVI1|Q0DVI1_ORYSJOs03g0128800proteinOS=Oryzasativasubsp.japonicaOX=3994…	tr|Q9SNK8|Q9SNK8_ORYSJUncharacterizedproteinOJ1528D07.3OS=Oryzasativasubsp.japonicaOX=39947GN=OJ1528D07.3PE=4SV=1;tr|Q10SA9|Q10SA9_ORYSJExpressedproteinOS=Oryzasativasubsp.japonicaOX=39947GN=LOC_Os03g03670PE=2SV=1;tr|A0A0P0VSL6|A0A0P0VSL6_ORYSJOs03g0128800proteinOS=Oryzasativasubsp.japonicaOX=39947GN=Os03g0128800PE=4SV=1;tr|Q0DVI1|Q0DVI1_ORYSJOs03g0128800proteinOS=Oryzasativasubsp.japonicaOX=3994…	4	3	3	11.5	11.5	37.388	349	20.878	58044	80159	11.5	183880000	10				650
sp|Q0DWH1|ADHX_ORYSJAlcoholdehydrogenaseclass-3OS=Oryzasativasubsp.japonicaOX=39947GN=Os02g0815500PE=2SV=1	sp|Q0DWH1|ADHX_ORYSJAlcoholdehydrogenaseclass-3OS=Oryzasativasubsp.japonicaOX=39947GN=Os02g0815500PE=2SV=1	1	6	6	16	16	40.822	381	37.991	58036	118080	16	270880000	10				181
tr|Q67W57|Q67W57_ORYSJOs06g0646500proteinOS=Oryzasativasubsp.japonicaOX=39947GN=Os06g0646500PE=2SV=1;tr|Q0DAL0|Q0DAL0_ORYSJOs06g0646500protein(Fragment)OS=Oryzasativasubsp.japonicaOX=39947GN=Os06g0646500PE=3SV=1	tr|Q67W57|Q67W57_ORYSJOs06g0646500proteinOS=Oryzasativasubsp.japonicaOX=39947GN=Os06g0646500PE=2SV=1;tr|Q0DAL0|Q0DAL0_ORYSJOs06g0646500protein(Fragment)OS=Oryzasativasubsp.japonicaOX=39947GN=Os06g0646500PE=3SV=1	2	5	5	19.1	19.1	25.065	225	36.181	58003	97468	19.1	262540000	12				1338	159	245	125	143
tr|Q654R2|Q654R2_ORYSJPeroxidaseOS=Oryzasativasubsp.japonicaOX=39947GN=B1135C02.43PE=3SV=1;tr|Q5U1S8|Q5U1S8_ORYSJPeroxidaseOS=Oryzasativasubsp.japonicaOX=39947GN=prx15PE=2SV=1;tr|A0A0P0V1X7|A0A0P0V1X7_ORYSJPeroxidase(Fragment)OS=Oryzasativasubsp.japonicaOX=39947GN=Os01g0327100PE=3SV=1;tr|B9EW51|B9EW51_ORYSJUncharacterizedproteinOS=Oryzasativasubsp.japonicaOX=39947GN=OsJ_01550PE=3SV=1;tr|Q5U1M3|Q5…	tr|Q654R2|Q654R2_ORYSJPeroxidaseOS=Oryzasativasubsp.japonicaOX=39947GN=B1135C02.43PE=3SV=1;tr|Q5U1S8|Q5U1S8_ORYSJPeroxidaseOS=Oryzasativasubsp.japonicaOX=39947GN=prx15PE=2SV=1;tr|A0A0P0V1X7|A0A0P0V1X7_ORYSJPeroxidase(Fragment)OS=Oryzasativasubsp.japonicaOX=39947GN=Os01g0327100PE=3SV=1	9	6	2	17.8	7	36	342	24.755	57891	49125	17.8	376830000	8				1589		283		293
tr|A0A0K0LR80|A0A0K0LR80_ORYSJRibosomalproteinS12OS=Oryzasativasubsp.japonicaOX=39947GN=rps12PE=3SV=1;tr|A0A0K0LQN2|A0A0K0LQN2_ORYSJ30SribosomalproteinS12,chloroplasticOS=Oryzasativasubsp.japonicaOX=39947GN=rps12PE=3SV=1;sp|P12149|RR12_ORYSJ30SribosomalproteinS12,chloroplasticOS=Oryzasativasubsp.japonicaOX=39947GN=rps12-APE=3SV=1;tr|C7J1H0|C7J1H0_ORYSJOs04g0234750protein(Fragment)OS=Oryzasativasu…	tr|A0A0K0LR80|A0A0K0LR80_ORYSJRibosomalproteinS12OS=Oryzasativasubsp.japonicaOX=39947GN=rps12PE=3SV=1;tr|A0A0K0LQN2|A0A0K0LQN2_ORYSJ30SribosomalproteinS12,chloroplasticOS=Oryzasativasubsp.japonicaOX=39947GN=rps12PE=3SV=1;sp|P12149|RR12_ORYSJ30SribosomalproteinS12,chloroplasticOS=Oryzasativasubsp.japonicaOX=39947GN=rps12-APE=3SV=1;tr|C7J1H0|C7J1H0_ORYSJOs04g0234750protein(Fragment)OS=Oryzasativasu…	4	2	2	13.6	13.6	13.034	118	12.033	57802	81115	13.6	200390000	6				102
tr|A0A0P0WWJ8|A0A0P0WWJ8_ORYSJOs06g0336200proteinOS=Oryzasativasubsp.japonicaOX=39947GN=Os06g0336200PE=3SV=1;sp|Q5Z6F0|TIP22_ORYSJProbableaquaporinTIP2-2OS=Oryzasativasubsp.japonicaOX=39947GN=TIP2-2PE=2SV=1	tr|A0A0P0WWJ8|A0A0P0WWJ8_ORYSJOs06g0336200proteinOS=Oryzasativasubsp.japonicaOX=39947GN=Os06g0336200PE=3SV=1;sp|Q5Z6F0|TIP22_ORYSJProbableaquaporinTIP2-2OS=Oryzasativasubsp.japonicaOX=39947GN=TIP2-2PE=2SV=1	2	1	1	10.8	10.8	10.402	102	8.2322	57686	50983	10.8	830540000	7				314
tr|B9G7S6|B9G7S6_ORYSJAlanine--tRNAligaseOS=Oryzasativasubsp.japonicaOX=39947GN=OsJ_30891PE=3SV=1;tr|Q10A14|Q10A14_ORYSJAlanine--tRNAligaseOS=Oryzasativasubsp.japonicaOX=39947GN=LOC_Os10g10244PE=2SV=1;tr|Q94GG8|Q94GG8_ORYSJAlanine--tRNAligaseOS=Oryzasativasubsp.japonicaOX=39947GN=OSJNBb0022I16.6PE=3SV=1;tr|Q94GG9|Q94GG9_ORYSJPutativecytosolictRNA-AlasynthetaseOS=Oryzasativasubsp.japonicaOX=39947G…	tr|B9G7S6|B9G7S6_ORYSJAlanine--tRNAligaseOS=Oryzasativasubsp.japonicaOX=39947GN=OsJ_30891PE=3SV=1;tr|Q10A14|Q10A14_ORYSJAlanine--tRNAligaseOS=Oryzasativasubsp.japonicaOX=39947GN=LOC_Os10g10244PE=2SV=1;tr|Q94GG8|Q94GG8_ORYSJAlanine--tRNAligaseOS=Oryzasativasubsp.japonicaOX=39947GN=OSJNBb0022I16.6PE=3SV=1	4	8	8	10.9	10.9	99.083	901	56.142	57506	97491	10.9	182350000	11				1280
sp|Q6AVG6|ISPH_ORYSJ4-hydroxy-3-methylbut-2-enyldiphosphatereductase,chloroplasticOS=Oryzasativasubsp.japonicaOX=39947GN=ISPHPE=2SV=1;tr|A3AMD8|A3AMD8_ORYSJUncharacterizedproteinOS=Oryzasativasubsp.japonicaOX=39947GN=OsJ_12459PE=3SV=1	sp|Q6AVG6|ISPH_ORYSJ4-hydroxy-3-methylbut-2-enyldiphosphatereductase,chloroplasticOS=Oryzasativasubsp.japonicaOX=39947GN=ISPHPE=2SV=1;tr|A3AMD8|A3AMD8_ORYSJUncharacterizedproteinOS=Oryzasativasubsp.japonicaOX=39947GN=OsJ_12459PE=3SV=1	2	5	5	12	12	51.063	459	35.259	57374	90962	12	398950000	8				349		123;124		215;307
tr|Q60EY9|Q60EY9_ORYSJOs05g0208000proteinOS=Oryzasativasubsp.japonicaOX=39947GN=Os05g0208000PE=2SV=1;tr|B9FN21|B9FN21_ORYSJUncharacterizedproteinOS=Oryzasativasubsp.japonicaOX=39947GN=OsJ_17511PE=3SV=1;tr|A0A0N7KKB7|A0A0N7KKB7_ORYSJOs05g0208000protein(Fragment)OS=Oryzasativasubsp.japonicaOX=39947GN=Os05g0208000PE=3SV=1;tr|A0A0P0WJ70|A0A0P0WJ70_ORYSJOs05g0208000protein(Fragment)OS=Oryzasativasubsp…	tr|Q60EY9|Q60EY9_ORYSJOs05g0208000proteinOS=Oryzasativasubsp.japonicaOX=39947GN=Os05g0208000PE=2SV=1;tr|B9FN21|B9FN21_ORYSJUncharacterizedproteinOS=Oryzasativasubsp.japonicaOX=39947GN=OsJ_17511PE=3SV=1;tr|A0A0N7KKB7|A0A0N7KKB7_ORYSJOs05g0208000protein(Fragment)OS=Oryzasativasubsp.japonicaOX=39947GN=Os05g0208000PE=3SV=1	4	6	4	22.9	17.6	32.802	306	41.668	57265	92727	22.9	447580000	9				1638		289;290		64;141
tr|Q10P27|Q10P27_ORYSJ40SribosomalproteinS20,putative,expressedOS=Oryzasativasubsp.japonicaOX=39947GN=Os03g0249400PE=2SV=1;tr|Q8LNL2|Q8LNL2_ORYSJ40SribosomalproteinS20,putative,expressedOS=Oryzasativasubsp.japonicaOX=39947GN=OSJNBa0071I20.6PE=2SV=1	tr|Q10P27|Q10P27_ORYSJ40SribosomalproteinS20,putative,expressedOS=Oryzasativasubsp.japonicaOX=39947GN=Os03g0249400PE=2SV=1;tr|Q8LNL2|Q8LNL2_ORYSJ40SribosomalproteinS20,putative,expressedOS=Oryzasativasubsp.japonicaOX=39947GN=OSJNBa0071I20.6PE=2SV=1	2	3	3	25.2	25.2	13.958	127	31.662	57231	63994	25.2	190000000	6				1459
tr|B9FQL8|B9FQL8_ORYSJUncharacterizedproteinOS=Oryzasativasubsp.japonicaOX=39947GN=OsJ_22445PE=3SV=1;tr|Q654Y9|Q654Y9_ORYSJOs06g0690700proteinOS=Oryzasativasubsp.japonicaOX=39947GN=Os06g0690700PE=3SV=1	tr|B9FQL8|B9FQL8_ORYSJUncharacterizedproteinOS=Oryzasativasubsp.japonicaOX=39947GN=OsJ_22445PE=3SV=1;tr|Q654Y9|Q654Y9_ORYSJOs06g0690700proteinOS=Oryzasativasubsp.japonicaOX=39947GN=Os06g0690700PE=3SV=1	2	1	1	1.4	1.4	85.85	803	7.8971	57204	49111	1.4	43641000	3				1183
tr|Q6YYW3|Q6YYW3_ORYSJOs08g0562100proteinOS=Oryzasativasubsp.japonicaOX=39947GN=Os08g0562100PE=2SV=1	tr|Q6YYW3|Q6YYW3_ORYSJOs08g0562100proteinOS=Oryzasativasubsp.japonicaOX=39947GN=Os08g0562100PE=2SV=1	1	7	7	17.1	17.1	47.008	433	41.685	57127	122490	17.1	289830000	11				1782
tr|Q7XV86|Q7XV86_ORYSJCalnexinOS=Oryzasativasubsp.japonicaOX=39947GN=Os04g0402100PE=2SV=1;tr|A3ATH4|A3ATH4_ORYSJUncharacterizedproteinOS=Oryzasativasubsp.japonicaOX=39947GN=OsJ_14665PE=3SV=1;tr|A0A0P0WA18|A0A0P0WA18_ORYSJOs04g0402100protein(Fragment)OS=Oryzasativasubsp.japonicaOX=39947GN=Os04g0402100PE=3SV=1	tr|Q7XV86|Q7XV86_ORYSJCalnexinOS=Oryzasativasubsp.japonicaOX=39947GN=Os04g0402100PE=2SV=1;tr|A3ATH4|A3ATH4_ORYSJUncharacterizedproteinOS=Oryzasativasubsp.japonicaOX=39947GN=OsJ_14665PE=3SV=1	3	5	5	9.9	9.9	60.729	537	37.804	57115	72823	9.9	194740000	7				885	109		100
tr|Q84PA4|Q84PA4_ORYSJATPsynthaseBchain,chloroplast,putative,expressedOS=Oryzasativasubsp.japonicaOX=39947GN=Os03g0278900PE=2SV=1;tr|A3AGM3|A3AGM3_ORYSJUncharacterizedproteinOS=Oryzasativasubsp.japonicaOX=39947GN=OsJ_10351PE=3SV=1	tr|Q84PA4|Q84PA4_ORYSJATPsynthaseBchain,chloroplast,putative,expressedOS=Oryzasativasubsp.japonicaOX=39947GN=Os03g0278900PE=2SV=1;tr|A3AGM3|A3AGM3_ORYSJUncharacterizedproteinOS=Oryzasativasubsp.japonicaOX=39947GN=OsJ_10351PE=3SV=1	2	4	4	17.1	17.1	22.729	211	26.51	57025	117510	17.1	529590000	10				1966
tr|A0A0P0WWK9|A0A0P0WWK9_ORYSJOs06g0360300protein(Fragment)OS=Oryzasativasubsp.japonicaOX=39947GN=Os06g0360300PE=4SV=1;tr|Q69SX2|Q69SX2_ORYSJOs06g0360300proteinOS=Oryzasativasubsp.japonicaOX=39947GN=Os06g0360300PE=2SV=1;tr|B9FT73|B9FT73_ORYSJUncharacterizedproteinOS=Oryzasativasubsp.japonicaOX=39947GN=OsJ_21302PE=4SV=1	tr|A0A0P0WWK9|A0A0P0WWK9_ORYSJOs06g0360300protein(Fragment)OS=Oryzasativasubsp.japonicaOX=39947GN=Os06g0360300PE=4SV=1;tr|Q69SX2|Q69SX2_ORYSJOs06g0360300proteinOS=Oryzasativasubsp.japonicaOX=39947GN=Os06g0360300PE=2SV=1;tr|B9FT73|B9FT73_ORYSJUncharacterizedproteinOS=Oryzasativasubsp.japonicaOX=39947GN=OsJ_21302PE=4SV=1	3	5	5	23.2	23.2	26.045	241	45.469	56933	72122	23.2	417370000	8				715
tr|B9FML1|B9FML1_ORYSJDihydrolipoyldehydrogenaseOS=Oryzasativasubsp.japonicaOX=39947GN=OsJ_17207PE=3SV=1;tr|B9FA55|B9FA55_ORYSJUncharacterizedproteinOS=Oryzasativasubsp.japonicaOX=39947GN=OsJ_11985PE=4SV=1;tr|Q10FN0|Q10FN0_ORYSJFerricleghemoglobinreductase,putativeOS=Oryzasativasubsp.japonicaOX=39947GN=LOC_Os03g45990PE=4SV=1	tr|B9FML1|B9FML1_ORYSJDihydrolipoyldehydrogenaseOS=Oryzasativasubsp.japonicaOX=39947GN=OsJ_17207PE=3SV=1	3	10	2	18.5	4.4	52.915	504	15.756	56756	58340	18.5	100720000	6				1171
tr|A0A188I036|A0A188I036_ORYSJPyruvatekinaseOS=Oryzasativasubsp.japonicaOX=39947PE=2SV=1;sp|Q2RAK2|KPYC1_ORYSJPyruvatekinase1,cytosolicOS=Oryzasativasubsp.japonicaOX=39947GN=Os11g0148500PE=1SV=1;sp|Q2QXR8|KPYC2_ORYSJPyruvatekinase2,cytosolicOS=Oryzasativasubsp.japonicaOX=39947GN=Os12g0145700PE=2SV=1;tr|Q53PX2|Q53PX2_ORYSJPyruvatekinase(Fragment)OS=Oryzasativasubsp.japonicaOX=39947PE=3SV=1;tr|Q2QX…	tr|A0A188I036|A0A188I036_ORYSJPyruvatekinaseOS=Oryzasativasubsp.japonicaOX=39947PE=2SV=1;sp|Q2RAK2|KPYC1_ORYSJPyruvatekinase1,cytosolicOS=Oryzasativasubsp.japonicaOX=39947GN=Os11g0148500PE=1SV=1;sp|Q2QXR8|KPYC2_ORYSJPyruvatekinase2,cytosolicOS=Oryzasativasubsp.japonicaOX=39947GN=Os12g0145700PE=2SV=1;tr|Q53PX2|Q53PX2_ORYSJPyruvatekinase(Fragment)OS=Oryzasativasubsp.japonicaOX=39947PE=3SV=1;tr|Q2QX…	5	5	5	9.9	9.9	57.319	527	32.839	56739	84873	9.9	291010000	7				273
tr|Q337C3|Q337C3_ORYSJProlylcarboxypeptidaselikeprotein,putative,expressedOS=Oryzasativasubsp.japonicaOX=39947GN=LOC_Os10g36780PE=4SV=2;tr|Q9FW15|Q9FW15_ORYSJPutativeserinepeptidaseOS=Oryzasativasubsp.japonicaOX=39947GN=OSJNBa0055O03.8PE=4SV=1;tr|Q337C4|Q337C4_ORYSJOs10g0511600proteinOS=Oryzasativasubsp.japonicaOX=39947GN=Os10g0511600PE=2SV=2;tr|B9G6L4|B9G6L4_ORYSJUncharacterizedproteinOS=Oryzasa…	tr|Q337C3|Q337C3_ORYSJProlylcarboxypeptidaselikeprotein,putative,expressedOS=Oryzasativasubsp.japonicaOX=39947GN=LOC_Os10g36780PE=4SV=2;tr|Q9FW15|Q9FW15_ORYSJPutativeserinepeptidaseOS=Oryzasativasubsp.japonicaOX=39947GN=OSJNBa0055O03.8PE=4SV=1;tr|Q337C4|Q337C4_ORYSJOs10g0511600proteinOS=Oryzasativasubsp.japonicaOX=39947GN=Os10g0511600PE=2SV=2;tr|B9G6L4|B9G6L4_ORYSJUncharacterizedproteinOS=Oryzasa…	5	5	4	10.2	7.6	55.04	490	36.046	56441	78630	10.2	411990000	7				1535
tr|Q10SL6|Q10SL6_ORYSJDihydrodipicolinatereductase,C-terminusfamilyprotein,expressedOS=Oryzasativasubsp.japonicaOX=39947GN=LOC_Os03g02690PE=2SV=1;tr|Q10SL7|Q10SL7_ORYSJDihydrodipicolinatereductase,C-terminusfamilyprotein,expressedOS=Oryzasativasubsp.japonicaOX=39947GN=Os03g0118600PE=2SV=1;tr|B9FAG5|B9FAG5_ORYSJUncharacterizedproteinOS=Oryzasativasubsp.japonicaOX=39947GN=OsJ_09178PE=4SV=1;tr|Q10SM…	tr|Q10SL6|Q10SL6_ORYSJDihydrodipicolinatereductase,C-terminusfamilyprotein,expressedOS=Oryzasativasubsp.japonicaOX=39947GN=LOC_Os03g02690PE=2SV=1;tr|Q10SL7|Q10SL7_ORYSJDihydrodipicolinatereductase,C-terminusfamilyprotein,expressedOS=Oryzasativasubsp.japonicaOX=39947GN=Os03g0118600PE=2SV=1;tr|B9FAG5|B9FAG5_ORYSJUncharacterizedproteinOS=Oryzasativasubsp.japonicaOX=39947GN=OsJ_09178PE=4SV=1;tr|Q10SM…	6	2	2	6	6	32.168	301	12.558	56314	64880	6	103880000	6				1476
tr|B9GC84|B9GC84_ORYSJUncharacterizedproteinOS=Oryzasativasubsp.japonicaOX=39947GN=OsJ_35474PE=4SV=1;tr|Q2QWM6|Q2QWM6_ORYSJOs12g0190200proteinOS=Oryzasativasubsp.japonicaOX=39947GN=LOC_Os12g08830PE=2SV=2;tr|Q2QWM7|Q2QWM7_ORYSJOs12g0190200proteinOS=Oryzasativasubsp.japonicaOX=39947GN=Os12g0190200PE=4SV=2	tr|B9GC84|B9GC84_ORYSJUncharacterizedproteinOS=Oryzasativasubsp.japonicaOX=39947GN=OsJ_35474PE=4SV=1;tr|Q2QWM6|Q2QWM6_ORYSJOs12g0190200proteinOS=Oryzasativasubsp.japonicaOX=39947GN=LOC_Os12g08830PE=2SV=2;tr|Q2QWM7|Q2QWM7_ORYSJOs12g0190200proteinOS=Oryzasativasubsp.japonicaOX=39947GN=Os12g0190200PE=4SV=2	3	3	3	12.3	12.3	28.989	268	21.187	56297	51925	12.3	208380000	6				1301		240		208
tr|A0A0P0WNP9|A0A0P0WNP9_ORYSJNon-specificlipid-transferprotein(Fragment)OS=Oryzasativasubsp.japonicaOX=39947GN=Os05g0477900PE=3SV=1;tr|Q0DHB5|Q0DHB5_ORYSJNon-specificlipid-transferproteinOS=Oryzasativasubsp.japonicaOX=39947GN=Os05g0477900PE=3SV=1;tr|Q75GN2|Q75GN2_ORYSJNon-specificlipid-transferproteinOS=Oryzasativasubsp.japonicaOX=39947GN=OsJ_18927PE=3SV=1	tr|A0A0P0WNP9|A0A0P0WNP9_ORYSJNon-specificlipid-transferprotein(Fragment)OS=Oryzasativasubsp.japonicaOX=39947GN=Os05g0477900PE=3SV=1;tr|Q0DHB5|Q0DHB5_ORYSJNon-specificlipid-transferproteinOS=Oryzasativasubsp.japonicaOX=39947GN=Os05g0477900PE=3SV=1;tr|Q75GN2|Q75GN2_ORYSJNon-specificlipid-transferproteinOS=Oryzasativasubsp.japonicaOX=39947GN=OsJ_18927PE=3SV=1	3	4	4	48.2	48.2	8.1444	83	35.073	56107	56257	48.2	1768600000	11				699
tr|H2KWU7|H2KWU7_ORYSJCysteinesynthase,putative,expressedOS=Oryzasativasubsp.japonicaOX=39947GN=LOC_Os12g42980PE=4SV=1;tr|A0A0P0YDB6|A0A0P0YDB6_ORYSJCysteinesynthase(Fragment)OS=Oryzasativasubsp.japonicaOX=39947GN=Os12g0625000PE=3SV=1;tr|Q2QLX5|Q2QLX5_ORYSJCysteinesynthaseOS=Oryzasativasubsp.japonicaOX=39947GN=LOC_Os12g42980PE=3SV=2;sp|Q9XEA6|CYSK1_ORYSJCysteinesynthaseOS=Oryzasativasubsp.japonic…	tr|H2KWU7|H2KWU7_ORYSJCysteinesynthase,putative,expressedOS=Oryzasativasubsp.japonicaOX=39947GN=LOC_Os12g42980PE=4SV=1;tr|A0A0P0YDB6|A0A0P0YDB6_ORYSJCysteinesynthase(Fragment)OS=Oryzasativasubsp.japonicaOX=39947GN=Os12g0625000PE=3SV=1;tr|Q2QLX5|Q2QLX5_ORYSJCysteinesynthaseOS=Oryzasativasubsp.japonicaOX=39947GN=LOC_Os12g42980PE=3SV=2;sp|Q9XEA6|CYSK1_ORYSJCysteinesynthaseOS=Oryzasativasubsp.japonic…	5	7	4	30.4	20.6	33.855	316	40.262	56034	59883	30.4	218880000	11				810		190		140
tr|A0A0P0WF08|A0A0P0WF08_ORYSJOs04g0626400protein(Fragment)OS=Oryzasativasubsp.japonicaOX=39947GN=Os04g0626400PE=3SV=1;tr|Q0J9X8|Q0J9X8_ORYSJOs04g0626400proteinOS=Oryzasativasubsp.japonicaOX=39947GN=Os04g0626400PE=3SV=1;tr|B9FCM4|B9FCM4_ORYSJOs04g0626400proteinOS=Oryzasativasubsp.japonicaOX=39947GN=Os04g0626400PE=3SV=1;tr|Q7XM88|Q7XM88_ORYSJOSJNBb0060E08.11proteinOS=Oryzasativasubsp.japonicaOX=39…	tr|A0A0P0WF08|A0A0P0WF08_ORYSJOs04g0626400protein(Fragment)OS=Oryzasativasubsp.japonicaOX=39947GN=Os04g0626400PE=3SV=1;tr|Q0J9X8|Q0J9X8_ORYSJOs04g0626400proteinOS=Oryzasativasubsp.japonicaOX=39947GN=Os04g0626400PE=3SV=1;tr|B9FCM4|B9FCM4_ORYSJOs04g0626400proteinOS=Oryzasativasubsp.japonicaOX=39947GN=Os04g0626400PE=3SV=1;tr|Q7XM88|Q7XM88_ORYSJOSJNBb0060E08.11proteinOS=Oryzasativasubsp.japonicaOX=39…	4	2	2	20.8	20.8	11.865	106	16.204	55935	74730	20.8	344300000	7				685
sp|Q84PW3|MDAR5_ORYSJMonodehydroascorbatereductase5,chlorplasticOS=Oryzasativasubsp.japonicaOX=39947GN=MDAR5PE=2SV=2;tr|B9FZ36|B9FZ36_ORYSJUncharacterizedproteinOS=Oryzasativasubsp.japonicaOX=39947GN=OsJ_26055PE=4SV=1	sp|Q84PW3|MDAR5_ORYSJMonodehydroascorbatereductase5,chlorplasticOS=Oryzasativasubsp.japonicaOX=39947GN=MDAR5PE=2SV=2;tr|B9FZ36|B9FZ36_ORYSJUncharacterizedproteinOS=Oryzasativasubsp.japonicaOX=39947GN=OsJ_26055PE=4SV=1	2	3	3	7.7	7.7	52.758	491	21.225	55882	89689	7.7	191120000	6				483
sp|Q0INM3|BGA15_ORYSJBeta-galactosidase15OS=Oryzasativasubsp.japonicaOX=39947GN=Os12g0429200PE=2SV=1;tr|B9GCX2|B9GCX2_ORYSJBeta-galactosidaseOS=Oryzasativasubsp.japonicaOX=39947GN=OsJ_35927PE=3SV=1;tr|B9GCX1|B9GCX1_ORYSJUncharacterizedproteinOS=Oryzasativasubsp.japonicaOX=39947GN=OsJ_35926PE=4SV=1;tr|Q2QSG7|Q2QSG7_ORYSJGalactosebindinglectindomaincontainingprotein,expressedOS=Oryzasativasubsp.jap…	sp|Q0INM3|BGA15_ORYSJBeta-galactosidase15OS=Oryzasativasubsp.japonicaOX=39947GN=Os12g0429200PE=2SV=1;tr|B9GCX2|B9GCX2_ORYSJBeta-galactosidaseOS=Oryzasativasubsp.japonicaOX=39947GN=OsJ_35927PE=3SV=1	7	8	8	10.2	10.2	101.01	919	52.27	55881	72336	10.2	530640000	10				186	43	78	715	707
sp|P14656|GLN11_ORYSJGlutaminesynthetasecytosolicisozyme1-1OS=Oryzasativasubsp.japonicaOX=39947GN=GLN1-1PE=1SV=1	sp|P14656|GLN11_ORYSJGlutaminesynthetasecytosolicisozyme1-1OS=Oryzasativasubsp.japonicaOX=39947GN=GLN1-1PE=1SV=1	1	3	3	7.9	7.9	39.201	356	18.366	55807	103380	7.9	368050000	8				107
tr|Q5WMX0|Q5WMX0_ORYSJDIP3OS=Oryzasativasubsp.japonicaOX=39947GN=dip3PE=2SV=1;tr|A0A0P0WJU8|A0A0P0WJU8_ORYSJOs05g0247100protein(Fragment)OS=Oryzasativasubsp.japonicaOX=39947GN=Os05g0247100PE=4SV=1;tr|Q0DJP1|Q0DJP1_ORYSJOs05g0247500proteinOS=Oryzasativasubsp.japonicaOX=39947GN=Os05g0247500PE=4SV=2	tr|Q5WMX0|Q5WMX0_ORYSJDIP3OS=Oryzasativasubsp.japonicaOX=39947GN=dip3PE=2SV=1	3	3	3	10.1	10.1	32.549	297	22.552	55742	35806	10.1	252810000	6				1612
tr|Q6ZHC3|Q6ZHC3_ORYSJOs02g0686400proteinOS=Oryzasativasubsp.japonicaOX=39947GN=Os02g0686400PE=2SV=1;tr|Q6Z2Y0|Q6Z2Y0_ORYSJPutativeAspartyl-tRNAsynthetaseOS=Oryzasativasubsp.japonicaOX=39947GN=OJ1679_B08.8-1PE=3SV=1;tr|A0A0P0VEM7|A0A0P0VEM7_ORYSJOs02g0139600proteinOS=Oryzasativasubsp.japonicaOX=39947GN=Os02g0139600PE=4SV=1;tr|C7IYE9|C7IYE9_ORYSJOs02g0139600protein(Fragment)OS=Oryzasativasubsp.jap…	tr|Q6ZHC3|Q6ZHC3_ORYSJOs02g0686400proteinOS=Oryzasativasubsp.japonicaOX=39947GN=Os02g0686400PE=2SV=1;tr|Q6Z2Y0|Q6Z2Y0_ORYSJPutativeAspartyl-tRNAsynthetaseOS=Oryzasativasubsp.japonicaOX=39947GN=OJ1679_B08.8-1PE=3SV=1	5	6	6	10.9	10.9	60.862	549	44.455	55653	68544	10.9	259340000	8				1828
tr|A0A0P0X2D3|A0A0P0X2D3_ORYSJPeroxidase(Fragment)OS=Oryzasativasubsp.japonicaOX=39947GN=Os07g0157600PE=3SV=1;tr|C7J4R3|C7J4R3_ORYSJPeroxidaseOS=Oryzasativasubsp.japonicaOX=39947GN=Os07g0156000PE=3SV=1;tr|Q69QL4|Q69QL4_ORYSJPeroxidaseOS=Oryzasativasubsp.japonicaOX=39947GN=Os07g0156200PE=3SV=1;tr|Q9FYP5|Q9FYP5_ORYSJPeroxidaseOS=Oryzasativasubsp.japonicaOX=39947GN=prx8PE=3SV=1;tr|B9EVN7|B9EVN7_ORYS…	tr|A0A0P0X2D3|A0A0P0X2D3_ORYSJPeroxidase(Fragment)OS=Oryzasativasubsp.japonicaOX=39947GN=Os07g0157600PE=3SV=1;tr|C7J4R3|C7J4R3_ORYSJPeroxidaseOS=Oryzasativasubsp.japonicaOX=39947GN=Os07g0156000PE=3SV=1;tr|Q69QL4|Q69QL4_ORYSJPeroxidaseOS=Oryzasativasubsp.japonicaOX=39947GN=Os07g0156200PE=3SV=1;tr|Q9FYP5|Q9FYP5_ORYSJPeroxidaseOS=Oryzasativasubsp.japonicaOX=39947GN=prx8PE=3SV=1;tr|B9EVN7|B9EVN7_ORYS…	7	4	4	12.3	12.3	34.256	316	24.036	55370	54524	12.3	151450000	6				722	100	179	110	226
tr|C5MRJ8|C5MRJ8_ORYSJNdhH(Fragment)OS=Oryzasativasubsp.japonicaOX=39947GN=ndhHPE=4SV=1;tr|E9KIT5|E9KIT5_ORYSJNADH-plastoquinoneoxidoreductasesubunit7OS=Oryzasativasubsp.japonicaOX=39947GN=ndhHPE=4SV=1;tr|Q7G6A6|Q7G6A6_ORYSJNAD,putativeOS=Oryzasativasubsp.japonicaOX=39947GN=OSJNAb0075K12.32PE=3SV=1;tr|Q7DNB2|Q7DNB2_ORYSJOSJNBa0061C08.3proteinOS=Oryzasativasubsp.japonicaOX=39947GN=OSJNBa0061C08.3P…	tr|C5MRJ8|C5MRJ8_ORYSJNdhH(Fragment)OS=Oryzasativasubsp.japonicaOX=39947GN=ndhHPE=4SV=1;tr|E9KIT5|E9KIT5_ORYSJNADH-plastoquinoneoxidoreductasesubunit7OS=Oryzasativasubsp.japonicaOX=39947GN=ndhHPE=4SV=1;tr|Q7G6A6|Q7G6A6_ORYSJNAD,putativeOS=Oryzasativasubsp.japonicaOX=39947GN=OSJNAb0075K12.32PE=3SV=1;tr|Q7DNB2|Q7DNB2_ORYSJOSJNBa0061C08.3proteinOS=Oryzasativasubsp.japonicaOX=39947GN=OSJNBa0061C08.3P…	9	3	3	13.4	13.4	25.214	216	19.977	55343	98889	13.4	432500000	8				65
sp|Q8S3R2|MDAR2_ORYSJMonodehydroascorbatereductase2,peroxisomalOS=Oryzasativasubsp.japonicaOX=39947GN=MDAR2PE=2SV=1;tr|A0A0N7KFY7|A0A0N7KFY7_ORYSJOs02g0707100protein(Fragment)OS=Oryzasativasubsp.japonicaOX=39947GN=Os02g0707100PE=4SV=1	sp|Q8S3R2|MDAR2_ORYSJMonodehydroascorbatereductase2,peroxisomalOS=Oryzasativasubsp.japonicaOX=39947GN=MDAR2PE=2SV=1;tr|A0A0N7KFY7|A0A0N7KFY7_ORYSJOs02g0707100protein(Fragment)OS=Oryzasativasubsp.japonicaOX=39947GN=Os02g0707100PE=4SV=1	2	6	6	12.8	12.8	51.863	476	40.282	55191	84501	12.8	331080000	9				514
tr|Q2QLJ0|Q2QLJ0_ORYSJ9,10-9',10'carotenoidcleavagedioxygenase1,putative,expressedOS=Oryzasativasubsp.japonicaOX=39947GN=LOC_Os12g44310PE=3SV=2;tr|Q0ILK1|Q0ILK1_ORYSJOs12g0640600proteinOS=Oryzasativasubsp.japonicaOX=39947GN=Os12g0640600PE=3SV=1;tr|A0A0P0YD24|A0A0P0YD24_ORYSJOs12g0640600proteinOS=Oryzasativasubsp.japonicaOX=39947GN=Os12g0640600PE=3SV=1;tr|Q2QLI9|Q2QLI9_ORYSJ9,10-9',10'carotenoidcl…	tr|Q2QLJ0|Q2QLJ0_ORYSJ9,10-9',10'carotenoidcleavagedioxygenase1,putative,expressedOS=Oryzasativasubsp.japonicaOX=39947GN=LOC_Os12g44310PE=3SV=2;tr|Q0ILK1|Q0ILK1_ORYSJOs12g0640600proteinOS=Oryzasativasubsp.japonicaOX=39947GN=Os12g0640600PE=3SV=1;tr|A0A0P0YD24|A0A0P0YD24_ORYSJOs12g0640600proteinOS=Oryzasativasubsp.japonicaOX=39947GN=Os12g0640600PE=3SV=1;tr|Q2QLI9|Q2QLI9_ORYSJ9,10-9',10'carotenoidcl…	5	6	6	11.5	11.5	60.947	540	59.377	55073	129140	11.5	423590000	11				809
tr|B7ESX6|B7ESX6_ORYSJcDNAclone:J033089A08,fullinsertsequenceOS=Oryzasativasubsp.japonicaOX=39947PE=2SV=1;tr|Q6K6A4|Q6K6A4_ORYSJOs02g0816800proteinOS=Oryzasativasubsp.japonicaOX=39947GN=Os02g0816800PE=4SV=1;tr|B9F477|B9F477_ORYSJUncharacterizedproteinOS=Oryzasativasubsp.japonicaOX=39947GN=OsJ_08874PE=4SV=1;tr|A0A0P0VQR4|A0A0P0VQR4_ORYSJOs02g0800500proteinOS=Oryzasativasubsp.japonicaOX=39947GN=Os0…	tr|B7ESX6|B7ESX6_ORYSJcDNAclone:J033089A08,fullinsertsequenceOS=Oryzasativasubsp.japonicaOX=39947PE=2SV=1;tr|Q6K6A4|Q6K6A4_ORYSJOs02g0816800proteinOS=Oryzasativasubsp.japonicaOX=39947GN=Os02g0816800PE=4SV=1;tr|B9F477|B9F477_ORYSJUncharacterizedproteinOS=Oryzasativasubsp.japonicaOX=39947GN=OsJ_08874PE=4SV=1	8	6	6	21.5	21.5	34.504	311	43.385	55004	74742	21.5	221300000	9				990		215		1
tr|Q6L4R5|Q6L4R5_ORYSJV-typeprotonATPasesubunitCOS=Oryzasativasubsp.japonicaOX=39947GN=Os05g0593100PE=2SV=1;tr|Q84PC1|Q84PC1_ORYSJV-typeprotonATPasesubunitC(Fragment)OS=Oryzasativasubsp.japonicaOX=39947PE=2SV=2	tr|Q6L4R5|Q6L4R5_ORYSJV-typeprotonATPasesubunitCOS=Oryzasativasubsp.japonicaOX=39947GN=Os05g0593100PE=2SV=1;tr|Q84PC1|Q84PC1_ORYSJV-typeprotonATPasesubunitC(Fragment)OS=Oryzasativasubsp.japonicaOX=39947PE=2SV=2	2	4	4	9.3	9.3	42.678	377	25.885	55001	67967	9.3	261950000	5				1758
tr|Q7F280|Q7F280_ORYSJIsocitratedehydrogenase[NADP]OS=Oryzasativasubsp.japonicaOX=39947GN=Os01g0654500PE=2SV=1;tr|Q65XK3|Q65XK3_ORYSJIsocitratedehydrogenase[NADP]OS=Oryzasativasubsp.japonicaOX=39947GN=Os05g0573200PE=3SV=1	tr|Q7F280|Q7F280_ORYSJIsocitratedehydrogenase[NADP]OS=Oryzasativasubsp.japonicaOX=39947GN=Os01g0654500PE=2SV=1;tr|Q65XK3|Q65XK3_ORYSJIsocitratedehydrogenase[NADP]OS=Oryzasativasubsp.japonicaOX=39947GN=Os05g0573200PE=3SV=1	2	6	3	15.3	7.8	46.042	412	41.61	54838	84488	15.3	337080000	9				1876
tr|Q65XH8|Q65XH8_ORYSJOs05g0106600proteinOS=Oryzasativasubsp.japonicaOX=39947GN=Os05g0106600PE=2SV=1;tr|B9FK20|B9FK20_ORYSJUncharacterizedproteinOS=Oryzasativasubsp.japonicaOX=39947GN=OsJ_16821PE=3SV=1;tr|Q94DL4|Q94DL4_ORYSJOs01g0964133proteinOS=Oryzasativasubsp.japonicaOX=39947GN=Os01g0964133PE=2SV=1;sp|A3C6D7|ACT2_ORYSJActin-2OS=Oryzasativasubsp.japonicaOX=39947GN=ACT2PE=2SV=1	tr|Q65XH8|Q65XH8_ORYSJOs05g0106600proteinOS=Oryzasativasubsp.japonicaOX=39947GN=Os05g0106600PE=2SV=1;tr|B9FK20|B9FK20_ORYSJUncharacterizedproteinOS=Oryzasativasubsp.japonicaOX=39947GN=OsJ_16821PE=3SV=1;tr|Q94DL4|Q94DL4_ORYSJOs01g0964133proteinOS=Oryzasativasubsp.japonicaOX=39947GN=Os01g0964133PE=2SV=1;sp|A3C6D7|ACT2_ORYSJActin-2OS=Oryzasativasubsp.japonicaOX=39947GN=ACT2PE=2SV=1	4	9	1	27.6	2.7	41.695	377	6.9668	54733	73996	27.6	412350000	6				1158		27;91		46;327
tr|Q7XUW6|Q7XUW6_ORYSJOSJNBa0027P08.10proteinOS=Oryzasativasubsp.japonicaOX=39947GN=OSJNBa0027P08.10PE=4SV=2;tr|Q0JCX3|Q0JCX3_ORYSJOs04g0445200proteinOS=Oryzasativasubsp.japonicaOX=39947GN=Os04g0445200PE=2SV=1	tr|Q7XUW6|Q7XUW6_ORYSJOSJNBa0027P08.10proteinOS=Oryzasativasubsp.japonicaOX=39947GN=OSJNBa0027P08.10PE=4SV=2;tr|Q0JCX3|Q0JCX3_ORYSJOs04g0445200proteinOS=Oryzasativasubsp.japonicaOX=39947GN=Os04g0445200PE=2SV=1	2	1	1	6.1	6.1	16.399	148	6.5308	54671	94479	6.1	452590000	7				1404
sp|Q943F3|RL18A_ORYSJ60SribosomalproteinL18aOS=Oryzasativasubsp.japonicaOX=39947GN=RPL18APE=1SV=1	sp|Q943F3|RL18A_ORYSJ60SribosomalproteinL18aOS=Oryzasativasubsp.japonicaOX=39947GN=RPL18APE=1SV=1	1	5	1	24.2	6.2	21.4	178	29.717	54613	79700	24.2	382530000	6				526
tr|Q5JLV2|Q5JLV2_ORYSJOs01g0894700proteinOS=Oryzasativasubsp.japonicaOX=39947GN=Os01g0894700PE=4SV=1;tr|B9EVB7|B9EVB7_ORYSJUncharacterizedproteinOS=Oryzasativasubsp.japonicaOX=39947GN=OsJ_04389PE=4SV=1;tr|Q7F441|Q7F441_ORYSJp0696G06.13proteinOS=Oryzasativasubsp.japonicaOX=39947GN=P0696G06.13PE=4SV=1	tr|Q5JLV2|Q5JLV2_ORYSJOs01g0894700proteinOS=Oryzasativasubsp.japonicaOX=39947GN=Os01g0894700PE=4SV=1;tr|B9EVB7|B9EVB7_ORYSJUncharacterizedproteinOS=Oryzasativasubsp.japonicaOX=39947GN=OsJ_04389PE=4SV=1	3	3	3	14	14	24.651	229	18.59	54595	53250	14	266240000	5				1020
tr|Q7XLD7|Q7XLD7_ORYSJOSJNBa0070C17.11proteinOS=Oryzasativasubsp.japonicaOX=39947GN=OSJNBa0070C17.11PE=4SV=2;tr|B9FCG2|B9FCG2_ORYSJOs04g0612500proteinOS=Oryzasativasubsp.japonicaOX=39947GN=Os04g0612500PE=4SV=1;tr|Q7XT29|Q7XT29_ORYSJOSJNBa0010H02.24proteinOS=Oryzasativasubsp.japonicaOX=39947GN=Os04g0554800PE=2SV=2	tr|Q7XLD7|Q7XLD7_ORYSJOSJNBa0070C17.11proteinOS=Oryzasativasubsp.japonicaOX=39947GN=OSJNBa0070C17.11PE=4SV=2;tr|B9FCG2|B9FCG2_ORYSJOs04g0612500proteinOS=Oryzasativasubsp.japonicaOX=39947GN=Os04g0612500PE=4SV=1;tr|Q7XT29|Q7XT29_ORYSJOSJNBa0010H02.24proteinOS=Oryzasativasubsp.japonicaOX=39947GN=Os04g0554800PE=2SV=2	3	2	2	11	11	15.105	154	12.827	54433	97905	11	727640000	10				1917
tr|Q850Z8|Q850Z8_ORYSJOs03g0831500proteinOS=Oryzasativasubsp.japonicaOX=39947GN=OSJNBb0027B08.7PE=2SV=1;tr|B9F7E5|B9F7E5_ORYSJUncharacterizedproteinOS=Oryzasativasubsp.japonicaOX=39947GN=OsJ_13230PE=3SV=1	tr|Q850Z8|Q850Z8_ORYSJOs03g0831500proteinOS=Oryzasativasubsp.japonicaOX=39947GN=OSJNBb0027B08.7PE=2SV=1;tr|B9F7E5|B9F7E5_ORYSJUncharacterizedproteinOS=Oryzasativasubsp.japonicaOX=39947GN=OsJ_13230PE=3SV=1	2	3	3	6.5	6.5	41.749	398	19.935	54245	78138	6.5	256160000	7				1088	131		262
tr|Q6YZ10|Q6YZ10_ORYSJ27kvesicle-associatedmembraneprotein-associatedprotein-likeOS=Oryzasativasubsp.japonicaOX=39947GN=Os08g0141300PE=2SV=1;tr|A3BPI9|A3BPI9_ORYSJUncharacterizedproteinOS=Oryzasativasubsp.japonicaOX=39947GN=OsJ_26001PE=4SV=1	tr|Q6YZ10|Q6YZ10_ORYSJ27kvesicle-associatedmembraneprotein-associatedprotein-likeOS=Oryzasativasubsp.japonicaOX=39947GN=Os08g0141300PE=2SV=1;tr|A3BPI9|A3BPI9_ORYSJUncharacterizedproteinOS=Oryzasativasubsp.japonicaOX=39947GN=OsJ_26001PE=4SV=1	2	2	2	7.7	7.7	25.637	233	12.605	54123	42120	7.7	264390000	4				924
tr|Q69NK4|Q69NK4_ORYSJPutativeribosomalproteinS8OS=Oryzasativasubsp.japonicaOX=39947GN=OJ1001_G09.24PE=3SV=1;tr|E9KIR6|E9KIR6_ORYSJ30SribosomalproteinS8,chloroplasticOS=Oryzasativasubsp.japonicaOX=39947GN=rps8PE=3SV=1;tr|A0A0N9E130|A0A0N9E130_ORYSJ30SribosomalproteinS8,chloroplasticOS=OryzasativatropicaljaponicasubgroupOX=1736656GN=rps8PE=3SV=1;tr|A0A0N9E0X5|A0A0N9E0X5_ORYSJ30SribosomalproteinS8,…	tr|Q69NK4|Q69NK4_ORYSJPutativeribosomalproteinS8OS=Oryzasativasubsp.japonicaOX=39947GN=OJ1001_G09.24PE=3SV=1;tr|E9KIR6|E9KIR6_ORYSJ30SribosomalproteinS8,chloroplasticOS=Oryzasativasubsp.japonicaOX=39947GN=rps8PE=3SV=1;tr|A0A0N9E130|A0A0N9E130_ORYSJ30SribosomalproteinS8,chloroplasticOS=OryzasativatropicaljaponicasubgroupOX=1736656GN=rps8PE=3SV=1;tr|A0A0N9E0X5|A0A0N9E0X5_ORYSJ30SribosomalproteinS8,…	7	3	3	22.1	22.1	15.545	136	20.253	54026	70414	22.1	386500000	7				86
sp|P46466|PRS4_ORYSJ26Sproteasomeregulatorysubunit4homologOS=Oryzasativasubsp.japonicaOX=39947GN=TBP2PE=2SV=2;tr|A0A0P0XAP0|A0A0P0XAP0_ORYSJOs07g0691800protein(Fragment)OS=Oryzasativasubsp.japonicaOX=39947GN=Os07g0691800PE=3SV=1;tr|B9FV08|B9FV08_ORYSJUncharacterizedproteinOS=Oryzasativasubsp.japonicaOX=39947GN=OsJ_25676PE=3SV=1;tr|Q8W422|Q8W422_ORYSJ26Sproteaseregulatorysubunit4,putative,expresse…	sp|P46466|PRS4_ORYSJ26Sproteasomeregulatorysubunit4homologOS=Oryzasativasubsp.japonicaOX=39947GN=TBP2PE=2SV=2;tr|A0A0P0XAP0|A0A0P0XAP0_ORYSJOs07g0691800protein(Fragment)OS=Oryzasativasubsp.japonicaOX=39947GN=Os07g0691800PE=3SV=1;tr|B9FV08|B9FV08_ORYSJUncharacterizedproteinOS=Oryzasativasubsp.japonicaOX=39947GN=OsJ_25676PE=3SV=1;tr|Q8W422|Q8W422_ORYSJ26Sproteaseregulatorysubunit4,putative,expresse…	6	5	5	12.3	12.3	49.586	448	34.731	53981	45131	12.3	111000000	5				134
tr|B9EVP0|B9EVP0_ORYSJPeroxidaseOS=Oryzasativasubsp.japonicaOX=39947GN=OsJ_01407PE=3SV=1;tr|Q9FYP0|Q9FYP0_ORYSJPeroxidaseOS=Oryzasativasubsp.japonicaOX=39947GN=prx11PE=2SV=1;tr|A0A0P0V1F6|A0A0P0V1F6_ORYSJOs01g0294300proteinOS=Oryzasativasubsp.japonicaOX=39947GN=Os01g0294300PE=3SV=1;tr|Q5U1T4|Q5U1T4_ORYSJPeroxidaseOS=Oryzasativasubsp.japonicaOX=39947GN=prx9PE=3SV=1;tr|B9EVN9|B9EVN9_ORYSJPeroxidase…	tr|B9EVP0|B9EVP0_ORYSJPeroxidaseOS=Oryzasativasubsp.japonicaOX=39947GN=OsJ_01407PE=3SV=1;tr|Q9FYP0|Q9FYP0_ORYSJPeroxidaseOS=Oryzasativasubsp.japonicaOX=39947GN=prx11PE=2SV=1	7	3	3	9.3	9.3	35.501	324	19.163	53827	69359	9.3	244050000	6				1023
sp|Q5VMJ3|PROFX_ORYSJProfilinLP04OS=Oryzasativasubsp.japonicaOX=39947GN=Os06g0152100PE=2SV=1	sp|Q5VMJ3|PROFX_ORYSJProfilinLP04OS=Oryzasativasubsp.japonicaOX=39947GN=Os06g0152100PE=2SV=1	1	3	3	23.7	23.7	14.133	131	22.569	53744	73190	23.7	274140000	9				305		105		73
tr|Q75KZ3|Q75KZ3_ORYSJOs05g0486700proteinOS=Oryzasativasubsp.japonicaOX=39947GN=Os05g0486700PE=2SV=1	tr|Q75KZ3|Q75KZ3_ORYSJOs05g0486700proteinOS=Oryzasativasubsp.japonicaOX=39947GN=Os05g0486700PE=2SV=1	1	4	1	24.8	7.5	18.337	161	29.972	53551	49616	24.8	278660000	5				1858		203		56
tr|Q0E0D3|Q0E0D3_ORYSJOs02g0557700proteinOS=Oryzasativasubsp.japonicaOX=39947GN=Os02g0557700PE=2SV=1;tr|A3A813|A3A813_ORYSJUncharacterizedproteinOS=Oryzasativasubsp.japonicaOX=39947GN=OsJ_07145PE=3SV=1	tr|Q0E0D3|Q0E0D3_ORYSJOs02g0557700proteinOS=Oryzasativasubsp.japonicaOX=39947GN=Os02g0557700PE=2SV=1;tr|A3A813|A3A813_ORYSJUncharacterizedproteinOS=Oryzasativasubsp.japonicaOX=39947GN=OsJ_07145PE=3SV=1	2	4	4	16.4	16.4	23.438	225	31.602	53506	76501	16.4	468820000	7				1366
tr|P92683|P92683_ORYSJCytochromecoxidasesubunitVbOS=Oryzasativasubsp.japonicaOX=39947GN=coxVbPE=2SV=1;tr|A2ZVC0|A2ZVC0_ORYSJUncharacterizedproteinOS=Oryzasativasubsp.japonicaOX=39947GN=OsJ_02582PE=4SV=1	tr|P92683|P92683_ORYSJCytochromecoxidasesubunitVbOS=Oryzasativasubsp.japonicaOX=39947GN=coxVbPE=2SV=1;tr|A2ZVC0|A2ZVC0_ORYSJUncharacterizedproteinOS=Oryzasativasubsp.japonicaOX=39947GN=OsJ_02582PE=4SV=1	2	2	2	15.4	15.4	18.047	169	16.21	53444	41819	15.4	91803000	4				824		191		89
tr|B9FU02|B9FU02_ORYSJUncharacterizedproteinOS=Oryzasativasubsp.japonicaOX=39947GN=OsJ_21855PE=3SV=1;tr|Q69UF2|Q69UF2_ORYSJOs06g0594100proteinOS=Oryzasativasubsp.japonicaOX=39947GN=P0652A05.9-1PE=2SV=1	tr|B9FU02|B9FU02_ORYSJUncharacterizedproteinOS=Oryzasativasubsp.japonicaOX=39947GN=OsJ_21855PE=3SV=1;tr|Q69UF2|Q69UF2_ORYSJOs06g0594100proteinOS=Oryzasativasubsp.japonicaOX=39947GN=P0652A05.9-1PE=2SV=1	2	4	4	12.9	12.9	35.089	325	26.558	53430	58280	12.9	178220000	7				1200		231		71
tr|Q8LHV5|Q8LHV5_ORYSJOs07g0418000proteinOS=Oryzasativasubsp.japonicaOX=39947GN=P0025D09.105-1PE=2SV=1;tr|Q7F0Q5|Q7F0Q5_ORYSJOs07g0418000proteinOS=Oryzasativasubsp.japonicaOX=39947GN=P0025D09.105-2PE=2SV=1	tr|Q8LHV5|Q8LHV5_ORYSJOs07g0418000proteinOS=Oryzasativasubsp.japonicaOX=39947GN=P0025D09.105-1PE=2SV=1;tr|Q7F0Q5|Q7F0Q5_ORYSJOs07g0418000proteinOS=Oryzasativasubsp.japonicaOX=39947GN=P0025D09.105-2PE=2SV=1	2	5	5	20.1	20.1	30.54	269	39.112	53311	84135	20.1	403240000	10				2007
tr|Q8RUI4|Q8RUI4_ORYSJNACtranscriptionfactorOS=Oryzasativasubsp.japonicaOX=39947GN=Os01g0938900PE=2SV=1	tr|Q8RUI4|Q8RUI4_ORYSJNACtranscriptionfactorOS=Oryzasativasubsp.japonicaOX=39947GN=Os01g0938900PE=2SV=1	1	3	2	18.3	11.9	22.092	202	28.274	53276	40252	18.3	191420000	7				2023		343		172
sp|Q6Z7L3|TRL31_ORYSJThioredoxin-like3-1,chloroplasticOS=Oryzasativasubsp.japonicaOX=39947GN=Os02g0774100PE=3SV=2;tr|A3ABU6|A3ABU6_ORYSJUncharacterizedproteinOS=Oryzasativasubsp.japonicaOX=39947GN=OsJ_08561PE=4SV=1;tr|A0A0P0VQE1|A0A0P0VQE1_ORYSJOs02g0774100proteinOS=Oryzasativasubsp.japonicaOX=39947GN=Os02g0774100PE=4SV=1	sp|Q6Z7L3|TRL31_ORYSJThioredoxin-like3-1,chloroplasticOS=Oryzasativasubsp.japonicaOX=39947GN=Os02g0774100PE=3SV=2;tr|A3ABU6|A3ABU6_ORYSJUncharacterizedproteinOS=Oryzasativasubsp.japonicaOX=39947GN=OsJ_08561PE=4SV=1	3	3	3	16.1	16.1	21.232	193	19.365	53259	55572	16.1	216020000	6				411		140		182
sp|Q8L4L4|RL52_ORYSJ60SribosomalproteinL5-2OS=Oryzasativasubsp.japonicaOX=39947GN=RPL5BPE=2SV=2;tr|A3A0I1|A3A0I1_ORYSJUncharacterizedproteinOS=Oryzasativasubsp.japonicaOX=39947GN=OsJ_04401PE=3SV=1;tr|B7EWY9|B7EWY9_ORYSJ60SribosomalproteinL5OS=Oryzasativasubsp.japonicaOX=39947PE=2SV=1;sp|Q0JGY1|RL51_ORYSJ60SribosomalproteinL5-1OS=Oryzasativasubsp.japonicaOX=39947GN=RPL5APE=2SV=1;tr|A0A0P0VBK7|A0A0…	sp|Q8L4L4|RL52_ORYSJ60SribosomalproteinL5-2OS=Oryzasativasubsp.japonicaOX=39947GN=RPL5BPE=2SV=2;tr|A3A0I1|A3A0I1_ORYSJUncharacterizedproteinOS=Oryzasativasubsp.japonicaOX=39947GN=OsJ_04401PE=3SV=1;tr|B7EWY9|B7EWY9_ORYSJ60SribosomalproteinL5OS=Oryzasativasubsp.japonicaOX=39947PE=2SV=1;sp|Q0JGY1|RL51_ORYSJ60SribosomalproteinL5-1OS=Oryzasativasubsp.japonicaOX=39947GN=RPL5APE=2SV=1;tr|A0A0P0VBK7|A0A0…	5	3	3	11.8	11.8	34.737	304	22.739	53097	65180	11.8	389830000	7				507
tr|Q84NX8|Q84NX8_ORYSJRibosomalproteinL19OS=Oryzasativasubsp.japonicaOX=39947GN=Os03g0579300PE=3SV=1;tr|Q0DQM6|Q0DQM6_ORYSJOs03g0579300protein(Fragment)OS=Oryzasativasubsp.japonicaOX=39947GN=Os03g0579300PE=4SV=1	tr|Q84NX8|Q84NX8_ORYSJRibosomalproteinL19OS=Oryzasativasubsp.japonicaOX=39947GN=Os03g0579300PE=3SV=1;tr|Q0DQM6|Q0DQM6_ORYSJOs03g0579300protein(Fragment)OS=Oryzasativasubsp.japonicaOX=39947GN=Os03g0579300PE=4SV=1	2	3	2	15.5	11.2	24.121	206	19.186	52839	55647	15.5	269550000	7				1962
tr|A0A0N7KK97|A0A0N7KK97_ORYSJOs05g0187000protein(Fragment)OS=Oryzasativasubsp.japonicaOX=39947GN=Os05g0187000PE=4SV=1;tr|Q9LST8|Q9LST8_ORYSJProteasomesubunitbetatypeOS=Oryzasativasubsp.japonicaOX=39947GN=OsPBB1PE=2SV=1	tr|A0A0N7KK97|A0A0N7KK97_ORYSJOs05g0187000protein(Fragment)OS=Oryzasativasubsp.japonicaOX=39947GN=Os05g0187000PE=4SV=1;tr|Q9LST8|Q9LST8_ORYSJProteasomesubunitbetatypeOS=Oryzasativasubsp.japonicaOX=39947GN=OsPBB1PE=2SV=1	2	2	2	10.5	10.5	21.514	200	20.699	52831	62519	10.5	219830000	7				586
tr|A0A0N7KEV3|A0A0N7KEV3_ORYSJOs02g0196300protein(Fragment)OS=Oryzasativasubsp.japonicaOX=39947GN=Os02g0196300PE=4SV=1;sp|Q6H7M7|OEP80_ORYSJOuterenvelopeprotein80,chloroplasticOS=Oryzasativasubsp.japonicaOX=39947GN=OEP80PE=3SV=2	tr|A0A0N7KEV3|A0A0N7KEV3_ORYSJOs02g0196300protein(Fragment)OS=Oryzasativasubsp.japonicaOX=39947GN=Os02g0196300PE=4SV=1;sp|Q6H7M7|OEP80_ORYSJOuterenvelopeprotein80,chloroplasticOS=Oryzasativasubsp.japonicaOX=39947GN=OEP80PE=3SV=2	2	4	4	6	6	68.161	629	25.999	52812	74496	6	106070000	5				367
sp|Q0JCU7|ZEP_ORYSJZeaxanthinepoxidase,chloroplasticOS=Oryzasativasubsp.japonicaOX=39947GN=ZEPPE=2SV=1;tr|A3AUA9|A3AUA9_ORYSJZeaxanthinepoxidase,chloroplasticOS=Oryzasativasubsp.japonicaOX=39947GN=OsJ_14973PE=4SV=1;tr|Q7XV25|Q7XV25_ORYSJOSJNBa0064H22.15proteinOS=Oryzasativasubsp.japonicaOX=39947GN=OSJNBa0064H22.15PE=4SV=2	sp|Q0JCU7|ZEP_ORYSJZeaxanthinepoxidase,chloroplasticOS=Oryzasativasubsp.japonicaOX=39947GN=ZEPPE=2SV=1;tr|A3AUA9|A3AUA9_ORYSJZeaxanthinepoxidase,chloroplasticOS=Oryzasativasubsp.japonicaOX=39947GN=OsJ_14973PE=4SV=1	3	4	4	5.9	5.9	71.798	659	25.516	52751	71038	5.9	302760000	6				209
tr|V5K4U2|V5K4U2_ORYSJAdenylosuccinatesynthetase,chloroplasticOS=Oryzasativasubsp.japonicaOX=39947GN=PURAPE=2SV=1;sp|Q10R17|PURA1_ORYSJAdenylosuccinatesynthetase1,chloroplasticOS=Oryzasativasubsp.japonicaOX=39947GN=PURA1PE=2SV=1	tr|V5K4U2|V5K4U2_ORYSJAdenylosuccinatesynthetase,chloroplasticOS=Oryzasativasubsp.japonicaOX=39947GN=PURAPE=2SV=1;sp|Q10R17|PURA1_ORYSJAdenylosuccinatesynthetase1,chloroplasticOS=Oryzasativasubsp.japonicaOX=39947GN=PURA1PE=2SV=1	2	3	3	6.6	6.6	52.135	488	21.87	52421	68583	6.6	99001000	5				248
sp|Q6ZL43|H2A1_ORYSJProbablehistoneH2A.1OS=Oryzasativasubsp.japonicaOX=39947GN=Os07g0545300PE=2SV=1;sp|Q2QS71|H2A7_ORYSJProbablehistoneH2A.7OS=Oryzasativasubsp.japonicaOX=39947GN=Os12g0438000PE=2SV=1;tr|A3CGY8|A3CGY8_ORYSJHistoneH2AOS=Oryzasativasubsp.japonicaOX=39947GN=OsJ_35959PE=3SV=1	sp|Q6ZL43|H2A1_ORYSJProbablehistoneH2A.1OS=Oryzasativasubsp.japonicaOX=39947GN=Os07g0545300PE=2SV=1;sp|Q2QS71|H2A7_ORYSJProbablehistoneH2A.7OS=Oryzasativasubsp.japonicaOX=39947GN=Os12g0438000PE=2SV=1;tr|A3CGY8|A3CGY8_ORYSJHistoneH2AOS=Oryzasativasubsp.japonicaOX=39947GN=OsJ_35959PE=3SV=1	3	2	1	12.6	5.9	14.044	135	6.3141	52388	63446	12.6	49948000	5				258
tr|Q7XVG7|Q7XVG7_ORYSJFerredoxinOS=Oryzasativasubsp.japonicaOX=39947GN=Os04g0412200PE=2SV=2	tr|Q7XVG7|Q7XVG7_ORYSJFerredoxinOS=Oryzasativasubsp.japonicaOX=39947GN=Os04g0412200PE=2SV=2	1	2	2	13.8	13.8	16.064	152	14.857	52334	71112	13.8	418870000	5				1946
tr|Q0J0H6|Q0J0H6_ORYSJOs09g0509000proteinOS=Oryzasativasubsp.japonicaOX=39947GN=Os09g0509000PE=2SV=1;tr|A3C0H8|A3C0H8_ORYSJUncharacterizedproteinOS=Oryzasativasubsp.japonicaOX=39947GN=OsJ_29960PE=4SV=1	tr|Q0J0H6|Q0J0H6_ORYSJOs09g0509000proteinOS=Oryzasativasubsp.japonicaOX=39947GN=Os09g0509000PE=2SV=1;tr|A3C0H8|A3C0H8_ORYSJUncharacterizedproteinOS=Oryzasativasubsp.japonicaOX=39947GN=OsJ_29960PE=4SV=1	2	1	1	3.3	3.3	42.933	396	7.7433	52259	60360	3.3	133730000	7				941
tr|Q851Y8|Q851Y8_ORYSJElongationfactorTuOS=Oryzasativasubsp.japonicaOX=39947GN=Os03g0851100PE=2SV=1;tr|A0A0P0W5K6|A0A0P0W5K6_ORYSJOs03g0851100protein(Fragment)OS=Oryzasativasubsp.japonicaOX=39947GN=Os03g0851100PE=4SV=1;tr|Q10AI6|Q10AI6_ORYSJElongationfactorTu,mitochondrial,putative,expressedOS=Oryzasativasubsp.japonicaOX=39947GN=LOC_Os03g63410PE=4SV=1	tr|Q851Y8|Q851Y8_ORYSJElongationfactorTuOS=Oryzasativasubsp.japonicaOX=39947GN=Os03g0851100PE=2SV=1;tr|A0A0P0W5K6|A0A0P0W5K6_ORYSJOs03g0851100protein(Fragment)OS=Oryzasativasubsp.japonicaOX=39947GN=Os03g0851100PE=4SV=1	3	4	4	9.9	9.9	48.423	453	28.85	52252	75902	9.9	90225000	7				1980
tr|Q7F225|Q7F225_ORYSJOs07g0109500proteinOS=Oryzasativasubsp.japonicaOX=39947GN=OJ1567_G09.119PE=2SV=1;tr|A3BFV7|A3BFV7_ORYSJUncharacterizedproteinOS=Oryzasativasubsp.japonicaOX=39947GN=OsJ_22825PE=3SV=1	tr|Q7F225|Q7F225_ORYSJOs07g0109500proteinOS=Oryzasativasubsp.japonicaOX=39947GN=OJ1567_G09.119PE=2SV=1;tr|A3BFV7|A3BFV7_ORYSJUncharacterizedproteinOS=Oryzasativasubsp.japonicaOX=39947GN=OsJ_22825PE=3SV=1	2	3	3	13.1	13.1	23.672	206	19.565	52157	52876	13.1	62021000	6				1874
tr|Q6ZFH9|Q6ZFH9_ORYSJOs08g0503200proteinOS=Oryzasativasubsp.japonicaOX=39947GN=Os08g0503200PE=2SV=1;tr|B7F4W0|B7F4W0_ORYSJGlycerophosphoryldiesterphosphodiesterasefamilyprotein,expressedOS=Oryzasativasubsp.japonicaOX=39947GN=LOC_Os12g27102PE=2SV=1;tr|Q0ING5|Q0ING5_ORYSJOs12g0456700protein(Fragment)OS=Oryzasativasubsp.japonicaOX=39947GN=Os12g0456700PE=4SV=1;tr|B9G312|B9G312_ORYSJUncharacterizedpr…	tr|Q6ZFH9|Q6ZFH9_ORYSJOs08g0503200proteinOS=Oryzasativasubsp.japonicaOX=39947GN=Os08g0503200PE=2SV=1	8	4	4	4.4	4.4	83.578	778	23.049	52047	60841	4.4	647730000	5				1818
tr|A0A0P0UZP8|A0A0P0UZP8_ORYSJOs01g0180800protein(Fragment)OS=Oryzasativasubsp.japonicaOX=39947GN=Os01g0180800PE=3SV=1;tr|Q9AQZ5|Q9AQZ5_ORYSJ70kDaheatshockproteinOS=Oryzasativasubsp.japonicaOX=39947GN=Os01g0180800PE=2SV=1;tr|Q5KQJ9|Q5KQJ9_ORYSJOs05g0181000proteinOS=Oryzasativasubsp.japonicaOX=39947GN=Os05g0181000PE=3SV=1	tr|A0A0P0UZP8|A0A0P0UZP8_ORYSJOs01g0180800protein(Fragment)OS=Oryzasativasubsp.japonicaOX=39947GN=Os01g0180800PE=3SV=1;tr|Q9AQZ5|Q9AQZ5_ORYSJ70kDaheatshockproteinOS=Oryzasativasubsp.japonicaOX=39947GN=Os01g0180800PE=2SV=1;tr|Q5KQJ9|Q5KQJ9_ORYSJOs05g0181000proteinOS=Oryzasativasubsp.japonicaOX=39947GN=Os05g0181000PE=3SV=1	3	4	4	13.4	13.4	37.11	335	46.789	52010	84605	13.4	150420000	6				600
tr|A3APM6|A3APM6_ORYSJUncharacterizedproteinOS=Oryzasativasubsp.japonicaOX=39947GN=OsJ_13329PE=3SV=1;tr|Q75LD8|Q75LD8_ORYSJOs03g0843400proteinOS=Oryzasativasubsp.japonicaOX=39947GN=OSJNBa0032G11.6PE=2SV=1	tr|A3APM6|A3APM6_ORYSJUncharacterizedproteinOS=Oryzasativasubsp.japonicaOX=39947GN=OsJ_13329PE=3SV=1;tr|Q75LD8|Q75LD8_ORYSJOs03g0843400proteinOS=Oryzasativasubsp.japonicaOX=39947GN=OSJNBa0032G11.6PE=2SV=1	2	2	2	8.8	8.8	22.887	215	14.661	51976	46649	8.8	259850000	6				878
tr|B9F4C9|B9F4C9_ORYSJUncharacterizedproteinOS=Oryzasativasubsp.japonicaOX=39947GN=OsJ_05944PE=4SV=1	tr|B9F4C9|B9F4C9_ORYSJUncharacterizedproteinOS=Oryzasativasubsp.japonicaOX=39947GN=OsJ_05944PE=4SV=1	1	4	4	7.7	7.7	68.394	674	26.016	51703	38646	7.7	128460000	5				1069
tr|Q93Y73|Q93Y73_ORYSJAspartate-semialdehydedehydrogenasefamilyprotein,expressedOS=Oryzasativasubsp.japonicaOX=39947GN=LOC_Os03g55280PE=3SV=1;tr|B9F5U0|B9F5U0_ORYSJUncharacterizedproteinOS=Oryzasativasubsp.japonicaOX=39947GN=OsJ_12673PE=4SV=1	tr|Q93Y73|Q93Y73_ORYSJAspartate-semialdehydedehydrogenasefamilyprotein,expressedOS=Oryzasativasubsp.japonicaOX=39947GN=LOC_Os03g55280PE=3SV=1;tr|B9F5U0|B9F5U0_ORYSJUncharacterizedproteinOS=Oryzasativasubsp.japonicaOX=39947GN=OsJ_12673PE=4SV=1	2	3	3	11.2	11.2	40.177	375	20.957	51570	71728	11.2	177900000	7				2044
tr|Q0DJC0|Q0DJC0_ORYSJOs05g0302700proteinOS=Oryzasativasubsp.japonicaOX=39947GN=Os05g0302700PE=2SV=1	tr|Q0DJC0|Q0DJC0_ORYSJOs05g0302700proteinOS=Oryzasativasubsp.japonicaOX=39947GN=Os05g0302700PE=2SV=1	1	8	4	21.3	11.1	40.977	380	28.051	51369	78467	21.3	554190000	8				1349	30	46;47;48;49	229	114;313;314;315
tr|Q7XS58|Q7XS58_ORYSJCysteinesynthaseOS=Oryzasativasubsp.japonicaOX=39947GN=Os04g0165700PE=2SV=2;tr|A3AQX8|A3AQX8_ORYSJCysteinesynthaseOS=Oryzasativasubsp.japonicaOX=39947GN=OsJ_13780PE=3SV=1	tr|Q7XS58|Q7XS58_ORYSJCysteinesynthaseOS=Oryzasativasubsp.japonicaOX=39947GN=Os04g0165700PE=2SV=2;tr|A3AQX8|A3AQX8_ORYSJCysteinesynthaseOS=Oryzasativasubsp.japonicaOX=39947GN=OsJ_13780PE=3SV=1	2	4	3	8.5	6.6	40.153	377	17.77	51336	86137	8.5	290020000	5				882
sp|Q7XSQ9|PIP12_ORYSJProbableaquaporinPIP1-2OS=Oryzasativasubsp.japonicaOX=39947GN=PIP1-2PE=2SV=3	sp|Q7XSQ9|PIP12_ORYSJProbableaquaporinPIP1-2OS=Oryzasativasubsp.japonicaOX=39947GN=PIP1-2PE=2SV=3	1	2	2	10.1	10.1	30.747	288	58.537	51209	75919	10.1	588050000	6				464
tr|Q688K0|Q688K0_ORYSJGuanosinenucleotidediphosphatedissociationinhibitorOS=Oryzasativasubsp.japonicaOX=39947GN=Os05g0418000PE=3SV=1;tr|Q0DJB7|Q0DJB7_ORYSJGuanosinenucleotidediphosphatedissociationinhibitorOS=Oryzasativasubsp.japonicaOX=39947GN=Os05g0304400PE=2SV=1;tr|Q10NA3|Q10NA3_ORYSJGuanosinenucleotidediphosphatedissociationinhibitorOS=Oryzasativasubsp.japonicaOX=39947GN=Os03g0277000PE=2SV=1	tr|Q688K0|Q688K0_ORYSJGuanosinenucleotidediphosphatedissociationinhibitorOS=Oryzasativasubsp.japonicaOX=39947GN=Os05g0418000PE=3SV=1;tr|Q0DJB7|Q0DJB7_ORYSJGuanosinenucleotidediphosphatedissociationinhibitorOS=Oryzasativasubsp.japonicaOX=39947GN=Os05g0304400PE=2SV=1	3	5	5	11.5	11.5	49.697	445	37.129	50952	91397	11.5	705820000	9				1348
tr|Q8H3X4|Q8H3X4_ORYSJDirigentproteinOS=Oryzasativasubsp.japonicaOX=39947GN=P0585H11.104PE=2SV=1	tr|Q8H3X4|Q8H3X4_ORYSJDirigentproteinOS=Oryzasativasubsp.japonicaOX=39947GN=P0585H11.104PE=2SV=1	1	2	2	8.3	8.3	23.148	229	14.716	50575	56258	8.3	265620000	5				1992		377		147
tr|Q6YUV4|Q6YUV4_ORYSJOs02g0189000proteinOS=Oryzasativasubsp.japonicaOX=39947GN=Os02g0189000PE=2SV=1	tr|Q6YUV4|Q6YUV4_ORYSJOs02g0189000proteinOS=Oryzasativasubsp.japonicaOX=39947GN=Os02g0189000PE=2SV=1	1	1	1	5.5	5.5	16.735	146	5.9563	50565	48569	5.5	90789000	5				1775
tr|Q8LQN2|Q8LQN2_ORYSJOs01g0784800proteinOS=Oryzasativasubsp.japonicaOX=39947GN=Os01g0784800PE=2SV=1;tr|Q60EJ3|Q60EJ3_ORYSJ'putative1,4-benzoquinonereductaseOS=Oryzasativasubsp.japonicaOX=39947GN=Os05g0501300PE=2SV=1;tr|B9FKG8|B9FKG8_ORYSJUncharacterizedproteinOS=Oryzasativasubsp.japonicaOX=39947GN=OsJ_19097PE=4SV=1	tr|Q8LQN2|Q8LQN2_ORYSJOs01g0784800proteinOS=Oryzasativasubsp.japonicaOX=39947GN=Os01g0784800PE=2SV=1;tr|Q60EJ3|Q60EJ3_ORYSJ'putative1,4-benzoquinonereductaseOS=Oryzasativasubsp.japonicaOX=39947GN=Os05g0501300PE=2SV=1	3	3	2	13.3	9.9	21.705	203	25.564	50466	66380	13.3	384380000	7				2020		381		84
tr|Q5QLG3|Q5QLG3_ORYSJOs01g0682500proteinOS=Oryzasativasubsp.japonicaOX=39947GN=Os01g0682500PE=2SV=1	tr|Q5QLG3|Q5QLG3_ORYSJOs01g0682500proteinOS=Oryzasativasubsp.japonicaOX=39947GN=Os01g0682500PE=2SV=1	1	3	3	4.8	4.8	46.163	418	22.461	50458	89338	4.8	289230000	6				1571
tr|Q5WN02|Q5WN02_ORYSJOs05g0150800proteinOS=Oryzasativasubsp.japonicaOX=39947GN=Os05g0150800PE=2SV=1;tr|Q0DKP1|Q0DKP1_ORYSJOs05g0150800protein(Fragment)OS=Oryzasativasubsp.japonicaOX=39947GN=Os05g0150800PE=3SV=1;tr|B9FHE0|B9FHE0_ORYSJUncharacterizedproteinOS=Oryzasativasubsp.japonicaOX=39947GN=OsJ_17144PE=3SV=1;tr|A0A0P0WI81|A0A0P0WI81_ORYSJOs05g0150800protein(Fragment)OS=Oryzasativasubsp.japonic…	tr|Q5WN02|Q5WN02_ORYSJOs05g0150800proteinOS=Oryzasativasubsp.japonicaOX=39947GN=Os05g0150800PE=2SV=1;tr|Q0DKP1|Q0DKP1_ORYSJOs05g0150800protein(Fragment)OS=Oryzasativasubsp.japonicaOX=39947GN=Os05g0150800PE=3SV=1;tr|B9FHE0|B9FHE0_ORYSJUncharacterizedproteinOS=Oryzasativasubsp.japonicaOX=39947GN=OsJ_17144PE=3SV=1	5	5	5	17.8	17.8	30.733	292	29.161	50408	65492	17.8	179650000	7				1146
tr|A0A0P0Y112|A0A0P0Y112_ORYSJOs11g0236100protein(Fragment)OS=Oryzasativasubsp.japonicaOX=39947GN=Os11g0236100PE=4SV=1;tr|A3CA11|A3CA11_ORYSJUncharacterizedproteinOS=Oryzasativasubsp.japonicaOX=39947GN=OsJ_33469PE=4SV=1;sp|Q53JI9|SPSA5_ORYSJProbablesucrose-phosphatesynthase5OS=Oryzasativasubsp.japonicaOX=39947GN=SPS5PE=2SV=1	tr|A0A0P0Y112|A0A0P0Y112_ORYSJOs11g0236100protein(Fragment)OS=Oryzasativasubsp.japonicaOX=39947GN=Os11g0236100PE=4SV=1;tr|A3CA11|A3CA11_ORYSJUncharacterizedproteinOS=Oryzasativasubsp.japonicaOX=39947GN=OsJ_33469PE=4SV=1;sp|Q53JI9|SPSA5_ORYSJProbablesucrose-phosphatesynthase5OS=Oryzasativasubsp.japonicaOX=39947GN=SPS5PE=2SV=1	3	5	4	9	6.9	53.899	509	32.873	50381	88069	9	225560000	7				287
tr|Q7F229|Q7F229_ORYSJOs07g0260300proteinOS=Oryzasativasubsp.japonicaOX=39947GN=OJ1370_E02.126PE=2SV=1	tr|Q7F229|Q7F229_ORYSJOs07g0260300proteinOS=Oryzasativasubsp.japonicaOX=39947GN=OJ1370_E02.126PE=2SV=1	1	3	3	12.7	12.7	27.684	252	26.431	49962	79286	12.7	225290000	6				1875
tr|Q75J18|Q75J18_ORYSJ60SribosomalproteinL13a-2,putative,expressedOS=Oryzasativasubsp.japonicaOX=39947GN=OSJNBb0081K01.9PE=2SV=1;tr|Q75J15|Q75J15_ORYSJPutativeribosomalproteinL13aOS=Oryzasativasubsp.japonicaOX=39947GN=OSJNBb0081K01.12PE=4SV=1;tr|Q0DNG2|Q0DNG2_ORYSJOs03g0755700proteinOS=Oryzasativasubsp.japonicaOX=39947GN=Os03g0755700PE=4SV=2;tr|Q0IT25|Q0IT25_ORYSJOs11g0425800proteinOS=Oryzasativa…	tr|Q75J18|Q75J18_ORYSJ60SribosomalproteinL13a-2,putative,expressedOS=Oryzasativasubsp.japonicaOX=39947GN=OSJNBb0081K01.9PE=2SV=1;tr|Q75J15|Q75J15_ORYSJPutativeribosomalproteinL13aOS=Oryzasativasubsp.japonicaOX=39947GN=OSJNBb0081K01.12PE=4SV=1;tr|Q0DNG2|Q0DNG2_ORYSJOs03g0755700proteinOS=Oryzasativasubsp.japonicaOX=39947GN=Os03g0755700PE=4SV=2;tr|Q0IT25|Q0IT25_ORYSJOs11g0425800proteinOS=Oryzasativa…	8	4	4	18	18	23.616	206	26.671	49905	66236	18	62946000	7				1856
tr|Q94E65|Q94E65_ORYSJOs01g0172800proteinOS=Oryzasativasubsp.japonicaOX=39947GN=Os01g0172800PE=2SV=1	tr|Q94E65|Q94E65_ORYSJOs01g0172800proteinOS=Oryzasativasubsp.japonicaOX=39947GN=Os01g0172800PE=2SV=1	1	3	3	16.2	16.2	20.657	191	18.647	49856	34181	16.2	120640000	3				2053
tr|Q9LGZ3|Q9LGZ3_ORYSJOs01g0290000proteinOS=Oryzasativasubsp.japonicaOX=39947GN=Os01g0290000PE=2SV=1;tr|A0A0P0V1D7|A0A0P0V1D7_ORYSJOs01g0290000protein(Fragment)OS=Oryzasativasubsp.japonicaOX=39947GN=Os01g0290000PE=3SV=1	tr|Q9LGZ3|Q9LGZ3_ORYSJOs01g0290000proteinOS=Oryzasativasubsp.japonicaOX=39947GN=Os01g0290000PE=2SV=1;tr|A0A0P0V1D7|A0A0P0V1D7_ORYSJOs01g0290000protein(Fragment)OS=Oryzasativasubsp.japonicaOX=39947GN=Os01g0290000PE=3SV=1	2	3	3	6.3	6.3	54.239	495	24.376	49459	83799	6.3	133580000	8				2079
tr|Q6ZIA1|Q6ZIA1_ORYSJOs08g0530200proteinOS=Oryzasativasubsp.japonicaOX=39947GN=Os08g0530200PE=2SV=1;tr|Q6K1W6|Q6K1W6_ORYSJOs09g0258600proteinOS=Oryzasativasubsp.japonicaOX=39947GN=Os09g0258600PE=2SV=1	tr|Q6ZIA1|Q6ZIA1_ORYSJOs08g0530200proteinOS=Oryzasativasubsp.japonicaOX=39947GN=Os08g0530200PE=2SV=1;tr|Q6K1W6|Q6K1W6_ORYSJOs09g0258600proteinOS=Oryzasativasubsp.japonicaOX=39947GN=Os09g0258600PE=2SV=1	2	2	2	9.4	9.4	19.483	171	12.078	49381	45182	9.4	2445800000	6				1834
tr|A0A0P0VQ78|A0A0P0VQ78_ORYSJOs02g0779200protein(Fragment)OS=Oryzasativasubsp.japonicaOX=39947GN=Os02g0779200PE=4SV=1;tr|Q6K7G5|Q6K7G5_ORYSJOs02g0779200proteinOS=Oryzasativasubsp.japonicaOX=39947GN=Os02g0779200PE=4SV=1	tr|A0A0P0VQ78|A0A0P0VQ78_ORYSJOs02g0779200protein(Fragment)OS=Oryzasativasubsp.japonicaOX=39947GN=Os02g0779200PE=4SV=1;tr|Q6K7G5|Q6K7G5_ORYSJOs02g0779200proteinOS=Oryzasativasubsp.japonicaOX=39947GN=Os02g0779200PE=4SV=1	2	3	3	4.9	4.9	79.874	773	21.354	49214	55585	4.9	222010000	7				638
sp|P55857|SUMO1_ORYSJSmallubiquitin-relatedmodifier1OS=Oryzasativasubsp.japonicaOX=39947GN=SUMO1PE=1SV=1;tr|Q8RZU9|Q8RZU9_ORYSJSmallubiquitin-relatedmodifierOS=Oryzasativasubsp.japonicaOX=39947GN=Os01g0918200PE=2SV=1;tr|A3A0Y3|A3A0Y3_ORYSJUncharacterizedproteinOS=Oryzasativasubsp.japonicaOX=39947GN=OsJ_04554PE=4SV=1;tr|A0A0P0VC54|A0A0P0VC54_ORYSJOs01g0918300protein(Fragment)OS=Oryzasativasubsp.ja…	sp|P55857|SUMO1_ORYSJSmallubiquitin-relatedmodifier1OS=Oryzasativasubsp.japonicaOX=39947GN=SUMO1PE=1SV=1;tr|Q8RZU9|Q8RZU9_ORYSJSmallubiquitin-relatedmodifierOS=Oryzasativasubsp.japonicaOX=39947GN=Os01g0918200PE=2SV=1;tr|A3A0Y3|A3A0Y3_ORYSJUncharacterizedproteinOS=Oryzasativasubsp.japonicaOX=39947GN=OsJ_04554PE=4SV=1;tr|A0A0P0VC54|A0A0P0VC54_ORYSJOs01g0918300protein(Fragment)OS=Oryzasativasubsp.ja…	4	2	2	18	18	10.928	100	12.422	49131	64503	18	237850000	4				149
tr|Q7XAN4|Q7XAN4_ORYSJOs07g0663800proteinOS=Oryzasativasubsp.japonicaOX=39947GN=OJ1343_D04.115PE=2SV=1;tr|B9FUQ4|B9FUQ4_ORYSJUncharacterizedproteinOS=Oryzasativasubsp.japonicaOX=39947GN=OsJ_25474PE=4SV=1;tr|A0A0P0X9S9|A0A0P0X9S9_ORYSJOs07g0663800protein(Fragment)OS=Oryzasativasubsp.japonicaOX=39947GN=Os07g0663800PE=4SV=1	tr|Q7XAN4|Q7XAN4_ORYSJOs07g0663800proteinOS=Oryzasativasubsp.japonicaOX=39947GN=OJ1343_D04.115PE=2SV=1;tr|B9FUQ4|B9FUQ4_ORYSJUncharacterizedproteinOS=Oryzasativasubsp.japonicaOX=39947GN=OsJ_25474PE=4SV=1;tr|A0A0P0X9S9|A0A0P0X9S9_ORYSJOs07g0663800protein(Fragment)OS=Oryzasativasubsp.japonicaOX=39947GN=Os07g0663800PE=4SV=1	3	1	1	3.7	3.7	28.285	270	6.9908	49107	18330	3.7	59057000	3				740
tr|B9F834|B9F834_ORYSJUncharacterizedproteinOS=Oryzasativasubsp.japonicaOX=39947GN=OsJ_10596PE=4SV=1;tr|Q10ME8|Q10ME8_ORYSJHAD-superfamilyhydrolase,subfamilyIA,variant3containingprotein,expressedOS=Oryzasativasubsp.japonicaOX=39947GN=LOC_Os03g19760PE=4SV=1;tr|Q10ME7|Q10ME7_ORYSJHAD-superfamilyhydrolase,subfamilyIA,variant3containingprotein,expressedOS=Oryzasativasubsp.japonicaOX=39947GN=LOC_Os03g…	tr|B9F834|B9F834_ORYSJUncharacterizedproteinOS=Oryzasativasubsp.japonicaOX=39947GN=OsJ_10596PE=4SV=1;tr|Q10ME8|Q10ME8_ORYSJHAD-superfamilyhydrolase,subfamilyIA,variant3containingprotein,expressedOS=Oryzasativasubsp.japonicaOX=39947GN=LOC_Os03g19760PE=4SV=1;tr|Q10ME7|Q10ME7_ORYSJHAD-superfamilyhydrolase,subfamilyIA,variant3containingprotein,expressedOS=Oryzasativasubsp.japonicaOX=39947GN=LOC_Os03g…	5	4	4	4	4	110.35	1017	27.862	49098	57760	4	527700000	5				1093
tr|B9GDI1|B9GDI1_ORYSJUncharacterizedproteinOS=Oryzasativasubsp.japonicaOX=39947GN=OsJ_36349PE=3SV=1;tr|Q0IMW8|Q0IMW8_ORYSJOs12g0534000protein(Fragment)OS=Oryzasativasubsp.japonicaOX=39947GN=Os12g0534000PE=4SV=1	tr|B9GDI1|B9GDI1_ORYSJUncharacterizedproteinOS=Oryzasativasubsp.japonicaOX=39947GN=OsJ_36349PE=3SV=1	2	6	6	12.4	12.4	57.057	531	41.209	49031	69262	12.4	164500000	7				1304
tr|Q2QYD0|Q2QYD0_ORYSJFHAdomaincontainingprotein,expressedOS=Oryzasativasubsp.japonicaOX=39947GN=LOC_Os12g03070PE=4SV=2;tr|H2KWB9|H2KWB9_ORYSJFHAdomaincontainingprotein,expressedOS=Oryzasativasubsp.japonicaOX=39947GN=LOC_Os11g03390PE=4SV=1;tr|A0A0P0Y6D8|A0A0P0Y6D8_ORYSJOs12g0124000protein(Fragment)OS=Oryzasativasubsp.japonicaOX=39947GN=Os12g0124000PE=4SV=1;tr|Q2QYD2|Q2QYD2_ORYSJFHAdomaincontainin…	tr|Q2QYD0|Q2QYD0_ORYSJFHAdomaincontainingprotein,expressedOS=Oryzasativasubsp.japonicaOX=39947GN=LOC_Os12g03070PE=4SV=2;tr|H2KWB9|H2KWB9_ORYSJFHAdomaincontainingprotein,expressedOS=Oryzasativasubsp.japonicaOX=39947GN=LOC_Os11g03390PE=4SV=1;tr|A0A0P0Y6D8|A0A0P0Y6D8_ORYSJOs12g0124000protein(Fragment)OS=Oryzasativasubsp.japonicaOX=39947GN=Os12g0124000PE=4SV=1;tr|Q2QYD2|Q2QYD2_ORYSJFHAdomaincontainin…	12	1	1	10	10	12.719	120	9.0916	48964	56268	10	350120000	11				592
tr|Q7XK09|Q7XK09_ORYSJOSJNBa0061C08.9proteinOS=Oryzasativasubsp.japonicaOX=39947GN=OSJNBa0061C08.9PE=3SV=1	tr|Q7XK09|Q7XK09_ORYSJOSJNBa0061C08.9proteinOS=Oryzasativasubsp.japonicaOX=39947GN=OSJNBa0061C08.9PE=3SV=1	1	6	0	20.5	0	35.351	317	29.252	48837	78517	20.5	3006700000	14				1915		11;15		170;313
sp|Q8H8C7|CEBIP_ORYSJChitinelicitor-bindingproteinOS=Oryzasativasubsp.japonicaOX=39947GN=CEBIPPE=1SV=1	sp|Q8H8C7|CEBIP_ORYSJChitinelicitor-bindingproteinOS=Oryzasativasubsp.japonicaOX=39947GN=CEBIPPE=1SV=1	1	2	2	6.7	6.7	37.2	356	18.918	48546	31258	6.7	2067100000	5				502	82		281
tr|Q6ZD35|Q6ZD35_ORYSJOs08g0538000proteinOS=Oryzasativasubsp.japonicaOX=39947GN=Os08g0538000PE=4SV=1;tr|A0A0P0XIQ4|A0A0P0XIQ4_ORYSJOs08g0538000protein(Fragment)OS=Oryzasativasubsp.japonicaOX=39947GN=Os08g0538000PE=4SV=1	tr|Q6ZD35|Q6ZD35_ORYSJOs08g0538000proteinOS=Oryzasativasubsp.japonicaOX=39947GN=Os08g0538000PE=4SV=1;tr|A0A0P0XIQ4|A0A0P0XIQ4_ORYSJOs08g0538000protein(Fragment)OS=Oryzasativasubsp.japonicaOX=39947GN=Os08g0538000PE=4SV=1	2	6	5	9	8	77.073	698	39.926	48506	79686	9	148310000	7				1814
tr|Q8W317|Q8W317_ORYSJNADH-ubiquinoneoxidoreductase75kDasubunit,mitochondrial,putative,expressedOS=Oryzasativasubsp.japonicaOX=39947GN=Os03g0713400PE=2SV=1;tr|A0A0P0W348|A0A0P0W348_ORYSJOs03g0713400protein(Fragment)OS=Oryzasativasubsp.japonicaOX=39947GN=Os03g0713400PE=4SV=1;tr|A0A0P0W251|A0A0P0W251_ORYSJOs03g0713400protein(Fragment)OS=Oryzasativasubsp.japonicaOX=39947GN=Os03g0713400PE=4SV=1	tr|Q8W317|Q8W317_ORYSJNADH-ubiquinoneoxidoreductase75kDasubunit,mitochondrial,putative,expressedOS=Oryzasativasubsp.japonicaOX=39947GN=Os03g0713400PE=2SV=1;tr|A0A0P0W348|A0A0P0W348_ORYSJOs03g0713400protein(Fragment)OS=Oryzasativasubsp.japonicaOX=39947GN=Os03g0713400PE=4SV=1	3	3	3	4.4	4.4	81.116	747	19.983	48237	82690	4.4	134650000	7				2039
tr|Q2RBP5|Q2RBP5_ORYSJProteintransportproteinSec61subunitbetaOS=Oryzasativasubsp.japonicaOX=39947GN=Os11g0104050PE=2SV=1;tr|Q2QYX6|Q2QYX6_ORYSJProteintransportproteinSec61subunitbetaOS=Oryzasativasubsp.japonicaOX=39947GN=LOC_Os12g01260PE=3SV=1;tr|B9G8Y6|B9G8Y6_ORYSJUncharacterizedproteinOS=Oryzasativasubsp.japonicaOX=39947GN=OsJ_32647PE=4SV=1;tr|C7JAB6|C7JAB6_ORYSJOs12g0103300protein(Fragment)OS=…	tr|Q2RBP5|Q2RBP5_ORYSJProteintransportproteinSec61subunitbetaOS=Oryzasativasubsp.japonicaOX=39947GN=Os11g0104050PE=2SV=1;tr|Q2QYX6|Q2QYX6_ORYSJProteintransportproteinSec61subunitbetaOS=Oryzasativasubsp.japonicaOX=39947GN=LOC_Os12g01260PE=3SV=1;tr|B9G8Y6|B9G8Y6_ORYSJUncharacterizedproteinOS=Oryzasativasubsp.japonicaOX=39947GN=OsJ_32647PE=4SV=1;tr|C7JAB6|C7JAB6_ORYSJOs12g0103300protein(Fragment)OS=…	4	2	2	28	28	10.69	107	15.485	48157	42785	28	261180000	5				1518		268		58
tr|Q5U1F5|Q5U1F5_ORYSJPeroxidaseOS=Oryzasativasubsp.japonicaOX=39947GN=prx138PE=3SV=1;tr|Q0IMX5|Q0IMX5_ORYSJPeroxidaseOS=Oryzasativasubsp.japonicaOX=39947GN=Os12g0530100PE=2SV=1;tr|B9GDH2|B9GDH2_ORYSJPeroxidaseOS=Oryzasativasubsp.japonicaOX=39947GN=OsJ_36335PE=3SV=1	tr|Q5U1F5|Q5U1F5_ORYSJPeroxidaseOS=Oryzasativasubsp.japonicaOX=39947GN=prx138PE=3SV=1;tr|Q0IMX5|Q0IMX5_ORYSJPeroxidaseOS=Oryzasativasubsp.japonicaOX=39947GN=Os12g0530100PE=2SV=1;tr|B9GDH2|B9GDH2_ORYSJPeroxidaseOS=Oryzasativasubsp.japonicaOX=39947GN=OsJ_36335PE=3SV=1	3	4	4	11.9	11.9	35.657	344	24.552	48011	57865	11.9	347820000	5				1380
tr|A3BGQ8|A3BGQ8_ORYSJUncharacterizedproteinOS=Oryzasativasubsp.japonicaOX=39947GN=OsJ_23149PE=4SV=1;tr|Q6Z129|Q6Z129_ORYSJOs07g0158300proteinOS=Oryzasativasubsp.japonicaOX=39947GN=Os07g0158300PE=2SV=1;tr|A0A0P0X2H7|A0A0P0X2H7_ORYSJOs07g0158300protein(Fragment)OS=Oryzasativasubsp.japonicaOX=39947GN=Os07g0158300PE=4SV=1	tr|A3BGQ8|A3BGQ8_ORYSJUncharacterizedproteinOS=Oryzasativasubsp.japonicaOX=39947GN=OsJ_23149PE=4SV=1;tr|Q6Z129|Q6Z129_ORYSJOs07g0158300proteinOS=Oryzasativasubsp.japonicaOX=39947GN=Os07g0158300PE=2SV=1;tr|A0A0P0X2H7|A0A0P0X2H7_ORYSJOs07g0158300protein(Fragment)OS=Oryzasativasubsp.japonicaOX=39947GN=Os07g0158300PE=4SV=1	3	3	3	14.1	14.1	23.532	220	18.804	47991	53922	14.1	158530000	5				724
sp|Q6ZDY8|SDHA_ORYSJSuccinatedehydrogenase[ubiquinone]flavoproteinsubunit,mitochondrialOS=Oryzasativasubsp.japonicaOX=39947GN=SDH1PE=1SV=1;tr|B9FVD6|B9FVD6_ORYSJUncharacterizedproteinOS=Oryzasativasubsp.japonicaOX=39947GN=OsJ_23002PE=4SV=1;tr|A0A0P0X2D8|A0A0P0X2D8_ORYSJOs07g0134800protein(Fragment)OS=Oryzasativasubsp.japonicaOX=39947GN=Os07g0134800PE=4SV=1	sp|Q6ZDY8|SDHA_ORYSJSuccinatedehydrogenase[ubiquinone]flavoproteinsubunit,mitochondrialOS=Oryzasativasubsp.japonicaOX=39947GN=SDH1PE=1SV=1;tr|B9FVD6|B9FVD6_ORYSJUncharacterizedproteinOS=Oryzasativasubsp.japonicaOX=39947GN=OsJ_23002PE=4SV=1;tr|A0A0P0X2D8|A0A0P0X2D8_ORYSJOs07g0134800protein(Fragment)OS=Oryzasativasubsp.japonicaOX=39947GN=Os07g0134800PE=4SV=1	3	4	4	7	7	68.853	630	33.44	47974	61045	7	337690000	7				417	78;79	142	489;507	505
tr|Q10NM5|Q10NM5_ORYSJ50SribosomalproteinL4,chloroplast,putative,expressedOS=Oryzasativasubsp.japonicaOX=39947GN=Os03g0265400PE=2SV=1;tr|B9F773|B9F773_ORYSJUncharacterizedproteinOS=Oryzasativasubsp.japonicaOX=39947GN=OsJ_10246PE=3SV=1;tr|Q84QA8|Q84QA8_ORYSJUncharacterizedproteinOJ1012B02.13OS=Oryzasativasubsp.japonicaOX=39947GN=OJ1012B02.13PE=3SV=1	tr|Q10NM5|Q10NM5_ORYSJ50SribosomalproteinL4,chloroplast,putative,expressedOS=Oryzasativasubsp.japonicaOX=39947GN=Os03g0265400PE=2SV=1;tr|B9F773|B9F773_ORYSJUncharacterizedproteinOS=Oryzasativasubsp.japonicaOX=39947GN=OsJ_10246PE=3SV=1;tr|Q84QA8|Q84QA8_ORYSJUncharacterizedproteinOJ1012B02.13OS=Oryzasativasubsp.japonicaOX=39947GN=OJ1012B02.13PE=3SV=1	3	3	3	9.9	9.9	34.52	323	20.9	47669	29083	9.9	745400000	6				1085
tr|Q6ZGM0|Q6ZGM0_ORYSJOs02g0117100proteinOS=Oryzasativasubsp.japonicaOX=39947GN=Os02g0117100PE=4SV=1	tr|Q6ZGM0|Q6ZGM0_ORYSJOs02g0117100proteinOS=Oryzasativasubsp.japonicaOX=39947GN=Os02g0117100PE=4SV=1	1	2	2	4.8	4.8	41.891	377	13.409	47644	58205	4.8	236950000	6				1823
tr|Q75K72|Q75K72_ORYSJ'putativebeta-1,3-glucanaseOS=Oryzasativasubsp.japonicaOX=39947GN=Os05g0375400PE=2SV=1;tr|Q5UAW3|Q5UAW3_ORYSJEndo-1,3;1,4-beta-glucanaseOS=Oryzasativasubsp.japonicaOX=39947PE=2SV=1;tr|C6YXK0|C6YXK0_ORYSJLichenase2-precursor-likeproteinOS=Oryzasativasubsp.japonicaOX=39947PE=2SV=1	tr|Q75K72|Q75K72_ORYSJ'putativebeta-1,3-glucanaseOS=Oryzasativasubsp.japonicaOX=39947GN=Os05g0375400PE=2SV=1;tr|Q5UAW3|Q5UAW3_ORYSJEndo-1,3;1,4-beta-glucanaseOS=Oryzasativasubsp.japonicaOX=39947PE=2SV=1;tr|C6YXK0|C6YXK0_ORYSJLichenase2-precursor-likeproteinOS=Oryzasativasubsp.japonicaOX=39947PE=2SV=1	3	2	2	7.2	7.2	34.706	334	21.936	47589	37789	7.2	421780000	7				1593	185;186		103;285
tr|Q7XXS0|Q7XXS0_ORYSJATPsynthasesubunitd,mitochondrialOS=Oryzasativasubsp.japonicaOX=39947GN=Os08g0478200PE=2SV=1	tr|Q7XXS0|Q7XXS0_ORYSJATPsynthasesubunitd,mitochondrialOS=Oryzasativasubsp.japonicaOX=39947GN=Os08g0478200PE=2SV=1	1	3	3	20.7	20.7	19.725	169	32.451	47458	58185	20.7	141670000	5				1953		358		142
sp|Q9SDD6|PRX2F_ORYSJPeroxiredoxin-2F,mitochondrialOS=Oryzasativasubsp.japonicaOX=39947GN=PRXIIFPE=2SV=1;tr|A2ZRK6|A2ZRK6_ORYSJUncharacterizedproteinOS=Oryzasativasubsp.japonicaOX=39947GN=OsJ_01220PE=4SV=1	sp|Q9SDD6|PRX2F_ORYSJPeroxiredoxin-2F,mitochondrialOS=Oryzasativasubsp.japonicaOX=39947GN=PRXIIFPE=2SV=1;tr|A2ZRK6|A2ZRK6_ORYSJUncharacterizedproteinOS=Oryzasativasubsp.japonicaOX=39947GN=OsJ_01220PE=4SV=1	2	3	3	18.7	18.7	20.873	198	22.786	47283	63126	18.7	294550000	8				554
tr|Q6EPJ0|Q6EPJ0_ORYSJAnkyrin-likeproteinOS=Oryzasativasubsp.japonicaOX=39947GN=OSJNBb0057I13.2PE=4SV=1;tr|Q0J2H4|Q0J2H4_ORYSJOs09g0343200proteinOS=Oryzasativasubsp.japonicaOX=39947GN=Os09g0343200PE=4SV=1;tr|B9G318|B9G318_ORYSJUncharacterizedproteinOS=Oryzasativasubsp.japonicaOX=39947GN=OsJ_28974PE=4SV=1	tr|Q6EPJ0|Q6EPJ0_ORYSJAnkyrin-likeproteinOS=Oryzasativasubsp.japonicaOX=39947GN=OSJNBb0057I13.2PE=4SV=1;tr|Q0J2H4|Q0J2H4_ORYSJOs09g0343200proteinOS=Oryzasativasubsp.japonicaOX=39947GN=Os09g0343200PE=4SV=1;tr|B9G318|B9G318_ORYSJUncharacterizedproteinOS=Oryzasativasubsp.japonicaOX=39947GN=OsJ_28974PE=4SV=1	3	4	4	4.7	4.7	78.99	723	23.436	47136	51577	4.7	326070000	5				1389
sp|Q84VG0|CML7_ORYSJProbablecalcium-bindingproteinCML7OS=Oryzasativasubsp.japonicaOX=39947GN=CML7PE=2SV=1	sp|Q84VG0|CML7_ORYSJProbablecalcium-bindingproteinCML7OS=Oryzasativasubsp.japonicaOX=39947GN=CML7PE=2SV=1	1	3	3	24.3	24.3	16.683	148	23.762	47105	43296	24.3	179180000	6				488
tr|Q8H916|Q8H916_ORYSJUncharacterizedproteinOS=Oryzasativasubsp.japonicaOX=39947GN=OsJ_31810PE=4SV=1;tr|Q337M4|Q337M4_ORYSJOs10g0463800proteinOS=Oryzasativasubsp.japonicaOX=39947GN=Os10g0463800PE=2SV=1	tr|Q8H916|Q8H916_ORYSJUncharacterizedproteinOS=Oryzasativasubsp.japonicaOX=39947GN=OsJ_31810PE=4SV=1;tr|Q337M4|Q337M4_ORYSJOs10g0463800proteinOS=Oryzasativasubsp.japonicaOX=39947GN=Os10g0463800PE=2SV=1	2	3	3	9.5	9.5	35.401	317	19.807	47089	28439	9.5	221520000	4				1537
sp|Q9LGQ6|AT9_ORYSJAcyltransferase9OS=Oryzasativasubsp.japonicaOX=39947GN=AT9PE=2SV=1;tr|A2ZQ33|A2ZQ33_ORYSJUncharacterizedproteinOS=Oryzasativasubsp.japonicaOX=39947GN=OsJ_00667PE=4SV=1;tr|A0A0N7KCG8|A0A0N7KCG8_ORYSJOs01g0185300protein(Fragment)OS=Oryzasativasubsp.japonicaOX=39947GN=Os01g0185300PE=4SV=1	sp|Q9LGQ6|AT9_ORYSJAcyltransferase9OS=Oryzasativasubsp.japonicaOX=39947GN=AT9PE=2SV=1;tr|A2ZQ33|A2ZQ33_ORYSJUncharacterizedproteinOS=Oryzasativasubsp.japonicaOX=39947GN=OsJ_00667PE=4SV=1	3	3	3	8.8	8.8	46.166	419	18.943	47076	51802	8.8	114190000	7				548
tr|Q7XN58|Q7XN58_ORYSJOSJNBa0089N06.26proteinOS=Oryzasativasubsp.japonicaOX=39947GN=OSJNBa0089N06.26PE=4SV=1;tr|B9FCP4|B9FCP4_ORYSJUncharacterizedproteinOS=Oryzasativasubsp.japonicaOX=39947GN=OsJ_16281PE=4SV=1;tr|Q0J9U6|Q0J9U6_ORYSJOs04g0630800proteinOS=Oryzasativasubsp.japonicaOX=39947GN=Os04g0630800PE=2SV=1;tr|Q5JQX6|Q5JQX6_ORYSJOSJNBb0015D13.3proteinOS=Oryzasativasubsp.japonicaOX=39947GN=OSJNB…	tr|Q7XN58|Q7XN58_ORYSJOSJNBa0089N06.26proteinOS=Oryzasativasubsp.japonicaOX=39947GN=OSJNBa0089N06.26PE=4SV=1;tr|B9FCP4|B9FCP4_ORYSJUncharacterizedproteinOS=Oryzasativasubsp.japonicaOX=39947GN=OsJ_16281PE=4SV=1;tr|Q0J9U6|Q0J9U6_ORYSJOs04g0630800proteinOS=Oryzasativasubsp.japonicaOX=39947GN=Os04g0630800PE=2SV=1;tr|Q5JQX6|Q5JQX6_ORYSJOSJNBb0015D13.3proteinOS=Oryzasativasubsp.japonicaOX=39947GN=OSJNB…	14	2	2	11.8	11.8	19.349	178	13.596	47066	31337	11.8	57318000	5				1119
tr|Q7XPH4|Q7XPH4_ORYSJOSJNBb0003B01.9proteinOS=Oryzasativasubsp.japonicaOX=39947GN=OSJNBb0003B01.9PE=4SV=3	tr|Q7XPH4|Q7XPH4_ORYSJOSJNBb0003B01.9proteinOS=Oryzasativasubsp.japonicaOX=39947GN=OSJNBb0003B01.9PE=4SV=3	1	2	2	5.8	5.8	35.096	325	14.272	47001	44077	5.8	162920000	4				1925
tr|Q8H3I7|Q8H3I7_ORYSJ10kDachaperoninOS=Oryzasativasubsp.japonicaOX=39947GN=P0524G08.116PE=2SV=2	tr|Q8H3I7|Q8H3I7_ORYSJ10kDachaperoninOS=Oryzasativasubsp.japonicaOX=39947GN=P0524G08.116PE=2SV=2	1	2	1	21.4	12.2	10.643	98	14.167	46873	37623	21.4	501160000	5				1990
tr|Q8L4I2|Q8L4I2_ORYSJOJ1116_C07.8proteinOS=Oryzasativasubsp.japonicaOX=39947GN=OJ1116_C07.8PE=4SV=1	tr|Q8L4I2|Q8L4I2_ORYSJOJ1116_C07.8proteinOS=Oryzasativasubsp.japonicaOX=39947GN=OJ1116_C07.8PE=4SV=1	1	1	1	4.4	4.4	26.421	248	10.661	46812	44302	4.4	110120000	5				2005
tr|Q53MA8|Q53MA8_ORYSJGlucanendo-1,3-beta-glucosidase(Ec3.2.1.39)((1-3)-beta-glucanendohydrolase)((1-3)-beta-glucanase)(Beta-1,3-endoglucanase)OS=Oryzasativasubsp.japonicaOX=39947GN=Os11g0704600PE=2SV=1;tr|Q53MA7|Q53MA7_ORYSJGlucanendo-1,3-beta-glucosidase(Ec3.2.1.39)((1-3)-beta-glucanendohydrolase)((1-3)-beta-glucanase)(Beta-1,3-endoglucanase)OS=Oryzasativasubsp.japonicaOX=39947GN=Os11g0704600PE…	tr|Q53MA8|Q53MA8_ORYSJGlucanendo-1,3-beta-glucosidase(Ec3.2.1.39)((1-3)-beta-glucanendohydrolase)((1-3)-beta-glucanase)(Beta-1,3-endoglucanase)OS=Oryzasativasubsp.japonicaOX=39947GN=Os11g0704600PE=2SV=1;tr|Q53MA7|Q53MA7_ORYSJGlucanendo-1,3-beta-glucosidase(Ec3.2.1.39)((1-3)-beta-glucanendohydrolase)((1-3)-beta-glucanase)(Beta-1,3-endoglucanase)OS=Oryzasativasubsp.japonicaOX=39947GN=Os11g0704600PE…	5	3	3	5.6	5.6	45.956	431	16.968	46472	52279	5.6	209900000	4				1289
tr|Q6YPF1|Q6YPF1_ORYSJFructose-bisphosphatealdolaseOS=Oryzasativasubsp.japonicaOX=39947GN=Os08g0120600PE=2SV=1	tr|Q6YPF1|Q6YPF1_ORYSJFructose-bisphosphatealdolaseOS=Oryzasativasubsp.japonicaOX=39947GN=Os08g0120600PE=2SV=1	1	8	3	20.2	9.1	38.393	362	26.727	46406	40676	20.2	157970000	4				1764
tr|Q0J0Q9|Q0J0Q9_ORYSJOs09g0487600proteinOS=Oryzasativasubsp.japonicaOX=39947GN=Os09g0487600PE=3SV=1;tr|B9G498|B9G498_ORYSJUncharacterizedproteinOS=Oryzasativasubsp.japonicaOX=39947GN=OsJ_29824PE=3SV=1;tr|A0A0P0XNS4|A0A0P0XNS4_ORYSJOs09g0487600proteinOS=Oryzasativasubsp.japonicaOX=39947GN=Os09g0487600PE=3SV=1	tr|Q0J0Q9|Q0J0Q9_ORYSJOs09g0487600proteinOS=Oryzasativasubsp.japonicaOX=39947GN=Os09g0487600PE=3SV=1;tr|B9G498|B9G498_ORYSJUncharacterizedproteinOS=Oryzasativasubsp.japonicaOX=39947GN=OsJ_29824PE=3SV=1;tr|A0A0P0XNS4|A0A0P0XNS4_ORYSJOs09g0487600proteinOS=Oryzasativasubsp.japonicaOX=39947GN=Os09g0487600PE=3SV=1	3	3	3	8	8	49.419	452	20.844	46402	42914	8	94513000	4				770
tr|A0A0P0WR49|A0A0P0WR49_ORYSJOs05g0591900protein(Fragment)OS=Oryzasativasubsp.japonicaOX=39947GN=Os05g0591900PE=4SV=1;sp|Q6L4S3|HIRL1_ORYSJHypersensitive-inducedresponseprotein-likeprotein1OS=Oryzasativasubsp.japonicaOX=39947GN=HIRL1PE=2SV=1;sp|Q6K550|HIRL2_ORYSJHypersensitive-inducedresponseprotein-likeprotein2OS=Oryzasativasubsp.japonicaOX=39947GN=HIRL2PE=3SV=1;tr|Q8H918|Q8H918_ORYSJHypersensi…	tr|A0A0P0WR49|A0A0P0WR49_ORYSJOs05g0591900protein(Fragment)OS=Oryzasativasubsp.japonicaOX=39947GN=Os05g0591900PE=4SV=1;sp|Q6L4S3|HIRL1_ORYSJHypersensitive-inducedresponseprotein-likeprotein1OS=Oryzasativasubsp.japonicaOX=39947GN=HIRL1PE=2SV=1;sp|Q6K550|HIRL2_ORYSJHypersensitive-inducedresponseprotein-likeprotein2OS=Oryzasativasubsp.japonicaOX=39947GN=HIRL2PE=3SV=1;tr|Q8H918|Q8H918_ORYSJHypersensi…	5	4	3	15	12	29.25	267	25.745	46175	38988	15	147830000	6				383
tr|B7F9R7|B7F9R7_ORYSJRibosomalproteinOS=Oryzasativasubsp.japonicaOX=39947GN=Os01g0860300PE=2SV=1;tr|Q8LR24|Q8LR24_ORYSJPutative60SribosomalproteinL10AOS=Oryzasativasubsp.japonicaOX=39947GN=OsJ_04146PE=4SV=1	tr|B7F9R7|B7F9R7_ORYSJRibosomalproteinOS=Oryzasativasubsp.japonicaOX=39947GN=Os01g0860300PE=2SV=1;tr|Q8LR24|Q8LR24_ORYSJPutative60SribosomalproteinL10AOS=Oryzasativasubsp.japonicaOX=39947GN=OsJ_04146PE=4SV=1	2	2	1	11.6	5.1	24.625	216	8.7414	46139	49175	11.6	137830000	4				998
tr|Q75LR5|Q75LR5_ORYSJ40SribosomalproteinS6OS=Oryzasativasubsp.japonicaOX=39947GN=Os03g0390000PE=2SV=1;tr|Q8LH97|Q8LH97_ORYSJ40SribosomalproteinS6OS=Oryzasativasubsp.japonicaOX=39947GN=P0594D10.135PE=2SV=1	tr|Q75LR5|Q75LR5_ORYSJ40SribosomalproteinS6OS=Oryzasativasubsp.japonicaOX=39947GN=Os03g0390000PE=2SV=1;tr|Q8LH97|Q8LH97_ORYSJ40SribosomalproteinS6OS=Oryzasativasubsp.japonicaOX=39947GN=P0594D10.135PE=2SV=1	2	3	3	14.7	14.7	28.058	245	20.956	46067	54631	14.7	596020000	6				1864
tr|A0A0P0XB45|A0A0P0XB45_ORYSJOs08g0113100protein(Fragment)OS=Oryzasativasubsp.japonicaOX=39947GN=Os08g0113100PE=4SV=1;sp|Q0J8G4|SCRK2_ORYSJFructokinase-2OS=Oryzasativasubsp.japonicaOX=39947GN=FRK2PE=1SV=1	tr|A0A0P0XB45|A0A0P0XB45_ORYSJOs08g0113100protein(Fragment)OS=Oryzasativasubsp.japonicaOX=39947GN=Os08g0113100PE=4SV=1;sp|Q0J8G4|SCRK2_ORYSJFructokinase-2OS=Oryzasativasubsp.japonicaOX=39947GN=FRK2PE=1SV=1	2	3	3	12.4	12.4	29.763	275	18.814	46038	49275	12.4	173110000	5				205
sp|Q75HJ0|RH37_ORYSJDEAD-boxATP-dependentRNAhelicase37OS=Oryzasativasubsp.japonicaOX=39947GN=PL10APE=2SV=1	sp|Q75HJ0|RH37_ORYSJDEAD-boxATP-dependentRNAhelicase37OS=Oryzasativasubsp.japonicaOX=39947GN=PL10APE=2SV=1	1	4	2	8.5	4.4	67.665	637	35.939	46018	46382	8.5	175030000	6				434
tr|Q650W6|Q650W6_ORYSJOs09g0565200proteinOS=Oryzasativasubsp.japonicaOX=39947GN=Os09g0565200PE=2SV=1	tr|Q650W6|Q650W6_ORYSJOs09g0565200proteinOS=Oryzasativasubsp.japonicaOX=39947GN=Os09g0565200PE=2SV=1	1	3	3	9.9	9.9	35.425	322	20.036	45795	35594	9.9	143200000	5				1639		291;292		191;203
tr|Q6Z744|Q6Z744_ORYSJDihydropyrimidinedehydrogenaseOS=Oryzasativasubsp.japonicaOX=39947GN=Os02g0736400PE=2SV=1	tr|Q6Z744|Q6Z744_ORYSJDihydropyrimidinedehydrogenaseOS=Oryzasativasubsp.japonicaOX=39947GN=Os02g0736400PE=2SV=1	1	6	6	14.5	14.5	45.308	414	38.736	45786	54931	14.5	155310000	8				1801		326		150
sp|Q0IXP9|AARE1_ORYSJAcylamino-acid-releasingenzyme1OS=Oryzasativasubsp.japonicaOX=39947GN=Os10g0415600PE=3SV=1	sp|Q0IXP9|AARE1_ORYSJAcylamino-acid-releasingenzyme1OS=Oryzasativasubsp.japonicaOX=39947GN=Os10g0415600PE=3SV=1	1	3	3	3.5	3.5	84.939	775	17.748	45745	109800	3.5	300740000	6				191	46		725
tr|A0A0P0Y7F4|A0A0P0Y7F4_ORYSJDirigentprotein(Fragment)OS=Oryzasativasubsp.japonicaOX=39947GN=Os12g0174700PE=3SV=1;tr|Q2QX08|Q2QX08_ORYSJDirigentproteinOS=Oryzasativasubsp.japonicaOX=39947GN=LOC_Os12g07580PE=3SV=1	tr|A0A0P0Y7F4|A0A0P0Y7F4_ORYSJDirigentprotein(Fragment)OS=Oryzasativasubsp.japonicaOX=39947GN=Os12g0174700PE=3SV=1;tr|Q2QX08|Q2QX08_ORYSJDirigentproteinOS=Oryzasativasubsp.japonicaOX=39947GN=LOC_Os12g07580PE=3SV=1	2	3	3	19.7	19.7	16.165	152	27.027	45664	47416	19.7	636920000	7				797		188		112
tr|Q5Z7I8|Q5Z7I8_ORYSJAspartateaminotransferaseOS=Oryzasativasubsp.japonicaOX=39947GN=OsJ_21631PE=4SV=1;tr|O48599|O48599_ORYSJAspartateaminotransferaseOS=Oryzasativasubsp.japonicaOX=39947PE=2SV=1;tr|Q6EUS6|Q6EUS6_ORYSJAspartateaminotransferaseOS=Oryzasativasubsp.japonicaOX=39947GN=Os02g0236000PE=2SV=1;tr|Q0DBN4|Q0DBN4_ORYSJAspartateaminotransferaseOS=Oryzasativasubsp.japonicaOX=39947GN=Os06g05480…	tr|Q5Z7I8|Q5Z7I8_ORYSJAspartateaminotransferaseOS=Oryzasativasubsp.japonicaOX=39947GN=OsJ_21631PE=4SV=1;tr|O48599|O48599_ORYSJAspartateaminotransferaseOS=Oryzasativasubsp.japonicaOX=39947PE=2SV=1;tr|Q6EUS6|Q6EUS6_ORYSJAspartateaminotransferaseOS=Oryzasativasubsp.japonicaOX=39947GN=Os02g0236000PE=2SV=1;tr|Q0DBN4|Q0DBN4_ORYSJAspartateaminotransferaseOS=Oryzasativasubsp.japonicaOX=39947GN=Os06g05480…	5	4	4	9.1	9.1	47.567	430	34.563	45657	79741	9.1	301950000	6				1321
tr|A3A997|A3A997_ORYSJUncharacterizedproteinOS=Oryzasativasubsp.japonicaOX=39947GN=OsJ_07605PE=3SV=1;sp|Q6K215|PIP22_ORYSJProbableaquaporinPIP2-2OS=Oryzasativasubsp.japonicaOX=39947GN=PIP2-2PE=2SV=1;sp|Q7XUA6|PIP23_ORYSJProbableaquaporinPIP2-3OS=Oryzasativasubsp.japonicaOX=39947GN=PIP2-3PE=2SV=1;tr|A3AVM4|A3AVM4_ORYSJUncharacterizedproteinOS=Oryzasativasubsp.japonicaOX=39947GN=OsJ_15489PE=3SV=1	tr|A3A997|A3A997_ORYSJUncharacterizedproteinOS=Oryzasativasubsp.japonicaOX=39947GN=OsJ_07605PE=3SV=1;sp|Q6K215|PIP22_ORYSJProbableaquaporinPIP2-2OS=Oryzasativasubsp.japonicaOX=39947GN=PIP2-2PE=2SV=1	4	3	3	11.8	11.8	30.164	280	27.29	45543	75348	11.8	643670000	8				370
tr|Q7XPW1|Q7XPW1_ORYSJOSJNBa0032F06.20proteinOS=Oryzasativasubsp.japonicaOX=39947GN=Os04g0682800PE=2SV=2;tr|A0A0P0WGH1|A0A0P0WGH1_ORYSJOs04g0682800protein(Fragment)OS=Oryzasativasubsp.japonicaOX=39947GN=Os04g0682800PE=4SV=1;tr|B9FDD1|B9FDD1_ORYSJUncharacterizedproteinOS=Oryzasativasubsp.japonicaOX=39947GN=OsJ_16670PE=4SV=1	tr|Q7XPW1|Q7XPW1_ORYSJOSJNBa0032F06.20proteinOS=Oryzasativasubsp.japonicaOX=39947GN=Os04g0682800PE=2SV=2;tr|A0A0P0WGH1|A0A0P0WGH1_ORYSJOs04g0682800protein(Fragment)OS=Oryzasativasubsp.japonicaOX=39947GN=Os04g0682800PE=4SV=1;tr|B9FDD1|B9FDD1_ORYSJUncharacterizedproteinOS=Oryzasativasubsp.japonicaOX=39947GN=OsJ_16670PE=4SV=1	3	2	2	1.6	1.6	123.82	1154	12.329	45529	51615	1.6	49398000	4				687
tr|Q6ZAE3|Q6ZAE3_ORYSJOs08g0366100proteinOS=Oryzasativasubsp.japonicaOX=39947GN=Os08g0366100PE=2SV=1;tr|F1DK64|F1DK64_ORYSJMBF1transcriptionfactor(Fragment)OS=Oryzasativasubsp.japonicaOX=39947PE=2SV=1	tr|Q6ZAE3|Q6ZAE3_ORYSJOs08g0366100proteinOS=Oryzasativasubsp.japonicaOX=39947GN=Os08g0366100PE=2SV=1;tr|F1DK64|F1DK64_ORYSJMBF1transcriptionfactor(Fragment)OS=Oryzasativasubsp.japonicaOX=39947PE=2SV=1	2	2	2	13.4	13.4	15.629	142	13.371	45428	21616	13.4	253610000	4				1315
tr|Q7XMX9|Q7XMX9_ORYSJOSJNBa0001M07.1proteinOS=Oryzasativasubsp.japonicaOX=39947GN=OSJNBa0001M07.1PE=4SV=2;tr|B7ETP8|B7ETP8_ORYSJOs04g0184100proteinOS=Oryzasativasubsp.japonicaOX=39947GN=Os04g0184100PE=2SV=1;tr|Q0JEY5|Q0JEY5_ORYSJOs04g0184100protein(Fragment)OS=Oryzasativasubsp.japonicaOX=39947GN=Os04g0184100PE=4SV=2	tr|Q7XMX9|Q7XMX9_ORYSJOSJNBa0001M07.1proteinOS=Oryzasativasubsp.japonicaOX=39947GN=OSJNBa0001M07.1PE=4SV=2;tr|B7ETP8|B7ETP8_ORYSJOs04g0184100proteinOS=Oryzasativasubsp.japonicaOX=39947GN=Os04g0184100PE=2SV=1;tr|Q0JEY5|Q0JEY5_ORYSJOs04g0184100protein(Fragment)OS=Oryzasativasubsp.japonicaOX=39947GN=Os04g0184100PE=4SV=2	3	2	1	3.8	2	52.785	494	13.331	45374	49902	3.8	47978000	4				991
tr|A2ZZX3|A2ZZX3_ORYSJUncharacterizedproteinOS=Oryzasativasubsp.japonicaOX=39947GN=OsJ_04196PE=3SV=1;sp|P0C540|ACT7_ORYSJActin-7OS=Oryzasativasubsp.japonicaOX=39947GN=ACT7PE=3SV=1;tr|A0A0P0VAT4|A0A0P0VAT4_ORYSJOs01g0866100proteinOS=Oryzasativasubsp.japonicaOX=39947GN=Os01g0866100PE=3SV=1;tr|Q5N9D7|Q5N9D7_ORYSJActin-likeproteinOS=Oryzasativasubsp.japonicaOX=39947GN=P0505D12.32-1PE=3SV=1	tr|A2ZZX3|A2ZZX3_ORYSJUncharacterizedproteinOS=Oryzasativasubsp.japonicaOX=39947GN=OsJ_04196PE=3SV=1;sp|P0C540|ACT7_ORYSJActin-7OS=Oryzasativasubsp.japonicaOX=39947GN=ACT7PE=3SV=1;tr|A0A0P0VAT4|A0A0P0VAT4_ORYSJOs01g0866100proteinOS=Oryzasativasubsp.japonicaOX=39947GN=Os01g0866100PE=3SV=1;tr|Q5N9D7|Q5N9D7_ORYSJActin-likeproteinOS=Oryzasativasubsp.japonicaOX=39947GN=P0505D12.32-1PE=3SV=1	4	8	2	25.5	7.7	41.614	376	13.923	45283	77467	25.5	161090000	7				91		26;27		45;326
tr|Q8RU06|Q8RU06_ORYSJCellulasecontainingprotein,expressedOS=Oryzasativasubsp.japonicaOX=39947GN=OJ1208D02.5PE=2SV=1;tr|A3C439|A3C439_ORYSJUncharacterizedproteinOS=Oryzasativasubsp.japonicaOX=39947GN=OsJ_31271PE=3SV=1	tr|Q8RU06|Q8RU06_ORYSJCellulasecontainingprotein,expressedOS=Oryzasativasubsp.japonicaOX=39947GN=OJ1208D02.5PE=2SV=1;tr|A3C439|A3C439_ORYSJUncharacterizedproteinOS=Oryzasativasubsp.japonicaOX=39947GN=OsJ_31271PE=3SV=1	2	3	3	5.9	5.9	56.399	510	22.879	45158	47972	5.9	93619000	5				2022
tr|B9FM55|B9FM55_ORYSJBeta-hexosaminidaseOS=Oryzasativasubsp.japonicaOX=39947GN=OsJ_16891PE=3SV=1;tr|Q65XA2|Q65XA2_ORYSJBeta-hexosaminidaseOS=Oryzasativasubsp.japonicaOX=39947GN=Os05g0115900PE=2SV=1;tr|A0A0N7KK17|A0A0N7KK17_ORYSJOs05g0115900protein(Fragment)OS=Oryzasativasubsp.japonicaOX=39947GN=Os05g0115900PE=4SV=1	tr|B9FM55|B9FM55_ORYSJBeta-hexosaminidaseOS=Oryzasativasubsp.japonicaOX=39947GN=OsJ_16891PE=3SV=1;tr|Q65XA2|Q65XA2_ORYSJBeta-hexosaminidaseOS=Oryzasativasubsp.japonicaOX=39947GN=Os05g0115900PE=2SV=1;tr|A0A0N7KK17|A0A0N7KK17_ORYSJOs05g0115900protein(Fragment)OS=Oryzasativasubsp.japonicaOX=39947GN=Os05g0115900PE=4SV=1	3	4	4	8	8	58.573	524	27.446	45105	79796	8	204070000	8				1168
sp|Q69JZ7|XCT_ORYSJProteinXAP5CIRCADIANTIMEKEEPEROS=Oryzasativasubsp.japonicaOX=39947GN=XCTPE=2SV=1	sp|Q69JZ7|XCT_ORYSJProteinXAP5CIRCADIANTIMEKEEPEROS=Oryzasativasubsp.japonicaOX=39947GN=XCTPE=2SV=1	1	2	2	5.7	5.7	39.263	333	18.656	45105	35744	5.7	117840000	3				329
tr|Q6K1X5|Q6K1X5_ORYSJOs02g0608900proteinOS=Oryzasativasubsp.japonicaOX=39947GN=Os02g0608900PE=2SV=1	tr|Q6K1X5|Q6K1X5_ORYSJOs02g0608900proteinOS=Oryzasativasubsp.japonicaOX=39947GN=Os02g0608900PE=2SV=1	1	1	1	2.4	2.4	41.075	370	6.2546	45093	73939	2.4	117920000	4				1733
tr|B9FP20|B9FP20_ORYSJUncharacterizedproteinOS=Oryzasativasubsp.japonicaOX=39947GN=OsJ_18175PE=4SV=1;tr|Q5W6H1|Q5W6H1_ORYSJOs05g0350500proteinOS=Oryzasativasubsp.japonicaOX=39947GN=Os05g0350500PE=2SV=1	tr|B9FP20|B9FP20_ORYSJUncharacterizedproteinOS=Oryzasativasubsp.japonicaOX=39947GN=OsJ_18175PE=4SV=1;tr|Q5W6H1|Q5W6H1_ORYSJOs05g0350500proteinOS=Oryzasativasubsp.japonicaOX=39947GN=Os05g0350500PE=2SV=1	2	3	3	8.4	8.4	40.267	368	20.186	45071	68499	8.4	93229000	6				1176
tr|B9FLT3|B9FLT3_ORYSJUncharacterizedproteinOS=Oryzasativasubsp.japonicaOX=39947GN=OsJ_19692PE=4SV=1;sp|Q6AVI0|RSLE2_ORYSJZincfingerBEDdomain-containingproteinRICESLEEPER2OS=Oryzasativasubsp.japonicaOX=39947GN=Os03g0733400PE=2SV=1;sp|B9FJG3|RSLE1_ORYSJZincfingerBEDdomain-containingproteinRICESLEEPER1OS=Oryzasativasubsp.japonicaOX=39947GN=Os05g0239150PE=3SV=1;tr|A0A0P0WQE8|A0A0P0WQE8_ORYSJOs05g058…	tr|B9FLT3|B9FLT3_ORYSJUncharacterizedproteinOS=Oryzasativasubsp.japonicaOX=39947GN=OsJ_19692PE=4SV=1;sp|Q6AVI0|RSLE2_ORYSJZincfingerBEDdomain-containingproteinRICESLEEPER2OS=Oryzasativasubsp.japonicaOX=39947GN=Os03g0733400PE=2SV=1;sp|B9FJG3|RSLE1_ORYSJZincfingerBEDdomain-containingproteinRICESLEEPER1OS=Oryzasativasubsp.japonicaOX=39947GN=Os05g0239150PE=3SV=1;tr|A0A0P0WQE8|A0A0P0WQE8_ORYSJOs05g058…	6	4	4	5.1	5.1	80.854	722	24.39	44967	65541	5.1	80851000	6				350
tr|Q7F2X8|Q7F2X8_ORYSJOs01g0916600proteinOS=Oryzasativasubsp.japonicaOX=39947GN=Os01g0916600PE=2SV=1	tr|Q7F2X8|Q7F2X8_ORYSJOs01g0916600proteinOS=Oryzasativasubsp.japonicaOX=39947GN=Os01g0916600PE=2SV=1	1	2	2	16.7	16.7	15.547	150	17.782	44924	60236	16.7	177690000	7				1877
tr|Q7XQJ5|Q7XQJ5_ORYSJGlycosyltransferaseOS=Oryzasativasubsp.japonicaOX=39947GN=Os04g0565400PE=3SV=2	tr|Q7XQJ5|Q7XQJ5_ORYSJGlycosyltransferaseOS=Oryzasativasubsp.japonicaOX=39947GN=Os04g0565400PE=3SV=2	1	4	4	9.9	9.9	50.564	464	23.414	44911	56066	9.9	74315000	5				1928
tr|Q850W6|Q850W6_ORYSJOs03g0452300proteinOS=Oryzasativasubsp.japonicaOX=39947GN=Os03g0452300PE=2SV=1;tr|Q84SS7|Q84SS7_ORYSJPutativeribosomalproteinS5OS=Oryzasativasubsp.japonicaOX=39947GN=OSJNBb0047D08.4PE=3SV=1;tr|Q10IJ6|Q10IJ6_ORYSJRibosomalproteinS5containingprotein,expressedOS=Oryzasativasubsp.japonicaOX=39947GN=LOC_Os03g34040PE=4SV=1	tr|Q850W6|Q850W6_ORYSJOs03g0452300proteinOS=Oryzasativasubsp.japonicaOX=39947GN=Os03g0452300PE=2SV=1;tr|Q84SS7|Q84SS7_ORYSJPutativeribosomalproteinS5OS=Oryzasativasubsp.japonicaOX=39947GN=OSJNBb0047D08.4PE=3SV=1;tr|Q10IJ6|Q10IJ6_ORYSJRibosomalproteinS5containingprotein,expressedOS=Oryzasativasubsp.japonicaOX=39947GN=LOC_Os03g34040PE=4SV=1	3	7	7	21.8	21.8	34.885	326	51.085	44825	45021	21.8	104550000	11				1977		370		321
tr|Q10A54|Q10A54_ORYSJAlpha-mannosidaseOS=Oryzasativasubsp.japonicaOX=39947GN=LOC_Os10g05069PE=3SV=1;tr|Q10A55|Q10A55_ORYSJAlpha-mannosidaseOS=Oryzasativasubsp.japonicaOX=39947GN=LOC_Os10g05069PE=3SV=1;tr|Q10A56|Q10A56_ORYSJAlpha-mannosidaseOS=Oryzasativasubsp.japonicaOX=39947GN=LOC_Os10g05069PE=3SV=1;tr|Q8W347|Q8W347_ORYSJPutativealpha-mannosidaseOS=Oryzasativasubsp.japonicaOX=39947GN=OSJNAa0029…	tr|Q10A54|Q10A54_ORYSJAlpha-mannosidaseOS=Oryzasativasubsp.japonicaOX=39947GN=LOC_Os10g05069PE=3SV=1;tr|Q10A55|Q10A55_ORYSJAlpha-mannosidaseOS=Oryzasativasubsp.japonicaOX=39947GN=LOC_Os10g05069PE=3SV=1;tr|Q10A56|Q10A56_ORYSJAlpha-mannosidaseOS=Oryzasativasubsp.japonicaOX=39947GN=LOC_Os10g05069PE=3SV=1;tr|Q8W347|Q8W347_ORYSJPutativealpha-mannosidaseOS=Oryzasativasubsp.japonicaOX=39947GN=OSJNAa0029…	5	4	4	5.4	5.4	91.527	815	31.291	44820	56803	5.4	130740000	5				1427	166		550
tr|Q6H7I6|Q6H7I6_ORYSJCarboxypeptidaseOS=Oryzasativasubsp.japonicaOX=39947GN=OJ1643_A10.33-2PE=3SV=1;tr|A0A0P0VMA7|A0A0P0VMA7_ORYSJCarboxypeptidase(Fragment)OS=Oryzasativasubsp.japonicaOX=39947GN=Os02g0634700PE=3SV=1;tr|Q6H7I7|Q6H7I7_ORYSJCarboxypeptidaseOS=Oryzasativasubsp.japonicaOX=39947GN=OJ1643_A10.33-1PE=2SV=1	tr|Q6H7I6|Q6H7I6_ORYSJCarboxypeptidaseOS=Oryzasativasubsp.japonicaOX=39947GN=OJ1643_A10.33-2PE=3SV=1;tr|A0A0P0VMA7|A0A0P0VMA7_ORYSJCarboxypeptidase(Fragment)OS=Oryzasativasubsp.japonicaOX=39947GN=Os02g0634700PE=3SV=1;tr|Q6H7I7|Q6H7I7_ORYSJCarboxypeptidaseOS=Oryzasativasubsp.japonicaOX=39947GN=OJ1643_A10.33-1PE=2SV=1	3	3	3	8.6	8.6	39.573	350	20.435	44744	84155	8.6	116700000	3				636
tr|Q0JG30|Q0JG30_ORYSJOs01g0946500proteinOS=Oryzasativasubsp.japonicaOX=39947GN=Os01g0946500PE=3SV=2;tr|Q5JKH9|Q5JKH9_ORYSJEndo-1,3-beta-glucanaseOS=Oryzasativasubsp.japonicaOX=39947GN=P0466H10.1PE=3SV=1	tr|Q0JG30|Q0JG30_ORYSJOs01g0946500proteinOS=Oryzasativasubsp.japonicaOX=39947GN=Os01g0946500PE=3SV=2;tr|Q5JKH9|Q5JKH9_ORYSJEndo-1,3-beta-glucanaseOS=Oryzasativasubsp.japonicaOX=39947GN=P0466H10.1PE=3SV=1	2	4	1	16	4.1	34.153	318	37.349	44721	48295	16	569860000	9				1412
tr|B9FZZ5|B9FZZ5_ORYSJUncharacterizedproteinOS=Oryzasativasubsp.japonicaOX=39947GN=OsJ_26666PE=4SV=1;tr|A0A0P0XEB3|A0A0P0XEB3_ORYSJOs08g0266300proteinOS=Oryzasativasubsp.japonicaOX=39947GN=Os08g0266300PE=4SV=1;tr|Q0J6U8|Q0J6U8_ORYSJOs08g0266300proteinOS=Oryzasativasubsp.japonicaOX=39947GN=Os08g0266300PE=4SV=2	tr|B9FZZ5|B9FZZ5_ORYSJUncharacterizedproteinOS=Oryzasativasubsp.japonicaOX=39947GN=OsJ_26666PE=4SV=1;tr|A0A0P0XEB3|A0A0P0XEB3_ORYSJOs08g0266300proteinOS=Oryzasativasubsp.japonicaOX=39947GN=Os08g0266300PE=4SV=1;tr|Q0J6U8|Q0J6U8_ORYSJOs08g0266300proteinOS=Oryzasativasubsp.japonicaOX=39947GN=Os08g0266300PE=4SV=2	3	4	4	19.4	19.4	25.617	242	36.242	44626	69862	19.4	762750000	9				752
tr|B9F9K4|B9F9K4_ORYSJUncharacterizedproteinOS=Oryzasativasubsp.japonicaOX=39947GN=OsJ_11636PE=4SV=1;tr|Q84TZ6|Q84TZ6_ORYSJUncharacterizedproteinOSJNBa0087M10.17OS=Oryzasativasubsp.japonicaOX=39947GN=OSJNBa0087M10.17PE=4SV=1;tr|Q10H93|Q10H93_ORYSJExpressedproteinOS=Oryzasativasubsp.japonicaOX=39947GN=LOC_Os03g40010PE=4SV=1;tr|A0A0P0W0I0|A0A0P0W0I0_ORYSJOs03g0596900protein(Fragment)OS=Oryzasativas…	tr|B9F9K4|B9F9K4_ORYSJUncharacterizedproteinOS=Oryzasativasubsp.japonicaOX=39947GN=OsJ_11636PE=4SV=1;tr|Q84TZ6|Q84TZ6_ORYSJUncharacterizedproteinOSJNBa0087M10.17OS=Oryzasativasubsp.japonicaOX=39947GN=OSJNBa0087M10.17PE=4SV=1;tr|Q10H93|Q10H93_ORYSJExpressedproteinOS=Oryzasativasubsp.japonicaOX=39947GN=LOC_Os03g40010PE=4SV=1;tr|A0A0P0W0I0|A0A0P0W0I0_ORYSJOs03g0596900protein(Fragment)OS=Oryzasativas…	5	4	4	6.6	6.6	75.08	677	24.432	44590	46434	6.6	188760000	5				1105
tr|Q69MU0|Q69MU0_ORYSJGlyoxalaseIIOS=Oryzasativasubsp.japonicaOX=39947GN=Os09g0516600PE=2SV=1;tr|B9G4K4|B9G4K4_ORYSJReticulon-likeproteinOS=Oryzasativasubsp.japonicaOX=39947GN=OsJ_30016PE=3SV=1	tr|Q69MU0|Q69MU0_ORYSJGlyoxalaseIIOS=Oryzasativasubsp.japonicaOX=39947GN=Os09g0516600PE=2SV=1;tr|B9G4K4|B9G4K4_ORYSJReticulon-likeproteinOS=Oryzasativasubsp.japonicaOX=39947GN=OsJ_30016PE=3SV=1	2	4	4	12.8	12.8	36.894	336	34.392	44544	111530	12.8	473950000	8				1666
tr|S4TZU3|S4TZU3_ORYSJSuccinate--CoAligase[ADP-forming]subunitbeta,mitochondrialOS=Oryzasativasubsp.japonicaOX=39947PE=2SV=1;sp|Q6K9N6|SUCB_ORYSJSuccinate--CoAligase[ADP-forming]subunitbeta,mitochondrialOS=Oryzasativasubsp.japonicaOX=39947GN=Os02g0621700PE=1SV=1	tr|S4TZU3|S4TZU3_ORYSJSuccinate--CoAligase[ADP-forming]subunitbeta,mitochondrialOS=Oryzasativasubsp.japonicaOX=39947PE=2SV=1;sp|Q6K9N6|SUCB_ORYSJSuccinate--CoAligase[ADP-forming]subunitbeta,mitochondrialOS=Oryzasativasubsp.japonicaOX=39947GN=Os02g0621700PE=1SV=1	2	2	2	5.5	5.5	45.091	422	18.202	44514	51509	5.5	438660000	5				380
tr|Q0DFB8|Q0DFB8_ORYSJOs06g0103400protein(Fragment)OS=Oryzasativasubsp.japonicaOX=39947GN=Os06g0103400PE=4SV=1;tr|Q8H632|Q8H632_ORYSJOs06g0103400proteinOS=Oryzasativasubsp.japonicaOX=39947GN=Os06g0103400PE=2SV=1	tr|Q0DFB8|Q0DFB8_ORYSJOs06g0103400protein(Fragment)OS=Oryzasativasubsp.japonicaOX=39947GN=Os06g0103400PE=4SV=1;tr|Q8H632|Q8H632_ORYSJOs06g0103400proteinOS=Oryzasativasubsp.japonicaOX=39947GN=Os06g0103400PE=2SV=1	2	2	2	18.9	18.9	12.334	111	13.689	44486	31910	18.9	66046000	4				1343
tr|Q8H469|Q8H469_ORYSJPutativestress-relatedproteinOS=Oryzasativasubsp.japonicaOX=39947GN=P0470D12.125PE=2SV=1;tr|Q0D3Q8|Q0D3Q8_ORYSJOs07g0671800protein(Fragment)OS=Oryzasativasubsp.japonicaOX=39947GN=Os07g0671800PE=4SV=1;tr|A0A0P0XAA0|A0A0P0XAA0_ORYSJOs07g0671800protein(Fragment)OS=Oryzasativasubsp.japonicaOX=39947GN=Os07g0671800PE=4SV=1;tr|B9FUT8|B9FUT8_ORYSJUncharacterizedproteinOS=Oryzasativa…	tr|Q8H469|Q8H469_ORYSJPutativestress-relatedproteinOS=Oryzasativasubsp.japonicaOX=39947GN=P0470D12.125PE=2SV=1;tr|Q0D3Q8|Q0D3Q8_ORYSJOs07g0671800protein(Fragment)OS=Oryzasativasubsp.japonicaOX=39947GN=Os07g0671800PE=4SV=1;tr|A0A0P0XAA0|A0A0P0XAA0_ORYSJOs07g0671800protein(Fragment)OS=Oryzasativasubsp.japonicaOX=39947GN=Os07g0671800PE=4SV=1;tr|B9FUT8|B9FUT8_ORYSJUncharacterizedproteinOS=Oryzasativa…	5	5	5	26.3	26.3	27.392	255	42.068	44475	76822	26.3	146040000	8				743
tr|B9F800|B9F800_ORYSJUncharacterizedproteinOS=Oryzasativasubsp.japonicaOX=39947GN=OsJ_13437PE=4SV=1;tr|Q84M73|Q84M73_ORYSJExpressedproteinOS=Oryzasativasubsp.japonicaOX=39947GN=Os03g0857400PE=2SV=1	tr|B9F800|B9F800_ORYSJUncharacterizedproteinOS=Oryzasativasubsp.japonicaOX=39947GN=OsJ_13437PE=4SV=1;tr|Q84M73|Q84M73_ORYSJExpressedproteinOS=Oryzasativasubsp.japonicaOX=39947GN=Os03g0857400PE=2SV=1	2	3	3	9.6	9.6	35.748	322	22.964	44143	48290	9.6	640280000	9				1091
tr|Q6YZI2|Q6YZI2_ORYSJOs08g0559200proteinOS=Oryzasativasubsp.japonicaOX=39947GN=Os08g0559200PE=2SV=1;tr|B9FYJ7|B9FYJ7_ORYSJ60SribosomalexportproteinNMD3OS=Oryzasativasubsp.japonicaOX=39947GN=OsJ_28274PE=3SV=1;tr|A3C1N8|A3C1N8_ORYSJUncharacterizedproteinOS=Oryzasativasubsp.japonicaOX=39947GN=OsJ_30405PE=4SV=1;tr|Q652P8|Q652P8_ORYSJOs09g0568800proteinOS=Oryzasativasubsp.japonicaOX=39947GN=Os09g0568…	tr|Q6YZI2|Q6YZI2_ORYSJOs08g0559200proteinOS=Oryzasativasubsp.japonicaOX=39947GN=Os08g0559200PE=2SV=1;tr|B9FYJ7|B9FYJ7_ORYSJ60SribosomalexportproteinNMD3OS=Oryzasativasubsp.japonicaOX=39947GN=OsJ_28274PE=3SV=1;tr|A3C1N8|A3C1N8_ORYSJUncharacterizedproteinOS=Oryzasativasubsp.japonicaOX=39947GN=OsJ_30405PE=4SV=1;tr|Q652P8|Q652P8_ORYSJOs09g0568800proteinOS=Oryzasativasubsp.japonicaOX=39947GN=Os09g0568…	4	3	2	29.6	20.4	12.068	108	19.643	44053	41535	29.6	672740000	5				1232
tr|Q69MT6|Q69MT6_ORYSJUncharacterizedproteinOSJNBb0034B12.21OS=Oryzasativasubsp.japonicaOX=39947GN=OSJNBb0034B12.21PE=4SV=1;tr|Q0J0C4|Q0J0C4_ORYSJOs09g0517000proteinOS=Oryzasativasubsp.japonicaOX=39947GN=Os09g0517000PE=2SV=1	tr|Q69MT6|Q69MT6_ORYSJUncharacterizedproteinOSJNBb0034B12.21OS=Oryzasativasubsp.japonicaOX=39947GN=OSJNBb0034B12.21PE=4SV=1;tr|Q0J0C4|Q0J0C4_ORYSJOs09g0517000proteinOS=Oryzasativasubsp.japonicaOX=39947GN=Os09g0517000PE=2SV=1	2	2	2	20.8	20.8	10.815	106	13.937	43998	41063	20.8	110350000	4				1386
sp|P17784|ALFC1_ORYSJFructose-bisphosphatealdolase1,cytoplasmicOS=Oryzasativasubsp.japonicaOX=39947GN=FBA1PE=1SV=2;sp|Q10A30|ALFC2_ORYSJFructose-bisphosphatealdolase2,cytoplasmicOS=Oryzasativasubsp.japonicaOX=39947GN=FBA2PE=2SV=1	sp|P17784|ALFC1_ORYSJFructose-bisphosphatealdolase1,cytoplasmicOS=Oryzasativasubsp.japonicaOX=39947GN=FBA1PE=1SV=2	2	11	4	25.1	9.5	38.863	358	28.937	43918	54892	25.1	122550000	7				109	28		51
tr|Q6ZL37|Q6ZL37_ORYSJOs07g0575100proteinOS=Oryzasativasubsp.japonicaOX=39947GN=OJ1562_B11.122PE=4SV=1;tr|Q0D582|Q0D582_ORYSJOs07g0575100proteinOS=Oryzasativasubsp.japonicaOX=39947GN=Os07g0575100PE=4SV=1;tr|A3BLF5|A3BLF5_ORYSJUncharacterizedproteinOS=Oryzasativasubsp.japonicaOX=39947GN=OsJ_24843PE=4SV=1	tr|Q6ZL37|Q6ZL37_ORYSJOs07g0575100proteinOS=Oryzasativasubsp.japonicaOX=39947GN=OJ1562_B11.122PE=4SV=1;tr|Q0D582|Q0D582_ORYSJOs07g0575100proteinOS=Oryzasativasubsp.japonicaOX=39947GN=Os07g0575100PE=4SV=1;tr|A3BLF5|A3BLF5_ORYSJUncharacterizedproteinOS=Oryzasativasubsp.japonicaOX=39947GN=OsJ_24843PE=4SV=1	3	6	5	5.4	4.7	122.79	1123	39.6	43700	72763	5.4	73703000	7				1327		243		744
tr|Q6EUF8|Q6EUF8_ORYSJCitratesynthaseOS=Oryzasativasubsp.japonicaOX=39947GN=Os02g0232400PE=2SV=1;tr|A1YZC9|A1YZC9_ORYSJCitratesynthaseOS=Oryzasativasubsp.japonicaOX=39947PE=2SV=1;tr|Q0E2K1|Q0E2K1_ORYSJCitratesynthase(Fragment)OS=Oryzasativasubsp.japonicaOX=39947GN=Os02g0232400PE=3SV=1;tr|A0A0P0VGU3|A0A0P0VGU3_ORYSJCitratesynthase(Fragment)OS=Oryzasativasubsp.japonicaOX=39947GN=Os02g0232400PE=3SV=…	tr|Q6EUF8|Q6EUF8_ORYSJCitratesynthaseOS=Oryzasativasubsp.japonicaOX=39947GN=Os02g0232400PE=2SV=1;tr|A1YZC9|A1YZC9_ORYSJCitratesynthaseOS=Oryzasativasubsp.japonicaOX=39947PE=2SV=1;tr|Q0E2K1|Q0E2K1_ORYSJCitratesynthase(Fragment)OS=Oryzasativasubsp.japonicaOX=39947GN=Os02g0232400PE=3SV=1;tr|A0A0P0VGU3|A0A0P0VGU3_ORYSJCitratesynthase(Fragment)OS=Oryzasativasubsp.japonicaOX=39947GN=Os02g0232400PE=3SV=…	5	3	3	7.8	7.8	54.64	500	21.152	43649	44303	7.8	121980000	4				813
tr|E9KIS0|E9KIS0_ORYSJ30SribosomalproteinS19,chloroplasticOS=Oryzasativasubsp.japonicaOX=39947GN=rps19PE=3SV=1;sp|P12153|RR19_ORYSJ30SribosomalproteinS19,chloroplasticOS=Oryzasativasubsp.japonicaOX=39947GN=rps19-APE=3SV=3	tr|E9KIS0|E9KIS0_ORYSJ30SribosomalproteinS19,chloroplasticOS=Oryzasativasubsp.japonicaOX=39947GN=rps19PE=3SV=1;sp|P12153|RR19_ORYSJ30SribosomalproteinS19,chloroplasticOS=Oryzasativasubsp.japonicaOX=39947GN=rps19-APE=3SV=3	2	3	3	18.3	18.3	10.695	93	17.623	43635	27539	18.3	804540000	5				103
tr|Q60EM2|Q60EM2_ORYSJOs05g0455700proteinOS=Oryzasativasubsp.japonicaOX=39947GN=Os05g0455700PE=2SV=1;tr|B9FJD7|B9FJD7_ORYSJUncharacterizedproteinOS=Oryzasativasubsp.japonicaOX=39947GN=OsJ_18781PE=4SV=1	tr|Q60EM2|Q60EM2_ORYSJOs05g0455700proteinOS=Oryzasativasubsp.japonicaOX=39947GN=Os05g0455700PE=2SV=1;tr|B9FJD7|B9FJD7_ORYSJUncharacterizedproteinOS=Oryzasativasubsp.japonicaOX=39947GN=OsJ_18781PE=4SV=1	2	3	3	12.6	12.6	31.628	301	18.696	43577	57652	12.6	94126000	5				1155
tr|Q5JN26|Q5JN26_ORYSJOs01g0960400proteinOS=Oryzasativasubsp.japonicaOX=39947GN=P0401G10.25-2PE=3SV=1;tr|A0A0P0VD20|A0A0P0VD20_ORYSJOs01g0960400protein(Fragment)OS=Oryzasativasubsp.japonicaOX=39947GN=Os01g0960400PE=4SV=1;tr|Q5JN27|Q5JN27_ORYSJOs01g0960400proteinOS=Oryzasativasubsp.japonicaOX=39947GN=P0401G10.25-1PE=2SV=1;tr|A0A0P0V9R0|A0A0P0V9R0_ORYSJOs01g0818600protein(Fragment)OS=Oryzasativasub…	tr|Q5JN26|Q5JN26_ORYSJOs01g0960400proteinOS=Oryzasativasubsp.japonicaOX=39947GN=P0401G10.25-2PE=3SV=1;tr|A0A0P0VD20|A0A0P0VD20_ORYSJOs01g0960400protein(Fragment)OS=Oryzasativasubsp.japonicaOX=39947GN=Os01g0960400PE=4SV=1;tr|Q5JN27|Q5JN27_ORYSJOs01g0960400proteinOS=Oryzasativasubsp.japonicaOX=39947GN=P0401G10.25-1PE=2SV=1;tr|A0A0P0V9R0|A0A0P0V9R0_ORYSJOs01g0818600protein(Fragment)OS=Oryzasativasub…	12	2	2	5.8	5.8	39.485	361	16.073	43528	58643	5.8	68406000	6				618
tr|C7J2C3|C7J2C3_ORYSJOs05g0310500protein(Fragment)OS=Oryzasativasubsp.japonicaOX=39947GN=Os05g0310500PE=3SV=1;tr|Q5D214|Q5D214_ORYSJCathepsinB-likecysteineproteaseOS=Oryzasativasubsp.japonicaOX=39947GN=OsJ_17999PE=2SV=1;tr|B7EEX2|B7EEX2_ORYSJcDNAclone:J013151C17,fullinsertsequenceOS=Oryzasativasubsp.japonicaOX=39947PE=2SV=1	tr|C7J2C3|C7J2C3_ORYSJOs05g0310500protein(Fragment)OS=Oryzasativasubsp.japonicaOX=39947GN=Os05g0310500PE=3SV=1;tr|Q5D214|Q5D214_ORYSJCathepsinB-likecysteineproteaseOS=Oryzasativasubsp.japonicaOX=39947GN=OsJ_17999PE=2SV=1;tr|B7EEX2|B7EEX2_ORYSJcDNAclone:J013151C17,fullinsertsequenceOS=Oryzasativasubsp.japonicaOX=39947PE=2SV=1	3	2	2	7.7	7.7	25.983	234	12.386	43389	59660	7.7	104190000	4				981
tr|A0A0P0XI05|A0A0P0XI05_ORYSJOs08g0511900proteinOS=Oryzasativasubsp.japonicaOX=39947GN=Os08g0511900PE=4SV=1;tr|A3BUS0|A3BUS0_ORYSJUncharacterizedproteinOS=Oryzasativasubsp.japonicaOX=39947GN=OsJ_27905PE=4SV=1;tr|Q6Z8P2|Q6Z8P2_ORYSJPutativeaminoacylaseOS=Oryzasativasubsp.japonicaOX=39947GN=P0711H09.5PE=4SV=1	tr|A0A0P0XI05|A0A0P0XI05_ORYSJOs08g0511900proteinOS=Oryzasativasubsp.japonicaOX=39947GN=Os08g0511900PE=4SV=1;tr|A3BUS0|A3BUS0_ORYSJUncharacterizedproteinOS=Oryzasativasubsp.japonicaOX=39947GN=OsJ_27905PE=4SV=1;tr|Q6Z8P2|Q6Z8P2_ORYSJPutativeaminoacylaseOS=Oryzasativasubsp.japonicaOX=39947GN=P0711H09.5PE=4SV=1	3	3	3	8	8	36.379	327	21.749	43367	52052	8	409970000	5				758
sp|Q0J6P7|KAD5_ORYSJProbableadenylatekinase5,chloroplasticOS=Oryzasativasubsp.japonicaOX=39947GN=Os08g0288200PE=2SV=2;tr|B9G035|B9G035_ORYSJUncharacterizedproteinOS=Oryzasativasubsp.japonicaOX=39947GN=OsJ_26756PE=3SV=1;tr|A0A0P0XE97|A0A0P0XE97_ORYSJOs08g0288200protein(Fragment)OS=Oryzasativasubsp.japonicaOX=39947GN=Os08g0288200PE=3SV=1	sp|Q0J6P7|KAD5_ORYSJProbableadenylatekinase5,chloroplasticOS=Oryzasativasubsp.japonicaOX=39947GN=Os08g0288200PE=2SV=2;tr|B9G035|B9G035_ORYSJUncharacterizedproteinOS=Oryzasativasubsp.japonicaOX=39947GN=OsJ_26756PE=3SV=1;tr|A0A0P0XE97|A0A0P0XE97_ORYSJOs08g0288200protein(Fragment)OS=Oryzasativasubsp.japonicaOX=39947GN=Os08g0288200PE=3SV=1	3	4	4	7.9	7.9	66.883	608	43.09	43364	62051	7.9	101340000	5				199
tr|Q69IM6|Q69IM6_ORYSJOs09g0514600proteinOS=Oryzasativasubsp.japonicaOX=39947GN=Os09g0514600PE=4SV=1	tr|Q69IM6|Q69IM6_ORYSJOs09g0514600proteinOS=Oryzasativasubsp.japonicaOX=39947GN=Os09g0514600PE=4SV=1	1	3	3	22.8	22.8	17.146	158	42.318	43133	47926	22.8	160570000	4				1660
[truncated: 1,408 more rows]
