# Supplementary material for: Proteomic Analysis of Rice Subjected to Low Light Stress and Overexpression of OsGAPB Increases the Stress Tolerance
Source: Rice (N Y). 2020 Jun 1;13:30. doi: 10.1186/s12284-020-00390-8 (PMC7266901; doi:10.1186/s12284-020-00390-8)
Supplement: Supplementary file 3 — Additional file 3: Table S3. Differentially expressed proteins between control light (0-NIP-CK) and low light (1-NIP-LL). [file 12284_2020_390_MOESM3_ESM.xlsx]

## Sheet: All proteins
Majority protein IDs	Unique peptides	Score	MS/MS count	Reporter intensity 0-NIP-L	Reporter intensity 1-NIP-CK	FC(NIP-L/NIP-CK)	pval(NIP-L/NIP-CK)	Regulation(NIP-L/NIP-CK)	FC_Sig(NIP-L/NIP-CK)	pval_Sig(NIP-L/NIP-CK)	Gene accession	Description
tr|V5K4U2|V5K4U2_ORYSJ	3	21.87	5	52421	68583	0.764344	3.9e-08	down	yes	yes	LOC_Os03g07840	adenylosuccinate synthetase, chloroplast precursor, putative, expressed
tr|V5K461|V5K461_ORYSJ	1	6.3244	2	11044	13140	0.840487	8.17e-23	down	no	yes	LOC_Os03g50885	actin, putative, expressed
tr|U5LY03|U5LY03_ORYSJ	3	22.196	9	69852	88967	0.785145	3.37e-31	down	yes	yes	LOC_Os02g51080	FAD binding domain containing protein, expressed
tr|S4U008|S4U008_ORYSJ	6	38.654	8	64635	105970	0.609937	0	down	yes	yes	LOC_Os02g17390	3-hydroxyacyl-CoA dehydrogenase, putative, expressed
tr|S4TZU3|S4TZU3_ORYSJ	2	18.202	5	44514	51509	0.864198	1.88e-126	down	no	yes	LOC_Os02g40830	succinyl-CoA ligase beta-chain, mitochondrial precursor, putative, expressed
tr|Q9ZWF5|Q9ZWF5_ORYSJ	3	18.176	12	114060	110230	1.03475	0	up	no	yes	LOC_Os05g49320	ribosomal protein L7/L12 C-terminal domain containing protein, expressed
tr|Q9ZRJ5|Q9ZRJ5_ORYSJ	3	24.205	9	102950	84199	1.2227	0	up	yes	yes	LOC_Os02g01510	lactate/malate dehydrogenase, putative, expressed
tr|Q9ZRI9|Q9ZRI9_ORYSJ	8	104.87	49	282920	477170	0.592912	0	down	yes	yes	LOC_Os03g03910	catalase domain containing protein, expressed
tr|Q9ZQT3|Q9ZQT3_ORYSJ	2	14.26	2	8208.3	11371	0.721863	0.0807034	down	yes	no	LOC_Os11g12340	disease resistance protein RPM1, putative, expressed
tr|Q9XHX4|Q9XHX4_ORYSJ	1	6.1272	1	4997.9	5608.3	0.891161	1.37e-21	down	no	yes	LOC_Os01g14580	dehydrogenase, putative, expressed
tr|Q9XHW8|Q9XHW8_ORYSJ	1	14.319	4	18189	22871	0.795287	5.81e-13	down	yes	yes	LOC_Os01g14670	Cupin domain containing protein, expressed
tr|Q9SXV0|Q9SXV0_ORYSJ	4	26.409	29	253290	212900	1.18971	0	up	no	yes	LOC_Os03g27290	cytochrome c oxidase subunit, putative, expressed
tr|Q9SNN7|Q9SNN7_ORYSJ	1	6.4421	1	8134.1	11641	0.698746	6.25e-05	down	yes	yes	LOC_Os06g04000	peptidyl-prolyl cis-trans isomerase, putative, expressed
tr|Q9SNN5|Q9SNN5_ORYSJ	5	33.629	10	89079	93054	0.957283	0	down	no	yes	LOC_Os06g04020	histone H1, putative, expressed
tr|Q9SNL7|Q9SNL7_ORYSJ	3	19.751	5	32769	56106	0.584055	4.48e-256	down	yes	yes	LOC_Os06g04150	magnesium-protoporphyrin O-methyltransferase, putative, expressed
tr|Q9SNK8|Q9SNK8_ORYSJ	3	20.878	10	58044	80159	0.724111	4.7e-05	down	yes	yes	LOC_Os03g03670	expressed protein
tr|Q9SNK3|Q9SNK3_ORYSJ	11	190.74	185	698250	1647100	0.423927	0	down	yes	yes	LOC_Os03g03720	glyceraldehyde-3-phosphate dehydrogenase, putative, expressed
tr|Q9SDJ2|Q9SDJ2_ORYSJ	5	36.154	7	59596	77870	0.765327	1.1e-09	down	yes	yes	LOC_Os01g17170	magnesium-protoporphyrin IX monomethyl ester cyclase,chloroplast precursor, putative, expressed
tr|Q9SDG5|Q9SDG5_ORYSJ	3	21.469	4	29710	42718	0.695491	1.28e-16	down	yes	yes	LOC_Os01g16900	dehydrogenase, putative, expressed
tr|Q9LX04|Q9LX04_ORYSJ	2	15.953	2	19708	18038	1.09258	0	up	no	yes	LOC_Os06g01490	monocopper oxidase, putative, expressed
tr|Q9LWT2|Q9LWT2_ORYSJ	1	10.411	4	26407	26213	1.0074	1.9e-275	up	no	yes	LOC_Os06g02420	ATOZI1, putative, expressed
tr|Q9LWN1|Q9LWN1_ORYSJ	2	18.89	12	78220	97872	0.799207	2.98e-57	down	yes	yes	LOC_Os01g10820	ribosomal protein L5, putative, expressed
tr|Q9LWK1|Q9LWK1_ORYSJ	1	6.722	1	4268.1	3485	1.22471	5.9e-110	up	yes	yes	LOC_Os06g07780	vesicle-associated membrane protein, putative, expressed
tr|Q9LWJ2|Q9LWJ2_ORYSJ	1	6.6714	1	3854.8	3672.3	1.0497	2.72e-52	up	no	yes	P0015E04.31	Putative cystathionine beta-lyase
tr|Q9LST9|Q9LST9_ORYSJ	1	42.215	11	105080	147510	0.712358	1.34e-21	down	yes	yes	LOC_Os02g53060	peptidase, T1 family, putative, expressed
tr|Q9LST4|Q9LST4_ORYSJ	2	12.755	3	27474	38187	0.71946	0.000295818	down	yes	yes	LOC_Os09g33986	peptidase, T1 family, putative, expressed
tr|Q9LRE9|Q9LRE9_ORYSJ	3	18.686	4	32122	68072	0.471883	0	down	yes	yes	LOC_Os01g40860	aldehyde dehydrogenase, putative, expressed
tr|Q9LJ04|Q9LJ04_ORYSJ	1	11.368	2	10761	9620.7	1.11853	9.13e-193	up	no	yes	LOC_Os01g16090	RNA binding protein, putative, expressed
tr|Q9LHX5|Q9LHX5_ORYSJ	5	39.171	18	144560	178750	0.808727	1.46e-137	down	yes	yes	LOC_Os01g11670	OsSCP2 - Putative Serine Carboxypeptidase homologue, expressed
tr|Q9LGZ3|Q9LGZ3_ORYSJ	3	24.376	8	49459	83799	0.59021	0	down	yes	yes	LOC_Os01g18630	aspartic proteinase oryzasin-1 precursor, putative, expressed
tr|Q9LGP4|Q9LGP4_ORYSJ	1	8.1593	2	14620	24585	0.594672	4.16e-98	down	yes	yes	LOC_Os01g03040	expressed protein
tr|Q9LGA3|Q9LGA3_ORYSJ	1	6.2153	1	7751.6	7313	1.05998	1.56e-108	up	no	yes	LOC_Os01g03760	expressed protein
tr|Q9LG77|Q9LG77_ORYSJ	5	42.153	9	69649	62095	1.12165	0	up	no	yes	LOC_Os01g09540	HAD superfamily phosphatase, putative, expressed
tr|Q9LG68|Q9LG68_ORYSJ	1	6.2829	1	9895.8	13023	0.759871	0.0510721	down	yes	no	OSJNBa0036E02.17	Hypothetical protein (OSJNBa0036E02.17 protein)
tr|Q9LE07|Q9LE07_ORYSJ	2	12.012	2	29198	22076	1.32261	0	up	yes	yes	LOC_Os01g11240	DUF538 domain containing protein, putative, expressed
tr|Q9LDC9|Q9LDC9_ORYSJ	4	28.206	9	38777	65233	0.594438	9.01e-258	down	yes	yes	LOC_Os01g16030	ADP-ribosylation factor, putative, expressed
tr|Q9LD82|Q9LD82_ORYSJ	2	17.979	8	78773	65281	1.20668	0	up	yes	yes	LOC_Os01g11230	SOUL heme-binding protein, putative, expressed
tr|Q9FWV2|Q9FWV2_ORYSJ	4	92.727	28	189050	299620	0.630966	0	down	yes	yes	OSJNBa0051D19.7	Putative chloroplast inner envelope protein
tr|Q9FWU4|Q9FWU4_ORYSJ	1	6.5721	1	5481.2	5941.8	0.922481	5.77e-32	down	no	yes	LOC_Os10g34930	secretory protein, putative, expressed
tr|Q9FW37|Q9FW37_ORYSJ	2	12.362	3	6571.9	7882	0.833786	1.09e-12	down	no	yes	LOC_Os05g01050	DNA-binding protein-related, putative, expressed
tr|Q9FW35|Q9FW35_ORYSJ	1	8.6115	1	9683.6	13678	0.707969	0.000756266	down	yes	yes	LOC_Os05g01090	pex14, putative, expressed
tr|Q9FUD8|Q9FUD8_ORYSJ	6	38.821	8	67815	77123	0.87931	1.28e-234	down	no	yes	LOC_Os03g04260	glutathione S-transferase, putative, expressed
tr|Q9FU80|Q9FU80_ORYSJ	2	12.379	2	18177	20229	0.898561	2.61e-80	down	no	yes	LOC_Os01g05010	mitochondrial glycoprotein, putative, expressed
tr|Q9FU74|Q9FU74_ORYSJ	1	7.3913	2	13477	12297	1.09596	6.65e-220	up	no	yes	LOC_Os01g05060	mitochondrial glycoprotein, putative, expressed
tr|Q9FTU2|Q9FTU2_ORYSJ	2	15.912	3	22930	17291	1.32612	0	up	yes	yes	LOC_Os01g13700	DNA-binding protein-related, putative, expressed
tr|Q9FTG9|Q9FTG9_ORYSJ	3	29.713	5	16076	17986	0.893806	1.2e-67	down	no	yes	LOC_Os01g42880	transferase family protein, putative, expressed
tr|Q9FRX7|Q9FRX7_ORYSJ	11	72.143	27	202570	276260	0.733259	0.000999217	down	yes	yes	LOC_Os06g15990	aldehyde dehydrogenase, putative, expressed
tr|Q9FP37|Q9FP37_ORYSJ	1	6.1973	1	2617.2	2839.9	0.921582	5.64e-16	down	no	yes	LOC_Os01g19610	plant protein of unknown function domain containing protein, expressed
tr|Q9FP25|Q9FP25_ORYSJ	3	30.018	7	58075	131520	0.441568	0	down	yes	yes	LOC_Os01g19740	calvin cycle protein CP12, putative, expressed
tr|Q9AYT6|Q9AYT6_ORYSJ	1	11.521	2	10911	13235	0.824405	8.84e-17	down	yes	yes	LOC_Os03g03020	L11 domain containing ribosomal protein, putative, expressed
tr|Q9AY51|Q9AY51_ORYSJ	5	37.884	19	151100	225530	0.669977	3.01e-198	down	yes	yes	LOC_Os10g41400	peptide methionine sulfoxide reductase, putative, expressed
tr|Q9AWV5|Q9AWV5_ORYSJ	2	12.827	3	22587	11935	1.8925	0	up	yes	yes	LOC_Os01g03390	BBTI7 - Bowman-Birk type bran trypsin inhibitor precursor, expressed
tr|Q9AVG1|Q9AVG1_ORYSJ	3	19.414	3	41983	46951	0.894188	2.95e-174	down	no	yes	LOC_Os11g48040	mitochondrial carrier protein, putative, expressed
tr|Q9AUW3|Q9AUW3_ORYSJ	3	18.696	12	138200	138540	0.997546	0	down	no	yes	LOC_Os03g55150	eukaryotic translation initiation factor 5A, putative, expressed
tr|Q9AUQ4|Q9AUQ4_ORYSJ	12	95.849	36	225210	324430	0.694171	8.9e-122	down	yes	yes	LOC_Os03g50480	phosphoglucomutase, putative, expressed
tr|Q9ASP4|Q9ASP4_ORYSJ	2	101.01	42	250370	454510	0.550857	0	down	yes	yes	LOC_Os01g22520	dihydrolipoyl dehydrogenase 1, mitochondrial precursor, putative, expressed
tr|Q9ASE0|Q9ASE0_ORYSJ	8	79.837	11	97660	100210	0.974553	0	down	no	yes	LOC_Os01g51380	ATP synthase, putative, expressed
tr|Q9AS74|Q9AS74_ORYSJ	2	11.532	2	18403	27185	0.676954	6.53e-21	down	yes	yes	LOC_Os01g07382	expressed protein
tr|Q9AS12|Q9AS12_ORYSJ	6	38.479	18	154760	119770	1.29214	0	up	yes	yes	LOC_Os01g22370	peroxidase precursor, putative, expressed
tr|Q9ARU4|Q9ARU4_ORYSJ	2	14.515	2	13472	21076	0.63921	1.58e-40	down	yes	yes	LOC_Os01g03144	white-brown complex homolog protein 7, putative, expressed
tr|Q9ARP1|Q9ARP1_ORYSJ	7	71.805	31	335190	184660	1.81517	0	up	yes	yes	LOC_Os01g05080	thylakoid lumenal protein, putative, expressed
tr|Q9AQU0|Q9AQU0_ORYSJ	2	12.911	3	13576	11762	1.15423	1.19e-276	up	no	yes	OSJNBa0004B13.23	Peptidyl-prolyl cis-trans isomerase (PPIase) (EC 5.2.1.8)
tr|Q94LR9|Q94LR9_ORYSJ	1	5.9962	1	2607.8	1833.3	1.42246	1.95e-105	up	yes	yes	LOC_Os10g31950	3-ketoacyl-CoA thiolase, peroxisomal precursor, putative, expressed
tr|Q94JJ0|Q94JJ0_ORYSJ	1	7.9552	2	13172	14189	0.928325	2.42e-78	down	no	yes	LOC_Os01g02880	fructose-bisphospate aldolase isozyme, putative, expressed
tr|Q94JF1|Q94JF1_ORYSJ	1	5.9303	1	2733.3	5441.8	0.502279	2.88e-62	down	yes	yes	LOC_Os01g50930	expressed protein
tr|Q94JA2|Q94JA2_ORYSJ	1	5.8932	3	23946	43295	0.553089	4.69e-289	down	yes	yes	LOC_Os01g46070	lactate/malate dehydrogenase, putative, expressed
tr|Q94J22|Q94J22_ORYSJ	1	-2	1	11364	13034	0.871874	2.97e-37	down	no	yes	LOC_Os01g54510	MAC/Perforin domain containing protein, putative, expressed
tr|Q94J17|Q94J17_ORYSJ	1	8.6564	4	29015	38695	0.749838	0.101319	down	yes	no	LOC_Os01g54540	ribosomal protein L13, putative, expressed
tr|Q94GW4|Q94GW4_ORYSJ	2	12.885	2	20321	19165	1.06032	1.2e-281	up	no	yes	LOC_Os10g36760	OsProCP3 - Putative Lysosomal Pro-x Carboxypeptidase homologue, expressed
tr|Q94GP6|Q94GP6_ORYSJ	1	6.5017	1	8203.3	14011	0.58549	3.26e-64	down	yes	yes	LOC_Os03g53530	WD domain, G-beta repeat domain containing protein, expressed
tr|Q94GE8|Q94GE8_ORYSJ	2	16.275	5	33671	21871	1.53953	0	up	yes	yes	LOC_Os03g61090	expressed protein
tr|Q94EA4|Q94EA4_ORYSJ	1	6.8822	2	9069.8	6935.9	1.30766	4.47e-286	up	yes	yes	LOC_Os01g53090	pathogen-related protein, putative, expressed
tr|Q94E65|Q94E65_ORYSJ	3	18.647	3	49856	34181	1.45859	0	up	yes	yes	LOC_Os01g07780	embryo-specific 3, putative, expressed
tr|Q94E63|Q94E63_ORYSJ	2	15.739	6	42947	36085	1.19016	0	up	no	yes	LOC_Os01g07810	protein of unknown function domain containing protein, expressed
tr|Q94DM7|Q94DM7_ORYSJ	1	7.2012	1	7322	7411.9	0.987871	4.6e-69	down	no	yes	LOC_Os01g73160	40S ribosomal protein S10, putative, expressed
tr|Q94DM2|Q94DM2_ORYSJ	1	6.8153	1	14064	13029	1.07944	1.36e-213	up	no	yes	LOC_Os01g73200	peroxidase precursor, putative, expressed
tr|Q94DD0|Q94DD0_ORYSJ	1	6.255	2	25096	35300	0.710935	9.06e-07	down	yes	yes	LOC_Os01g63990	hydrolase, alpha/beta fold family protein, putative, expressed
tr|Q94D81|Q94D81_ORYSJ	2	11.868	2	18797	29333	0.640814	5.81e-54	down	yes	yes	LOC_Os01g21560	esterase/lipase/thioesterase family protein, putative, expressed
tr|Q94CW5|Q94CW5_ORYSJ	2	12.166	2	10907	21449	0.508509	1.77e-226	down	yes	yes	LOC_Os01g64270	expressed protein
tr|Q94CM9|Q94CM9_ORYSJ	4	31.985	14	133700	92309	1.4484	0	up	yes	yes	LOC_Os01g24690	60S ribosomal protein L23A, putative, expressed
tr|Q947Y2|Q947Y2_ORYSJ	3	27.12	5	26151	29539	0.885304	1.11e-98	down	no	yes	OSJNBa0067N01.14	Putative cell death suppressor protein
tr|Q943W5|Q943W5_ORYSJ	3	32.673	3	12934	15431	0.838183	2.09e-25	down	no	yes	LOC_Os01g31610	tyrosyl-tRNA synthetase, putative, expressed
tr|Q943W1|Q943W1_ORYSJ	17	232.53	220	1888100	1761400	1.07193	0	up	no	yes	LOC_Os01g31690	oxygen-evolving enhancer protein 1, chloroplast precursor, putative, expressed
tr|Q943K1|Q943K1_ORYSJ	6	53.179	49	291900	455450	0.640905	0	down	yes	yes	LOC_Os01g64960	chlorophyll A-B binding protein, putative, expressed
tr|Q942T8|Q942T8_ORYSJ	2	13.268	2	10464	10936	0.95684	6.52e-79	down	no	yes	P0560B06.4	p0560B06.4 protein
tr|Q93Y73|Q93Y73_ORYSJ	3	20.957	7	51570	71728	0.718966	3.83e-07	down	yes	yes	LOC_Os03g55280	semialdehyde dehydrogenase, NAD binding domain containing protein, putative, expressed
tr|Q93X08|Q93X08_ORYSJ	12	97.02	40	199750	360420	0.554215	0	down	yes	yes	LOC_Os09g38030	UTP--glucose-1-phosphate uridylyltransferase, putative, expressed
tr|Q93WY5|Q93WY5_ORYSJ	2	12.369	5	34426	52650	0.653865	6.59e-72	down	yes	yes	LOC_Os09g29200	glutathione S-transferase, putative, expressed
tr|Q93WM3|Q93WM3_ORYSJ	8	54.144	14	89092	103020	0.864803	4.03e-253	down	no	yes	LOC_Os01g27520	tRNA synthetases class II domain containing protein, expressed
tr|Q93VG0|Q93VG0_ORYSJ	2	13.435	3	30905	32222	0.959127	3.66e-233	down	no	yes	LOC_Os08g44520	peptidyl-prolyl cis-trans isomerase, putative, expressed
tr|Q8W3N0|Q8W3N0_ORYSJ	2	14.231	3	10516	13202	0.796546	2.17e-08	down	yes	yes	LOC_Os03g11570	proteasome subunit, putative, expressed
tr|Q8W3D2|Q8W3D2_ORYSJ	3	22.811	8	40947	75782	0.540326	0	down	yes	yes	LOC_Os10g01044	isoflavone reductase, putative, expressed
tr|Q8W317|Q8W317_ORYSJ	3	19.983	7	48237	82690	0.583347	0	down	yes	yes	LOC_Os03g50540	2Fe-2S iron-sulfur cluster binding domain containing protein, expressed
tr|Q8W0I1|Q8W0I1_ORYSJ	1	7.7176	2	9354.8	7904.2	1.18352	8.03e-211	up	no	yes	LOC_Os01g48280	ubiquitin-conjugating enzyme, putative, expressed
tr|Q8W0E8|Q8W0E8_ORYSJ	2	12.491	5	33374	58431	0.571169	0	down	yes	yes	LOC_Os01g52214	ubiquinone oxidoreductase, putative, expressed
tr|Q8W0E6|Q8W0E6_ORYSJ	3	38.236	21	188630	188440	1.00101	0	up	no	yes	LOC_Os01g52240	chlorophyll A-B binding protein, putative, expressed
tr|Q8W0D1|Q8W0D1_ORYSJ	1	6.7951	1	11342	6294	1.80203	0	up	yes	yes	LOC_Os01g52390	plasminogen activator inhibitor 1 RNA-binding protein, putative, expressed
tr|Q8SA35|Q8SA35_ORYSJ	5	32.862	9	61319	64826	0.945901	0	down	no	yes	LOC_Os01g46980	vacuolar ATP synthase subunit E, putative, expressed
tr|Q8S9R1|Q8S9R1_ORYSJ	1	8.8552	2	14342	9968.5	1.43873	0	up	yes	yes	LOC_Os01g71350	glycosyl hydrolases family 17, putative, expressed
tr|Q8S7W8|Q8S7W8_ORYSJ	2	13.022	3	19389	15107	1.28344	0	up	yes	yes	LOC_Os03g07440	putativ eribonuclease P, putative, expressed
tr|Q8S7T4|Q8S7T4_ORYSJ	8	141.85	61	394300	793370	0.496994	0	down	yes	yes	LOC_Os10g38234	photosystem I P700 chlorophyll a apoprotein A2, putative, expressed
tr|Q8S7T3|Q8S7T3_ORYSJ	11	72.102	42	271870	589450	0.461227	0	down	yes	yes	LOC_Os10g38229	photosystem I P700 chlorophyll a apoprotein A1, putative, expressed
tr|Q8S7N6|Q8S7N6_ORYSJ	2	12.209	2	14675	28661	0.51202	3.26e-292	down	yes	yes	LOC_Os10g42100	pyruvate kinase, putative, expressed
tr|Q8S7H8|Q8S7H8_ORYSJ	4	28.38	22	130700	254440	0.513677	0	down	yes	yes	LOC_Os03g56670	photosystem I reaction center subunit III, chloroplast precursor, putative, expressed
tr|Q8S718|Q8S718_ORYSJ	7	56.815	19	170800	164760	1.03666	0	up	no	yes	LOC_Os10g38700	glutathione S-transferase, putative, expressed
tr|Q8S6H1|Q8S6H1_ORYSJ	5	55.224	98	500960	837240	0.598347	0	down	yes	yes	LOC_Os10g21200	Photosystem II protein D1
tr|Q8S6G5|Q8S6G5_ORYSJ	6	69.026	95	523940	955050	0.5486	0	down	yes	yes	LOC_Os10g21212	photosystem II 44 kDa reaction center protein, putative, expressed
tr|Q8S6G1|Q8S6G1_ORYSJ	2	14.086	3	20818	40457	0.514571	0	down	yes	yes	LOC_Os10g21234	chloroplast 30S ribosomal protein S2, putative, expressed
tr|Q8S6G0|Q8S6G0_ORYSJ	2	11.342	7	32483	110030	0.295219	0	down	yes	yes	LOC_Os10g21236	chloroplast ATP synthase a chain precursor, putative, expressed
tr|Q8S6F5|Q8S6F5_ORYSJ	2	14.669	2	9270.6	16760	0.553138	4.17e-113	down	yes	yes	LOC_Os10g21258	NADPH-dependent oxidoreductase, putative, expressed
tr|Q8S6F4|Q8S6F4_ORYSJ	1	6.0324	2	3928	6491.9	0.605062	1.53e-23	down	yes	yes	LOC_Os10g21264	ATP synthase epsilon chain, putative, expressed
tr|Q8S5T1|Q8S5T1_ORYSJ	10	74.56	16	94687	160710	0.589179	0	down	yes	yes	LOC_Os03g06740	glutathione reductase, putative, expressed
tr|Q8S3Q3|Q8S3Q3_ORYSJ	2	12.89	3	21119	30225	0.698726	1.1e-10	down	yes	yes	LOC_Os04g56290	aldose 1-epimerase, putative, expressed
tr|Q8S3P3|Q8S3P3_ORYSJ	1	6.3333	2	27939	13770	2.02898	0	up	yes	yes	LOC_Os04g56430	cysteine-rich receptor-like protein kinase, putative, expressed
tr|Q8S1N3|Q8S1N3_ORYSJ	8	126.43	44	264130	465470	0.567448	0	down	yes	yes	LOC_Os01g64860	OsSub11 - Putative Subtilisin homologue, expressed
tr|Q8RZZ3|Q8RZZ3_ORYSJ	1	6.2824	1	9285.9	13961	0.665131	1.19e-15	down	yes	yes	LOC_Os01g49690	Ser/Thr protein phosphatase family protein, putative, expressed
tr|Q8RZW7|Q8RZW7_ORYSJ	2	13.159	2	18161	10772	1.68595	0	up	yes	yes	LOC_Os01g68770	selenium-binding protein, putative, expressed
tr|Q8RYZ1|Q8RYZ1_ORYSJ	1	6.0358	1	10650	9141.5	1.16502	1.2e-225	up	no	yes	LOC_Os01g65380	patellin protein, putative, expressed
tr|Q8RYP0|Q8RYP0_ORYSJ	1	6.544	1	3615.7	5706.9	0.633566	2.21e-13	down	yes	yes	LOC_Os01g36240	peroxidase precursor, putative, expressed
tr|Q8RUI4|Q8RUI4_ORYSJ	2	28.274	7	53276	40252	1.32356	0	up	yes	yes	LOC_Os01g71230	nascent polypeptide-associated complex subunit alpha-like protein 3, putative, expressed
tr|Q8RU45|Q8RU45_ORYSJ	1	6.6461	1	4721.7	7287.8	0.647891	8.91e-13	down	yes	yes	24K23.6	Putative rubisco activase
tr|Q8RU06|Q8RU06_ORYSJ	3	22.879	5	45158	47972	0.941341	4.66e-295	down	no	yes	LOC_Os10g22520	cellulase, putative, expressed
tr|Q8LQP4|Q8LQP4_ORYSJ	1	6.1047	1	5739.4	4626.7	1.2405	9.6e-154	up	yes	yes	LOC_Os01g48500	expressed protein
tr|Q8LQN2|Q8LQN2_ORYSJ	2	25.564	7	50466	66380	0.760259	7.09e-06	down	yes	yes	LOC_Os01g57570	NADPH-dependent FMN reductase domain containing protein, expressed
tr|Q8LQ70|Q8LQ70_ORYSJ	2	12.099	4	29842	43972	0.678659	3.94e-31	down	yes	yes	LOC_Os01g53910	dehydrogenase, putative, expressed
tr|Q8LQ33|Q8LQ33_ORYSJ	4	26.59	7	32188	62956	0.511278	0	down	yes	yes	LOC_Os01g63270	alpha-glucan phosphorylast isozyme, putative, expressed
tr|Q8LP96|Q8LP96_ORYSJ	6	40.164	9	85108	92607	0.919023	0	down	no	yes	LOC_Os08g41830	sulfite oxidase, putative, expressed
tr|Q8LNN1|Q8LNN1_ORYSJ	5	35.229	6	90950	38294	2.37505	0	up	yes	yes	LOC_Os10g39260	aspartic proteinase nepenthesin, putative, expressed
tr|Q8LNF2|Q8LNF2_ORYSJ	9	76.641	29	273000	246610	1.10701	0	up	no	yes	LOC_Os10g35810	thylakoid lumenal protein, putative, expressed
tr|Q8LNC8|Q8LNC8_ORYSJ	4	28.138	4	14140	23509	0.601472	3.72e-85	down	yes	yes	OSJNBa0044A10.21	Putative oxidoreductase
tr|Q8LN75|Q8LN75_ORYSJ	3	20.057	5	39896	39637	1.00653	0	up	no	yes	LOC_Os10g36500	invertase/pectin methylesterase inhibitor family protein, putative, expressed
tr|Q8LN31|Q8LN31_ORYSJ	1	6.0294	1	6834.8	21051	0.324678	0	down	yes	yes	LOC_Os10g38970	ethylene-responsive element-binding protein, putative, expressed
tr|Q8LMR3|Q8LMR3_ORYSJ	2	23.093	3	23196	17894	1.2963	0	up	yes	yes	LOC_Os03g02960	nascent polypeptide-associated complex subunit alpha, putative, expressed
tr|Q8LMR0|Q8LMR0_ORYSJ	2	19.888	5	33158	58365	0.568114	0	down	yes	yes	LOC_Os03g06200	aminotransferase, putative, expressed
tr|Q8LJ88|Q8LJ88_ORYSJ	2	11.95	3	62108	25049	2.47946	0	up	yes	yes	LOC_Os01g58580	ICE-like protease p20 domain containing protein, putative, expressed
tr|Q8LJ05|Q8LJ05_ORYSJ	1	5.9651	2	18554	13079	1.41861	0	up	yes	yes	LOC_Os01g50310	VIP1 protein, putative, expressed
tr|Q8LI58|Q8LI58_ORYSJ	1	5.8962	1	1464.4	1977.1	0.740681	0.989873	down	yes	no	OJ1634_H04.132	Putative o-methyltransferase
tr|Q8LHV5|Q8LHV5_ORYSJ	5	39.112	10	53311	84135	0.633636	3.11e-174	down	yes	yes	LOC_Os07g23520	expressed protein
tr|Q8LHD1|Q8LHD1_ORYSJ	3	20.138	5	27661	45044	0.614088	1.11e-132	down	yes	yes	LOC_Os01g73514	5-oxoprolinase, putative, expressed
tr|Q8L6H9|Q8L6H9_ORYSJ	2	13.253	2	12393	14103	0.878749	3.91e-44	down	no	yes	gst2	Glutathione s-transferase (EC 2.5.1.18) (Fragment)
tr|Q8L4I2|Q8L4I2_ORYSJ	1	10.661	5	46812	44302	1.05666	0	up	no	yes	LOC_Os01g20830	heavy metal-associated domain containing protein, expressed
tr|Q8L3Y6|Q8L3Y6_ORYSJ	1	6.0408	1	2805.7	3136.7	0.894475	3.14e-13	down	no	yes	LOC_Os07g12250	ribosomal protein L24, putative, expressed
tr|Q8HCR5|Q8HCR5_ORYSJ	5	35.77	11	69294	118380	0.585352	0	down	yes	yes	orf25	Uncharacterized protein
tr|Q8HCQ3|Q8HCQ3_ORYSJ	2	17.295	2	19991	39148	0.510652	0	down	yes	yes	nad7	NADH dehydrogenase subunit 7
tr|Q8HCQ0|Q8HCQ0_ORYSJ	1	8.0594	3	17281	24802	0.696758	9.03e-10	down	yes	yes	nad3	NADH-ubiquinone oxidoreductase chain 3 (EC 1.6.5.3)
tr|Q8HCN3|Q8HCN3_ORYSJ	1	6.2525	2	22477	42648	0.527035	0	down	yes	yes	cob	Cytochrome b
tr|Q8H916|Q8H916_ORYSJ	3	19.807	4	47089	28439	1.65579	0	up	yes	yes	LOC_Os10g32680	expressed protein
tr|Q8H903|Q8H903_ORYSJ	9	72.443	18	136890	196560	0.696429	1.44e-67	down	yes	yes	LOC_Os10g32550	T-complex protein, putative, expressed
tr|Q8H8J4|Q8H8J4_ORYSJ	3	17.037	3	21238	27032	0.785661	9.31e-11	down	yes	yes	LOC_Os10g22380	glutamyl-tRNA synthetase, cytoplasmic, putative, expressed
tr|Q8H8D8|Q8H8D8_ORYSJ	5	38.088	21	128820	192740	0.668362	1.02e-177	down	yes	yes	LOC_Os03g04240	glutathione S-transferase, putative, expressed
tr|Q8H879|Q8H879_ORYSJ	1	6.5376	2	16592	17326	0.957636	9.77e-125	down	no	yes	LOC_Os03g03770	expressed protein
tr|Q8H855|Q8H855_ORYSJ	1	8.2189	2	9354.4	14253	0.656311	1.3e-19	down	yes	yes	LOC_Os03g12560	expressed protein
tr|Q8H7U7|Q8H7U7_ORYSJ	1	7.569	1	4969.2	6447.4	0.770729	0.0331762	down	yes	yes	LOC_Os03g01420	expressed protein
tr|Q8H7N0|Q8H7N0_ORYSJ	1	5.9041	1	9029	9908.1	0.911275	2.14e-46	down	no	yes	LOC_Os03g09020	dehydrogenase, putative, expressed
tr|Q8H631|Q8H631_ORYSJ	2	12.539	4	26795	31497	0.850716	7.86e-63	down	no	yes	LOC_Os06g01390	acyl-coenzyme A oxidase 1.2, peroxisomal, putative, expressed
tr|Q8H5M0|Q8H5M0_ORYSJ	2	13.453	2	9762.7	10534	0.92678	9.37e-58	down	no	yes	LOC_Os07g39620	C2 domain containing protein, putative, expressed
tr|Q8H588|Q8H588_ORYSJ	3	22.674	14	138270	113150	1.22201	0	up	yes	yes	LOC_Os07g07719	ribosomal protein S13p/S18e, putative, expressed
tr|Q8H559|Q8H559_ORYSJ	1	19.377	8	33818	41840	0.80827	3.37e-33	down	yes	yes	LOC_Os07g06590	ML domain protein, putative, expressed
tr|Q8H530|Q8H530_ORYSJ	2	13.531	2	14066	21142	0.665311	8.64e-23	down	yes	yes	LOC_Os07g30170	nitrilase, putative, expressed
tr|Q8H4X9|Q8H4X9_ORYSJ	1	9.1	2	14906	18403	0.809977	3.4e-16	down	yes	yes	LOC_Os08g23730	class I glutamine amidotransferase, putative, expressed
tr|Q8H4Q9|Q8H4Q9_ORYSJ	5	33.792	16	101910	114540	0.889733	0	down	no	yes	LOC_Os07g31370	ras-related protein, putative, expressed
tr|Q8H4P7|Q8H4P7_ORYSJ	2	26.898	12	172560	35396	4.87513	0	up	yes	yes	LOC_Os07g05360	photosystem II 10 kDa polypeptide, chloroplast precursor, putative, expressed
tr|Q8H4K6|Q8H4K6_ORYSJ	1	5.9322	1	1402.4	1363.5	1.02853	3.86e-18	up	no	yes	LOC_Os07g04910	reticulon domain containing protein, putative, expressed
tr|Q8H4J8|Q8H4J8_ORYSJ	3	20.227	3	26367	51709	0.509911	0	down	yes	yes	LOC_Os07g04990	oxidoreductase, aldo/keto reductase family protein, putative, expressed
tr|Q8H4E0|Q8H4E0_ORYSJ	2	15.428	3	9496.4	16801	0.565228	1.07e-98	down	yes	yes	LOC_Os07g43700	lactate/malate dehydrogenase, putative, expressed
tr|Q8H4B9|Q8H4B9_ORYSJ	7	62.353	24	159340	131230	1.2142	0	up	yes	yes	LOC_Os07g33240	endoribonuclease, putative, expressed
tr|Q8H469|Q8H469_ORYSJ	5	42.068	8	44475	76822	0.578936	0	down	yes	yes	LOC_Os07g47510	stress-related protein, putative, expressed
tr|Q8H3X4|Q8H3X4_ORYSJ	2	14.716	5	50575	56258	0.898983	6.99e-221	down	no	yes	LOC_Os07g01660	dirigent, putative, expressed
tr|Q8H3M0|Q8H3M0_ORYSJ	5	34.194	10	90634	92001	0.985141	0	down	no	yes	LOC_Os08g33190	linker histone H1 and H5 family protein, expressed
tr|Q8H3K4|Q8H3K4_ORYSJ	2	12.742	2	7183.9	8308.5	0.864645	5.32e-22	down	no	yes	LOC_Os07g06880	gibberellin receptor GID1L2, putative, expressed
tr|Q8H3I7|Q8H3I7_ORYSJ	1	14.167	5	46873	37623	1.24586	0	up	yes	yes	LOC_Os07g44740	chaperonin, putative, expressed
tr|Q8H2Q5|Q8H2Q5_ORYSJ	3	20.59	4	34653	40041	0.865438	1.27e-100	down	no	yes	LOC_Os07g30020	anthranilate phosphoribosyltransferase, putative, expressed
tr|Q8H2J8|Q8H2J8_ORYSJ	2	12.818	3	16187	24833	0.651834	1.78e-36	down	yes	yes	LOC_Os07g12650	ribosomal protein L7Ae, putative, expressed
tr|Q8H054|Q8H054_ORYSJ	2	11.842	2	17722	24365	0.727355	0.0727304	down	yes	no	OSJNBa0014O06.18	Putative methionyl-tRNA synthetase
tr|Q8GVZ0|Q8GVZ0_ORYSJ	2	12.728	3	14279	18909	0.755143	0.0744923	down	yes	no	LOC_Os07g36190	hydrolase, NUDIX family, domain containing protein, expressed
tr|Q8GVY2|Q8GVY2_ORYSJ	1	8.7153	7	28004	21220	1.3197	0	up	yes	yes	LOC_Os11g24610	60S ribosomal protein L38, putative, expressed
tr|Q8GVN7|Q8GVN7_ORYSJ	2	13.266	2	24580	28793	0.85368	1.55e-60	down	no	yes	LOC_Os07g34720	harpin-induced protein 1 domain containing protein, expressed
tr|Q8GVF5|Q8GVF5_ORYSJ	1	6.5994	1	7238.3	13556	0.533955	1.36e-112	down	yes	yes	LOC_Os07g44620	eukaryotic translation initiation factor 6, putative, expressed
tr|Q8GU79|Q8GU79_ORYSJ	1	5.957	1	7904.1	7363.6	1.0734	1.02e-117	up	no	yes	mdr15	MDR-like ABC transporter
tr|Q8GTK8|Q8GTK8_ORYSJ	12	98.085	41	256860	474310	0.541545	0	down	yes	yes	LOC_Os07g11110	NAD dependent epimerase/dehydratase family protein, putative, expressed
tr|Q8GTB0|Q8GTB0_ORYSJ	1	8.1648	1	4488.4	1509.4	2.97363	0	up	yes	yes	LOC_Os03g02260	DnaK family protein, putative, expressed
tr|Q8GT01|Q8GT01_ORYSJ	1	21.743	2	10213	10211	1.0002	3.04e-103	up	no	yes	LOC_Os01g71990	pyrroline-5-carboxylate reductase, putative, expressed
tr|Q8GSK5|Q8GSK5_ORYSJ	3	19.118	5	37091	55078	0.673427	3.31e-45	down	yes	yes	LOC_Os07g05000	oxidoreductase, aldo/keto reductase family protein, putative, expressed
tr|Q8GSE9|Q8GSE9_ORYSJ	2	13.328	3	15452	10769	1.43486	0	up	yes	yes	LOC_Os07g42170	60S ribosomal protein, putative, expressed
tr|Q8GSE8|Q8GSE8_ORYSJ	4	35.974	11	107090	133780	0.800493	7.52e-81	down	yes	yes	LOC_Os07g06840	gibberellin receptor GID1L2, putative, expressed
tr|Q8GRU7|Q8GRU7_ORYSJ	1	7.7027	1	22648	24640	0.919156	1.46e-122	down	no	yes	LOC_Os07g44660	FGGY family of carbohydrate kinases, putative, expressed
tr|Q852L3|Q852L3_ORYSJ	1	6.9045	3	11876	13602	0.873107	1.78e-39	down	no	yes	LOC_Os03g57970	LTPL73 - Protease inhibitor/seed storage/LTP family protein precursor, expressed
tr|Q852G4|Q852G4_ORYSJ	2	30.973	9	124200	75211	1.65135	0	up	yes	yes	LOC_Os03g29770	EF hand family protein, expressed
tr|Q852A3|Q852A3_ORYSJ	4	26.42	9	84154	71563	1.17594	0	up	no	yes	LOC_Os03g60740	expressed protein
tr|Q851Y8|Q851Y8_ORYSJ	4	28.85	7	52252	75902	0.688414	1.71e-37	down	yes	yes	LOC_Os03g63410	elongation factor Tu, putative, expressed
tr|Q851P9|Q851P9_ORYSJ	2	14.466	8	65544	75596	0.86703	9.25e-193	down	no	yes	LOC_Os03g58470	retrotransposon protein, putative, Ty3-gypsy subclass, expressed
tr|Q851G7|Q851G7_ORYSJ	1	-2	1	14737	17155	0.85905	4.49e-40	down	no	yes	LOC_Os03g39740	expressed protein
tr|Q851F5|Q851F5_ORYSJ	1	8.2385	2	8976.9	10111	0.887835	4.33e-36	down	no	yes	LOC_Os03g51960	expressed protein
tr|Q850Z8|Q850Z8_ORYSJ	3	19.935	7	54245	78138	0.69422	1.14e-30	down	yes	yes	LOC_Os03g61600	phosphoribosylformylglycinamidine synthase, putative, expressed
tr|Q850W6|Q850W6_ORYSJ	7	51.085	11	44825	45021	0.995646	0	down	no	yes	LOC_Os03g34040	ribosomal protein, putative, expressed
tr|Q850L8|Q850L8_ORYSJ	7	50.302	12	96819	88553	1.09335	0	up	no	yes	LOC_Os03g54040	ribosomal protein L6, putative, expressed
tr|Q84ZP1|Q84ZP1_ORYSJ	5	30.355	13	97340	113020	0.861263	1.6e-262	down	no	yes	LOC_Os07g10720	40S ribosomal protein S15a, putative, expressed
tr|Q84VE1|Q84VE1_ORYSJ	7	47.404	18	145240	256020	0.567299	0	down	yes	yes	OsJ_33804	Adenosylhomocysteinase (EC 3.3.1.1)
tr|Q84VC8|Q84VC8_ORYSJ	2	18.886	4	22342	33173	0.6735	7.53e-28	down	yes	yes	LOC_Os02g35500	NAD binding domain of 6-phosphogluconate dehydrogenase containing protein, expressed
tr|Q84UR8|Q84UR8_ORYSJ	2	27.252	4	22152	22893	0.967632	1.61e-178	down	no	yes	LOC_Os08g03520	retrotransposon protein, putative, Ty1-copia subclass, expressed
tr|Q84TA1|Q84TA1_ORYSJ	3	22.935	3	11626	16833	0.690667	8.31e-09	down	yes	yes	LOC_Os03g60620	DnaK family protein, putative, expressed
tr|Q84SZ1|Q84SZ1_ORYSJ	2	14.441	4	18253	29240	0.624248	2.97e-73	down	yes	yes	LOC_Os03g58840	vesicle-associated membrane protein, putative, expressed
tr|Q84SD6|Q84SD6_ORYSJ	1	31.94	1	16997	16096	1.05598	4.77e-231	up	no	yes	LOC_Os08g06430	mitochondrial NADH-ubiquinone oxidoreductase, putative, expressed
tr|Q84SC5|Q84SC5_ORYSJ	3	17.829	8	75467	87766	0.859866	7.21e-200	down	no	yes	LOC_Os08g06530	rubredoxin family protein, putative, expressed
tr|Q84S76|Q84S76_ORYSJ	1	13.661	2	26996	13610	1.98354	0	up	yes	yes	LOC_Os07g35560	glucan endo-1,3-beta-glucosidase precursor, putative, expressed
tr|Q84S04|Q84S04_ORYSJ	2	11.571	2	5315.7	6765.7	0.785684	0.00118484	down	yes	yes	LOC_Os08g05620	cytochrome P450, putative, expressed
tr|Q84R32|Q84R32_ORYSJ	2	14.885	8	83929	48470	1.73157	0	up	yes	yes	LOC_Os03g52690	CBS domain containing membrane protein, putative, expressed
tr|Q84QW4|Q84QW4_ORYSJ	1	6.6215	1	3942.1	3863.1	1.02045	5.66e-46	up	no	yes	LOC_Os08g41290	AIR12, putative, expressed
tr|Q84QU2|Q84QU2_ORYSJ	1	12.621	6	38905	41221	0.943815	9.3e-260	down	no	yes	LOC_Os08g25700	expressed protein
tr|Q84PD6|Q84PD6_ORYSJ	3	20.391	3	9944.1	21149	0.470192	0	down	yes	yes	LOC_Os08g44320	low molecular weight protein-tyrosine-phosphatase slr0328, putative, expressed
tr|Q84PB5|Q84PB5_ORYSJ	2	13.937	20	145320	160540	0.905195	0	down	no	yes	LOC_Os07g05480	photosystem I reaction center subunit, chloroplast precursor, putative, expressed
tr|Q84PB4|Q84PB4_ORYSJ	9	86.283	95	793940	763270	1.04018	0	up	no	yes	LOC_Os08g44680	photosystem I reaction center subunit II, chloroplast precursor, putative, expressed
tr|Q84PA4|Q84PA4_ORYSJ	4	26.51	10	57025	117510	0.485278	0	down	yes	yes	LOC_Os03g17070	ATP synthase B chain, chloroplast precursor, putative, expressed
tr|Q84P96|Q84P96_ORYSJ	5	50.486	9	40006	54398	0.735431	0.310928	down	yes	no	LOC_Os02g57260	3-ketoacyl-CoA thiolase, peroxisomal precursor, putative, expressed
tr|Q84P77|Q84P77_ORYSJ	2	11.101	2	21277	29478	0.721793	0.00476097	down	yes	yes	LOC_Os06g13820	dynamin, putative, expressed
tr|Q84P69|Q84P69_ORYSJ	1	13.005	3	23387	34657	0.674813	6.17e-28	down	yes	yes	#N/A	Fructose-6-phosphate 1-phosphotransferase (Fragment)
tr|Q84P62|Q84P62_ORYSJ	6	39.811	11	146310	111300	1.31456	0	up	yes	yes	LOC_Os04g57020	expressed protein
tr|Q84NY6|Q84NY6_ORYSJ	4	26.452	6	20319	22359	0.908762	1.42e-99	down	no	yes	LOC_Os03g38230	peptidase M50 family protein, putative, expressed
tr|Q84NX8|Q84NX8_ORYSJ	2	19.186	7	52839	55647	0.949539	0	down	no	yes	LOC_Os03g38260	60S ribosomal protein L19-3, putative, expressed
tr|Q84NW1|Q84NW1_ORYSJ	10	101.85	67	297720	554660	0.536761	0	down	yes	yes	LOC_Os07g32880	ATP synthase gamma chain, putative, expressed
tr|Q84MU5|Q84MU5_ORYSJ	1	6.3028	1	6548.7	7711.6	0.849201	3.12e-16	down	no	yes	LOC_Os03g27980	glucan endo-1,3-beta-glucosidase precursor, putative, expressed
tr|Q84MU0|Q84MU0_ORYSJ	1	-2	1	8228.8	11718	0.702236	0.000237166	down	yes	yes	LOC_Os03g37770	expressed protein
tr|Q84MQ4|Q84MQ4_ORYSJ	3	25.444	13	97086	82584	1.1756	0	up	no	yes	LOC_Os03g29460	60S ribosomal protein, putative, expressed
tr|Q84M49|Q84M49_ORYSJ	1	6.2002	1	9372.5	9462.4	0.990499	2.3e-89	down	no	yes	LOC_Os03g59360	remorin, putative, expressed
tr|Q84M35|Q84M35_ORYSJ	7	47.602	9	59183	101410	0.583601	0	down	yes	yes	LOC_Os03g59310	ribosomal protein, putative, expressed
tr|Q84M34|Q84M34_ORYSJ	4	36.383	9	77387	86125	0.898543	0	down	no	yes	LOC_Os03g59220	cytochrome b-c1 complex subunit 7, putative, expressed
tr|Q84LH6|Q84LH6_ORYSJ	1	6.6367	1	1914.4	772.63	2.47777	5.39e-199	up	yes	yes	LOC_Os03g60840	BBTI13 - Bowman-Birk type bran trypsin inhibitor precursor, expressed
tr|Q7Y1V2|Q7Y1V2_ORYSJ	1	6.0812	1	12409	10313	1.20324	1.6e-296	up	yes	yes	LOC_Os06g23440	eukaryotic translation initiation factor 1A, putative, expressed
tr|Q7Y199|Q7Y199_ORYSJ	1	6.1382	1	7149.8	7225.1	0.989578	3.21e-68	down	no	yes	LOC_Os03g46490	40S ribosomal protein S21, putative, expressed
tr|Q7Y0E6|Q7Y0E6_ORYSJ	1	13.998	2	6253.7	7595.3	0.823364	4.78e-10	down	yes	yes	LOC_Os03g29180	ubiquinone biosynthesis protein COQ9, mitochondrial precursor, putative, expressed
tr|Q7XZW5|Q7XZW5_ORYSJ	10	117.43	50	380640	651350	0.584386	0	down	yes	yes	LOC_Os03g56280	lactate/malate dehydrogenase, putative, expressed
tr|Q7XXS0|Q7XXS0_ORYSJ	3	32.451	5	47458	58185	0.81564	2.85e-55	down	yes	yes	LOC_Os08g37320	expressed protein
tr|Q7XXR0|Q7XXR0_ORYSJ	2	12.309	2	10813	13752	0.786286	2.82e-06	down	yes	yes	LOC_Os03g53270	stem-specific protein TSJT1, putative, expressed
tr|Q7XXQ0|Q7XXQ0_ORYSJ	1	6.252	1	13888	5771.5	2.40631	0	up	yes	yes	LOC_Os01g49320	glycosyl hydrolase, putative, expressed
tr|Q7XXD3|Q7XXD3_ORYSJ	2	20.384	4	58494	37175	1.57348	0	up	yes	yes	LOC_Os04g09604	O-methyltransferase, putative, expressed
tr|Q7XWW0|Q7XWW0_ORYSJ	5	37.257	12	75944	142540	0.532791	0	down	yes	yes	LOC_Os04g20164	amine oxidase precursor, putative, expressed
tr|Q7XWV6|Q7XWV6_ORYSJ	2	20.185	2	15629	18678	0.83676	1.35e-29	down	no	yes	LOC_Os04g20230	neighbor of COX4, putative, expressed
tr|Q7XWS9|Q7XWS9_ORYSJ	1	10.177	2	12921	13318	0.970191	6.9e-107	down	no	yes	LOC_Os04g17100	heavy metal-associated domain containing protein, expressed
tr|Q7XW32|Q7XW32_ORYSJ	1	16.233	2	4143.2	4828.8	0.858019	3.14e-12	down	no	yes	LOC_Os04g25650	cysteine-rich receptor-like protein kinase, putative, expressed
tr|Q7XVP0|Q7XVP0_ORYSJ	1	6.5314	1	3334.5	4381.3	0.761075	0.229744	down	yes	no	LOC_Os04g24140	ribose-5-phosphate isomerase A, putative, expressed
tr|Q7XVM2|Q7XVM2_ORYSJ	4	24.467	4	23701	25920	0.91439	1.88e-122	down	no	yes	LOC_Os04g32330	dihydrolipoyllysine-residue succinyltransferase component of 2-oxoglutarate dehydrogenase complex, m
tr|Q7XVG7|Q7XVG7_ORYSJ	2	14.857	5	52334	71112	0.735938	0.298687	down	yes	no	LOC_Os04g33630	2Fe-2S iron-sulfur cluster binding domain containing protein, expressed
tr|Q7XVG5|Q7XVG5_ORYSJ	1	7.9703	1	4043	5813.4	0.695462	0.00224926	down	yes	yes	LOC_Os04g33590	hydrolase, alpha/beta fold family protein, putative, expressed
tr|Q7XVF8|Q7XVF8_ORYSJ	2	20.147	4	26957	41652	0.647196	2.05e-66	down	yes	yes	LOC_Os04g33060	NAD dependent epimerase/dehydratase family protein, putative, expressed
tr|Q7XV86|Q7XV86_ORYSJ	5	37.804	7	57115	72823	0.784299	6.04e-25	down	yes	yes	LOC_Os04g32950	calreticulin precursor protein, putative, expressed
tr|Q7XV22|Q7XV22_ORYSJ	2	13.219	3	21354	23145	0.922618	1.83e-119	down	no	yes	LOC_Os04g37580	cation transport regulator-like protein 1, putative, expressed
tr|Q7XV15|Q7XV15_ORYSJ	1	6.6435	1	9630.6	15313	0.628917	3.64e-36	down	yes	yes	LOC_Os04g37470	oxidoreductase, aldo/keto reductase family protein, putative, expressed
tr|Q7XV11|Q7XV11_ORYSJ	7	60.371	26	277860	302540	0.918424	0	down	no	yes	LOC_Os04g38410	chlorophyll A-B binding protein, putative, expressed
tr|Q7XV08|Q7XV08_ORYSJ	2	13.728	4	41831	55565	0.75283	0.00986354	down	yes	yes	LOC_Os04g38450	gamma-glutamyltranspeptidase 1 precursor, putative, expressed
tr|Q7XUY6|Q7XUY6_ORYSJ	2	13.599	2	12720	26058	0.488142	0	down	yes	yes	LOC_Os04g39140	acetyltransferase, GNAT family, putative, expressed
tr|Q7XUW6|Q7XUW6_ORYSJ	1	6.5308	7	54671	94479	0.578658	0	down	yes	yes	LOC_Os04g36760	enzyme of the cupin superfamily protein, putative, expressed
tr|Q7XUW0|Q7XUW0_ORYSJ	2	12.285	2	11356	10870	1.04471	1.17e-146	up	no	yes	LOC_Os04g38640	OsDegp5 - Putative Deg protease homologue, expressed
tr|Q7XUK3|Q7XUK3_ORYSJ	2	13.562	2	14941	17518	0.852894	4.79e-37	down	no	yes	LOC_Os04g41960	NADP-dependent oxidoreductase, putative, expressed
tr|Q7XUC9|Q7XUC9_ORYSJ	6	53.356	64	417250	419320	0.995063	0	down	no	yes	LOC_Os03g02780;LOC_Os10g39410	Core histone H2A/H2B/H3/H4 domain containing protein, putative, expressed
tr|Q7XU28|Q7XU28_ORYSJ	2	11.263	2	22304	39498	0.564687	8.99e-231	down	yes	yes	LOC_Os04g46460	amino acid kinase, putative, expressed
tr|Q7XTM8|Q7XTM8_ORYSJ	1	6.2202	1	3154.4	7116.1	0.443277	7.78e-130	down	yes	yes	LOC_Os04g55180	hydrolase, alpha/beta fold family domain containing protein, expressed
tr|Q7XTJ6|Q7XTJ6_ORYSJ	1	6.7243	1	7605.7	11327	0.671466	4.38e-11	down	yes	yes	LOC_Os04g02870	RNA recognition motif containing protein, putative, expressed
tr|Q7XTJ4|Q7XTJ4_ORYSJ	1	7.2667	1	4766.6	5839.2	0.81631	5.59e-07	down	yes	yes	LOC_Os03g01730	expressed protein
tr|Q7XTB3|Q7XTB3_ORYSJ	1	6.0552	1	8120.1	14586	0.556705	7.99e-95	down	yes	yes	LOC_Os04g01250	amidase family protein, putative, expressed
tr|Q7XT06|Q7XT06_ORYSJ	1	8.2713	2	12328	12171	1.0129	6.18e-134	up	no	yes	LOC_Os04g02754	amidase family protein, putative, expressed
tr|Q7XSV2|Q7XSV2_ORYSJ	6	54.492	10	91461	50290	1.81867	0	up	yes	yes	LOC_Os04g59150	peroxidase precursor, putative, expressed
tr|Q7XSU8|Q7XSU8_ORYSJ	1	6.1525	2	7859.5	5004.9	1.57036	0	up	yes	yes	LOC_Os04g59190	peroxidase precursor, putative, expressed
tr|Q7XSU7|Q7XSU7_ORYSJ	6	77.396	23	243760	91320	2.66929	0	up	yes	yes	LOC_Os04g59200	peroxidase precursor, putative, expressed
tr|Q7XST4|Q7XST4_ORYSJ	1	6.785	1	2721.1	2894.5	0.940093	3.07e-19	down	no	yes	LOC_Os04g59370	thaumatin, putative, expressed
tr|Q7XSS2|Q7XSS2_ORYSJ	6	40.986	21	178540	222800	0.801346	5.68e-137	down	yes	yes	LOC_Os04g51300	peroxidase precursor, putative, expressed
tr|Q7XSQ2|Q7XSQ2_ORYSJ	1	6.0262	1	7981.2	17986	0.443745	0	down	yes	yes	LOC_Os04g47360	OsPOP9 - Putative Prolyl Oligopeptidase homologue, expressed
tr|Q7XSJ9|Q7XSJ9_ORYSJ	1	5.9203	3	8168.6	23154	0.352794	0	down	yes	yes	LOC_Os04g43420	PTAC5, putative, expressed
tr|Q7XS58|Q7XS58_ORYSJ	3	17.77	5	51336	86137	0.595981	0	down	yes	yes	LOC_Os04g08350	cysteine synthase, chloroplast/chromoplast precursor, putative, expressed
tr|Q7XS47|Q7XS47_ORYSJ	2	11.285	2	7336.4	9718.8	0.754867	0.209502	down	yes	no	LOC_Os04g51792	PAP fibrillin family domain containing protein, expressed
tr|Q7XRE7|Q7XRE7_ORYSJ	3	26.409	5	13800	23442	0.588687	1.06e-101	down	yes	yes	LOC_Os04g38390	wound/stress protein, putative, expressed
tr|Q7XRB6|Q7XRB6_ORYSJ	2	32.27	9	81428	141220	0.576604	0	down	yes	yes	LOC_Os04g35570	Regulator of chromosome condensation domain containing protein, expressed
tr|Q7XRA8|Q7XRA8_ORYSJ	1	6.5162	1	17373	16775	1.03565	4.79e-213	up	no	yes	LOC_Os04g35760	expressed protein
tr|Q7XR98|Q7XR98_ORYSJ	1	-2	1	3054.5	3971.1	0.769182	0.112476	down	yes	no	LOC_Os04g01740	heat shock protein, putative, expressed
tr|Q7XR93|Q7XR93_ORYSJ	1	6.2194	2	24500	25316	0.967767	2.07e-197	down	no	yes	LOC_Os04g45670	src homology-3 domain protein 3, putative, expressed
tr|Q7XR19|Q7XR19_ORYSJ	3	21.179	10	86606	79829	1.08489	0	up	no	yes	LOC_Os04g39700	60S ribosomal protein L6, putative, expressed
tr|Q7XQP9|Q7XQP9_ORYSJ	1	6.2536	1	11855	11705	1.01282	8.23e-129	up	no	yes	LOC_Os04g35180	co-chaperone GrpE protein, putative, expressed
tr|Q7XQJ5|Q7XQJ5_ORYSJ	4	23.414	5	44911	56066	0.801038	1.57e-35	down	yes	yes	LOC_Os04g47770	cis-zeatin O-glucosyltransferase, putative, expressed
tr|Q7XQG5|Q7XQG5_ORYSJ	2	12.731	5	41376	34548	1.19764	0	up	no	yes	OJ000114_01.12	OJ000114_01.12 protein
tr|Q7XPW1|Q7XPW1_ORYSJ	2	12.329	4	45529	51615	0.882089	8.77e-164	down	no	yes	LOC_Os04g58620	potasium efflux antiporter protein, putative, expressed
tr|Q7XPU1|Q7XPU1_ORYSJ	1	8.6144	3	28557	23918	1.19395	0	up	no	yes	LOC_Os04g58850	harpin-induced protein 1 domain containing protein, expressed
tr|Q7XPR2|Q7XPR2_ORYSJ	12	156.54	76	430790	819590	0.525616	0	down	yes	yes	LOC_Os04g53230	aminomethyltransferase, putative, expressed
tr|Q7XPQ4|Q7XPQ4_ORYSJ	4	24.996	4	28634	39163	0.731149	0.10755	down	yes	no	LOC_Os04g53310	soluble starch synthase 3, chloroplast precursor, putative, expressed
tr|Q7XPN4|Q7XPN4_ORYSJ	1	5.9179	2	18165	22447	0.80924	4.82e-19	down	yes	yes	LOC_Os04g55850	nuclease PA3, putative, expressed
tr|Q7XPI5|Q7XPI5_ORYSJ	1	7.1671	1	7330	11510	0.636838	6.22e-24	down	yes	yes	LOC_Os04g57590	DJ-1 family protein, putative, expressed
tr|Q7XPH4|Q7XPH4_ORYSJ	2	14.272	4	47001	44077	1.06634	0	up	no	yes	LOC_Os04g54640	peptidase, cysteine peptidase active site, putative, expressed
tr|Q7XNV4|Q7XNV4_ORYSJ	2	12.389	3	38945	33721	1.15492	0	up	no	yes	LOC_Os04g15690	DSBA-like thioredoxin domain containing protein, expressed
tr|Q7XND3|Q7XND3_ORYSJ	2	12.008	2	8952.1	11585	0.772732	0.00235318	down	yes	yes	LOC_Os04g54410	expressed protein
tr|Q7XN58|Q7XN58_ORYSJ	2	13.596	5	47066	31337	1.50193	0	up	yes	yes	OSJNBa0089N06.26	OSJNBa0089N06.26 protein
tr|Q7XN24|Q7XN24_ORYSJ	1	-2	2	5301.4	14110	0.375719	0	down	yes	yes	LOC_Os04g49780	transposon protein, putative, CACTA, En/Spm sub-class, expressed
tr|Q7XN10|Q7XN10_ORYSJ	2	11.133	2	6056.7	7097.1	0.853405	4.29e-16	down	no	yes	LOC_Os04g52460	retrotransposon protein, putative, unclassified, expressed
tr|Q7XMX9|Q7XMX9_ORYSJ	1	13.331	4	45374	49902	0.909262	5.93e-221	down	no	yes	LOC_Os04g10530	amidase, putative, expressed
tr|Q7XMP9|Q7XMP9_ORYSJ	2	12.3	2	13592	15994	0.849819	2.78e-32	down	no	yes	LOC_Os04g55690	CCB4, putative, expressed
tr|Q7XMK5|Q7XMK5_ORYSJ	3	26.832	13	122250	137600	0.888445	0	down	no	yes	LOC_Os04g45070	remorin, putative, expressed
tr|Q7XMJ1|Q7XMJ1_ORYSJ	3	17.575	8	78218	73227	1.06816	0	up	no	yes	Os04g0376000	OSJNBb0006N15.8 protein
tr|Q7XMA0|Q7XMA0_ORYSJ	1	6.4948	1	8158.8	10262	0.79505	1.54e-06	down	yes	yes	LOC_Os04g42920	dehydrogenase, putative, expressed
tr|Q7XM78|Q7XM78_ORYSJ	1	31.341	2	5752.4	13758	0.418113	7.49e-298	down	yes	yes	LOC_Osp1g00170	Photosystem II D2 protein
tr|Q7XLP7|Q7XLP7_ORYSJ	7	58.422	21	180680	209870	0.860914	0	down	no	yes	LOC_Os04g31700	methylisocitrate lyase 2, putative, expressed
tr|Q7XLG9|Q7XLG9_ORYSJ	3	23.834	6	66623	48176	1.38291	0	up	yes	yes	LOC_Os04g32590	transcription factor, putative, expressed
tr|Q7XLD7|Q7XLD7_ORYSJ	2	12.827	10	54433	97905	0.555978	0	down	yes	yes	LOC_Os04g52260	LTPL124 - Protease inhibitor/seed storage/LTP family protein precursor, expressed
tr|Q7XKF5|Q7XKF5_ORYSJ	1	6.8778	1	12389	13287	0.932415	1.78e-76	down	no	yes	LOC_Os04g44290	expressed protein
tr|Q7XKB5|Q7XKB5_ORYSJ	5	30.979	12	84209	113810	0.739909	0.894071	down	yes	no	LOC_Os04g58110	pyruvate kinase, putative, expressed
tr|Q7XK23|Q7XK23_ORYSJ	1	6.9664	1	3622.9	2078.8	1.74278	1.05e-225	up	yes	yes	LOC_Os04g40310	dehydrogenase, putative, expressed
tr|Q7XK09|Q7XK09_ORYSJ	0	29.252	14	48837	78517	0.621993	3.9e-201	down	yes	yes	OSJNBa0061C08.9	OSJNBa0061C08.9 protein
tr|Q7XJ15|Q7XJ15_ORYSJ	2	11.606	2	29184	22574	1.29281	0	up	yes	yes	LOC_Os09g36990	expressed protein
tr|Q7XIX1|Q7XIX1_ORYSJ	5	76.855	29	224480	259970	0.863484	0	down	no	yes	LOC_Os07g48040	peroxidase precursor, putative, expressed
tr|Q7XIW9|Q7XIW9_ORYSJ	1	6.3856	1	9083.7	3176.9	2.8593	0	up	yes	yes	LOC_Os07g48060	peroxidase precursor, putative, expressed
tr|Q7XIV4|Q7XIV4_ORYSJ	1	6.6367	1	2697.3	3514.4	0.767499	0.159543	down	yes	no	LOC_Os07g48160	alpha-galactosidase precursor, putative, expressed
tr|Q7XIT0|Q7XIT0_ORYSJ	1	10.531	2	22398	21631	1.03546	9.1e-274	up	no	yes	LOC_Os07g34950	uncharacterized membrane protein, putative, expressed
tr|Q7XIQ1|Q7XIQ1_ORYSJ	2	12.143	2	17005	23363	0.72786	0.091282	down	yes	no	LOC_Os07g45320	COX VIIa, putative, expressed
tr|Q7XIM6|Q7XIM6_ORYSJ	1	6.6769	2	4927.9	6096.3	0.808343	4.48e-06	down	yes	yes	LOC_Os07g06660	glyoxalase family protein, putative, expressed
tr|Q7XIJ9|Q7XIJ9_ORYSJ	8	60.766	30	150060	204480	0.733862	0.00957677	down	yes	yes	LOC_Os07g37830	peptidyl-prolyl cis-trans isomerase CYP37, chloroplast precursor, putative, expressed
tr|Q7XIG9|Q7XIG9_ORYSJ	1	7.0235	1	8525.7	7249.4	1.17606	9.06e-188	up	no	yes	LOC_Os07g43290	LTPL56 - Protease inhibitor/seed storage/LTP family protein precursor, expressed
tr|Q7XIG4|Q7XIG4_ORYSJ	1	7.0187	1	6291.6	8941.8	0.703617	0.00197887	down	yes	yes	LOC_Os07g43330	heat shock protein DnaJ, putative, expressed
tr|Q7XIE2|Q7XIE2_ORYSJ	1	17.712	3	11177	12393	0.90188	7.26e-52	down	no	yes	LOC_Os07g07000	syntaxin, putative, expressed
tr|Q7XI39|Q7XI39_ORYSJ	1	6.0919	1	1439.8	1351.7	1.06518	4.55e-22	up	no	yes	LOC_Os07g42810	adaptor complexes medium subunit family domain containing protein, expressed
tr|Q7XI22|Q7XI22_ORYSJ	3	20.043	9	96813	130750	0.740444	0.977937	down	yes	no	LOC_Os07g08880	ES43 protein, putative, expressed
tr|Q7XI13|Q7XI13_ORYSJ	1	10.291	2	17340	15814	1.0965	5.9e-283	up	no	yes	LOC_Os07g08960	RNA recognition motif containing protein, expressed
tr|Q7XHZ2|Q7XHZ2_ORYSJ	2	12.645	4	26439	39928	0.662167	4.86e-45	down	yes	yes	LOC_Os07g26610	phosphoglucomutase, putative, expressed
tr|Q7XHS1|Q7XHS1_ORYSJ	2	12.49	5	27706	35824	0.773392	4.86e-08	down	yes	yes	LOC_Os07g30670	2Fe-2S iron-sulfur cluster binding domain containing protein, expressed
tr|Q7XHR0|Q7XHR0_ORYSJ	4	28.309	7	74726	75198	0.993723	0	down	no	yes	LOC_Os07g30800	immunophilin, putative, expressed
tr|Q7XEQ3|Q7XEQ3_ORYSJ	2	13.549	2	21448	14758	1.45331	0	up	yes	yes	LOC_Os10g27190	40S ribosomal protein S17, putative, expressed
tr|Q7XE16|Q7XE16_ORYSJ	1	67.963	20	122530	161560	0.758418	2.03e-10	down	yes	yes	LOC_Os10g30580	cell division control protein 48 homolog E, putative, expressed
tr|Q7XCK0|Q7XCK0_ORYSJ	8	70.607	27	202430	225480	0.897774	0	down	no	yes	LOC_Os10g39740	glutathione S-transferase, putative, expressed
tr|Q7XC37|Q7XC37_ORYSJ	2	14.138	4	35656	30474	1.17005	0	up	no	yes	LOC_Os10g41410	nucleoside diphosphate kinase, putative, expressed
tr|Q7XC34|Q7XC34_ORYSJ	2	12.085	4	40735	33729	1.20771	0	up	yes	yes	LOC_Os10g41440	KH domain containing protein, putative, expressed
tr|Q7XC31|Q7XC31_ORYSJ	1	6.3347	1	14781	8378.4	1.76418	0	up	yes	yes	LOC_Os10g41470	60S ribosomal protein L27-3, putative, expressed
tr|Q7XC09|Q7XC09_ORYSJ	2	11.998	3	19611	22570	0.868897	1.48e-60	down	no	yes	LOC_Os10g41710	chaperonin, putative, expressed
tr|Q7XBZ9|Q7XBZ9_ORYSJ	2	12.561	2	17030	18432	0.923937	7.84e-97	down	no	yes	LOC_Os10g41820	dynamin family protein, putative, expressed
tr|Q7XBY4|Q7XBY4_ORYSJ	6	63.513	36	272080	507450	0.536171	0	down	yes	yes	LOC_Os10g42299	mitochondrial carrier protein, putative, expressed
tr|Q7XBW1|Q7XBW1_ORYSJ	2	13.7	5	37514	45120	0.831427	5.85e-62	down	yes	yes	LOC_Os10g42540	expressed protein
tr|Q7XBA6|Q7XBA6_ORYSJ	2	31.085	15	107900	81005	1.33202	0	up	yes	yes	LOC_Os11g02389	protease inhibitor/seed storage/LTP family, putative, expressed
tr|Q7XAV7|Q7XAV7_ORYSJ	1	13.828	3	18390	21794	0.84381	4.83e-39	down	no	yes	LOC_Os07g22350	glucose-6-phosphate 1-dehydrogenase, chloroplast precursor, putative, expressed
tr|Q7XAN5|Q7XAN5_ORYSJ	1	5.9503	1	4584.9	4650.7	0.985852	2.31e-43	down	no	yes	LOC_Os07g46846	sex determination protein tasselseed-2, putative, expressed
tr|Q7XAN4|Q7XAN4_ORYSJ	1	6.9908	3	49107	18330	2.67905	0	up	yes	yes	LOC_Os07g46852	sex determination protein tasselseed-2, putative, expressed
tr|Q7XAL3|Q7XAL3_ORYSJ	2	11.85	3	10327	12549	0.822934	1.69e-15	down	yes	yes	LOC_Os07g22720	2-oxo acid dehydrogenases acyltransferase domain containing protein, expressed
tr|Q7X9A7|Q7X9A7_ORYSJ	3	19.49	4	42749	38792	1.10201	0	up	no	yes	LOC_Os03g64210	T-complex protein, putative, expressed
tr|Q7X8H4|Q7X8H4_ORYSJ	6	64.017	14	75447	152710	0.494054	0	down	yes	yes	LOC_Os07g43560	TKL_IRAK_DUF26-lc.24 - DUF26 kinases have homology to DUF26 containing loci, expressed
tr|Q7X8A1|Q7X8A1_ORYSJ	8	108.38	60	208450	535720	0.389103	0	down	yes	yes	LOC_Os04g38600	glyceraldehyde-3-phosphate dehydrogenase, putative, expressed
tr|Q7X806|Q7X806_ORYSJ	1	6.4593	2	28370	32195	0.881193	1.07e-101	down	no	yes	LOC_Os04g51240	EF hand family protein, putative, expressed
tr|Q7X805|Q7X805_ORYSJ	1	6.05	1	8888	20422	0.435217	0	down	yes	yes	LOC_Os04g45770	retrotransposon protein, putative, unclassified, expressed
tr|Q7X7T9|Q7X7T9_ORYSJ	1	6.8976	2	6648.1	7739.9	0.858939	5.98e-19	down	no	yes	LOC_Os04g33990	harpin-induced protein 1 domain containing protein, expressed
tr|Q7X7S9|Q7X7S9_ORYSJ	3	34.378	3	24478	32673	0.749181	0.161053	down	yes	no	LOC_Os07g42600	aminotransferase, classes I and II, domain containing protein, expressed
tr|Q7X7H3|Q7X7H3_ORYSJ	7	63.216	45	252610	473460	0.53354	0	down	yes	yes	LOC_Os04g41340	4-nitrophenylphosphatase, putative, expressed
tr|Q7X6N4|Q7X6N4_ORYSJ	2	12.11	4	35084	44507	0.78828	1.56e-18	down	yes	yes	LOC_Os04g51280	DAG protein, chloroplast precursor, putative, expressed
tr|Q7X6J0|Q7X6J0_ORYSJ	10	70.143	18	131650	170670	0.771372	4.96e-29	down	yes	yes	LOC_Os02g32350	TUDOR protein with multiple SNc domains, putative, expressed
tr|Q7X6F6|Q7X6F6_ORYSJ	6	45.614	21	102340	274530	0.372783	0	down	yes	yes	LOC_Os04g54810	beta-D-xylosidase, putative, expressed
tr|Q7JAI4|Q7JAI4_ORYSJ	1	6.1674	1	1890.4	2389.4	0.791161	0.0310432	down	yes	yes	nad9	NADH dehydrogenase subunit 9
tr|Q7G755|Q7G755_ORYSJ	1	5.9657	1	4152.8	2958.5	1.40368	4.29e-161	up	yes	yes	LOC_Os10g07200	hsp20/alpha crystallin family protein, putative, expressed
tr|Q7G754|Q7G754_ORYSJ	1	6.5113	2	11591	13451	0.86172	4.08e-33	down	no	yes	LOC_Os10g07210	hsp20/alpha crystallin family protein, putative, expressed
tr|Q7G649|Q7G649_ORYSJ	6	46.616	14	254390	136440	1.86448	0	up	yes	yes	LOC_Os10g18340	expressed protein
tr|Q7G3Y4|Q7G3Y4_ORYSJ	4	25.586	6	29948	39717	0.754035	0.0167672	down	yes	yes	LOC_Os10g17280	ATP synthase gamma chain, putative, expressed
tr|Q7G3F1|Q7G3F1_ORYSJ	6	95.009	73	446490	778960	0.573187	0	down	yes	yes	LOC_Os10g21290	apocytochrome f precursor, putative, expressed
tr|Q7G2G8|Q7G2G8_ORYSJ	1	8.0047	1	20123	14262	1.41095	0	up	yes	yes	LOC_Os10g35220	KH domain containing protein, putative, expressed
tr|Q7G2B5|Q7G2B5_ORYSJ	1	7.9666	2	10655	12935	0.823734	3.34e-16	down	yes	yes	LOC_Os10g36170	LTPL160 - Protease inhibitor/seed storage/LTP family protein precursor, expressed
tr|Q7FAL5|Q7FAL5_ORYSJ	3	18.312	4	33029	63545	0.519773	0	down	yes	yes	LOC_Os04g56240	lipase, putative, expressed
tr|Q7FAI9|Q7FAI9_ORYSJ	1	8.4872	2	6051.9	7295.4	0.82955	5.92e-11	down	yes	yes	LOC_Os04g46100	expressed protein
tr|Q7F8Y3|Q7F8Y3_ORYSJ	2	15.241	2	20358	29853	0.681942	1.51e-19	down	yes	yes	LOC_Os04g42580	carboxyvinyl-carboxyphosphonate phosphorylmutase, putative, expressed
tr|Q7F8R1|Q7F8R1_ORYSJ	2	14.488	7	29780	37199	0.800559	8.69e-24	down	yes	yes	LOC_Os02g10070	citrate synthase, putative, expressed
tr|Q7F7Z7|Q7F7Z7_ORYSJ	1	6.6587	1	6858.9	10396	0.659763	1.24e-13	down	yes	yes	LOC_Os01g06600	glutaryl-CoA dehydrogenase, mitochondrial precursor, putative, expressed
tr|Q7F5L2|Q7F5L2_ORYSJ	1	6.2741	2	19981	29925	0.667703	1.17e-29	down	yes	yes	LOC_Os01g10020	ectonucleotide pyrophosphatase/phosphodiesterase family member 1, putative, expressed
tr|Q7F354|Q7F354_ORYSJ	1	9.1963	2	13318	28627	0.465225	0	down	yes	yes	LOC_Os01g51570	glycosyl hydrolases family 17, putative, expressed
tr|Q7F2X8|Q7F2X8_ORYSJ	2	17.782	7	44924	60236	0.7458	0.24006	down	yes	no	LOC_Os01g68790	RNA recognition motif containing protein, putative, expressed
tr|Q7F2L7|Q7F2L7_ORYSJ	3	20.866	15	100550	150280	0.669084	2.99e-136	down	yes	yes	LOC_Os03g45710	2Fe-2S iron-sulfur cluster binding domain containing protein, expressed
tr|Q7F2I2|Q7F2I2_ORYSJ	1	6.8791	2	15470	14595	1.05995	1.49e-214	up	no	yes	P0432B10.6	Putative 60S ribosomal protein L30
tr|Q7F2E5|Q7F2E5_ORYSJ	2	13.934	3	19040	19591	0.971875	2.01e-158	down	no	yes	P0402A09.25	Translocon-associated protein subunit beta (TRAP-beta) (Signal sequence receptor subunit beta)
tr|Q7F280|Q7F280_ORYSJ	3	41.61	9	54838	84488	0.649063	2.17e-127	down	yes	yes	LOC_Os01g46610	dehydrogenase, putative, expressed
tr|Q7F229|Q7F229_ORYSJ	3	26.431	6	49962	79286	0.630149	1.83e-175	down	yes	yes	LOC_Os07g15670	peroxiredoxin, putative, expressed
tr|Q7F225|Q7F225_ORYSJ	3	19.565	6	52157	52876	0.986402	0	down	no	yes	LOC_Os07g01870	ribosomal protein L13, putative, expressed
tr|Q7F1U0|Q7F1U0_ORYSJ	3	71.245	36	273240	248760	1.09841	0	up	no	yes	LOC_Os07g48020	peroxidase precursor, putative, expressed
tr|Q7F1H3|Q7F1H3_ORYSJ	1	5.9023	1	5601.1	6924.5	0.808882	8.34e-07	down	yes	yes	LOC_Os07g02200	plastocyanin-like domain containing protein, putative, expressed
tr|Q7F1F2|Q7F1F2_ORYSJ	7	42.882	8	74295	84750	0.876637	3.25e-248	down	no	yes	LOC_Os08g41390	peptidyl-prolyl isomerase, putative, expressed
tr|Q7EZJ3|Q7EZJ3_ORYSJ	2	12.365	3	27064	31780	0.851605	2.41e-64	down	no	yes	P0428D12.115	Putative valyl-tRNA synthetase
tr|Q7EZD2|Q7EZD2_ORYSJ	2	11.607	3	23651	29455	0.802954	1.43e-20	down	yes	yes	LOC_Os08g06200	stomatin-like protein 2, putative, expressed
tr|Q7EZB9|Q7EZB9_ORYSJ	2	11.804	2	16361	18724	0.873798	3.37e-54	down	no	yes	LOC_Os08g40570	pyridoxamine 5'-phosphate oxidase family protein, putative, expressed
tr|Q7EYX7|Q7EYX7_ORYSJ	3	17.783	3	23317	31403	0.742509	0.737089	down	yes	no	LOC_Os07g46370	WD domain, G-beta repeat domain containing protein, expressed
tr|Q7EYM8|Q7EYM8_ORYSJ	7	64.964	35	187170	342810	0.545988	0	down	yes	yes	LOC_Os08g29170	dehydrogenase, putative, expressed
tr|Q7DNB0|Q7DNB0_ORYSJ	17	163.17	210	1268800	2361200	0.537354	0	down	yes	yes	LOC_Os10g21240	ATP synthase, putative, expressed
tr|Q76E42|Q76E42_ORYSJ	2	12.251	2	11809	25742	0.458744	0	down	yes	yes	LOC_Os09g29070	glucose-6-phosphate isomerase, putative, expressed
tr|Q762A6|Q762A6_ORYSJ	3	29.945	15	201670	148300	1.35988	0	up	yes	yes	LOC_Os03g22340	60S ribosomal protein L22-2, putative, expressed
tr|Q761Y0|Q761Y0_ORYSJ	1	6.699	1	8849.4	7869.8	1.12448	1.47e-162	up	no	yes	LOC_Os02g39920	AT hook motif family protein, expressed
tr|Q75M32|Q75M32_ORYSJ	8	51.847	14	139000	160210	0.867611	0	down	no	yes	LOC_Os05g01270	peptidyl-prolyl cis-trans isomerase, putative, expressed
tr|Q75M19|Q75M19_ORYSJ	2	11.307	3	11730	13251	0.885216	3.11e-45	down	no	yes	LOC_Os05g01450	eukaryotic translation initiation factor 3 subunit F, putative, expressed
tr|Q75M18|Q75M18_ORYSJ	1	6.2797	1	4361.5	15620	0.279225	0	down	yes	yes	LOC_Os05g01470	methionine S-methyltransferase, putative, expressed
tr|Q75LS2|Q75LS2_ORYSJ	3	18.235	3	25237	31648	0.797428	1.36e-18	down	yes	yes	LOC_Os03g27320	steroid binding protein, putative, expressed
tr|Q75LR5|Q75LR5_ORYSJ	3	20.956	6	46067	54631	0.843239	4.04e-94	down	no	yes	LOC_Os03g27260	40S ribosomal protein S6, putative, expressed
tr|Q75LJ9|Q75LJ9_ORYSJ	3	23.75	4	40783	50059	0.814699	1.1e-46	down	yes	yes	LOC_Os03g62010	harpin-induced protein 1 domain containing protein, expressed
tr|Q75LJ7|Q75LJ7_ORYSJ	3	18.934	5	30300	34952	0.866903	4.81e-90	down	no	yes	LOC_Os03g61990	glycine-rich RNA-binding protein 7, putative, expressed
tr|Q75LE2|Q75LE2_ORYSJ	1	10.397	1	8754.8	10370	0.844243	1.39e-19	down	no	yes	LOC_Os03g62600	ras-related protein, putative, expressed
tr|Q75LD9|Q75LD9_ORYSJ	2	12.294	2	10483	10868	0.964575	1.12e-83	down	no	yes	LOC_Os03g62620	late embryogenesis abundant protein, putative, expressed
tr|Q75LB9|Q75LB9_ORYSJ	1	7.6802	1	4256.6	3231.1	1.31738	2.21e-138	up	yes	yes	LOC_Os03g62790	pirin, putative, expressed
tr|Q75L45|Q75L45_ORYSJ	5	46.024	13	95871	96639	0.992053	0	down	no	yes	LOC_Os05g04520	protein kinase, putative, expressed
tr|Q75L18|Q75L18_ORYSJ	3	38.243	11	64366	108410	0.593728	0	down	yes	yes	LOC_Os05g02200	cysteine-rich repeat secretory protein 55 precursor, putative, expressed
tr|Q75KZ3|Q75KZ3_ORYSJ	1	29.972	5	53551	49616	1.07931	0	up	no	yes	LOC_Os05g40820	ribosomal protein L24, putative, expressed
tr|Q75KP6|Q75KP6_ORYSJ	1	5.9145	1	11159	17477	0.638496	2.27e-34	down	yes	yes	LOC_Os03g27370	phospholipase D, putative, expressed
tr|Q75K80|Q75K80_ORYSJ	1	15.534	2	18824	15332	1.22776	0	up	yes	yes	LOC_Os05g31000	nascent polypeptide-associated complex subunit alpha, putative, expressed
tr|Q75K72|Q75K72_ORYSJ	2	21.936	7	47589	37789	1.25933	0	up	yes	yes	LOC_Os05g31140	glycosyl hydrolases family 17, putative, expressed
tr|Q75J18|Q75J18_ORYSJ	4	26.671	7	49905	66236	0.753442	0.00312495	down	yes	yes	LOC_Os03g54890	ribosomal protein L13, putative, expressed
tr|Q75IR7|Q75IR7_ORYSJ	2	18.871	3	25039	36478	0.686414	2.99e-20	down	yes	yes	LOC_Os05g07030	arginyl-tRNA synthetase, putative, expressed
tr|Q75IQ9|Q75IQ9_ORYSJ	1	8.7758	3	12198	13316	0.916041	5.77e-65	down	no	yes	LOC_Os05g07130	6PF-2-K/Fru-2,6-P2ASE liver isozyme, putative, expressed
tr|Q75IJ1|Q75IJ1_ORYSJ	3	29.169	6	41900	53198	0.787624	2.67e-21	down	yes	yes	LOC_Os05g44050	ras-related protein, putative, expressed
tr|Q75IA6|Q75IA6_ORYSJ	1	7.8852	2	7152.7	7815.1	0.915241	1.53e-38	down	no	yes	LOC_Os03g49720	PAP fibrillin family domain containing protein, expressed
tr|Q75IA5|Q75IA5_ORYSJ	2	12.962	4	30102	45409	0.662908	5e-50	down	yes	yes	LOC_Os03g49710	ribosomal protein S13p/S18e, putative, expressed
tr|Q75I90|Q75I90_ORYSJ	2	17.676	4	18397	20690	0.889174	3.27e-73	down	no	yes	LOC_Os03g49580	eukaryotic peptide chain release factor subunit 1-1, putative, expressed
tr|Q75I27|Q75I27_ORYSJ	1	7.4892	1	5346	7643.7	0.6994	0.00141142	down	yes	yes	LOC_Os03g40830	OsSub30 - Putative Subtilisin homologue, expressed
tr|Q75HX0|Q75HX0_ORYSJ	1	6.4643	1	3327.3	3081.3	1.07984	4.39e-52	up	no	yes	LOC_Os05g36290	actin, putative, expressed
tr|Q75HW4|Q75HW4_ORYSJ	6	42.773	11	106320	132170	0.804419	3.19e-90	down	yes	yes	LOC_Os05g32820	peptide-N4-asparagine amidase A, putative, expressed
tr|Q75HJ3|Q75HJ3_ORYSJ	2	14.486	3	20608	36565	0.563599	1.42e-216	down	yes	yes	LOC_Os03g59020	T-complex protein, putative, expressed
tr|Q75HI6|Q75HI6_ORYSJ	2	14.307	2	14363	25129	0.571571	8.28e-136	down	yes	yes	OSJNBb0015I02.18	Putative iron-sulfur cluster-binding protein
tr|Q75GR9|Q75GR9_ORYSJ	2	13.436	2	8230.3	11098	0.741602	0.908023	down	yes	no	LOC_Os03g31170	inosine-uridine preferring nucleoside hydrolase family protein, putative, expressed
tr|Q75GR6|Q75GR6_ORYSJ	3	18.132	4	16797	19907	0.843774	8.69e-36	down	no	yes	LOC_Os03g60100	50S ribosomal protein L17, putative, expressed
tr|Q75GB0|Q75GB0_ORYSJ	2	11.56	2	14299	17621	0.811475	3.6e-16	down	yes	yes	LOC_Os05g14194	glyoxalase family protein, putative, expressed
tr|Q6ZLQ0|Q6ZLQ0_ORYSJ	3	19.039	3	13939	31123	0.447868	0	down	yes	yes	LOC_Os07g05570	ERD4 protein, putative, expressed
tr|Q6ZLB8|Q6ZLB8_ORYSJ	9	64.482	25	207780	237240	0.875822	0	down	no	yes	LOC_Os07g08330	ribosomal protein L4, putative, expressed
tr|Q6ZL95|Q6ZL95_ORYSJ	1	7.9488	2	18890	19744	0.956746	8.76e-141	down	no	yes	LOC_Os07g38960	chlorophyll A-B binding protein, putative, expressed
tr|Q6ZL81|Q6ZL81_ORYSJ	3	20.733	5	39524	32147	1.22948	0	up	yes	yes	LOC_Os07g28610	expressed protein
tr|Q6ZL37|Q6ZL37_ORYSJ	5	39.6	7	43700	72763	0.60058	9.11e-263	down	yes	yes	LOC_Os07g38760	HEAT repeat family protein, putative, expressed
tr|Q6ZKI0|Q6ZKI0_ORYSJ	1	8.2139	2	14017	21278	0.658756	6.57e-27	down	yes	yes	LOC_Os08g04460	NADPH-dependent FMN reductase domain containing protein, expressed
tr|Q6ZK88|Q6ZK88_ORYSJ	2	11.941	2	9001.9	9861	0.912879	5.52e-47	down	no	yes	LOC_Os08g39420	uncharacterized protein yeiN, putative, expressed
tr|Q6ZK86|Q6ZK86_ORYSJ	2	20.679	15	116680	102380	1.13968	0	up	no	yes	LOC_Os08g39430	thylakoid lumenal 19 kDa protein, chloroplast precursor, putative, expressed
tr|Q6ZJW5|Q6ZJW5_ORYSJ	1	13.734	1	7759.1	4665.7	1.66301	0	up	yes	yes	LOC_Os08g04310	plastocyanin-like domain containing protein, putative, expressed
tr|Q6ZJI9|Q6ZJI9_ORYSJ	1	7.7262	1	8884.1	11186	0.794216	7.72e-07	down	yes	yes	LOC_Os08g43580	acyl carrier protein, putative, expressed
tr|Q6ZJ17|Q6ZJ17_ORYSJ	2	12.195	3	42610	48743	0.874177	8.8e-139	down	no	yes	LOC_Os08g44280	protein-L-isoaspartate O-methyltransferase, putative, expressed
tr|Q6ZIY1|Q6ZIY1_ORYSJ	2	13.62	4	28790	35002	0.822524	5.7e-40	down	yes	yes	LOC_Os07g10540	peptidase, M24 family protein, putative, expressed
tr|Q6ZIT9|Q6ZIT9_ORYSJ	3	20.654	18	175580	132480	1.32533	0	up	yes	yes	LOC_Os08g42850	peptidyl-prolyl cis-trans isomerase, FKBP-type, putative, expressed
tr|Q6ZIB4|Q6ZIB4_ORYSJ	2	11.835	5	72384	82794	0.874266	1.54e-234	down	no	yes	LOC_Os08g41730	peptidase, T1 family, putative, expressed
tr|Q6ZIA1|Q6ZIA1_ORYSJ	2	12.078	6	49381	45182	1.09294	0	up	no	yes	LOC_Os08g41810	ribosomal protein L22, putative, expressed
tr|Q6ZI86|Q6ZI86_ORYSJ	4	26.496	6	34935	49394	0.707272	6.18e-11	down	yes	yes	LOC_Os02g35039	NAD dependent epimerase/dehydratase family protein, putative, expressed
tr|Q6ZI79|Q6ZI79_ORYSJ	4	24.666	8	27099	50794	0.533508	0	down	yes	yes	LOC_Os02g35090	expressed protein
tr|Q6ZI53|Q6ZI53_ORYSJ	11	158.02	59	331210	571650	0.579393	0	down	yes	yes	LOC_Os02g38210	elongation factor Tu, putative, expressed
tr|Q6ZI51|Q6ZI51_ORYSJ	1	6.8109	2	11869	8542.2	1.38945	0	up	yes	yes	LOC_Os02g38220	eukaryotic translation initiation factor 4B, putative, expressed
tr|Q6ZHS7|Q6ZHS7_ORYSJ	1	5.9423	2	12371	18326	0.675052	2.05e-15	down	yes	yes	LOC_Os02g09460	GA16396-PA, putative, expressed
tr|Q6ZHC3|Q6ZHC3_ORYSJ	6	44.455	8	55653	68544	0.811931	7.52e-59	down	yes	yes	LOC_Os02g46130	tRNA synthetases class II domain containing protein, expressed
tr|Q6ZHC0|Q6ZHC0_ORYSJ	2	12.811	2	17654	20039	0.880982	7.76e-64	down	no	yes	LOC_Os02g46150	GAMM1 protein-like, putative, expressed
tr|Q6ZH98|Q6ZH98_ORYSJ	7	57.496	51	453880	450510	1.00748	0	up	no	yes	LOC_Os02g02890	peptidyl-prolyl cis-trans isomerase, putative, expressed
tr|Q6ZH86|Q6ZH86_ORYSJ	2	12.286	2	16063	20512	0.783103	9.93e-08	down	yes	yes	LOC_Os02g38020	inorganic phosphate transporter 2-1, chloroplast precursor, putative, expressed
tr|Q6ZGV8|Q6ZGV8_ORYSJ	1	6.8986	1	5584.4	5822.1	0.959173	1.06e-43	down	no	yes	LOC_Os02g48620	tetratricopeptide repeat, putative, expressed
tr|Q6ZGS9|Q6ZGS9_ORYSJ	2	16.577	4	23517	28082	0.83744	3.26e-44	down	no	yes	LOC_Os02g46520	hydrolase, putative, expressed
tr|Q6ZGM0|Q6ZGM0_ORYSJ	2	13.409	6	47644	58205	0.818555	2.03e-59	down	yes	yes	LOC_Os02g02520	expressed protein
tr|Q6ZGJ8|Q6ZGJ8_ORYSJ	10	71.15	36	286100	260040	1.10022	0	up	no	yes	LOC_Os02g52940	soluble inorganic pyrophosphatase, putative, expressed
tr|Q6ZGC2|Q6ZGC2_ORYSJ	3	19.007	3	17111	27268	0.627512	1.27e-64	down	yes	yes	LOC_Os02g53770	tRNA synthetase class I, putative, expressed
tr|Q6ZG91|Q6ZG91_ORYSJ	2	13.206	2	10747	18004	0.596923	4.26e-70	down	yes	yes	LOC_Os02g03850	glycosyltransferase, putative, expressed
tr|Q6ZG90|Q6ZG90_ORYSJ	5	36.811	20	171420	213750	0.801965	4.32e-134	down	yes	yes	LOC_Os02g03860	mitochondrial ATP synthase precursor, putative, expressed
tr|Q6ZG03|Q6ZG03_ORYSJ	4	27.242	9	38275	58565	0.653547	2.32e-80	down	yes	yes	LOC_Os08g17390	expressed protein
tr|Q6ZFJ5|Q6ZFJ5_ORYSJ	1	5.9472	4	63669	68689	0.926917	0	down	no	yes	LOC_Os02g01332	ribosomal protein L6, putative, expressed
tr|Q6ZFI6|Q6ZFI6_ORYSJ	7	46.493	16	87619	146130	0.599596	0	down	yes	yes	LOC_Os08g39300	aminotransferase, putative, expressed
tr|Q6ZFH9|Q6ZFH9_ORYSJ	4	23.049	5	52047	60841	0.855459	1.42e-129	down	no	yes	LOC_Os08g39350	glycerophosphoryl diester phosphodiesterase family protein, putative, expressed
tr|Q6ZF50|Q6ZF50_ORYSJ	3	19.305	6	35859	37746	0.950008	7.88e-252	down	no	yes	LOC_Os07g37420	versicolorin reductase, putative, expressed
tr|Q6ZF34|Q6ZF34_ORYSJ	1	5.929	8	59329	70136	0.845914	2.57e-126	down	no	yes	#N/A	#N/A
tr|Q6ZF30|Q6ZF30_ORYSJ	4	29.029	23	177090	201880	0.877204	0	down	no	yes	LOC_Os07g37550	chlorophyll A-B binding protein, putative, expressed
tr|Q6ZEZ1|Q6ZEZ1_ORYSJ	5	70.847	21	77576	154910	0.500781	0	down	yes	yes	P0534H07.29-2	Putative ribose-5-phosphate isomerase
tr|Q6ZDP0|Q6ZDP0_ORYSJ	2	65.121	4	32245	34363	0.938364	4.03e-206	down	no	yes	LOC_Os07g09800	expressed protein
tr|Q6ZD35|Q6ZD35_ORYSJ	5	39.926	7	48506	79686	0.608714	5.08e-254	down	yes	yes	LOC_Os08g42560	tRNA synthetase class II core domain containing protein, expressed
tr|Q6ZCF3|Q6ZCF3_ORYSJ	1	13.649	1	7316	7519.1	0.972989	1.55e-62	down	no	yes	LOC_Os08g10480	heavy metal-associated domain containing protein, expressed
tr|Q6ZCC0|Q6ZCC0_ORYSJ	1	6.187	1	9677.6	12964	0.746498	0.538621	down	yes	no	LOC_Os08g02130	RNA recognition motif containing protein, putative, expressed
tr|Q6ZC70|Q6ZC70_ORYSJ	3	18.531	3	28814	39380	0.731691	0.128879	down	yes	no	LOC_Os08g01760	dehydrogenase, putative, expressed
tr|Q6ZC29|Q6ZC29_ORYSJ	1	6.2809	1	9324.2	9585.3	0.97276	4.57e-79	down	no	yes	LOC_Os08g36540	aspartic proteinase nepenthesin-1 precursor, putative, expressed
tr|Q6ZBX9|Q6ZBX9_ORYSJ	2	13.89	2	19566	20547	0.952256	8.18e-141	down	no	yes	LOC_Os08g44850	C2 domain containing protein, putative, expressed
tr|Q6ZBV1|Q6ZBV1_ORYSJ	3	26.391	32	276210	462760	0.596875	0	down	yes	yes	LOC_Os08g10020	photosystem II 10 kDa polypeptide, chloroplast precursor, putative, expressed
tr|Q6ZBT9|Q6ZBT9_ORYSJ	1	8.2642	2	14140	21580	0.655236	1.39e-29	down	yes	yes	LOC_Os08g08110	diacylglycerol kinase, putative, expressed
tr|Q6ZBK6|Q6ZBK6_ORYSJ	1	5.9636	1	10102	13104	0.77091	0.00225553	down	yes	yes	LOC_Os08g40790	DNA repair ATPase-related, putative, expressed
tr|Q6ZBH2|Q6ZBH2_ORYSJ	6	42.441	12	79116	118330	0.668605	3.5e-109	down	yes	yes	LOC_Os08g43190	dehydrogenase, putative, expressed
tr|Q6ZAE3|Q6ZAE3_ORYSJ	2	13.371	4	45428	21616	2.10159	0	up	yes	yes	LOC_Os08g27850	endothelial differentiation-related factor 1, putative, expressed
tr|Q6Z9U5|Q6Z9U5_ORYSJ	1	5.9789	1	4042.5	5062.7	0.798487	0.000337902	down	yes	yes	LOC_Os08g08220	EDA16, putative, expressed
tr|Q6Z9G0|Q6Z9G0_ORYSJ	13	122.14	47	311840	540750	0.576681	0	down	yes	yes	LOC_Os08g34210	aldehyde dehydrogenase, putative, expressed
tr|Q6Z9F9|Q6Z9F9_ORYSJ	2	14.957	4	31331	31975	0.979859	5.05e-274	down	no	yes	LOC_Os08g34150	OsTIL-2 Temperature-induced lipocalin-2, expressed
tr|Q6Z8K7|Q6Z8K7_ORYSJ	3	26.048	23	172880	304860	0.56708	0	down	yes	yes	LOC_Os02g51470	ATP synthase F1, delta subunit family protein, putative, expressed
tr|Q6Z8J5|Q6Z8J5_ORYSJ	4	54.888	13	77838	112120	0.694238	3.19e-43	down	yes	yes	LOC_Os02g51570	peptidyl-prolyl cis-trans isomerase, FKBP-type, putative, expressed
tr|Q6Z8I7|Q6Z8I7_ORYSJ	4	34.63	4	23710	34009	0.697168	1.21e-12	down	yes	yes	LOC_Os02g51620	glycosyl hydrolase family 3 protein, putative, expressed
tr|Q6Z8F4|Q6Z8F4_ORYSJ	10	76.737	54	297280	496090	0.599246	0	down	yes	yes	LOC_Os02g47020	phosphoribulokinase/Uridine kinase family protein, expressed
tr|Q6Z8E0|Q6Z8E0_ORYSJ	3	23.547	11	109720	107400	1.0216	0	up	no	yes	LOC_Os02g47140	L11 domain containing ribosomal protein, putative, expressed
tr|Q6Z7R9|Q6Z7R9_ORYSJ	1	6.0466	2	4449.6	4277.5	1.04023	2.52e-57	up	no	yes	LOC_Os02g50799	nuclear-pore anchor, putative, expressed
tr|Q6Z7L1|Q6Z7L1_ORYSJ	4	78.163	13	89671	105820	0.847392	1.22e-194	down	no	yes	LOC_Os02g53420	DnaK family protein, putative, expressed
tr|Q6Z744|Q6Z744_ORYSJ	6	38.736	8	45786	54931	0.833518	2.46e-78	down	no	yes	LOC_Os02g50350	dihydroorotate dihydrogenase protein, putative, expressed
tr|Q6Z718|Q6Z718_ORYSJ	2	11.406	2	11298	15801	0.715018	0.00470574	down	yes	yes	LOC_Os02g03100	oxidoreductase, aldo/keto reductase family protein, putative, expressed
tr|Q6Z703|Q6Z703_ORYSJ	1	5.9936	1	4837.4	5358	0.902837	1.24e-23	down	no	yes	LOC_Os02g03250	expressed protein
tr|Q6Z6Y2|Q6Z6Y2_ORYSJ	2	13.879	3	23384	15304	1.52797	0	up	yes	yes	LOC_Os02g03730	SWIB/MDM2 domain containing protein, expressed
tr|Q6Z6Y1|Q6Z6Y1_ORYSJ	1	7.3483	1	3443.2	6343	0.542835	4.87e-49	down	yes	yes	LOC_Os02g03740	pyridoxal biosynthesis protein PDX2, putative, expressed
tr|Q6Z6H0|Q6Z6H0_ORYSJ	5	35.863	8	42502	64822	0.655672	1.95e-84	down	yes	yes	LOC_Os02g52430	regulator of ribonuclease, putative, expressed
tr|Q6Z6G8|Q6Z6G8_ORYSJ	2	14.393	2	12651	21603	0.585613	7.99e-98	down	yes	yes	LOC_Os02g52450	regulator of ribonuclease, putative, expressed
tr|Q6Z6F0|Q6Z6F0_ORYSJ	2	11.538	2	16142	15617	1.03362	5.5e-196	up	no	yes	LOC_Os02g10880	UDP-glucoronosyl and UDP-glucosyl transferase domain containing protein, expressed
tr|Q6Z6B5|Q6Z6B5_ORYSJ	7	47.276	15	129800	131790	0.9849	0	down	no	yes	LOC_Os02g22260	fruit protein PKIWI502, putative, expressed
tr|Q6Z6A0|Q6Z6A0_ORYSJ	2	13.084	2	23670	29803	0.794215	7.23e-16	down	yes	yes	LOC_Os02g51790	ribosomal protein L29, putative, expressed
tr|Q6Z670|Q6Z670_ORYSJ	5	40.107	7	32646	61546	0.530433	0	down	yes	yes	LOC_Os02g48900	aspartic proteinase nepenthesin-1 precursor, putative, expressed
tr|Q6Z4G1|Q6Z4G1_ORYSJ	1	6.8368	5	9199	38770	0.237271	0	down	yes	yes	OSJNBb0040H10.25	Uncharacterized protein OSJNBb0040H10.25
tr|Q6Z4F3|Q6Z4F3_ORYSJ	1	6.7161	1	3902.8	1780.4	2.19209	0	up	yes	yes	LOC_Os07g09000	WD domain, G-beta repeat domain containing protein, expressed
tr|Q6Z4E4|Q6Z4E4_ORYSJ	2	88.608	22	152830	151500	1.00878	0	up	no	yes	LOC_Os07g09060	aldehyde dehydrogenase, putative, expressed
tr|Q6Z4D5|Q6Z4D5_ORYSJ	1	8.7081	1	8324.6	12787	0.651021	6.43e-20	down	yes	yes	LOC_Os07g09150	expressed protein
tr|Q6Z413|Q6Z413_ORYSJ	1	8.2755	3	18339	22700	0.807885	1.45e-18	down	yes	yes	LOC_Os07g37220	inositol-1-monophosphatase, putative, expressed
tr|Q6Z3Y9|Q6Z3Y9_ORYSJ	10	67.951	12	87752	126300	0.69479	2.46e-47	down	yes	yes	LOC_Os07g49330	phospholipase C, putative, expressed
tr|Q6Z3N3|Q6Z3N3_ORYSJ	3	18.006	3	19786	29700	0.666195	1.23e-30	down	yes	yes	OSJNBa0087F21.6	Putative villin
tr|Q6Z329|Q6Z329_ORYSJ	1	6.2327	1	3862	11718	0.329578	0	down	yes	yes	LOC_Os02g49570	OsProtIV1 - Putative Protease IV homologue; Domain 2 is a SPH, expressed
tr|Q6Z2N3|Q6Z2N3_ORYSJ	1	7.3024	1	2612.8	4218.9	0.619308	6.93e-13	down	yes	yes	LOC_Os02g03330	expressed protein
tr|Q6Z1Y4|Q6Z1Y4_ORYSJ	2	11.814	2	13688	22508	0.608139	7.7e-74	down	yes	yes	LOC_Os08g01180	nicalin, putative, expressed
tr|Q6Z0W7|Q6Z0W7_ORYSJ	1	6.2636	1	7090	10364	0.684099	2.91e-07	down	yes	yes	LOC_Os02g20490	expressed protein
tr|Q6Z0E5|Q6Z0E5_ORYSJ	2	22.11	4	36611	41061	0.891625	7.05e-148	down	no	yes	LOC_Os08g23410	rubredoxin family protein, putative, expressed
tr|Q6Z0D0|Q6Z0D0_ORYSJ	2	14.566	2	22957	31478	0.729303	0.0830836	down	yes	no	LOC_Os08g23360	signal recognition particle 68 kDa protein, putative, expressed
tr|Q6Z050|Q6Z050_ORYSJ	2	12.278	2	25549	30838	0.828491	2.29e-40	down	yes	yes	LOC_Os08g22354	polyadenylate-binding protein, putative, expressed
tr|Q6YZK5|Q6YZK5_ORYSJ	5	35.198	14	61582	118150	0.521219	0	down	yes	yes	LOC_Os08g27010	APE1, putative, expressed
tr|Q6YZJ0|Q6YZJ0_ORYSJ	2	11.885	3	18390	39595	0.464453	0	down	yes	yes	LOC_Os08g44400	glutathione S-transferase, N-terminal domain containing protein, expressed
tr|Q6YZI2|Q6YZI2_ORYSJ	2	19.643	5	44053	41535	1.06062	0	up	no	yes	LOC_Os08g44480	40S ribosomal protein S25, putative, expressed
tr|Q6YZD9|Q6YZD9_ORYSJ	1	7.9563	1	6607.4	10025	0.659092	2.11e-13	down	yes	yes	LOC_Os08g42010	nodulin, putative, expressed
tr|Q6YZD3|Q6YZD3_ORYSJ	2	13.164	4	69405	50476	1.37501	0	up	yes	yes	LOC_Os08g42040	LTPL80 - Protease inhibitor/seed storage/LTP family protein precursor, expressed
tr|Q6YZ75|Q6YZ75_ORYSJ	1	6.6146	2	7618.3	9832.7	0.774792	0.00289417	down	yes	yes	LOC_Os08g32850	methylcrotonoyl-CoA carboxylase beta chain, mitochondrial precursor, putative, expressed
tr|Q6YZ10|Q6YZ10_ORYSJ	2	12.605	4	54123	42120	1.28497	0	up	yes	yes	LOC_Os08g04620	MSP domain containing protein, putative, expressed
tr|Q6YYX5|Q6YYX5_ORYSJ	2	12.614	3	12435	10053	1.23694	0	up	yes	yes	LOC_Os08g44640	OsSCP41 - Putative Serine Carboxypeptidase homologue, expressed
tr|Q6YYW3|Q6YYW3_ORYSJ	7	41.685	11	57127	122490	0.466381	0	down	yes	yes	LOC_Os08g44810	lactate/malate dehydrogenase, putative, expressed
tr|Q6YYV1|Q6YYV1_ORYSJ	3	30.543	9	92331	92173	1.00171	0	up	no	yes	LOC_Os09g02700	polyadenylate-binding protein, putative, expressed
tr|Q6YYV0|Q6YYV0_ORYSJ	1	6.4866	1	12143	12481	0.972919	1.68e-102	down	no	yes	LOC_Os09g02710	CBS domain containing membrane protein, putative, expressed
tr|Q6YYR2|Q6YYR2_ORYSJ	1	6.9736	4	25605	27295	0.938084	1.01e-163	down	no	yes	LOC_Os08g13690	60S ribosomal protein L7, putative, expressed
tr|Q6YY64|Q6YY64_ORYSJ	6	46.55	28	280220	328610	0.852743	0	down	no	yes	LOC_Os02g37862	60S ribosomal protein L6, putative, expressed
tr|Q6YY47|Q6YY47_ORYSJ	6	50.898	12	70030	93311	0.750501	0.0065044	down	yes	yes	LOC_Os02g37590	glycerophosphoryl diester phosphodiesterase family protein, putative, expressed
tr|Q6YY17|Q6YY17_ORYSJ	1	20.816	4	19989	26836	0.744858	0.516552	down	yes	no	LOC_Os02g37420	ras-related protein, putative, expressed
tr|Q6YXY5|Q6YXY5_ORYSJ	5	55.19	16	143070	161460	0.886102	0	down	no	yes	LOC_Os02g04460	ribosomal protein L3, putative, expressed
tr|Q6YXJ1|Q6YXJ1_ORYSJ	1	37.724	14	111400	93209	1.19516	0	up	no	yes	LOC_Os07g17390	PsbP, putative, expressed
tr|Q6YXG8|Q6YXG8_ORYSJ	2	11.744	2	12571	16889	0.744331	0.649525	down	yes	no	LOC_Os09g29190	phosphoribosylaminoimidazole-succinocarboxamide synthase, chloroplast precursor, putative, expressed
tr|Q6YWJ7|Q6YWJ7_ORYSJ	3	22.875	4	31369	41843	0.749683	0.0937346	down	yes	no	LOC_Os08g33820	chlorophyll A-B binding protein, putative, expressed
tr|Q6YWA2|Q6YWA2_ORYSJ	1	5.9126	2	18578	34992	0.530921	2.15e-296	down	yes	yes	LOC_Os09g02214	Citrate transporter protein, putative, expressed
tr|Q6YW78|Q6YW78_ORYSJ	6	55.282	24	186600	165560	1.12708	0	up	no	yes	LOC_Os08g29370	peptidyl-prolyl cis-trans isomerase, chloroplast precursor, putative, expressed
tr|Q6YUV4|Q6YUV4_ORYSJ	1	5.9563	5	50565	48569	1.0411	0	up	no	yes	LOC_Os02g09590	ribosome, putative, expressed
tr|Q6YUR8|Q6YUR8_ORYSJ	3	24.955	6	72114	68247	1.05666	0	up	no	yes	LOC_Os02g02870	glycine-rich protein 2, putative, expressed
tr|Q6YUK5|Q6YUK5_ORYSJ	2	13.612	3	7880.7	6646.8	1.18564	3.99e-179	up	no	yes	LOC_Os02g22780	T-complex protein, putative, expressed
tr|Q6YUH7|Q6YUH7_ORYSJ	5	32.314	5	38979	44955	0.867067	1.55e-115	down	no	yes	LOC_Os02g46962	VHS and GAT domain containing protein, expressed
tr|Q6YU90|Q6YU90_ORYSJ	15	110.54	53	341570	627070	0.544708	0	down	yes	yes	LOC_Os02g01150	erythronate-4-phosphate dehydrogenase domain containing protein, expressed
tr|Q6YU05|Q6YU05_ORYSJ	2	12.17	2	12475	20203	0.617483	2.47e-57	down	yes	yes	LOC_Os02g35470	calmodulin binding protein, putative, expressed
tr|Q6YTY0|Q6YTY0_ORYSJ	2	11.701	2	18867	16234	1.16219	0	up	no	yes	LOC_Os07g41790	LSM domain containing protein, expressed
tr|Q6YTX6|Q6YTX6_ORYSJ	1	8.8675	2	11913	16282	0.731667	0.327457	down	yes	no	LOC_Os07g41810	stress responsive A/B Barrel domain containing protein, expressed
tr|Q6YTT3|Q6YTT3_ORYSJ	3	17.974	3	31011	43044	0.720449	0.000253017	down	yes	yes	LOC_Os08g37790	phospho-2-dehydro-3-deoxyheptonate aldolase, chloroplast precursor, putative, expressed
tr|Q6YSX0|Q6YSX0_ORYSJ	3	31.707	15	160220	147380	1.08712	0	up	no	yes	LOC_Os07g47710	60S ribosomal protein L22-2, putative, expressed
tr|Q6YS69|Q6YS69_ORYSJ	3	19.848	7	85606	98082	0.8728	1.22e-271	down	no	yes	LOC_Os08g21660	WD domain, G-beta repeat domain containing protein, expressed
tr|Q6YS11|Q6YS11_ORYSJ	1	6.4734	1	7456.6	8977.8	0.83056	2.11e-13	down	yes	yes	LOC_Os08g18110	alpha-soluble NSF attachment protein, putative, expressed
tr|Q6YPG2|Q6YPG2_ORYSJ	2	29.247	7	28590	36845	0.775953	2.55e-09	down	yes	yes	LOC_Os02g01500	2-oxo acid dehydrogenases acyltransferase domain containing protein, expressed
tr|Q6YPF1|Q6YPF1_ORYSJ	3	26.727	4	46406	40676	1.14087	0	up	no	yes	LOC_Os08g02700	fructose-bisphospate aldolase isozyme, putative, expressed
tr|Q6V9T1|Q6V9T1_ORYSJ	2	14.637	5	27110	55218	0.490963	0	down	yes	yes	LOC_Os01g51410	glycine dehydrogenase, putative, expressed
tr|Q6URQ0|Q6URQ0_ORYSJ	1	6.4354	3	28999	34351	0.844197	6.15e-61	down	no	yes	LOC_Os02g43830	3-isopropylmalate dehydratase small subunit 2, putative, expressed
tr|Q6QN20|Q6QN20_ORYSJ	9	73.017	74	630920	723860	0.871605	0	down	no	yes	LOC_Os03g04220	glutathione S-transferase, putative, expressed
tr|Q6PUW7|Q6PUW7_ORYSJ	1	68.549	10	84489	50930	1.65892	0	up	yes	yes	LOC_Osp1g00880	NAD(P)H-quinone oxidoreductase subunit 5, chloroplastic (EC:7.1.1.-)
tr|Q6L5I4|Q6L5I4_ORYSJ	4	25.133	4	24590	31130	0.789913	3.08e-14	down	yes	yes	OJ1741_B01.10	Putative aldehyde dehydrogenase
tr|Q6L588|Q6L588_ORYSJ	2	12.455	4	19751	20805	0.949339	6.42e-139	down	no	yes	LOC_Os05g30530	40S ribosomal protein S4, putative, expressed
tr|Q6L510|Q6L510_ORYSJ	3	18.925	11	106560	93387	1.14106	0	up	no	yes	LOC_Os05g38520	60S ribosomal protein L36-2, putative, expressed
tr|Q6L4W7|Q6L4W7_ORYSJ	1	5.9018	4	21993	31481	0.698612	4e-11	down	yes	yes	LOC_Os05g43360	NADH dehydrogenase flavoprotein 2, mitochondrial precursor, putative, expressed
tr|Q6L4S1|Q6L4S1_ORYSJ	2	11.542	3	11711	11907	0.983539	2.81e-106	down	no	yes	LOC_Os05g51450	OsClp8 - Putative Clp protease homologue, expressed
tr|Q6L4R5|Q6L4R5_ORYSJ	4	25.885	5	55001	67967	0.809231	2.92e-54	down	yes	yes	LOC_Os05g51530	vacuolar ATP synthase subunit C, putative, expressed
tr|Q6L4N6|Q6L4N6_ORYSJ	1	6.1283	1	3484.2	3906.8	0.89183	1.25e-15	down	no	yes	LOC_Os05g10650	6-phosphofructokinase, putative, expressed
tr|Q6L4H5|Q6L4H5_ORYSJ	1	6.4142	1	10168	10848	0.937316	9.13e-66	down	no	yes	LOC_Os05g47640	threonine synthase, chloroplast precursor, putative, expressed
tr|Q6KAJ2|Q6KAJ2_ORYSJ	11	77.991	39	204980	330710	0.619818	0	down	yes	yes	LOC_Os02g55420	aminotransferase, classes I and II, domain containing protein, expressed
tr|Q6KA00|Q6KA00_ORYSJ	6	40.121	15	109670	98697	1.11118	0	up	no	yes	LOC_Os02g57670	ribosomal L9, putative, expressed
tr|Q6K9T4|Q6K9T4_ORYSJ	2	12.098	2	8302.2	19950	0.41615	0	down	yes	yes	LOC_Os02g58310	expressed protein
tr|Q6K9C2|Q6K9C2_ORYSJ	1	7.509	1	5893.1	5131.2	1.14848	7.28e-119	up	no	yes	LOC_Os02g39730	expressed protein
tr|Q6K969|Q6K969_ORYSJ	1	8.4624	1	3994.5	4623.1	0.864031	8.19e-13	down	no	yes	LOC_Os02g58510	GHMP kinases ATP-binding protein, putative, expressed
tr|Q6K8F0|Q6K8F0_ORYSJ	1	8.281	1	7586.8	7208.2	1.05252	1.58e-102	up	no	yes	LOC_Os02g56270	ENTH domain containing protein, expressed
tr|Q6K8D4|Q6K8D4_ORYSJ	1	7.536	2	7512.8	7469.3	1.00582	4.57e-79	up	no	yes	LOC_Os02g52290	peptidyl-prolyl cis-trans isomerase, FKBP-type, putative, expressed
tr|Q6K851|Q6K851_ORYSJ	1	6.2353	1	6047.9	4303.9	1.40521	2.52e-234	up	yes	yes	LOC_Os02g56030	expressed protein
tr|Q6K850|Q6K850_ORYSJ	1	6.7367	4	30716	33723	0.910832	1.21e-152	down	no	yes	LOC_Os02g56040	chaperone protein dnaJ, putative, expressed
tr|Q6K840|Q6K840_ORYSJ	3	20.099	8	60724	94137	0.64506	1.37e-154	down	yes	yes	LOC_Os02g56180	dehydrogenase, putative, expressed
tr|Q6K822|Q6K822_ORYSJ	1	7.4629	1	15184	16905	0.898196	3.93e-67	down	no	yes	LOC_Os02g54060	chaperonin, putative, expressed
tr|Q6K7X0|Q6K7X0_ORYSJ	3	20.354	4	23015	41422	0.555623	7.79e-269	down	yes	yes	LOC_Os02g40240	receptor kinase, putative, expressed
tr|Q6K7U8|Q6K7U8_ORYSJ	4	26.187	4	29252	25200	1.16079	0	up	no	yes	LOC_Os02g17330	aminotransferase domain containing protein, putative, expressed
tr|Q6K7P8|Q6K7P8_ORYSJ	2	12.451	2	9363	17457	0.536346	6.37e-141	down	yes	yes	LOC_Os02g58150	expressed protein
tr|Q6K7A1|Q6K7A1_ORYSJ	1	6.3293	1	3383.7	3410.7	0.992084	9.91e-34	down	no	yes	LOC_Os02g27060	high mobility group, putative, expressed
tr|Q6K705|Q6K705_ORYSJ	1	5.9835	2	9274.1	7030.3	1.31916	3.06e-300	up	yes	yes	LOC_Os02g57540	60S ribosomal protein L28-1, putative, expressed
tr|Q6K6C3|Q6K6C3_ORYSJ	1	6.2077	1	5645.8	9017.5	0.626094	4.65e-23	down	yes	yes	LOC_Os02g57020	YCF37, putative, expressed
tr|Q6K6C2|Q6K6C2_ORYSJ	3	20.077	3	20418	25347	0.805539	2.83e-19	down	yes	yes	LOC_Os02g57030	expressed protein
tr|Q6K6B4|Q6K6B4_ORYSJ	2	12.163	2	8391.3	17880	0.469312	1.49e-264	down	yes	yes	LOC_Os02g57100	expressed protein
tr|Q6K689|Q6K689_ORYSJ	4	39.238	7	30607	39268	0.779439	1.51e-11	down	yes	yes	LOC_Os02g54980	pheophorbide a oxygenase, chloroplast precursor, putative, expressed
tr|Q6K674|Q6K674_ORYSJ	1	6.548	1	10874	9921.2	1.09604	6.78e-178	up	no	yes	LOC_Os02g55120	translation initiation factor IF-3, putative, expressed
tr|Q6K623|Q6K623_ORYSJ	1	6.2524	1	18675	19358	0.964717	1.1e-147	down	no	yes	LOC_Os02g39930	OsTIL-1 Temperature-induced lipocalin-1, expressed
tr|Q6K5F3|Q6K5F3_ORYSJ	1	7.0521	1	6528.8	6741	0.968521	2.66e-54	down	no	yes	LOC_Os02g39050	pre-mRNA-splicing factor ISY1, putative, expressed
tr|Q6K4T1|Q6K4T1_ORYSJ	1	16.906	4	24991	23387	1.06859	0	up	no	yes	LOC_Os02g18380	60S ribosomal protein L27-3, putative, expressed
tr|Q6K4S7|Q6K4S7_ORYSJ	1	8.6764	2	8985.3	7431.5	1.20908	4.33e-219	up	yes	yes	LOC_Os02g18410	salt stress root protein RS1, putative, expressed
tr|Q6K4P1|Q6K4P1_ORYSJ	1	8.8259	1	9714.9	9128.9	1.06419	3.05e-138	up	no	yes	LOC_Os02g54700	RNA recognition motif containing protein, putative, expressed
tr|Q6K4K9|Q6K4K9_ORYSJ	3	18.775	4	36796	43606	0.843829	2.45e-76	down	no	yes	LOC_Os09g07510	HEAT repeat family protein, putative, expressed
tr|Q6K4J4|Q6K4J4_ORYSJ	8	59.103	27	188480	214010	0.880707	0	down	no	yes	LOC_Os09g29490	peroxidase precursor, putative, expressed
tr|Q6K4C6|Q6K4C6_ORYSJ	1	7.4646	2	12616	11766	1.07224	1.05e-185	up	no	yes	LOC_Os09g29690	beta-expansin precursor, putative, expressed
tr|Q6K4A7|Q6K4A7_ORYSJ	1	6.6909	4	24679	20809	1.18598	0	up	no	yes	LOC_Os09g29390	plastocyanin-like domain containing protein, putative, expressed
tr|Q6K456|Q6K456_ORYSJ	1	10.828	2	31643	21594	1.46536	0	up	yes	yes	LOC_Os09g04670	DAG protein, chloroplast precursor, putative, expressed
tr|Q6K447|Q6K447_ORYSJ	2	12.858	2	7141.6	9594.8	0.74432	0.732659	down	yes	no	LOC_Os09g04730	dehydrogenase/reductase SDR family member 2, putative, expressed
tr|Q6K3Z3|Q6K3Z3_ORYSJ	4	25.882	6	60969	87696	0.695231	8.75e-33	down	yes	yes	LOC_Os09g07830	acetyl-CoA acetyltransferase, cytosolic, putative, expressed
tr|Q6K3S8|Q6K3S8_ORYSJ	2	11.366	2	5419.6	4653.3	1.16468	1.06e-115	up	no	yes	LOC_Os02g14860	prefoldin subunit, putative, expressed
tr|Q6K2P3|Q6K2P3_ORYSJ	2	17.89	3	7773.4	17851	0.43546	0	down	yes	yes	LOC_Os09g15820	aldose 1-epimerase, putative, expressed
tr|Q6K270|Q6K270_ORYSJ	2	12.846	3	14935	17930	0.832962	1.86e-26	down	yes	yes	LOC_Os09g03620	wall-associated receptor kinase-like 20 precursor, putative, expressed
tr|Q6K241|Q6K241_ORYSJ	2	19.071	5	66971	67546	0.991487	0	down	no	yes	LOC_Os02g15900	50S ribosomal protein L21, chloroplast precursor, putative, expressed
tr|Q6K1X5|Q6K1X5_ORYSJ	1	6.2546	4	45093	73939	0.609868	1.28e-231	down	yes	yes	LOC_Os02g39600	outer envelope protein, putative, expressed
tr|Q6I614|Q6I614_ORYSJ	2	11.326	2	18852	20638	0.913461	6.33e-97	down	no	yes	OJ1214_E03.5	Putative dynamin
tr|Q6I608|Q6I608_ORYSJ	1	17.599	5	36047	46801	0.770219	1.68e-08	down	yes	yes	LOC_Os05g48310	60S ribosomal protein L35a-3, putative, expressed
tr|Q6I5K9|Q6I5K9_ORYSJ	4	32.675	7	25817	43518	0.593249	1.32e-175	down	yes	yes	LOC_Os05g36010	OsSub47 - Putative Subtilisin homologue, expressed
tr|Q6I5H3|Q6I5H3_ORYSJ	4	28.734	10	81686	57849	1.41206	0	up	yes	yes	LOC_Os05g45660	plasminogen activator inhibitor 1 RNA-binding protein, putative, expressed
tr|Q6I583|Q6I583_ORYSJ	3	18.18	5	42571	38236	1.11337	0	up	no	yes	LOC_Os05g50840	mitochondrial carrier protein, putative, expressed
tr|Q6H8E4|Q6H8E4_ORYSJ	3	18.985	3	29742	53896	0.551841	0	down	yes	yes	LOC_Os02g11740	plastidic ATP/ADP-transporter, putative, expressed
tr|Q6H852|Q6H852_ORYSJ	3	19.883	4	25341	29523	0.858348	6.39e-67	down	no	yes	LOC_Os02g42320	peptidase, T1 family, putative, expressed
tr|Q6H7T1|Q6H7T1_ORYSJ	9	87.494	38	349270	274390	1.2729	0	up	yes	yes	LOC_Os02g06700	ribosomal protein, putative, expressed
tr|Q6H7Q6|Q6H7Q6_ORYSJ	7	44.824	8	32154	71113	0.452154	0	down	yes	yes	LOC_Os02g10120	lipoxygenase, putative, expressed
tr|Q6H7I9|Q6H7I9_ORYSJ	1	6.9914	4	22262	37516	0.5934	2.38e-151	down	yes	yes	LOC_Os02g42290	OsClp3 - Putative Clp protease homologue, expressed
tr|Q6H7I6|Q6H7I6_ORYSJ	3	20.435	3	44744	84155	0.531686	0	down	yes	yes	LOC_Os02g42310	OsSCP8 - Putative Serine Carboxypeptidase homologue, expressed
tr|Q6H7I3|Q6H7I3_ORYSJ	2	12.878	2	4628.9	6248.9	0.740754	0.977911	down	yes	no	LOC_Os02g43720	enoyl-CoA hydratase/isomerase family protein, putative, expressed
tr|Q6H748|Q6H748_ORYSJ	5	48.954	22	176320	180440	0.977167	0	down	no	yes	LOC_Os02g10390	chlorophyll A-B binding protein, putative, expressed
tr|Q6H734|Q6H734_ORYSJ	4	25.236	4	20735	17234	1.20314	0	up	yes	yes	LOC_Os02g10510	Ubiquitin family domain containing protein, expressed
tr|Q6H732|Q6H732_ORYSJ	2	14.449	2	17876	36891	0.484563	0	down	yes	yes	LOC_Os02g10520	OsSub12 - Putative Subtilisin homologue, expressed
tr|Q6H6L8|Q6H6L8_ORYSJ	1	6.265	6	13940	27336	0.50995	3.14e-284	down	yes	yes	LOC_Os02g44320	LTPL113 - Protease inhibitor/seed storage/LTP family protein precursor, expressed
tr|Q6H6C7|Q6H6C7_ORYSJ	5	74.837	21	181730	195600	0.92909	0	down	no	yes	LOC_Os02g07260	phosphoglycerate kinase protein, putative, expressed
tr|Q6H667|Q6H667_ORYSJ	7	71.505	20	220760	149240	1.47923	0	up	yes	yes	LOC_Os02g42960	thylakoid lumenal protein, putative, expressed
tr|Q6H660|Q6H660_ORYSJ	3	21.467	6	67644	56239	1.2028	0	up	yes	yes	LOC_Os02g43020	heat shock protein STI, putative, expressed
tr|Q6H5V4|Q6H5V4_ORYSJ	2	11.387	3	31416	37347	0.841192	1.59e-62	down	no	yes	LOC_Os02g42570	ferredoxin-thioredoxin reductase, variable chain, putative, expressed
tr|Q6H4M9|Q6H4M9_ORYSJ	1	15.42	1	4594.5	3776.4	1.21663	1.57e-115	up	yes	yes	LOC_Os02g32120	cytochrome b-c1 complex subunit Rieske, mitochondrial precursor, putative, expressed
tr|Q6H4L2|Q6H4L2_ORYSJ	12	78.027	19	137100	232440	0.58983	0	down	yes	yes	LOC_Os02g32030	elongation factor, putative, expressed
tr|Q6H4I2|Q6H4I2_ORYSJ	1	6.838	1	5827.1	9758.4	0.597137	1.07e-38	down	yes	yes	LOC_Os09g20660	UPF0041 domain containing protein, putative, expressed
tr|Q6H444|Q6H444_ORYSJ	3	21.427	6	70437	76875	0.916254	0	down	no	yes	LOC_Os09g10750	rhodanese-like, putative, expressed
tr|Q6H443|Q6H443_ORYSJ	8	51.238	24	222460	195510	1.13784	0	up	no	yes	LOC_Os09g10760	RNA recognition motif containing protein, putative, expressed
tr|Q6F3C5|Q6F3C5_ORYSJ	1	5.9585	1	808.2	1063.9	0.759658	0.581246	down	yes	no	LOC_Os03g57420	ML domain protein, putative, expressed
tr|Q6F385|Q6F385_ORYSJ	1	6.6207	1	6977.1	9682.8	0.720566	0.0844583	down	yes	no	LOC_Os03g58130	thioredoxin, putative, expressed
tr|Q6F361|Q6F361_ORYSJ	1	21.594	8	35781	51268	0.697921	1.05e-17	down	yes	yes	LOC_Os05g49880	lactate/malate dehydrogenase, putative, expressed
tr|Q6F322|Q6F322_ORYSJ	2	12.574	3	6078.1	7911	0.76831	0.0297889	down	yes	yes	LOC_Os05g41172	histone-lysine N-methyltransferase, H3 lysine-9 specific SUVH1, putative, expressed
tr|Q6F321|Q6F321_ORYSJ	3	18.523	3	17268	23560	0.732937	0.314722	down	yes	no	LOC_Os05g41180	peptidase, T1 family, putative, expressed
tr|Q6EUS1|Q6EUS1_ORYSJ	4	40.102	18	107950	138720	0.778186	1.24e-34	down	yes	yes	LOC_Os02g14160	peroxidase precursor, putative, expressed
tr|Q6EUQ9|Q6EUQ9_ORYSJ	1	6.4302	1	3876	3434.6	1.12852	2.17e-73	up	no	yes	LOC_Os02g07870	ATP synthase, putative, expressed
tr|Q6EUQ5|Q6EUQ5_ORYSJ	2	11.179	3	17445	17670	0.987267	3.16e-161	down	no	yes	LOC_Os02g07910	fiber protein Fb15, putative, expressed
tr|Q6EUK5|Q6EUK5_ORYSJ	6	48.182	20	158350	223050	0.709931	2.64e-37	down	yes	yes	LOC_Os02g13970	Complex I intermediate-associated protein 30 domain containing protein, putative, expressed
tr|Q6EUK2|Q6EUK2_ORYSJ	2	17.684	6	39784	29926	1.32941	0	up	yes	yes	LOC_Os02g13990	U2 small nuclear ribonucleoprotein A, putative, expressed
tr|Q6EUF8|Q6EUF8_ORYSJ	3	21.152	4	43649	44303	0.985238	0	down	no	yes	LOC_Os02g13840	citrate synthase, putative, expressed
tr|Q6ETS8|Q6ETS8_ORYSJ	1	9.0769	1	3738.6	4020.4	0.929907	8.77e-24	down	no	yes	LOC_Os02g01920	GHMP kinases ATP-binding protein, putative, expressed
tr|Q6ETK1|Q6ETK1_ORYSJ	2	19.008	4	24917	27550	0.904428	2.21e-116	down	no	yes	LOC_Os02g08380	CR084 protein, putative, expressed
tr|Q6ETD9|Q6ETD9_ORYSJ	1	6.2077	1	7876.8	13764	0.572276	1.28e-74	down	yes	yes	LOC_Os02g01520	IQ calmodulin-binding motif family protein, putative, expressed
tr|Q6ESK5|Q6ESK5_ORYSJ	1	6.4213	1	3351.9	1430.2	2.34366	0	up	yes	yes	LOC_Os09g24540	peptidyl-prolyl cis-trans isomerase, putative, expressed
tr|Q6ESJ0|Q6ESJ0_ORYSJ	3	25.912	9	80957	95983	0.843451	1.8e-164	down	no	yes	LOC_Os02g44500	glutathione peroxidase, putative, expressed
tr|Q6ESG7|Q6ESG7_ORYSJ	2	13.515	2	8996.8	12171	0.7392	0.91044	down	yes	no	LOC_Os02g44670	harpin-induced protein 1 domain containing protein, expressed
tr|Q6ERL4|Q6ERL4_ORYSJ	2	14.66	2	13095	21991	0.595471	5.64e-87	down	yes	yes	LOC_Os09g16910	cysteine desulfurase 1, mitochondrial precursor, putative, expressed
tr|Q6ER87|Q6ER87_ORYSJ	1	6.8976	1	3207.2	5320	0.602857	3.38e-20	down	yes	yes	LOC_Os02g33550	harpin-induced protein 1 domain containing protein, expressed
tr|Q6ER67|Q6ER67_ORYSJ	1	7.5709	2	18930	19782	0.956931	2.83e-141	down	no	yes	LOC_Os02g21660	L1P family of ribosomal proteins domain containing protein, expressed
tr|Q6ER49|Q6ER49_ORYSJ	7	95.807	44	291320	319940	0.910546	0	down	no	yes	LOC_Os02g14440	peroxidase precursor, putative, expressed
tr|Q6EQK1|Q6EQK1_ORYSJ	1	6.1407	1	3883.4	3644.5	1.06555	9.42e-57	up	no	yes	LOC_Os09g18594	protein kinase domain containing protein, expressed
tr|Q6EPY7|Q6EPY7_ORYSJ	1	8.8621	2	8018.2	9917	0.808531	4.44e-09	down	yes	yes	LOC_Os02g33030	bifunctional monodehydroascorbate reductase and carbonic anhydrasenectarin-3 precursor, putative, ex
tr|Q6EPR4|Q6EPR4_ORYSJ	3	18.505	3	21611	19503	1.10809	0	up	no	yes	LOC_Os09g11250	co-chaperone GrpE protein, putative, expressed
tr|Q6EPJ0|Q6EPJ0_ORYSJ	4	23.436	5	47136	51577	0.913896	2.68e-240	down	no	yes	LOC_Os09g17329	expressed protein
tr|Q6EP75|Q6EP75_ORYSJ	2	11.785	2	11275	20040	0.562625	5.31e-121	down	yes	yes	LOC_Os02g45460	expressed protein
tr|Q6EP57|Q6EP57_ORYSJ	1	15.115	6	38124	48492	0.786192	1.7e-18	down	yes	yes	LOC_Os02g36850	oxygen evolving enhancer protein 3, identical, putative, expressed
tr|Q6EP16|Q6EP16_ORYSJ	1	6.3074	1	19643	9113.1	2.15547	0	up	yes	yes	B1106B03.6	Uncharacterized protein
tr|Q6AVZ8|Q6AVZ8_ORYSJ	3	42.993	17	109700	168690	0.650305	3.08e-245	down	yes	yes	LOC_Os05g04380	peroxidase precursor, putative, expressed
tr|Q6AVS5|Q6AVS5_ORYSJ	4	25.192	8	71129	83789	0.848906	8.73e-159	down	no	yes	LOC_Os03g52490	nucleic acid binding protein, putative, expressed
tr|Q6AVR6|Q6AVR6_ORYSJ	5	35.37	6	40703	41918	0.971015	0	down	no	yes	LOC_Os03g62370	WD40-like Beta Propeller Repeat family protein, expressed
tr|Q6AVQ4|Q6AVQ4_ORYSJ	2	14.263	4	31823	34219	0.92998	3.1e-189	down	no	yes	LOC_Os03g62490	prohibitin-2, putative, expressed
tr|Q6AVM8|Q6AVM8_ORYSJ	1	6.8593	3	35051	34087	1.02828	0	up	no	yes	LOC_Os05g41030	LTPL67 - Protease inhibitor/seed storage/LTP family protein precursor, expressed
tr|Q6AVA4|Q6AVA4_ORYSJ	2	15.309	4	35171	34411	1.02209	0	up	no	yes	LOC_Os05g33620	expressed protein
tr|Q6AV57|Q6AV57_ORYSJ	1	13.236	2	23586	22872	1.03122	9.81e-282	up	no	yes	LOC_Os03g48480	thioesterase family protein, putative, expressed
tr|Q6AV23|Q6AV23_ORYSJ	3	17.995	4	35449	47309	0.749308	0.0871706	down	yes	no	LOC_Os03g42220	T-complex protein, putative, expressed
tr|Q6AUN5|Q6AUN5_ORYSJ	4	26.615	7	81121	81660	0.993399	0	down	no	yes	LOC_Os05g49380	OsDegp9 - Putative Deg protease homologue, expressed
tr|Q6AUK3|Q6AUK3_ORYSJ	1	26.595	5	18242	23501	0.776222	1.63e-06	down	yes	yes	OJ1174_H11.1	Putative 50S ribosomal protein L14
tr|Q6ATY3|Q6ATY3_ORYSJ	4	26.657	4	24751	22086	1.12066	0	up	no	yes	LOC_Os05g33300	tat pathway signal sequence family protein, expressed
tr|Q6AT83|Q6AT83_ORYSJ	1	5.9004	1	4828.7	8002.1	0.603429	2.54e-29	down	yes	yes	LOC_Os05g34320	beta-hexosaminidase precursor, putative, expressed
tr|Q6ASR0|Q6ASR0_ORYSJ	3	18.787	5	76041	104300	0.72906	0.00126665	down	yes	yes	LOC_Os05g05480	OsDegp6 - Putative Deg protease homologue, expressed
tr|Q69Y12|Q69Y12_ORYSJ	3	19.031	4	40640	55066	0.738023	0.629379	down	yes	no	LOC_Os06g11180	OsPOP12 - Putative Prolyl Oligopeptidase homologue, expressed
tr|Q69XG4|Q69XG4_ORYSJ	2	18.852	4	1384.9	3729.3	0.371357	8.91e-111	down	yes	yes	LOC_Os06g40818	aspartic proteinase, putative, expressed
tr|Q69X47|Q69X47_ORYSJ	2	12.782	2	10040	7928.8	1.26627	3.52e-286	up	yes	yes	LOC_Os06g39870	26S protease regulatory subunit 8, putative, expressed
tr|Q69VD1|Q69VD1_ORYSJ	3	19.219	3	7689.9	18579	0.413903	0	down	yes	yes	LOC_Os06g39690	SOUL heme-binding protein, putative, expressed
tr|Q69VC8|Q69VC8_ORYSJ	5	59.682	39	181470	277980	0.652817	0	down	yes	yes	LOC_Os06g39708	photosystem II P680 chlorophyll A apoprotein, putative, expressed
tr|Q69V57|Q69V57_ORYSJ	11	172.75	72	398010	630320	0.631441	0	down	yes	yes	LOC_Os06g40640	fructose-bisphospate aldolase isozyme, putative, expressed
tr|Q69U53|Q69U53_ORYSJ	2	11.148	2	14809	16366	0.904864	2.91e-70	down	no	yes	LOC_Os08g01310	phospholipase C, putative, expressed
tr|Q69U05|Q69U05_ORYSJ	1	6.167	1	12044	19436	0.619675	2.88e-53	down	yes	yes	LOC_Os06g41810	reductase, putative, expressed
tr|Q69TJ7|Q69TJ7_ORYSJ	1	6.1506	1	7247.2	8215.7	0.882116	1.36e-27	down	no	yes	LOC_Os06g09180	OsMKK5 - putative MAPKK based on amino acid sequence homology, expressed
tr|Q69TG9|Q69TG9_ORYSJ	2	11.772	3	20226	23425	0.863436	7.08e-58	down	no	yes	LOC_Os06g11310	plastocyanin-like domain containing protein, putative, expressed
tr|Q69TB0|Q69TB0_ORYSJ	2	33.171	2	14431	12737	1.133	2.34e-272	up	no	yes	LOC_Os09g12570	ubiquitin-conjugating enzyme, putative, expressed
tr|Q69T78|Q69T78_ORYSJ	1	7.1535	1	6225.3	6752.4	0.921939	6.72e-36	down	no	yes	LOC_Os06g22060	pyrophosphate--fructose 6-phosphate 1-phosphotransferase subunit alpha, putative, expressed
tr|Q69SU2|Q69SU2_ORYSJ	1	7.3394	1	3366.6	10639	0.31644	0	down	yes	yes	LOC_Os02g34860	Regulator of chromosome condensation domain containing protein, expressed
tr|Q69SH3|Q69SH3_ORYSJ	1	6.7454	1	19008	7277.8	2.61178	0	up	yes	yes	LOC_Os09g36290	Ser/Thr protein phosphatase family protein, putative, expressed
tr|Q69RL1|Q69RL1_ORYSJ	3	18.158	10	65600	76078	0.862273	2.75e-180	down	no	yes	LOC_Os07g28480	glutathione S-transferase, putative, expressed
tr|Q69RG8|Q69RG8_ORYSJ	4	24.281	5	26893	54788	0.490856	0	down	yes	yes	LOC_Os07g28090	ABC transporter, ATP-binding protein, putative, expressed
tr|Q69QR6|Q69QR6_ORYSJ	1	6.6888	3	17614	18975	0.928274	4.56e-104	down	no	yes	LOC_Os09g30340	photosystem I reaction center subunit, chloroplast precursor, putative, expressed
tr|Q69QQ2|Q69QQ2_ORYSJ	1	10.984	2	9505.9	18145	0.523885	6.71e-166	down	yes	yes	LOC_Os09g30414.1	aspartic proteinase nepenthesin-2 precursor, putative, expressed
tr|Q69QD5|Q69QD5_ORYSJ	3	17.671	4	42503	47776	0.889631	1.88e-167	down	no	yes	LOC_Os09g26730	chaperonin, putative, expressed
tr|Q69P91|Q69P91_ORYSJ	2	14.55	3	24737	43717	0.565844	1.11e-251	down	yes	yes	LOC_Os09g26810	chlorophyll A-B binding protein, putative, expressed
tr|Q69NK4|Q69NK4_ORYSJ	3	20.253	7	54026	70414	0.767262	4.37e-10	down	yes	yes	OJ1001_G09.24	Putative ribosomal protein S8
tr|Q69NF7|Q69NF7_ORYSJ	4	31.467	6	39604	66172	0.598501	1.37e-246	down	yes	yes	LOC_Os09g36040	rhodanese-like domain containing protein, putative, expressed
tr|Q69NF3|Q69NF3_ORYSJ	3	20.373	3	13435	13043	1.03005	2.16e-160	up	no	yes	LOC_Os09g36080	cytochrome P450, putative, expressed
tr|Q69MW7|Q69MW7_ORYSJ	4	30.555	11	100830	80041	1.25973	0	up	yes	yes	LOC_Os09g23730	HMG-Y-related protein A, putative, expressed
tr|Q69MU0|Q69MU0_ORYSJ	4	34.392	8	44544	111530	0.39939	0	down	yes	yes	LOC_Os09g34100	metallo-beta-lactamase family protein, putative, expressed
tr|Q69MT6|Q69MT6_ORYSJ	2	13.937	4	43998	41063	1.07148	0	up	no	yes	LOC_Os09g34140	expressed protein
tr|Q69LW4|Q69LW4_ORYSJ	3	22.094	3	17873	22866	0.781641	5.47e-08	down	yes	yes	LOC_Os09g14670	phosphoenolpyruvate carboxylase, putative, expressed
tr|Q69LM5|Q69LM5_ORYSJ	3	17.98	3	5202.9	8151.8	0.638252	5.74e-17	down	yes	yes	B1123E10.103	Putative alpha-glucosidase II
tr|Q69LE4|Q69LE4_ORYSJ	4	26.076	9	117630	109730	1.07199	0	up	no	yes	LOC_Os07g07340	glucan endo-1,3-beta-glucosidase precursor, putative, expressed
tr|Q69LC1|Q69LC1_ORYSJ	8	60.247	35	284440	381300	0.745974	0.00230788	down	yes	yes	LOC_Os07g07540	SHOOT1 protein, putative, expressed
tr|Q69K73|Q69K73_ORYSJ	3	43.087	18	164820	157010	1.04974	0	up	no	yes	LOC_Os06g09688	chaperonin, putative, expressed
tr|Q69K00|Q69K00_ORYSJ	7	87.849	39	236800	348470	0.679542	6.07e-227	down	yes	yes	LOC_Os09g36450	triosephosphate isomerase, chloroplast precursor, putative, expressed
tr|Q69JX7|Q69JX7_ORYSJ	4	24.992	6	39988	46129	0.866873	3.72e-118	down	no	yes	LOC_Os09g36680	ribonuclease T2 family domain containing protein, expressed
tr|Q69JW4|Q69JW4_ORYSJ	1	6.0851	2	18914	31566	0.599189	1.53e-117	down	yes	yes	LOC_Os02g36680	expressed protein
tr|Q69IM6|Q69IM6_ORYSJ	3	42.318	4	43133	47926	0.899992	9.13e-191	down	no	yes	LOC_Os09g33950	ferredoxin 1-like isoform 1, putative, expressed
tr|Q688X1|Q688X1_ORYSJ	4	24.603	5	58795	69644	0.844222	1.25e-121	down	no	yes	LOC_Os05g49150	eukaryotic translation initiation factor 3 subunit D, putative, expressed
tr|Q688M9|Q688M9_ORYSJ	4	27.738	9	93320	128720	0.724984	1.07e-06	down	yes	yes	LOC_Os05g33100	endo-1,3;1,4-beta-D-glucanase precursor, putative, expressed
tr|Q688K0|Q688K0_ORYSJ	5	37.129	9	50952	91397	0.55748	0	down	yes	yes	LOC_Os05g34540	rab GDP dissociation inhibitor alpha, putative, expressed
tr|Q688H6|Q688H6_ORYSJ	3	16.859	3	18098	20201	0.895896	1.08e-77	down	no	yes	LOC_Os05g30140	RNA recognition motif containing protein, expressed
tr|Q67WV0|Q67WV0_ORYSJ	1	5.9093	1	3811.8	5942.8	0.641415	4.55e-12	down	yes	yes	LOC_Os06g43600	LTPL129 - Protease inhibitor/seed storage/LTP family protein precursor, expressed
tr|Q67WU6|Q67WU6_ORYSJ	2	12.842	2	15225	15515	0.981308	1.51e-135	down	no	yes	LOC_Os06g43640	Ser/Thr protein phosphatase family protein, putative, expressed
tr|Q67WN6|Q67WN6_ORYSJ	1	10.978	1	12098	20184	0.599386	1.22e-75	down	yes	yes	LOC_Os06g43650	secreted salivary protein, putative, expressed
tr|Q67W57|Q67W57_ORYSJ	5	36.181	12	58003	97468	0.595098	0	down	yes	yes	LOC_Os06g43850	ATP synthase F1, delta subunit family protein, putative, expressed
tr|Q67VQ6|Q67VQ6_ORYSJ	1	16.531	4	8934.6	11297	0.790883	3.11e-06	down	yes	yes	LOC_Os06g28950	expressed protein
tr|Q67VM2|Q67VM2_ORYSJ	2	12.25	2	13446	15856	0.848007	4.73e-31	down	no	yes	LOC_Os06g42560	tryptophan synthase beta chain 2, putative, expressed
tr|Q67UE5|Q67UE5_ORYSJ	4	39.6	6	37961	48957	0.775395	1.37e-11	down	yes	yes	LOC_Os09g27420	formate--tetrahydrofolate ligase, putative, expressed
tr|Q67TV4|Q67TV4_ORYSJ	3	20.339	4	35912	47419	0.757334	0.00119291	down	yes	yes	LOC_Os09g09320	nuclear transport factor, putative, expressed
tr|Q67J09|Q67J09_ORYSJ	3	35.287	7	36362	72862	0.499053	0	down	yes	yes	LOC_Os09g28630	gibberellin receptor, putative, expressed
tr|Q67IZ3|Q67IZ3_ORYSJ	1	6.1867	1	17026	34592	0.492195	0	down	yes	yes	LOC_Os09g28750	gibberellin receptor GID1L2, putative, expressed
tr|Q67G20|Q67G20_ORYSJ	1	98.229	56	407390	635470	0.641085	0	down	yes	yes	LOC_Os11g06390	actin, putative, expressed
tr|Q65XW5|Q65XW5_ORYSJ	1	7.0953	1	16186	28587	0.566201	1.31e-164	down	yes	yes	LOC_Os05g01950	expressed protein
tr|Q65XQ8|Q65XQ8_ORYSJ	3	21.43	5	37688	63252	0.595839	4.61e-245	down	yes	yes	LOC_Os05g05950	TOC159, putative, expressed
tr|Q65XH8|Q65XH8_ORYSJ	1	6.9668	6	54733	73996	0.739675	0.870249	down	yes	no	LOC_Os05g01600	actin, putative, expressed
tr|Q65XE5|Q65XE5_ORYSJ	3	18.697	4	29044	34715	0.836641	2.14e-53	down	no	yes	LOC_Os05g05680	1-aminocyclopropane-1-carboxylate oxidase, putative, expressed
tr|Q65XA1|Q65XA1_ORYSJ	5	36.744	12	60412	101840	0.593205	0	down	yes	yes	LOC_Os05g02520	cupin domain containing protein, expressed
tr|Q65X08|Q65X08_ORYSJ	2	11.739	2	10747	18458	0.582241	1.18e-87	down	yes	yes	LOC_Os05g44310	vesicle-fusing ATPase, putative, expressed
tr|Q65WT5|Q65WT5_ORYSJ	3	133.11	7	33846	30230	1.11962	0	up	no	yes	LOC_Os05g37330	60S acidic ribosomal protein, putative, expressed
tr|Q658B2|Q658B2_ORYSJ	1	6.1343	1	16414	25993	0.631478	2.04e-57	down	yes	yes	LOC_Os01g01830	OsPOP1 - Putative Prolyl Oligopeptidase homologue, expressed
tr|Q657T1|Q657T1_ORYSJ	5	50.565	11	86424	86358	1.00076	0	up	no	yes	LOC_Os01g02080	peptidyl-prolyl cis-trans isomerase, putative, expressed
tr|Q657L6|Q657L6_ORYSJ	3	25.863	7	61741	105200	0.586892	0	down	yes	yes	LOC_Os01g38229	peptidyl-prolyl isomerase, putative, expressed
tr|Q657H4|Q657H4_ORYSJ	1	6.5892	1	6000.9	5532.4	1.08468	2.03e-94	up	no	yes	LOC_Os01g19820	universal stress protein domain containing protein, putative, expressed
tr|Q656T5|Q656T5_ORYSJ	3	35.498	5	37278	46329	0.804636	5.23e-33	down	yes	yes	LOC_Os01g39270	NAD binding domain of 6-phosphogluconate dehydrogenase containing protein, expressed
tr|Q656J2|Q656J2_ORYSJ	1	5.9297	2	9411.6	8949.1	1.05168	3.43e-126	up	no	yes	LOC_Os06g30750	reticulon domain containing protein, putative, expressed
tr|Q655P5|Q655P5_ORYSJ	6	56.798	16	80485	157230	0.511893	0	down	yes	yes	LOC_Os01g21034	pectinesterase, putative, expressed
tr|Q654W0|Q654W0_ORYSJ	3	18.704	6	60043	75982	0.790227	7.54e-33	down	yes	yes	LOC_Os06g13680	B12D protein, putative, expressed
tr|Q654U8|Q654U8_ORYSJ	3	18.963	4	27696	49019	0.565005	8.75e-285	down	yes	yes	LOC_Os06g13810	pyrophosphate--fructose 6-phosphate 1-phosphotransferase subunit beta, putative, expressed
tr|Q654R2|Q654R2_ORYSJ	2	24.755	8	57891	49125	1.17844	0	up	no	yes	LOC_Os01g22352	peroxidase precursor, putative, expressed
tr|Q654L9|Q654L9_ORYSJ	5	32.202	6	40553	57124	0.709912	1.01e-10	down	yes	yes	LOC_Os06g30460	2-oxo acid dehydrogenases acyltransferase domain containing protein, expressed
tr|Q653Z1|Q653Z1_ORYSJ	6	63.013	31	299300	282200	1.0606	0	up	no	yes	LOC_Os06g45340	peptidyl-prolyl cis-trans isomerase, FKBP-type, putative, expressed
tr|Q653V9|Q653V9_ORYSJ	2	15.936	6	72446	71684	1.01063	0	up	no	yes	LOC_Os06g46930	ribosomal protein L24, putative, expressed
tr|Q652L5|Q652L5_ORYSJ	4	29.477	8	60091	91851	0.654223	5.85e-123	down	yes	yes	LOC_Os09g39390	oxidoreductase, aldo/keto reductase family protein, putative, expressed
tr|Q652J5|Q652J5_ORYSJ	2	14.21	2	5033.1	7736.5	0.650566	9.05e-13	down	yes	yes	LOC_Os09g36240	deoxyribodipyrimidine photolyase family protein, expressed
tr|Q651T8|Q651T8_ORYSJ	6	127.11	27	222700	300960	0.739965	0.850122	down	yes	no	LOC_Os06g45120	ATP synthase, putative, expressed
tr|Q651M0|Q651M0_ORYSJ	1	7.1139	1	5768.9	7544.3	0.76467	0.064671	down	yes	no	LOC_Os09g35730	OsRhmbd16 - Putative Rhomboid homologue, expressed
tr|Q651F0|Q651F0_ORYSJ	1	6.354	2	4634	8260	0.561017	6.39e-52	down	yes	yes	LOC_Os09g36800	3-dehydroquinate synthase, putative, expressed
tr|Q651C2|Q651C2_ORYSJ	2	13.314	4	109310	42808	2.55349	0	up	yes	yes	LOC_Os09g37012	eukaryotic aspartyl protease domain containing protein, expressed
tr|Q650W6|Q650W6_ORYSJ	3	20.036	5	45795	35594	1.28659	0	up	yes	yes	LOC_Os09g39180	RNA recognition motif containing protein, putative, expressed
tr|Q60EZ7|Q60EZ7_ORYSJ	1	6.2525	4	35888	20775	1.72746	0	up	yes	yes	LOC_Os05g09400	30S ribosomal protein S31, chloroplast precursor, putative, expressed
tr|Q60EY9|Q60EY9_ORYSJ	4	41.668	9	57265	92727	0.617566	9.75e-256	down	yes	yes	LOC_Os05g11780	mitochondrial carrier protein, putative, expressed
tr|Q60EM2|Q60EM2_ORYSJ	3	18.696	5	43577	57652	0.755863	0.00109517	down	yes	yes	LOC_Os05g38170	phosphoribosyl transferase, putative, expressed
tr|Q60EA3|Q60EA3_ORYSJ	9	63.399	19	116830	166320	0.702441	4.06e-43	down	yes	yes	LOC_Os05g42350	ferredoxin--nitrite reductase, putative, expressed
tr|Q60E83|Q60E83_ORYSJ	1	6.9003	1	5677.6	7237.5	0.78447	0.00109484	down	yes	yes	LOC_Os05g29900	expressed protein
tr|Q60E59|Q60E59_ORYSJ	7	48.675	16	134400	124000	1.08387	0	up	no	yes	LOC_Os05g32220	L1P family of ribosomal proteins domain containing protein, expressed
tr|Q60E58|Q60E58_ORYSJ	1	7.7897	1	5342.4	6403.2	0.834333	1.1e-10	down	no	yes	LOC_Os05g32230	expressed protein
tr|Q60DU1|Q60DU1_ORYSJ	1	5.9872	1	8138.7	10321	0.788557	2.09e-05	down	yes	yes	LOC_Os05g07640	expressed protein
tr|Q60DC5|Q60DC5_ORYSJ	2	12.476	3	12690	17897	0.709057	0.000197468	down	yes	yes	LOC_Os03g32170	NAD dependent epimerase/dehydratase family protein, putative, expressed
tr|Q5ZDZ8|Q5ZDZ8_ORYSJ	2	14.707	3	13873	22729	0.610366	5.06e-72	down	yes	yes	LOC_Os01g03650	sufB/sufD domain containing protein, putative, expressed
tr|Q5ZDX8|Q5ZDX8_ORYSJ	1	7.2812	2	15060	16882	0.892074	2.8e-62	down	no	yes	LOC_Os01g42820	RNA recognition motif containing protein, putative, expressed
tr|Q5ZDJ3|Q5ZDJ3_ORYSJ	1	6.2751	2	8508.8	19750	0.430825	0	down	yes	yes	LOC_Os01g43030	tetratricopeptide repeat domain containing protein, expressed
tr|Q5ZDI5|Q5ZDI5_ORYSJ	5	52.017	9	101480	82792	1.22572	0	up	yes	yes	LOC_Os01g43070	psbP-related thylakoid lumenal protein 4, chloroplast precursor, putative, expressed
tr|Q5ZDH9|Q5ZDH9_ORYSJ	2	13.85	2	26787	24117	1.11071	0	up	no	yes	LOC_Os01g04650	PB1 domain containing protein, expressed
tr|Q5ZCV1|Q5ZCV1_ORYSJ	3	19.815	6	25130	35903	0.699942	8.77e-12	down	yes	yes	LOC_Os01g27750	bifunctional 3-dehydroquinate dehydratase/shikimate dehydrogenase,chloroplast precursor, putative, e
tr|Q5ZCC2|Q5ZCC2_ORYSJ	1	6.1652	3	32492	36913	0.880232	8.19e-115	down	no	yes	LOC_Os01g06490	OsSCP1 - Putative Serine Carboxypeptidase homologue, expressed
tr|Q5ZCB2|Q5ZCB2_ORYSJ	2	13.795	3	32131	24450	1.31415	0	up	yes	yes	LOC_Os01g03310	BBTI1 - Bowman-Birk type bran trypsin inhibitor precursor, expressed
tr|Q5ZCB0|Q5ZCB0_ORYSJ	2	11.866	3	20590	14353	1.43454	0	up	yes	yes	LOC_Os01g03330	BBTI3 - Bowman-Birk type bran trypsin inhibitor precursor, expressed
tr|Q5ZCA9|Q5ZCA9_ORYSJ	2	27.676	15	132360	65030	2.03537	0	up	yes	yes	LOC_Os01g03340	BBTI4 - Bowman-Birk type bran trypsin inhibitor precursor, expressed
tr|Q5ZBN0|Q5ZBN0_ORYSJ	4	37.753	5	20674	31942	0.647236	2.58e-51	down	yes	yes	LOC_Os01g42294	inactive receptor kinase At2g26730 precursor, putative, expressed
tr|Q5ZBL3|Q5ZBL3_ORYSJ	1	7.8435	1	3870.4	4069.7	0.951028	4.98e-29	down	no	yes	LOC_Os01g05140	expressed protein
tr|Q5ZBH8|Q5ZBH8_ORYSJ	5	34.699	11	84167	110700	0.760316	6.06e-09	down	yes	yes	LOC_Os01g43090	oxidoreductase, aldo/keto reductase family protein, putative, expressed
tr|Q5ZBA9|Q5ZBA9_ORYSJ	2	14.527	2	20474	10447	1.9598	0	up	yes	yes	LOC_Os01g41880	hyaluronan/mRNA binding family domain containing protein, expressed
tr|Q5ZAM8|Q5ZAM8_ORYSJ	3	20.174	3	22053	30308	0.72763	0.0501194	down	yes	no	LOC_Os01g56150	OsProCP1 - Putative Lysosomal Pro-x Carboxypeptidase homologue, expressed
tr|Q5ZA98|Q5ZA98_ORYSJ	3	24.819	3	21594	22435	0.962514	1.01e-167	down	no	yes	LOC_Os06g21590	chlorophyll A-B binding protein, putative, expressed
tr|Q5ZA08|Q5ZA08_ORYSJ	2	13.027	2	10135	18396	0.550935	5.1e-127	down	yes	yes	LOC_Os06g21380	OsCttP3 - Putative C-terminal processing peptidase homologue, expressed
tr|Q5Z9Z5|Q5Z9Z5_ORYSJ	1	8.286	2	16952	19034	0.890617	9.91e-69	down	no	yes	LOC_Os06g21530	expressed protein
tr|Q5Z9S4|Q5Z9S4_ORYSJ	1	16.116	2	8670.7	6467	1.34076	1.75e-294	up	yes	yes	LOC_Os06g36160	40S ribosomal protein S24, putative, expressed
tr|Q5Z907|Q5Z907_ORYSJ	3	18.303	3	32276	47386	0.681129	6.97e-31	down	yes	yes	LOC_Os06g36700	T-complex protein, putative, expressed
tr|Q5Z8V3|Q5Z8V3_ORYSJ	2	19.638	9	108620	92724	1.17143	0	up	no	yes	LOC_Os06g49160	thylakoid lumenal 16.5 kDa protein, chloroplast precursor, putative, expressed
tr|Q5Z8N9|Q5Z8N9_ORYSJ	1	8.6635	1	17597	15241	1.15458	0	up	no	yes	LOC_Os06g50390	eukaryotic aspartyl protease domain containing protein, expressed
tr|Q5Z7T4|Q5Z7T4_ORYSJ	2	12.403	4	24504	23982	1.02177	7.65e-278	up	no	yes	LOC_Os06g50000	LYR motif containing protein, putative, expressed
tr|Q5Z7N3|Q5Z7N3_ORYSJ	4	22.995	10	120160	74736	1.60779	0	up	yes	yes	LOC_Os06g51220	HMG1/2, putative, expressed
tr|Q5Z7I8|Q5Z7I8_ORYSJ	4	34.563	6	45657	79741	0.572566	0	down	yes	yes	LOC_Os06g35540	aminotransferase, classes I and II, domain containing protein, expressed
tr|Q5Z790|Q5Z790_ORYSJ	5	32.092	8	81468	97291	0.837364	2.69e-148	down	no	yes	LOC_Os06g34040	DJ-1 family protein, putative, expressed
tr|Q5Z6U5|Q5Z6U5_ORYSJ	1	5.9718	1	1493.5	1933.4	0.772473	0.217666	down	yes	no	LOC_Os06g34690	T-complex protein, putative, expressed
tr|Q5Z6P4|Q5Z6P4_ORYSJ	1	7.1274	2	12748	13474	0.946118	4.32e-88	down	no	yes	LOC_Os06g15400	expressed protein
tr|Q5Z6B8|Q5Z6B8_ORYSJ	1	6.1737	3	4955.9	2840.2	1.74491	0	up	yes	yes	Os06g0530200	Os06g0530200 protein
tr|Q5Z5T3|Q5Z5T3_ORYSJ	2	13.56	2	11866	15527	0.764217	0.00928483	down	yes	yes	LOC_Os06g37150	L-ascorbate oxidase precursor, putative, expressed
tr|Q5Z4M6|Q5Z4M6_ORYSJ	4	33.838	7	40133	52893	0.758758	0.000208773	down	yes	yes	LOC_Os06g20320	peptidyl-prolyl cis-trans isomerase, FKBP-type, putative, expressed
tr|Q5Z4H4|Q5Z4H4_ORYSJ	1	6.5625	1	6650.6	10087	0.659324	2.1e-13	down	yes	yes	#N/A	#N/A
tr|Q5Z4D3|Q5Z4D3_ORYSJ	8	93.486	41	455630	214950	2.1197	0	up	yes	yes	LOC_Os06g20150	peroxidase precursor, putative, expressed
tr|Q5WN02|Q5WN02_ORYSJ	5	29.161	7	50408	65492	0.769682	5.56e-11	down	yes	yes	LOC_Os05g05830	bifunctional protein folD, putative, expressed
tr|Q5WMY3|Q5WMY3_ORYSJ	3	28.778	8	60258	60963	0.988436	0	down	no	yes	LOC_Os05g06310	60S ribosomal protein L18-3, putative, expressed
tr|Q5WMX0|Q5WMX0_ORYSJ	3	22.552	6	55742	35806	1.55678	0	up	yes	yes	LOC_Os05g15770	glycosyl hydrolase, putative, expressed
tr|Q5WMV0|Q5WMV0_ORYSJ	1	6.7438	1	5847.6	7507.8	0.77887	0.00363989	down	yes	yes	LOC_Os05g24970	LSM domain containing protein, expressed
tr|Q5W708|Q5W708_ORYSJ	1	5.9988	2	7995.4	14548	0.549588	2.32e-102	down	yes	yes	LOC_Os05g15510	cellulase, putative, expressed
tr|Q5W6J3|Q5W6J3_ORYSJ	1	6.4318	1	8318.2	10763	0.772851	0.00325635	down	yes	yes	LOC_Os05g11550	serine/threonine protein phosphatase 5, putative, expressed
tr|Q5W645|Q5W645_ORYSJ	2	13.982	2	17810	17212	1.03474	2.6e-217	up	no	yes	LOC_Os05g28190	ranBP1 domain containing protein, expressed
tr|Q5VSC2|Q5VSC2_ORYSJ	1	10.949	1	4725.1	5000.7	0.944888	1.87e-33	down	no	yes	LOC_Os06g04910	hydrolase, NUDIX family protein, expressed
tr|Q5VRX8|Q5VRX8_ORYSJ	1	6.1025	1	5399.4	8863.1	0.6092	1.14e-29	down	yes	yes	LOC_Os01g09000	glutaminyl-tRNA synthetase, putative, expressed
tr|Q5VRH2|Q5VRH2_ORYSJ	2	12.515	2	15369	23769	0.646599	3.71e-39	down	yes	yes	LOC_Os06g01400	glycyl-tRNA synthetase 2, chloroplast/mitochondrial precursor, putative, expressed
tr|Q5VR43|Q5VR43_ORYSJ	17	114.66	33	304630	223090	1.3655	0	up	yes	yes	LOC_Os01g08510	MAR-binding filament-like protein 1, putative, expressed
tr|Q5VR12|Q5VR12_ORYSJ	4	28.123	8	79504	110840	0.717286	9.79e-12	down	yes	yes	LOC_Os01g07910	NADH-cytochrome b5 reductase, putative, expressed
tr|Q5VR00|Q5VR00_ORYSJ	2	12.79	2	10767	14650	0.734949	0.563588	down	yes	no	OSJNBa0089K24.29-2	Putative lysophospholipase 2
tr|Q5VQX1|Q5VQX1_ORYSJ	6	53.546	18	175290	144540	1.21274	0	up	yes	yes	LOC_Os01g59090	thylakoid lumenal 20 kDa protein, putative, expressed
tr|Q5VQ13|Q5VQ13_ORYSJ	1	6.5949	1	5793.3	9686.4	0.598086	6.42e-38	down	yes	yes	LOC_Os06g04530	OsClp9 - Putative Clp protease homologue, expressed
tr|Q5VPR6|Q5VPR6_ORYSJ	8	56.017	23	137400	191610	0.717082	1.7e-19	down	yes	yes	LOC_Os06g02780	aspartic protease, putative, expressed
tr|Q5VPR5|Q5VPR5_ORYSJ	2	11.805	2	8109.3	12276	0.660582	1.57e-15	down	yes	yes	LOC_Os06g02800	expressed protein
tr|Q5VPQ5|Q5VPQ5_ORYSJ	2	11.154	2	14492	30312	0.478094	0	down	yes	yes	LOC_Os06g02930	expressed protein
tr|Q5VPF1|Q5VPF1_ORYSJ	1	7.2372	1	6880.4	7141.4	0.963453	4.1e-55	down	no	yes	LOC_Os06g04800	peptidase, T1 family, putative, expressed
tr|Q5VPB9|Q5VPB9_ORYSJ	2	14.97	2	11787	16479	0.715274	0.00427472	down	yes	yes	LOC_Os01g46380	ketol-acid reductoisomerase, chloroplast precursor, putative, expressed
tr|Q5VP99|Q5VP99_ORYSJ	1	6.0072	1	9480.3	9817	0.965702	1.8e-76	down	no	yes	LOC_Os06g38450	vignain precursor, putative, expressed
tr|Q5VNV8|Q5VNV8_ORYSJ	1	6.3834	1	2067.8	2392.2	0.864393	2.42e-07	down	no	yes	LOC_Os06g04300	tRNA 2-phosphotransferase 1, putative, expressed
tr|Q5VME5|Q5VME5_ORYSJ	1	6.9637	1	6283.4	9144.9	0.687093	5.18e-06	down	yes	yes	LOC_Os06g18670	anthocyanidin 3-O-glucosyltransferase, putative, expressed
tr|Q5VMA1|Q5VMA1_ORYSJ	8	48.382	16	76439	136240	0.561061	0	down	yes	yes	LOC_Os06g06290	GDSL-like lipase/acylhydrolase, putative, expressed
tr|Q5U1T1|Q5U1T1_ORYSJ	9	99.638	74	724020	591420	1.22421	0	up	yes	yes	LOC_Os01g22230	peroxidase precursor, putative, expressed
tr|Q5U1T0|Q5U1T0_ORYSJ	2	22.221	5	77916	28296	2.7536	0	up	yes	yes	LOC_Os01g22249	peroxidase precursor, putative, expressed
tr|Q5U1S9|Q5U1S9_ORYSJ	2	13.372	2	11487	9960.9	1.15321	1.38e-233	up	no	yes	LOC_Os01g22336	peroxidase precursor, putative, expressed
tr|Q5U1S3|Q5U1S3_ORYSJ	6	89.935	33	296190	233360	1.26924	0	up	yes	yes	LOC_Os01g73170	peroxidase precursor, putative, expressed
tr|Q5U1Q2|Q5U1Q2_ORYSJ	5	34.44	8	59977	51349	1.16803	0	up	no	yes	LOC_Os03g22010	peroxidase precursor, putative, expressed
tr|Q5U1M2|Q5U1M2_ORYSJ	1	8.8541	1	6211.7	3389	1.8329	0	up	yes	yes	LOC_Os05g04500	peroxidase precursor, putative, expressed
tr|Q5U1H6|Q5U1H6_ORYSJ	3	26.366	4	18679	16203	1.15281	0	up	no	yes	LOC_Os08g02110	peroxidase precursor, putative, expressed
tr|Q5U1F5|Q5U1F5_ORYSJ	4	24.552	5	48011	57865	0.829707	4.07e-76	down	yes	yes	LOC_Os12g34524	peroxidase precursor, putative, expressed
tr|Q5TKP2|Q5TKP2_ORYSJ	1	19.969	9	93671	72108	1.29904	0	up	yes	yes	LOC_Os05g46430	60S ribosomal protein L28-1, putative, expressed
tr|Q5TKJ2|Q5TKJ2_ORYSJ	5	39.382	14	150680	125730	1.19844	0	up	no	yes	LOC_Os05g35460	patellin protein, putative, expressed
tr|Q5TKF4|Q5TKF4_ORYSJ	6	38.945	10	61335	105430	0.58176	0	down	yes	yes	LOC_Os05g51700	nucleoside diphosphate kinase, putative, expressed
tr|Q5SNJ4|Q5SNJ4_ORYSJ	9	57.885	24	235450	319700	0.736472	0.0529284	down	yes	no	LOC_Os01g09560	mitochondrial-processing peptidase subunit alpha, mitochondrial precursor, putative, expressed
tr|Q5SN76|Q5SN76_ORYSJ	3	17.7	5	27011	53969	0.500491	0	down	yes	yes	LOC_Os01g46750	AMP-binding enzyme, putative, expressed
tr|Q5SN59|Q5SN59_ORYSJ	4	27.881	5	26826	28200	0.951277	7.89e-191	down	no	yes	LOC_Os01g47550	kinase, pfkB family, putative, expressed
tr|Q5SMV5|Q5SMV5_ORYSJ	1	8.0663	1	7256.9	10361	0.700405	0.000289759	down	yes	yes	LOC_Os06g08720	OsSCP32 - Putative Serine Carboxypeptidase homologue, expressed
tr|Q5QNG2|Q5QNG2_ORYSJ	1	6.6454	1	7139.8	10440	0.683889	2.38e-07	down	yes	yes	LOC_Os01g11210	expressed protein
tr|Q5QNA5|Q5QNA5_ORYSJ	6	41.495	7	34555	58289	0.592822	6.8e-236	down	yes	yes	LOC_Os01g11054	phosphoenolpyruvate carboxylase, putative, expressed
tr|Q5QN03|Q5QN03_ORYSJ	1	6.0528	1	15192	9282.5	1.63663	0	up	yes	yes	LOC_Os01g10350	MPPN domain containing protein, expressed
tr|Q5QMK7|Q5QMK7_ORYSJ	13	89.445	27	177690	257270	0.690675	3.56e-112	down	yes	yes	LOC_Os01g60190	2,3-bisphosphoglycerate-independent phosphoglycerate mutase, putative, expressed
tr|Q5QM65|Q5QM65_ORYSJ	1	6.5094	2	16118	18182	0.886481	2.12e-62	down	no	yes	LOC_Os01g60650	non-green plastid inner envelope membrane protein, putative, expressed
tr|Q5QM39|Q5QM39_ORYSJ	3	18.46	4	18953	29511	0.642235	9.54e-53	down	yes	yes	LOC_Os01g34480	NAD dependent epimerase/dehydratase family protein, putative, expressed
tr|Q5QLT6|Q5QLT6_ORYSJ	5	33.733	5	35212	75143	0.4686	0	down	yes	yes	LOC_Os01g61410	NADH-ubiquinone oxidoreductase, mitochondrial precursor, putative, expressed
tr|Q5QLG3|Q5QLG3_ORYSJ	3	22.461	6	50458	89338	0.564799	0	down	yes	yes	LOC_Os01g48990	uncharacterized kinase mug58, putative, expressed
tr|Q5NAP3|Q5NAP3_ORYSJ	2	11.72	2	8992.7	13277	0.677314	7.11e-11	down	yes	yes	LOC_Os01g12320	GDSL-like lipase/acylhydrolase, putative, expressed
tr|Q5NAI9|Q5NAI9_ORYSJ	2	13.697	5	33162	42529	0.77975	1.48e-12	down	yes	yes	LOC_Os01g51300	WD domain, G-beta repeat domain containing protein, expressed
tr|Q5N9F1|Q5N9F1_ORYSJ	1	8.7214	1	7004.3	6167.4	1.1357	1.37e-134	up	no	yes	LOC_Os01g64690	LSM domain containing protein, expressed
tr|Q5N9A0|Q5N9A0_ORYSJ	2	13.405	2	13771	43121	0.319357	0	down	yes	yes	LOC_Osp1g00650	Chloroplast cytochrome b/f
tr|Q5N8N4|Q5N8N4_ORYSJ	11	83.253	26	168060	258950	0.649006	0	down	yes	yes	LOC_Os01g67120	rhodanese-like domain containing protein, putative, expressed
tr|Q5N8I8|Q5N8I8_ORYSJ	2	16.022	5	36090	31533	1.14452	0	up	no	yes	LOC_Os01g50450	expressed protein
tr|Q5N838|Q5N838_ORYSJ	1	6.4242	1	6174.5	5102.9	1.21	1.31e-151	up	yes	yes	LOC_Os01g66600	rhodanese-like, putative, expressed
tr|Q5N7P9|Q5N7P9_ORYSJ	1	13.764	3	19536	30447	0.64164	5.06e-55	down	yes	yes	LOC_Os01g49190	ATP synthase, putative, expressed
tr|Q5N7L5|Q5N7L5_ORYSJ	4	25.661	4	24235	32648	0.742312	0.755784	down	yes	no	LOC_Os01g49330	formyl transferase, putative, expressed
tr|Q5N7E8|Q5N7E8_ORYSJ	2	13.249	4	22499	22530	0.998624	7.89e-223	down	no	yes	LOC_Os01g18070	bacterial transferase hexapeptide domain containing protein, expressed
tr|Q5N760|Q5N760_ORYSJ	2	11.745	2	17117	27475	0.623003	1.91e-70	down	yes	yes	LOC_Os01g59930	NADH-cytochrome b5 reductase, putative, expressed
tr|Q5N754|Q5N754_ORYSJ	0	9.4441	1	2515.1	3520.7	0.714375	0.171195	down	yes	no	LOC_Os01g59990	ribosomal protein L24, putative, expressed
tr|Q5N747|Q5N747_ORYSJ	1	6.4277	1	4398	5034	0.873659	9.74e-16	down	no	yes	LOC_Os01g65100	peptide transporter, putative, expressed
tr|Q5KS47|Q5KS47_ORYSJ	1	6.3019	1	11979	13223	0.905922	8.34e-58	down	no	yes	LOC_Os08g07890	NB-ARC domain containing protein, expressed
tr|Q5KQL4|Q5KQL4_ORYSJ	7	44.446	15	124540	108190	1.15112	0	up	no	yes	Os03g31130	Putative ribosomal protein S19
tr|Q5KQJ2|Q5KQJ2_ORYSJ	2	13.362	3	18394	25016	0.735289	0.479537	down	yes	no	LOC_Os05g08930	chloroplast lumen common family protein, putative, expressed
tr|Q5JQY0|Q5JQY0_ORYSJ	1	6.2988	1	2690.6	3601.5	0.747078	0.722861	down	yes	no	OSJNBb0003B01.25	OSJNBb0003B01.25 protein
tr|Q5JNL6|Q5JNL6_ORYSJ	2	11.859	4	38027	49760	0.764208	3.24e-06	down	yes	yes	LOC_Os01g53700	mitochondrial-processing peptidase subunit, mitochondrial precursor, putative, expressed
tr|Q5JNB0|Q5JNB0_ORYSJ	10	101.37	57	335130	537470	0.623532	0	down	yes	yes	LOC_Os01g74650	cysteine synthase, mitochondrial precursor, putative, expressed
tr|Q5JNA0|Q5JNA0_ORYSJ	3	30.931	11	93840	114890	0.816781	1.99e-110	down	yes	yes	LOC_Os01g52500	NADP-dependent malic enzyme, putative, expressed
tr|Q5JN29|Q5JN29_ORYSJ	2	12.222	5	37044	54925	0.674447	9.49e-44	down	yes	yes	LOC_Os01g72950	expressed protein
tr|Q5JN26|Q5JN26_ORYSJ	2	16.073	6	43528	58643	0.742254	0.685875	down	yes	no	LOC_Os01g72990	expressed protein
tr|Q5JN12|Q5JN12_ORYSJ	1	5.9097	1	11786	14103	0.835709	2.66e-22	down	no	yes	LOC_Os01g55830	glutathione S-transferase, putative, expressed
tr|Q5JMX3|Q5JMX3_ORYSJ	2	14.051	2	18104	15825	1.14401	0	up	no	yes	LOC_Os01g54920	heat- and acid-stable phosphoprotein, putative, expressed
tr|Q5JMM6|Q5JMM6_ORYSJ	2	17.538	4	29358	32041	0.916264	5.79e-154	down	no	yes	LOC_Os01g54940	dehydrogenase, putative, expressed
tr|Q5JMD7|Q5JMD7_ORYSJ	2	12.043	2	7745.9	15183	0.510169	1.73e-158	down	yes	yes	LOC_Os01g73910	peptidase, putative, expressed
tr|Q5JLV2|Q5JLV2_ORYSJ	3	18.59	5	54595	53250	1.02526	0	up	no	yes	LOC_Os01g66980	expressed protein
tr|Q5JLU1|Q5JLU1_ORYSJ	3	19.921	4	24669	28990	0.850949	3.32e-58	down	no	yes	LOC_Os01g51700	ras-related protein, putative, expressed
tr|Q5JLP6|Q5JLP6_ORYSJ	2	17.4	3	17894	21946	0.815365	9.32e-22	down	yes	yes	LOC_Os01g71300	S-formylglutathione hydrolase, putative, expressed
tr|Q5JL23|Q5JL23_ORYSJ	2	13.654	2	16126	19236	0.838324	2.4e-31	down	no	yes	LOC_Os01g74280	TGD2, putative, expressed
tr|Q5JKV1|Q5JKV1_ORYSJ	1	6.1241	1	3220.6	4430.1	0.726981	0.431102	down	yes	no	LOC_Os01g54020	tRNA synthetase, putative, expressed
tr|Q5JKQ2|Q5JKQ2_ORYSJ	2	12.162	2	27995	31640	0.884798	7.29e-105	down	no	yes	LOC_Os01g37837	seryl-tRNA synthetase, putative, expressed
tr|Q5JK16|Q5JK16_ORYSJ	1	-2	1	8946.1	12867	0.695275	5.01e-06	down	yes	yes	LOC_Os01g70100	zinc finger DHHC domain-containing protein, putative, expressed
tr|Q5JK10|Q5JK10_ORYSJ	7	47.961	9	78945	99268	0.795271	7.04e-51	down	yes	yes	LOC_Os01g70170	transaldolase, putative, expressed
tr|Q53RK7|Q53RK7_ORYSJ	4	30.192	4	16529	19914	0.830019	1.61e-27	down	yes	yes	LOC_Os03g50080	peptidyl-prolyl cis-trans isomerase, FKBP-type, putative, expressed
tr|Q53PZ2|Q53PZ2_ORYSJ	1	8.6259	1	11231	8032.3	1.39823	0	up	yes	yes	LOC_Os11g05370	60S ribosomal protein L26-1, putative, expressed
tr|Q53PY6|Q53PY6_ORYSJ	4	25.263	5	36025	69380	0.519242	0	down	yes	yes	LOC_Os11g05260	phosphoglycerate mutase, putative, expressed
tr|Q53PA7|Q53PA7_ORYSJ	5	54.478	17	85955	145830	0.589419	0	down	yes	yes	LOC_Os11g24450	mitochondrial carrier protein, putative, expressed
tr|Q53NP8|Q53NP8_ORYSJ	2	12.612	3	18514	15654	1.1827	0	up	no	yes	LOC_Os11g07670	dirigent, putative, expressed
tr|Q53NP7|Q53NP7_ORYSJ	1	8.0276	1	8554.7	7437.8	1.15017	1.18e-172	up	no	yes	LOC_Os11g07680	dirigent, putative, expressed
tr|Q53NM9|Q53NM9_ORYSJ	2	43.12	18	129780	192730	0.673377	1.26e-153	down	yes	yes	LOC_Os11g47760	DnaK family protein, putative, expressed
tr|Q53NG7|Q53NG7_ORYSJ	1	6.3551	1	3771.7	5644.1	0.668255	1.09e-06	down	yes	yes	LOC_Os11g08300	aldehyde dehydrogenase, putative, expressed
tr|Q53N83|Q53N83_ORYSJ	5	45.167	32	209270	275350	0.760015	1.74e-19	down	yes	yes	LOC_Os11g13890	chlorophyll A-B binding protein, putative, expressed
tr|Q53N80|Q53N80_ORYSJ	5	59.572	17	94224	135170	0.697078	1.06e-45	down	yes	yes	LOC_Os11g13850	rieske domain containing protein, expressed
tr|Q53ML7|Q53ML7_ORYSJ	2	11.312	2	29938	52139	0.574196	1.66e-270	down	yes	yes	LOC_Os11g07930	oxidoreductase, short chain dehydrogenase/reductase family domain containing family, expressed
tr|Q53MA8|Q53MA8_ORYSJ	3	16.968	4	46472	52279	0.888923	2.17e-181	down	no	yes	LOC_Os11g47820	glucan endo-1,3-beta-glucosidase precursor, putative, expressed
tr|Q53LU9|Q53LU9_ORYSJ	5	40.796	14	110150	90246	1.22055	0	up	yes	yes	LOC_Os11g05560	Signal recognition particle protein, putative
tr|Q53JJ3|Q53JJ3_ORYSJ	1	9.5019	3	7337.3	20739	0.353792	0	down	yes	yes	LOC_Os11g12820	Similar to sucrose phosphate synthase
tr|Q53JG0|Q53JG0_ORYSJ	7	46.433	15	107830	165150	0.652922	3.73e-226	down	yes	yes	LOC_Os11g06750	ribosomal protein L3, putative, expressed
tr|Q33B10|Q33B10_ORYSJ	2	13.934	3	12835	16314	0.786748	2.58e-07	down	yes	yes	LOC_Os10g06130	RNA recognition motif containing protein, expressed
tr|Q33AF5|Q33AF5_ORYSJ	2	12.478	4	35021	42740	0.819396	5.24e-45	down	yes	yes	LOC_Os10g10500	vacuolar ATP synthase 98 kDa subunit, putative, expressed
tr|Q33AE4|Q33AE4_ORYSJ	7	43.029	16	120060	221170	0.54284	0	down	yes	yes	LOC_Os10g11140	phosphoglucomutase, putative, expressed
tr|Q339L3|Q339L3_ORYSJ	1	5.898	2	12582	18271	0.688632	4.03e-10	down	yes	yes	LOC_Os10g20510	expressed protein
tr|Q339K4|Q339K4_ORYSJ	1	8.2157	1	733.06	1096	0.66885	0.033196	down	yes	yes	LOC_Os10g20630	vacuolar-sorting receptor precursor, putative, expressed
tr|Q338I6|Q338I6_ORYSJ	1	17.896	2	6330.2	7659.2	0.826483	9.07e-11	down	yes	yes	LOC_Os10g26130	phenylalanyl-tRNA synthetase, putative, expressed
tr|Q338B1|Q338B1_ORYSJ	2	12.37	2	6747.4	7689.9	0.877437	2.07e-24	down	no	yes	LOC_Os10g28320	oxidoreductase, aldo/keto reductase family protein, putative, expressed
tr|Q337E7|Q337E7_ORYSJ	2	14.862	6	40421	36508	1.10718	0	up	no	yes	LOC_Os10g36000	remorin C-terminal domain containing protein, putative, expressed
tr|Q337C3|Q337C3_ORYSJ	4	36.046	7	56441	78630	0.717805	2.07e-08	down	yes	yes	LOC_Os10g36780	OsProCP4 - Putative Lysosomal Pro-x Carboxypeptidase homologue, expressed
tr|Q336V3|Q336V3_ORYSJ	1	6.0102	2	7078.8	12099	0.585073	5.27e-56	down	yes	yes	LOC_Os10g39930	cytochrome P450 97B2, putative, expressed
tr|Q336S3|Q336S3_ORYSJ	2	11.995	2	21351	46306	0.461085	0	down	yes	yes	LOC_Os10g41340	palmitoyl-protein thioesterase 1 precursor, putative, expressed
tr|Q336M5|Q336M5_ORYSJ	1	10.347	1	5149.7	8625	0.597067	1.95e-34	down	yes	yes	LOC_Os10g42870	peptide transporter PTR2, putative, expressed
tr|Q2RBP5|Q2RBP5_ORYSJ	2	15.485	5	48157	42785	1.12556	0	up	no	yes	LOC_Os11g01300	protein transport protein Sec61 subunit beta, putative, expressed
tr|Q2RBM4|Q2RBM4_ORYSJ	3	18.784	7	36005	48841	0.737188	0.536969	down	yes	no	LOC_Os11g01510	ubiquitin-activating enzyme, putative, expressed
tr|Q2RBM2|Q2RBM2_ORYSJ	3	20.47	4	39330	32532	1.20896	0	up	yes	yes	LOC_Os11g01530	ferritin-1, chloroplast precursor, putative, expressed
tr|Q2RBD1|Q2RBD1_ORYSJ	4	31.244	9	69600	70706	0.984358	0	down	no	yes	LOC_Os11g02400	LTPL8 - Protease inhibitor/seed storage/LTP family protein precursor, expressed
tr|Q2RBC6|Q2RBC6_ORYSJ	3	26.808	12	96714	82086	1.1782	0	up	no	yes	LOC_Os11g02450	elongation factor P, putative, expressed
tr|Q2RB23|Q2RB23_ORYSJ	2	11.591	2	13806	15618	0.88398	3.71e-52	down	no	yes	LOC_Os11g03470	bifunctional aspartokinase/homoserine dehydrogenase, putative, expressed
tr|Q2RAZ7|Q2RAZ7_ORYSJ	1	14.458	3	40448	46793	0.864403	2.02e-115	down	no	yes	LOC_Os11g03730	alpha-N-arabinofuranosidase A, putative, expressed
tr|Q2RAP8|Q2RAP8_ORYSJ	4	24.551	4	32045	24531	1.30631	0	up	yes	yes	LOC_Os11g04670	2-isopropylmalate synthase B, putative, expressed
tr|Q2RAM8|Q2RAM8_ORYSJ	1	5.9941	1	11863	13524	0.877181	1.64e-41	down	no	yes	LOC_Os11g04860	anthocyanin 5-O-glucosyltransferase, putative, expressed
tr|Q2R8W8|Q2R8W8_ORYSJ	1	6.006	1	1058.8	714.86	1.48113	2.31e-48	up	yes	yes	LOC_Os11g10750	OsSCP48 - Putative Serine Carboxypeptidase homologue, expressed
tr|Q2R8V6|Q2R8V6_ORYSJ	4	36.334	4	22858	23112	0.98901	5.31e-213	down	no	yes	LOC_Os11g10870	dirigent, putative, expressed
tr|Q2R8U3|Q2R8U3_ORYSJ	4	24.971	4	24317	38913	0.624907	9.64e-96	down	yes	yes	LOC_Os11g11000	ELMO/CED-12 family protein, putative, expressed
tr|Q2R3H7|Q2R3H7_ORYSJ	1	7.3075	3	21399	28466	0.751739	0.0917676	down	yes	no	LOC_Os11g31900	acyl carrier protein, putative, expressed
tr|Q2R3C1|Q2R3C1_ORYSJ	1	5.9391	1	17004	13207	1.2875	0	up	yes	yes	LOC_Os11g32450	Uncharacterized protein
tr|Q2R330|Q2R330_ORYSJ	3	17.523	5	40173	63220	0.635448	6.05e-127	down	yes	yes	LOC_Os11g33330	peptidase, M24 family protein, putative, expressed
tr|Q2R2E8|Q2R2E8_ORYSJ	2	17.295	3	12915	15346	0.841587	6.66e-27	down	no	yes	LOC_Os11g36050	prefoldin subunit, putative, expressed
tr|Q2R1S1|Q2R1S1_ORYSJ	7	82.808	29	188980	302950	0.623799	0	down	yes	yes	LOC_Os11g38260	PAP fibrillin family domain containing protein, expressed
tr|Q2R1N7|Q2R1N7_ORYSJ	1	6.1234	1	6084.4	10842	0.561188	1.9e-67	down	yes	yes	LOC_Os11g38600	TruB family pseudouridylate synthase, putative, expressed
tr|Q2R1N0|Q2R1N0_ORYSJ	1	6.8249	1	8408.5	12113	0.694172	5.67e-06	down	yes	yes	LOC_Os11g38650	UDP-glucoronosyl/UDP-glucosyl transferase, putative, expressed
tr|Q2R1K0|Q2R1K0_ORYSJ	4	36.956	9	81279	97941	0.829877	6.22e-128	down	yes	yes	LOC_Os11g38959	40S ribosomal protein S9-2, putative, expressed
tr|Q2R1C4|Q2R1C4_ORYSJ	2	16.557	3	15106	19439	0.777098	7.98e-06	down	yes	yes	LOC_Os11g39650	WD domain, G-beta repeat domain containing protein, expressed
tr|Q2R1C1|Q2R1C1_ORYSJ	2	15.079	3	14486	22050	0.656961	5.11e-29	down	yes	yes	LOC_Os11g39670	seryl-tRNA synthetase, putative, expressed
tr|Q2R0I2|Q2R0I2_ORYSJ	1	8.2178	2	14817	18906	0.783719	2.12e-07	down	yes	yes	LOC_Os11g42490	retrotransposon protein, putative, unclassified, expressed
tr|Q2R0I1|Q2R0I1_ORYSJ	1	11.291	7	34548	43397	0.796092	7.7e-24	down	yes	yes	LOC_Os11g42500	dirigent, putative, expressed
tr|Q2R0H4|Q2R0H4_ORYSJ	1	6.1387	1	8341.4	9464.8	0.881308	3.31e-31	down	no	yes	LOC_Os11g42540	oxidoreductase, aldo/keto reductase family protein, putative, expressed
tr|Q2R068|Q2R068_ORYSJ	1	6.873	1	2196.1	3594	0.611046	1.26e-12	down	yes	yes	LOC_Os11g43600	peptide chain release factor protein, putative, expressed
tr|Q2R037|Q2R037_ORYSJ	2	11.746	2	3783.4	3807.4	0.993696	6.95e-38	down	no	yes	LOC_Os11g43890	WD domain, G-beta repeat domain containing protein, expressed
tr|Q2QYY2|Q2QYY2_ORYSJ	2	19.633	4	11370	13735	0.827812	1.25e-18	down	yes	yes	LOC_Os12g01200	senescence-induced receptor-like serine/threonine-protein kinase precursor, putative, expressed
tr|Q2QYI6|Q2QYI6_ORYSJ	3	21.995	5	41215	35634	1.15662	0	up	no	yes	LOC_Os11g02630	expressed protein
tr|Q2QYE2|Q2QYE2_ORYSJ	1	6.2876	1	8222	12574	0.653889	1.92e-18	down	yes	yes	LOC_Os12g02980	nucleoside-triphosphatase, putative, expressed
tr|Q2QYD0|Q2QYD0_ORYSJ	1	9.0916	11	48964	56268	0.870193	6.06e-151	down	no	yes	LOC_Os12g03070	FHA domain containing protein, putative, expressed
tr|Q2QXS4|Q2QXS4_ORYSJ	2	22.292	3	16802	21442	0.783602	3.58e-08	down	yes	yes	LOC_Os12g05050	stem-specific protein TSJT1, putative, expressed
tr|Q2QXF6|Q2QXF6_ORYSJ	1	14.987	1	6486.5	7279.1	0.891113	1.6e-27	down	no	yes	LOC_Os12g06210	harpin-induced protein 1 domain containing protein, expressed
tr|Q2QX81|Q2QX81_ORYSJ	2	11.342	2	22182	16809	1.31965	0	up	yes	yes	LOC_Os12g06890	OsNucAP3 - Putative Nucleoporin Autopeptidase homologue, expressed
tr|Q2QX49|Q2QX49_ORYSJ	2	18.789	2	10770	12752	0.844573	7.48e-24	down	no	yes	LOC_Os12g07190	CBS domain-containing protein, putative, expressed
tr|Q2QX46|Q2QX46_ORYSJ	4	25.42	4	43035	54948	0.783195	2.37e-18	down	yes	yes	LOC_Os12g07220	bacterial transferase hexapeptide domain containing protein, expressed
tr|Q2QWU7|Q2QWU7_ORYSJ	2	13.499	2	4868.8	6674.9	0.729419	0.429701	down	yes	no	LOC_Os12g08170	2-oxo acid dehydrogenases acyltransferase domain containing protein, expressed
tr|Q2QWN3|Q2QWN3_ORYSJ	2	15.039	18	175100	122140	1.4336	0	up	yes	yes	LOC_Os12g08770	photosystem I reaction center subunit N, chloroplast precursor, putative, expressed
tr|Q2QW46|Q2QW46_ORYSJ	1	6.3821	2	22362	30398	0.735641	0.468257	down	yes	no	LOC_Os12g10610	retrotransposon protein, putative, Ty3-gypsy subclass, expressed
tr|Q2QW32|Q2QW32_ORYSJ	9	63.305	12	116830	95960	1.21749	0	up	yes	yes	LOC_Os12g10740	leucine-rich repeat family protein, putative, expressed
tr|Q2QVJ6|Q2QVJ6_ORYSJ	2	15.359	3	10215	25277	0.404122	0	down	yes	yes	LOC_Os12g12580	NADP-dependent oxidoreductase, putative, expressed
tr|Q2QVB4|Q2QVB4_ORYSJ	1	6.9883	2	14326	23988	0.597215	2.23e-92	down	yes	yes	LOC_Os12g13390	aspartyl aminopeptidase, putative, expressed
tr|Q2QU06|Q2QU06_ORYSJ	8	94.014	32	222070	282200	0.786924	2e-102	down	yes	yes	LOC_Os12g17910	T-complex protein, putative, expressed
tr|Q2QTK0|Q2QTK0_ORYSJ	8	51.774	134	1106200	2021700	0.547163	0	down	yes	yes	LOC_Os12g19381	ribulose bisphosphate carboxylase small chain, chloroplast precursor, putative, expressed
tr|Q2QSR7|Q2QSR7_ORYSJ	15	132.83	94	489390	934010	0.523967	0	down	yes	yes	LOC_Os12g23180	3-beta hydroxysteroid dehydrogenase/isomerase family protein, putative, expressed
tr|Q2QS12|Q2QS12_ORYSJ	4	25.218	4	30098	37578	0.800947	2.68e-24	down	yes	yes	LOC_Os12g25710	bifunctional aminoacyl-tRNA synthetase, putative, expressed
tr|Q2QRA2|Q2QRA2_ORYSJ	3	19.134	3	31868	55221	0.577099	5.16e-276	down	yes	yes	LOC_Os12g28270	amidohydrolase, putative, expressed
tr|Q2QQS1|Q2QQS1_ORYSJ	1	6.1365	1	2963.6	3785.4	0.782903	0.0227043	down	yes	yes	LOC_Os12g30060	prefoldin subunit, putative, expressed
tr|Q2QQ97|Q2QQ97_ORYSJ	1	12.881	2	16420	12897	1.27316	0	up	yes	yes	LOC_Os12g31800	glycine-rich RNA-binding protein 7, putative, expressed
tr|Q2QPW9|Q2QPW9_ORYSJ	1	6.7773	1	7799.9	8712	0.895305	2.79e-34	down	no	yes	LOC_Os12g33020	mitochondrial import inner membrane translocase subunit Tim17, putative, expressed
tr|Q2QPD2|Q2QPD2_ORYSJ	1	6.4744	1	5576.2	6278	0.888213	3.84e-23	down	no	yes	LOC_Os12g34880	expressed protein
tr|Q2QPD1|Q2QPD1_ORYSJ	1	7.2953	1	8519.4	12213	0.697568	2.47e-05	down	yes	yes	LOC_Os12g34890	acyl carrier protein, putative, expressed
tr|Q2QP59|Q2QP59_ORYSJ	3	20.575	5	64614	63382	1.01944	0	up	no	yes	LOC_Os12g35580	riboflavin synthase alpha chain, putative, expressed
tr|Q2QP54|Q2QP54_ORYSJ	10	69.124	17	95496	154970	0.616222	0	down	yes	yes	LOC_Os12g35630	elongation factor TS family protein, expressed
tr|Q2QNV2|Q2QNV2_ORYSJ	2	28.095	4	39699	50914	0.779727	1.01e-14	down	yes	yes	LOC_Os12g36640	universal stress protein domain containing protein, putative, expressed
tr|Q2QNS7|Q2QNS7_ORYSJ	1	9.037	3	18559	34083	0.544524	1.59e-250	down	yes	yes	LOC_Os12g36880	pathogenesis-related Bet v I family protein, putative, expressed
tr|Q2QNF3|Q2QNF3_ORYSJ	5	67.744	13	85901	110060	0.780492	4.46e-31	down	yes	yes	LOC_Os12g38000	60S ribosomal protein L8, putative, expressed
tr|Q2QND8|Q2QND8_ORYSJ	1	9.2722	2	20937	12882	1.62529	0	up	yes	yes	LOC_Os12g38150	osmotin, putative, expressed
tr|Q2QND6|Q2QND6_ORYSJ	4	53.995	40	309880	228100	1.35853	0	up	yes	yes	LOC_Os12g38170	osmotin, putative, expressed
tr|Q2QN87|Q2QN87_ORYSJ	6	61.979	14	79011	194500	0.406226	0	down	yes	yes	LOC_Os12g38640	expressed protein
tr|Q2QN10|Q2QN10_ORYSJ	1	6.8129	1	8085	12100	0.668182	9.09e-13	down	yes	yes	LOC_Os12g39370	expressed protein
tr|Q2QMN6|Q2QMN6_ORYSJ	2	12.629	4	22472	23489	0.956703	4.91e-167	down	no	yes	LOC_Os12g40560	KH domain containing protein, putative, expressed
tr|Q2QMK3|Q2QMK3_ORYSJ	1	6.9024	1	12244	11628	1.05298	1.33e-164	up	no	yes	LOC_Os12g40880	phosphoribulokinase/Uridine kinase family protein, expressed
tr|Q2QMD4|Q2QMD4_ORYSJ	3	18.132	6	60121	64169	0.936917	0	down	no	yes	LOC_Os12g41500	rhodanese-like domain containing protein, putative, expressed
tr|Q2QLT1|Q2QLT1_ORYSJ	1	7.1463	3	9977.6	6720	1.48476	0	up	yes	yes	LOC_Os12g43410	thaumatin, putative, expressed
tr|Q2QLS9|Q2QLS9_ORYSJ	2	14.211	3	15732	17728	0.88741	1.3e-61	down	no	yes	LOC_Os12g43430	thaumatin, putative, expressed
tr|Q2QLS0|Q2QLS0_ORYSJ	1	6.7821	1	1208	1217.5	0.992197	4.64e-13	down	no	yes	LOC_Os12g43520	cbbY protein-related, putative, expressed
tr|Q2QLL9|Q2QLL9_ORYSJ	1	7.6675	1	5057.5	5641.8	0.896434	4.44e-23	down	no	yes	LOC_Os12g44020	Ser/Thr protein phosphatase family protein, putative, expressed
tr|Q2QLJ0|Q2QLJ0_ORYSJ	6	59.377	11	55073	129140	0.42646	0	down	yes	yes	LOC_Os12g44310	carotenoid cleavage dioxygenase, putative, expressed
tr|Q2QLI3|Q2QLI3_ORYSJ	1	6.2979	2	8866.7	14558	0.60906	9.91e-48	down	yes	yes	LOC_Os12g44370	expressed protein
tr|Q2QLI0|Q2QLI0_ORYSJ	1	6.0417	1	6359.5	8625.4	0.737299	0.802293	down	yes	no	LOC_Os12g44390	RecF/RecN/SMC N terminal domain containing protein, expressed
tr|Q10SX9|Q10SX9_ORYSJ	2	12.049	2	15927	32625	0.488184	0	down	yes	yes	LOC_Os03g01750	dual specificity protein phosphatase, putative, expressed
tr|Q10ST2|Q10ST2_ORYSJ	1	5.9099	1	1772.9	5796.8	0.305841	3.61e-248	down	yes	yes	LOC_Os03g02100	valyl-tRNA synthetase, putative, expressed
tr|Q10SL6|Q10SL6_ORYSJ	2	12.558	6	56314	64880	0.867972	4.24e-168	down	no	yes	LOC_Os03g02690	dihydrodipicolinate reductase, putative, expressed
tr|Q10S49|Q10S49_ORYSJ	3	22.536	17	172410	208260	0.827859	6.94e-258	down	yes	yes	LOC_Os03g04250	glutathione S-transferase, putative, expressed
tr|Q10S28|Q10S28_ORYSJ	1	-2	1	2224.2	15065	0.14764	0	down	yes	yes	LOC_Os03g04450	expressed protein
tr|Q10RT4|Q10RT4_ORYSJ	1	8.2954	1	7180.4	5866.8	1.2239	3.42e-183	up	yes	yes	LOC_Os03g05320	expressed protein
tr|Q10RP0|Q10RP0_ORYSJ	1	6.2131	2	16291	29019	0.561391	7.64e-177	down	yes	yes	LOC_Os03g05730	cell division control protein 48 homolog E, putative, expressed
tr|Q10RI6|Q10RI6_ORYSJ	10	74.794	23	132810	205680	0.645712	0	down	yes	yes	LOC_Os03g06230	galactose mutarotase-like, putative, expressed
tr|Q10RD6|Q10RD6_ORYSJ	1	5.9838	1	6179.5	10128	0.61014	3.46e-33	down	yes	yes	LOC_Os03g06720	expressed protein
tr|Q10R45|Q10R45_ORYSJ	3	18.591	4	25627	33345	0.768541	6.88e-06	down	yes	yes	LOC_Os03g07570	aminotransferase, putative, expressed
tr|Q10R10|Q10R10_ORYSJ	5	41.225	8	36290	43084	0.842308	2.34e-73	down	no	yes	LOC_Os03g07910	nitrilase, putative, expressed
tr|Q10QU8|Q10QU8_ORYSJ	6	46.647	20	112510	116150	0.968661	0	down	no	yes	LOC_Os03g08440	ribosomal protein S2, putative, expressed
tr|Q10QL6|Q10QL6_ORYSJ	2	16.376	5	21507	24586	0.874766	1.48e-71	down	no	yes	LOC_Os03g09210	NADH dehydrogenase 1 alpha subcomplex subunit 13, putative, expressed
tr|Q10QG5|Q10QG5_ORYSJ	1	8.9008	2	7501.4	19261	0.389461	0	down	yes	yes	LOC_Os03g10090	transporter family protein, putative, expressed
tr|Q10QD5|Q10QD5_ORYSJ	2	12.82	2	13725	17213	0.797362	8.98e-11	down	yes	yes	LOC_Os03g10370	ADP-ribosylation factor, putative, expressed
tr|Q10PW2|Q10PW2_ORYSJ	2	19.587	4	26898	40135	0.670188	1.27e-36	down	yes	yes	LOC_Os03g11970	tubulin/FtsZ domain containing protein, putative, expressed
tr|Q10PV6|Q10PV6_ORYSJ	9	61.917	19	198930	189180	1.05154	0	up	no	yes	LOC_Os03g12020	50S ribosomal protein L15, chloroplast precursor, putative, expressed
tr|Q10PB2|Q10PB2_ORYSJ	2	18.07	4	29030	35472	0.818392	9.19e-37	down	yes	yes	LOC_Os03g13730	translocase of chloroplast 34, putative, expressed
tr|Q10P76|Q10P76_ORYSJ	1	6.2293	2	7888.7	14660	0.538111	1.6e-116	down	yes	yes	LOC_Os03g14040	expressed protein
tr|Q10P51|Q10P51_ORYSJ	1	6.8837	2	9701.7	13550	0.715993	0.0118668	down	yes	yes	LOC_Os03g14280	ATP-dependent Clp protease ATP-binding subunit, putative, expressed
tr|Q10P27|Q10P27_ORYSJ	3	31.662	6	57231	63994	0.894318	4.16e-237	down	no	yes	LOC_Os03g14530	S10/S20 domain containing ribosomal protein, putative, expressed
tr|Q10NZ1|Q10NZ1_ORYSJ	1	10.098	3	18713	20807	0.899361	2.47e-83	down	no	yes	LOC_Os03g14890	AGAP008572-PA, putative, expressed
tr|Q10NY1|Q10NY1_ORYSJ	2	11.209	2	5813.5	11339	0.5127	4e-116	down	yes	yes	LOC_Os03g14990	chorismate synthase 2, chloroplast precursor, putative, expressed
tr|Q10NX2|Q10NX2_ORYSJ	5	51.237	9	40478	54005	0.749523	0.06129	down	yes	no	LOC_Os03g15050	phosphoenolpyruvate carboxykinase, putative, expressed
tr|Q10NM5|Q10NM5_ORYSJ	3	20.9	6	47669	29083	1.63907	0	up	yes	yes	LOC_Os03g15870	ribosomal protein L4, putative, expressed
tr|Q10NA9|Q10NA9_ORYSJ	4	155.27	68	482010	651400	0.73996	0.778319	down	yes	no	LOC_Os03g16860	DnaK family protein, putative, expressed
tr|Q10N98|Q10N98_ORYSJ	2	17.086	3	29834	18842	1.58338	0	up	yes	yes	LOC_Os03g16950	cysteine-rich repeat secretory protein 55 precursor, putative, expressed
tr|Q10N89|Q10N89_ORYSJ	4	26.053	7	85345	72092	1.18383	0	up	no	yes	LOC_Os03g17010	RNA recognition motif containing protein, putative, expressed
tr|Q10N28|Q10N28_ORYSJ	5	30.791	5	17499	30769	0.568722	1.03e-171	down	yes	yes	LOC_Os03g17600	expressed protein
tr|Q10MT7|Q10MT7_ORYSJ	1	5.9187	1	7366	9061.2	0.812917	2.5e-09	down	yes	yes	LOC_Os03g18454	gamma-interferon-inducible lysosomal thiol reductase precursor, putative, expressed
tr|Q10MT2|Q10MT2_ORYSJ	2	14.843	2	13022	19784	0.658209	1.85e-25	down	yes	yes	LOC_Os03g18510	expressed protein
tr|Q10MS5|Q10MS5_ORYSJ	4	25.62	5	24304	26526	0.916233	9e-128	down	no	yes	LOC_Os03g18570	40S ribosomal protein S7, putative, expressed
tr|Q10MF8|Q10MF8_ORYSJ	4	41.665	5	32606	28665	1.13748	0	up	no	yes	LOC_Os03g19680	enoyl-CoA hydratase/isomerase family protein, putative, expressed
tr|Q10MD5|Q10MD5_ORYSJ	1	17.117	4	15643	15330	1.02042	8.3e-177	up	no	yes	LOC_Os03g19890	NADH dehydrogenase 1 alpha subcomplex subunit 5, putative, expressed
tr|Q10MD0|Q10MD0_ORYSJ	3	17.743	3	21846	31403	0.695666	1.58e-12	down	yes	yes	LOC_Os03g19930	adenylosuccinate lyase, putative, expressed
tr|Q10MC6|Q10MC6_ORYSJ	1	6.9751	1	6003.9	10366	0.579192	5.18e-52	down	yes	yes	LOC_Os03g19960	ATP-dependent RNA helicase, putative, expressed
tr|Q10M94|Q10M94_ORYSJ	2	11.543	2	26875	23351	1.15091	0	up	no	yes	LOC_Os03g20300	glucose-6-phosphate 1-dehydrogenase, chloroplast precursor, putative, expressed
tr|Q10M78|Q10M78_ORYSJ	1	5.8933	1	6784.8	10387	0.653201	9.85e-16	down	yes	yes	LOC_Os03g20420	alpha-N-arabinofuranosidase A, putative, expressed
tr|Q10M57|Q10M57_ORYSJ	3	55.372	4	19881	14546	1.36677	0	up	yes	yes	LOC_Os03g20630	histidine triad family protein, putative, expressed
tr|Q10M34|Q10M34_ORYSJ	2	14.04	2	14473	15411	0.939134	3.12e-94	down	no	yes	LOC_Os03g20860	expressed protein
tr|Q10M11|Q10M11_ORYSJ	1	8.7831	5	34509	33607	1.02684	0	up	no	yes	LOC_Os03g21040	stress responsive protein, putative, expressed
tr|Q10LW5|Q10LW5_ORYSJ	2	22.13	3	42653	36910	1.15559	0	up	no	yes	LOC_Os03g21490	ABC transporter, ATP-binding protein, putative, expressed
tr|Q10LV7|Q10LV7_ORYSJ	3	25.907	47	387810	338130	1.14693	0	up	no	yes	LOC_Os03g21560	photosystem II 11 kD protein, putative, expressed
tr|Q10LR6|Q10LR6_ORYSJ	1	10.621	2	19301	25822	0.747463	0.315414	down	yes	no	LOC_Os03g21940	60S ribosomal protein L19-3, putative, expressed
tr|Q10LP3|Q10LP3_ORYSJ	2	11.926	2	16057	17448	0.920277	2.2e-88	down	no	yes	LOC_Os03g22120	sucrose synthase, putative, expressed
tr|Q10LN7|Q10LN7_ORYSJ	1	6.2862	1	12052	10395	1.1594	2.91e-250	up	no	yes	LOC_Os03g22180	60S ribosomal protein L18-3, putative, expressed
tr|Q10LF8|Q10LF8_ORYSJ	2	12.727	2	20154	25787	0.781557	8.4e-09	down	yes	yes	LOC_Os03g22880	nucleolar protein 5A, putative, expressed
tr|Q10LF1|Q10LF1_ORYSJ	1	6.4198	1	11301	10306	1.09655	3.42e-185	up	no	yes	LOC_Os03g22950	acyl carrier protein, putative, expressed
tr|Q10LA6|Q10LA6_ORYSJ	1	6.0433	1	18718	24164	0.774623	3.37e-06	down	yes	yes	LOC_Os03g23900	expressed protein
tr|Q10L70|Q10L70_ORYSJ	3	18.331	4	24557	37029	0.663183	7.76e-41	down	yes	yes	LOC_Os03g24220	villin protein, putative, expressed
tr|Q10L35|Q10L35_ORYSJ	1	8.8284	2	6077.6	8148.5	0.745855	0.662438	down	yes	no	LOC_Os03g24580	transmembrane protein 85, putative, expressed
tr|Q10L31|Q10L31_ORYSJ	1	6.4849	2	13573	7707.8	1.76094	0	up	yes	yes	LOC_Os03g24600	peptide methionine sulfoxide reductase msrB, putative, expressed
tr|Q10K23|Q10K23_ORYSJ	3	19.489	5	21709	34459	0.629995	1.33e-77	down	yes	yes	LOC_Os03g28160	jacalin-like lectin domain containing protein, expressed
tr|Q10JP5|Q10JP5_ORYSJ	1	5.9893	1	7453.5	8601.5	0.866535	2.41e-23	down	no	yes	LOC_Os03g29950	glucose-6-phosphate 1-dehydrogenase, chloroplast precursor, putative, expressed
tr|Q10IP1|Q10IP1_ORYSJ	1	6.346	1	6401.8	7886.2	0.811772	4.36e-08	down	yes	yes	LOC_Os03g33580	mitotic checkpoint protein, putative, expressed
tr|Q10I42|Q10I42_ORYSJ	4	32.558	15	82575	156800	0.526626	0	down	yes	yes	LOC_Os03g36750	cbbY, putative, expressed
tr|Q10HT7|Q10HT7_ORYSJ	3	29.675	21	153630	151200	1.01607	0	up	no	yes	LOC_Os03g37970	ribosomal protein L13, putative, expressed
tr|Q10HT1|Q10HT1_ORYSJ	8	53.313	20	199550	273240	0.73031	3.55e-06	down	yes	yes	LOC_Os03g38000	40S ribosomal protein S3-1, putative, expressed
tr|Q10HJ1|Q10HJ1_ORYSJ	1	8.5376	4	27222	49569	0.549174	0	down	yes	yes	LOC_Os03g38950	chloroplast post-illumination chlorophyll fluorescence increase protein, putative, expressed
tr|Q10HI6|Q10HI6_ORYSJ	3	19.807	4	40411	53278	0.758493	0.000244175	down	yes	yes	LOC_Os03g38980	tRNA synthetases class II domain containing protein, expressed
tr|Q10GW1|Q10GW1_ORYSJ	4	29.284	12	81942	108090	0.75809	3.24e-07	down	yes	yes	LOC_Os03g41510	oxidoreductase, aldo/keto reductase family protein, putative, expressed
tr|Q10FT7|Q10FT7_ORYSJ	4	24.998	4	22576	25140	0.898011	1.08e-98	down	no	yes	LOC_Os03g45340	hsp20/alpha crystallin family protein, putative, expressed
tr|Q10FQ7|Q10FQ7_ORYSJ	1	8.6579	1	4653.6	6664.8	0.698236	0.00216459	down	yes	yes	LOC_Os03g45720	glyoxalase family protein, putative, expressed
tr|Q10F06|Q10F06_ORYSJ	1	6.112	1	6620.8	11958	0.553671	8.94e-81	down	yes	yes	LOC_Os03g48140	myosin, putative, expressed
tr|Q10ER7|Q10ER7_ORYSJ	1	6.2503	1	15340	19543	0.784936	5.93e-08	down	yes	yes	LOC_Os03g48920	DUF1517 domain containing protein, putative, expressed
tr|Q10EJ0|Q10EJ0_ORYSJ	0	13.719	18	21371	32589	0.655773	2.93e-43	down	yes	yes	LOC_Os03g55874	ATP synthase subunit beta, putative, expressed
tr|Q10CU9|Q10CU9_ORYSJ	6	68.948	22	192740	227680	0.846539	0	down	no	yes	LOC_Os03g53800	periplasmic beta-glucosidase precursor, putative, expressed
tr|Q10CU3|Q10CU3_ORYSJ	2	13.441	2	19616	26851	0.73055	0.155735	down	yes	no	LOC_Os03g53860	periplasmic beta-glucosidase precursor, putative, expressed
tr|Q10CK6|Q10CK6_ORYSJ	1	8.7422	2	10476	21516	0.486893	5.23e-275	down	yes	yes	LOC_Os03g55070	UDP-glucose 6-dehydrogenase, putative, expressed
tr|Q10BJ6|Q10BJ6_ORYSJ	3	18.403	3	19726	28645	0.688637	4.95e-15	down	yes	yes	LOC_Os03g60090	methylenetetrahydrofolate reductase, putative, expressed
tr|Q10BF4|Q10BF4_ORYSJ	1	7.8134	1	6107.7	8285.9	0.73712	0.795002	down	yes	no	LOC_Os03g60530	ras-related protein, putative, expressed
tr|Q10BD2|Q10BD2_ORYSJ	1	7.1552	1	11568	5726.7	2.02001	0	up	yes	yes	LOC_Os03g60780	armadillo/beta-catenin-like repeat containing protein, expressed
tr|Q10B12|Q10B12_ORYSJ	1	8.0338	3	19506	27272	0.715239	0.000232677	down	yes	yes	LOC_Os03g61800	polygalacturonase, putative, expressed
tr|Q10AH9|Q10AH9_ORYSJ	2	13.515	3	34472	34059	1.01213	0	up	no	yes	LOC_Os03g63480	ankyrin repeat domain containing protein, expressed
tr|Q10A54|Q10A54_ORYSJ	4	31.291	5	44820	56803	0.789043	6.74e-24	down	yes	yes	LOC_Os10g05069	lysosomal alpha-mannosidase precursor, putative, expressed
tr|Q10A47|Q10A47_ORYSJ	1	8.8178	1	13052	13439	0.971203	1.01e-108	down	no	yes	LOC_Os10g06720	aldose 1-epimerase, putative, expressed
tr|Q109M7|Q109M7_ORYSJ	1	19.26	1	6539.3	9530.2	0.686166	2.19e-06	down	yes	yes	LOC_Os10g30162	hsp20/alpha crystallin family protein, putative, expressed
tr|Q109G8|Q109G8_ORYSJ	1	-2	1	11065	10070	1.09881	4.38e-183	up	no	yes	LOC_Os10g35424	expressed protein
tr|Q108W3|Q108W3_ORYSJ	1	10.387	1	8519.2	7966.1	1.06943	1.86e-124	up	no	yes	LOC_Os10g42230	AT hook motif domain containing protein, expressed
tr|Q0JRH3|Q0JRH3_ORYSJ	9	68.168	24	208970	169010	1.23644	0	up	yes	yes	LOC_Os01g01120	enolase-phosphatase E1, putative, expressed
tr|Q0JQM5|Q0JQM5_ORYSJ	1	8.345	1	2073.5	3359.4	0.617223	6.93e-11	down	yes	yes	LOC_Os01g05810	gamma-glutamyltranspeptidase 1 precursor, putative, expressed
tr|Q0JP92|Q0JP92_ORYSJ	1	6.7031	1	8580.6	15418	0.556531	2.56e-100	down	yes	yes	LOC_Os01g13430	importin-alpha re-exporter, putative, expressed
tr|Q0JP03|Q0JP03_ORYSJ	2	12.831	3	12498	16739	0.74664	0.474741	down	yes	no	LOC_Os01g14950	importin subunit alpha, putative, expressed
tr|Q0JNW9|Q0JNW9_ORYSJ	3	23.244	5	32625	32376	1.00769	0	up	no	yes	LOC_Os01g15600	PUR ALPHA-1, putative, expressed
tr|Q0JLH6|Q0JLH6_ORYSJ	2	13.334	5	32291	52092	0.619884	4.46e-139	down	yes	yes	LOC_Os01g41610	mitochondrial ATP synthase g subunit family protein, putative, expressed
tr|Q0JK10|Q0JK10_ORYSJ	1	6.1665	1	1862	1568.8	1.18689	6.36e-44	up	no	yes	LOC_Os01g50830	expressed protein
tr|Q0JH55|Q0JH55_ORYSJ	4	27.753	5	67297	55056	1.22234	0	up	yes	yes	LOC_Os01g66000	NADH dehydrogenase I subunit N, putative, expressed
tr|Q0JG30|Q0JG30_ORYSJ	1	37.349	9	44721	48295	0.925996	9.94e-256	down	no	yes	LOC_Os01g71810	glycosyl hydrolases family 17, putative, expressed
tr|Q0JFW3|Q0JFW3_ORYSJ	3	20.037	4	19061	38418	0.496148	0	down	yes	yes	LOC_Os01g72800	signal recognition particle receptor, putative, expressed
tr|Q0JFN9|Q0JFN9_ORYSJ	1	6.0261	1	9772.7	9862.5	0.990895	2.48e-93	down	no	yes	LOC_Os01g73880	q
tr|Q0JFE2|Q0JFE2_ORYSJ	4	27.142	12	66957	136700	0.48981	0	down	yes	yes	LOC_Os04g02050	bifunctional 3-phosphoadenosine 5-phosphosulfate synthetase, putative, expressed
tr|Q0JF92|Q0JF92_ORYSJ	3	18.184	3	9870.9	5081.9	1.94236	0	up	yes	yes	LOC_Os04g03796	OsSub37 - Putative Subtilisin homologue, expressed
tr|Q0JEP5|Q0JEP5_ORYSJ	1	6.0072	1	2615.8	3899.1	0.670873	9.58e-05	down	yes	yes	LOC_Os04g14790	FAD dependent oxidoreductase domain containing protein, expressed
tr|Q0JDZ7|Q0JDZ7_ORYSJ	1	48.335	20	144520	159950	0.903532	0	down	no	yes	LOC_Os04g28180	ribosomal protein, putative, expressed
tr|Q0JDT6|Q0JDT6_ORYSJ	1	7.1274	1	8993.8	5950.3	1.51149	0	up	yes	yes	LOC_Os04g30910	SAM domain family protein, expressed
tr|Q0JDE9|Q0JDE9_ORYSJ	1	6.0947	1	11450	16075	0.712286	0.00157334	down	yes	yes	LOC_Os04g33470	Ser/Thr protein phosphatase family protein, putative, expressed
tr|Q0JD86|Q0JD86_ORYSJ	1	7.8276	1	8070.2	6145.4	1.31321	4.76e-258	up	yes	yes	LOC_Os04g34450	expressed protein
tr|Q0JD43|Q0JD43_ORYSJ	2	11.361	2	17796	17915	0.993358	5.62e-171	down	no	yes	LOC_Os04g35280	neutral/alkaline invertase, putative, expressed
tr|Q0JCM0|Q0JCM0_ORYSJ	1	8.6847	1	8979	8046.6	1.11588	1.56e-159	up	no	yes	LOC_Os04g38870	14-3-3 protein, putative, expressed
tr|Q0JCK5|Q0JCK5_ORYSJ	2	13.904	3	18874	13220	1.42769	0	up	yes	yes	LOC_Os04g39040	UBA and UBX domain-containing protein, putative, expressed
tr|Q0JCI6|Q0JCI6_ORYSJ	1	7.9924	1	3804.1	7216.6	0.527132	4.53e-65	down	yes	yes	LOC_Os04g39270	indole-3-glycerol phosphate synthase, chloroplast precursor, putative, expressed
tr|Q0JCC5|Q0JCC5_ORYSJ	2	19.399	3	29718	27124	1.09563	0	up	no	yes	LOC_Os04g40400	eukaryotic translation initiation factor 4B, putative, expressed
tr|Q0JC31|Q0JC31_ORYSJ	1	7.2689	2	11280	14524	0.776646	0.000137249	down	yes	yes	LOC_Os04g41800	expressed protein
tr|Q0JBY8|Q0JBY8_ORYSJ	1	19.099	4	27362	33147	0.825474	1.58e-40	down	yes	yes	LOC_Os04g42380	ribosomal protein S17, putative, expressed
tr|Q0JAC6|Q0JAC6_ORYSJ	2	18.469	4	23308	23226	1.00353	8.54e-238	up	no	yes	LOC_Os04g51630	60S ribosomal protein L7, putative, expressed
tr|Q0J9L5|Q0J9L5_ORYSJ	2	23.914	18	24270	64102	0.378615	0	down	yes	yes	LOC_Os04g55159	LTPL125 - Protease inhibitor/seed storage/LTP family protein precursor, putative, expressed
tr|Q0J9K2|Q0J9K2_ORYSJ	2	14.64	4	26809	25798	1.03919	0	up	no	yes	LOC_Os04g55410	FGGY family of carbohydrate kinases, putative, expressed
tr|Q0J9B4|Q0J9B4_ORYSJ	2	12.302	2	6389.1	8091.4	0.789616	0.000118423	down	yes	yes	LOC_Os04g56720	RCC2, putative, expressed
tr|Q0J770|Q0J770_ORYSJ	1	6.4318	3	35636	28104	1.268	0	up	yes	yes	LOC_Os08g12840	FabA-like domain containing protein, expressed
tr|Q0J6A9|Q0J6A9_ORYSJ	2	11.325	2	8015.9	12125	0.661105	3.58e-15	down	yes	yes	LOC_Os08g25390	bifunctional aspartokinase/homoserine dehydrogenase, chloroplast precursor, putative, expressed
tr|Q0J5J5|Q0J5J5_ORYSJ	2	57.172	11	74377	108420	0.686008	1.05e-57	down	yes	yes	LOC_Os08g33370	14-3-3 protein, putative, expressed
tr|Q0J5H3|Q0J5H3_ORYSJ	2	34.191	7	33551	58033	0.578137	4.02e-286	down	yes	yes	LOC_Os08g33720	lactate/malate dehydrogenase, putative, expressed
tr|Q0J4K2|Q0J4K2_ORYSJ	5	35.29	11	127800	97574	1.30978	0	up	yes	yes	LOC_Os08g39840	lipoxygenase, chloroplast precursor, putative, expressed
tr|Q0J3S0|Q0J3S0_ORYSJ	4	31.236	6	24360	36269	0.671648	6.2e-32	down	yes	yes	LOC_Os08g44290	RNA recognition motif containing protein, putative, expressed
tr|Q0J2D0|Q0J2D0_ORYSJ	1	-2	1	20129	30600	0.65781	7.98e-39	down	yes	yes	LOC_Os09g19280;LOC_Os09g19310	retrotransposon protein, putative, unclassified, expressed
tr|Q0J198|Q0J198_ORYSJ	1	5.955	2	30723	88041	0.348962	0	down	yes	yes	LOC_Os09g28160	phosphate carrier protein, mitochondrial precursor, putative, expressed
tr|Q0J0U8|Q0J0U8_ORYSJ	2	15.841	2	8659.9	10518	0.823341	2.39e-13	down	yes	yes	Os09g0482610	Heat shock protein
tr|Q0J0Q9|Q0J0Q9_ORYSJ	3	20.844	4	46402	42914	1.08128	0	up	no	yes	LOC_Os09g31270	polygalacturonase, putative, expressed
tr|Q0J0H6|Q0J0H6_ORYSJ	1	7.7433	7	52259	60360	0.865789	1.81e-151	down	no	yes	LOC_Os09g33480	DAG protein, chloroplast precursor, putative, expressed
tr|Q0IZR7|Q0IZR7_ORYSJ	3	17.932	4	26643	35122	0.758584	0.00275852	down	yes	yes	LOC_Os09g38090	expressed protein
tr|Q0IZL5|Q0IZL5_ORYSJ	1	5.8985	1	10143	6242.9	1.62473	0	up	yes	yes	LOC_Os09g38920	thiol protease SEN102 precursor, putative, expressed
tr|Q0IWS0|Q0IWS0_ORYSJ	12	93.292	49	356690	625730	0.570038	0	down	yes	yes	LOC_Os10g35030	IAP100, putative, expressed
tr|Q0IWH2|Q0IWH2_ORYSJ	2	11.35	2	13337	20026	0.665984	2.64e-21	down	yes	yes	Os10g0509200	Os10g0509200 protein
tr|Q0IUB1|Q0IUB1_ORYSJ	1	6.5843	1	2114.6	2908.2	0.727116	0.527759	down	yes	no	LOC_Os11g06930	CBS domain-containing protein, putative, expressed
tr|Q0IR97|Q0IR97_ORYSJ	3	24.486	3	31875	42058	0.757882	0.00163247	down	yes	yes	LOC_Os11g43900	translationally-controlled tumor protein, putative, expressed
tr|Q0IQK7|Q0IQK7_ORYSJ	3	24.44	5	37117	39678	0.935455	3.84e-231	down	no	yes	LOC_Os12g02340	LTPL14 - Protease inhibitor/seed storage/LTP family protein precursor, expressed
tr|Q0IPL3|Q0IPL3_ORYSJ	1	7.0539	1	6743.4	14245	0.473387	2.11e-204	down	yes	yes	LOC_Os12g08760	carboxyvinyl-carboxyphosphonate phosphorylmutase, putative, expressed
tr|Q0IP21|Q0IP21_ORYSJ	1	7.6111	1	5671.3	7577.8	0.74841	0.5378	down	yes	no	LOC_Os12g16220	nmrA-like family domain containing protein, expressed
tr|Q0IMX0|Q0IMX0_ORYSJ	1	6.539	2	19128	26369	0.725397	0.0316234	down	yes	yes	LOC_Os12g34860	phenylalanyl-tRNA synthetase, putative, expressed
tr|Q0IMQ3|Q0IMQ3_ORYSJ	1	6.5146	2	22887	24473	0.935194	5.18e-143	down	no	yes	LOC_Os12g36810	polygalacturonase, putative, expressed
tr|Q0IM68|Q0IM68_ORYSJ	1	6.2677	1	16340	21273	0.76811	0.000403621	down	yes	yes	LOC_Os12g40279	protein kinase domain containing protein, expressed
tr|Q0ILW3|Q0ILW3_ORYSJ	1	7.4538	1	15075	16412	0.918535	9.38e-82	down	no	yes	LOC_Os12g42210	OsDegp15 - Putative Deg protease homologue, expressed
tr|Q0ILV0|Q0ILV0_ORYSJ	5	40.337	13	110770	95466	1.16031	0	up	no	yes	LOC_Os12g42550	methyl-CpG binding domain containing protein, putative, expressed
tr|Q0ILQ0|Q0ILQ0_ORYSJ	1	6.3289	1	668.26	1058.9	0.631089	0.00121373	down	yes	yes	LOC_Os12g43630	lactate/malate dehydrogenase, putative, expressed
tr|Q0E4Q0|Q0E4Q0_ORYSJ	5	69.906	36	305610	327880	0.932079	0	down	no	yes	LOC_Os02g01560	40S ribosomal protein S4, putative, expressed
tr|Q0E483|Q0E483_ORYSJ	1	6.3556	2	1830	2360.5	0.775259	0.139105	down	yes	no	LOC_Os02g03870	periplasmic beta-glucosidase precursor, putative, expressed
tr|Q0E471|Q0E471_ORYSJ	2	13.681	2	10481	9073.3	1.15515	9.34e-215	up	no	yes	LOC_Os02g04040	RecF/RecN/SMC N terminal domain containing protein, expressed
tr|Q0E412|Q0E412_ORYSJ	1	8.0063	1	4454.5	7904	0.563575	2.52e-48	down	yes	yes	LOC_Os02g04950	splicing factor 3B subunit 1, putative, expressed
tr|Q0E3I8|Q0E3I8_ORYSJ	1	8.2649	1	3551.4	3616.7	0.981945	3.83e-33	down	no	yes	LOC_Os02g07680	cytochrome P450, putative, expressed
tr|Q0E2Q7|Q0E2Q7_ORYSJ	0	47.774	7	62638	88426	0.708366	2.76e-17	down	yes	yes	LOC_Os02g12794	elongation factor 1-gamma, putative, expressed
tr|Q0E100|Q0E100_ORYSJ	1	6.7414	1	3179.8	7540.7	0.421685	3.12e-160	down	yes	yes	LOC_Os02g30460	uncharacterized protein MJ0304, putative, expressed
tr|Q0E0Z4|Q0E0Z4_ORYSJ	1	6.6221	1	9020.8	10402	0.867218	3.65e-28	down	no	yes	LOC_Os02g30624	LSM domain containing protein, expressed
tr|Q0E0D3|Q0E0D3_ORYSJ	4	31.602	7	53506	76501	0.699416	5.93e-24	down	yes	yes	LOC_Os02g35170	uncharacterized oxidoreductase yoxD, putative, expressed
tr|Q0DY39|Q0DY39_ORYSJ	1	-2	1	6713.5	5548.4	1.20999	1.16e-164	up	yes	yes	LOC_Os02g48660	60S ribosomal protein L31, putative, expressed
tr|Q0DY33|Q0DY33_ORYSJ	5	62.028	37	266790	401490	0.6645	0	down	yes	yes	LOC_Os02g48720	mitochondrial carrier protein, putative, expressed
tr|Q0DXL7|Q0DXL7_ORYSJ	2	16.269	2	15588	19624	0.794333	5.38e-11	down	yes	yes	LOC_Os02g51100	arsenical pump-driving ATPase, putative, expressed
tr|Q0DXA2|Q0DXA2_ORYSJ	3	43.644	3	10844	24402	0.44439	0	down	yes	yes	LOC_Os02g52730	ferredoxin--nitrite reductase, putative, expressed
tr|Q0DX84|Q0DX84_ORYSJ	1	13.691	3	22701	29331	0.773959	5.14e-07	down	yes	yes	LOC_Os02g52950	expressed protein
tr|Q0DWE9|Q0DWE9_ORYSJ	1	6.9538	2	7216.1	8772.3	0.822601	3.33e-11	down	yes	yes	LOC_Os02g57280	CBS domain containing membrane protein, putative, expressed
tr|Q0DW19|Q0DW19_ORYSJ	6	40.719	8	39708	49466	0.802733	3.28e-33	down	yes	yes	LOC_Os03g01190	dehydrogenase, putative, expressed
tr|Q0DUJ6|Q0DUJ6_ORYSJ	1	7.5709	3	38564	20379	1.89234	0	up	yes	yes	LOC_Os03g08480	rho termination factor, N-terminal domain containing protein, expressed
tr|Q0DTX5|Q0DTX5_ORYSJ	3	23.638	12	73953	93222	0.7933	1.1e-44	down	yes	yes	LOC_Os03g11960	copper/zinc superoxide dismutase, putative, expressed
tr|Q0DTF5|Q0DTF5_ORYSJ	1	5.916	1	7622.1	12501	0.609719	8e-41	down	yes	yes	LOC_Os03g14654	LTPL108 - Protease inhibitor/seed storage/LTP family protein precursor, expressed
tr|Q0DSY0|Q0DSY0_ORYSJ	4	23.558	4	43040	78112	0.551004	0	down	yes	yes	LOC_Os03g17310	calcium-transporting ATPase, endoplasmic reticulum-type, putative, expressed
tr|Q0DST1|Q0DST1_ORYSJ	1	6.2258	1	2893.1	3470.7	0.833578	2.43e-06	down	no	yes	LOC_Os03g18020	rhodanese-like family protein, putative, expressed
tr|Q0DSR5|Q0DSR5_ORYSJ	1	8.7466	1	3801.8	5496.5	0.691677	0.00126039	down	yes	yes	LOC_Os03g18200	heat shock protein DnaJ, putative, expressed
tr|Q0DRW2|Q0DRW2_ORYSJ	1	6.1269	1	9625	14154	0.68002	1.23e-10	down	yes	yes	LOC_Os03g22730	nucleolar protein NOP5-1, putative, expressed
tr|Q0DPW7|Q0DPW7_ORYSJ	4	27.585	5	31419	33579	0.935674	2.34e-196	down	no	yes	LOC_Os03g45320	dehydrogenase, putative, expressed
tr|Q0DPL6|Q0DPL6_ORYSJ	1	7.6782	1	9118.5	10220	0.892221	1.8e-38	down	no	yes	LOC_Os03g47790	transposon protein, putative, unclassified, expressed
tr|Q0DPC9|Q0DPC9_ORYSJ	2	11.423	3	33965	35068	0.968547	2.27e-274	down	no	yes	LOC_Os03g49380	lipoxygenase, putative, expressed
tr|Q0DN52|Q0DN52_ORYSJ	1	6.0947	1	10583	9858	1.07354	4.88e-157	up	no	yes	LOC_Os03g56320	expressed protein
tr|Q0DKG9|Q0DKG9_ORYSJ	1	43.321	10	77420	93726	0.826025	1.35e-112	down	yes	yes	LOC_Os05g07130	6PF-2-K/Fru-2,6-P2ASE liver isozyme, putative, expressed
tr|Q0DJU1|Q0DJU1_ORYSJ	2	11.75	3	19240	26783	0.718366	0.00142044	down	yes	yes	LOC_Os05g13950	eukaryotic translation initiation factor 3 subunit E-interacting protein, putative, expressed
tr|Q0DJG9|Q0DJG9_ORYSJ	1	6.3387	1	1641.1	2474.9	0.663097	0.000532696	down	yes	yes	LOC_Os05g20304	expressed protein
tr|Q0DJF9|Q0DJF9_ORYSJ	16	177.75	55	389650	444730	0.87615	0	down	no	yes	LOC_Os05g22614	PTAC16, putative, expressed
tr|Q0DJF5|Q0DJF5_ORYSJ	2	11.127	2	20419	29477	0.69271	2.73e-13	down	yes	yes	LOC_Os05g22730	expressed protein
tr|Q0DJE6|Q0DJE6_ORYSJ	8	56.595	21	223480	272450	0.820261	3.56e-282	down	yes	yes	LOC_Os05g22970	glyoxalase family protein, putative, expressed
tr|Q0DJC3|Q0DJC3_ORYSJ	2	12.091	2	14201	14583	0.973805	2.81e-120	down	no	yes	LOC_Os05g23620	cytochrome c1-1, heme protein, mitochondrial precursor, putative, expressed
tr|Q0DJC0|Q0DJC0_ORYSJ	4	28.051	8	51369	78467	0.654657	2.87e-104	down	yes	yes	LOC_Os05g23720	mitochondrial carrier protein, putative, expressed
tr|Q0DIK0|Q0DIK0_ORYSJ	1	6.1323	2	12895	14855	0.868058	5.58e-40	down	no	yes	LOC_Os05g31770	tetratricopeptide repeat containing protein, putative, expressed
tr|Q0DIC9|Q0DIC9_ORYSJ	1	5.8931	2	6802.6	5680.2	1.1976	9.56e-161	up	no	yes	LOC_Os05g33210	cytochrome b-c1 complex subunit 9, putative, expressed
tr|Q0DG76|Q0DG76_ORYSJ	5	45.325	10	87377	99745	0.876004	3.92e-289	down	no	yes	LOC_Os05g47560	serine/threonine-protein kinase SNT7, chloroplast precursor, putative, expressed
tr|Q0DFR3|Q0DFR3_ORYSJ	2	18.457	3	20373	22936	0.888254	5.1e-80	down	no	yes	LOC_Os05g49970	translation initiation factor IF-2, chloroplast precursor, putative, expressed
tr|Q0DFF8|Q0DFF8_ORYSJ	1	7.4943	3	38793	31779	1.22071	0	up	yes	yes	LOC_Os05g51540	expressed protein
tr|Q0DFB8|Q0DFB8_ORYSJ	2	13.689	4	44486	31910	1.39411	0	up	yes	yes	LOC_Os06g01370	DNA-binding protein-related, putative, expressed
tr|Q0DEU8|Q0DEU8_ORYSJ	15	142.46	102	522290	1177400	0.443596	0	down	yes	yes	LOC_Os06g04270	transketolase, chloroplast precursor, putative, expressed
tr|Q0DE67|Q0DE67_ORYSJ	1	8.0598	2	20985	14372	1.46013	0	up	yes	yes	LOC_Os06g07600	uncharacterized glycosyltransferase, putative, expressed
tr|Q0DE52|Q0DE52_ORYSJ	1	6.4004	2	13821	24549	0.562996	3.95e-147	down	yes	yes	LOC_Os06g08032	flavonol synthase/flavanone 3-hydroxylase, putative, expressed
tr|Q0DD43|Q0DD43_ORYSJ	8	77.144	13	72902	145720	0.500288	0	down	yes	yes	LOC_Os06g14510	glucose-6-phosphate isomerase, putative, expressed
tr|Q0DC43|Q0DC43_ORYSJ	5	36.973	12	116760	142280	0.820635	7.99e-150	down	yes	yes	LOC_Os06g29180	erythronate-4-phosphate dehydrogenase domain containing protein, expressed
tr|Q0DC10|Q0DC10_ORYSJ	3	32.747	3	10539	16099	0.654637	8.68e-23	down	yes	yes	LOC_Os06g30310	alpha-glucan water dikinase, chloroplast precursor, putative, expressed
tr|Q0DC06|Q0DC06_ORYSJ	1	7.8692	2	8272.2	9319.6	0.887613	2.63e-33	down	no	yes	LOC_Os06g30390	oxidoreductase/ transition metal ion binding protein, putative, expressed
tr|Q0DBY0|Q0DBY0_ORYSJ	1	5.9392	1	6620.9	11032	0.600154	1.05e-41	down	yes	yes	LOC_Os06g31210	methionyl-tRNA synthetase, putative, expressed
tr|Q0DBP0|Q0DBP0_ORYSJ	1	6.1481	2	10546	13756	0.766647	0.00701623	down	yes	yes	LOC_Os06g35470	L1P family of ribosomal proteins domain containing protein, expressed
tr|Q0D9G9|Q0D9G9_ORYSJ	11	89.537	22	212790	184420	1.15383	0	up	no	yes	LOC_Os06g50300	heat shock protein, putative, expressed
tr|Q0D7H6|Q0D7H6_ORYSJ	2	19.215	7	79152	78022	1.01448	0	up	no	yes	LOC_Os07g14270	calreticulin precursor protein, putative, expressed
tr|Q0D751|Q0D751_ORYSJ	1	6.0262	1	14178	16194	0.875509	3.03e-48	down	no	yes	LOC_Os07g19530	peptidase, putative, expressed
tr|Q0D6V8|Q0D6V8_ORYSJ	3	29.976	8	10336	9483.3	1.08992	7.11e-165	up	no	yes	LOC_Os07g25430	photosystem I reaction center subunit IV A, chloroplast precursor, putative, expressed
tr|Q0D6L9|Q0D6L9_ORYSJ	2	23.027	10	92664	94800	0.977468	0	down	no	yes	LOC_Os07g28400	CDGSH iron sulfur domain-containing protein 1, putative, expressed
tr|Q0D6F2|Q0D6F2_ORYSJ	3	18.703	3	17451	26715	0.653229	6.54e-38	down	yes	yes	LOC_Os07g30200	tRNA synthetases class II domain containing protein, expressed
tr|Q0D4G9|Q0D4G9_ORYSJ	5	39.907	9	29492	41731	0.706717	9.8e-10	down	yes	yes	LOC_Os07g43370	amine oxidase family protein, putative, expressed
tr|Q0D401|Q0D401_ORYSJ	3	17.54	4	39606	47612	0.831849	7.47e-66	down	yes	yes	LOC_Os07g46350	OsSCP40 - Putative Serine Carboxypeptidase homologue, expressed
tr|Q0D3X3|Q0D3X3_ORYSJ	1	6.2862	1	10199	14647	0.69632	1.98e-06	down	yes	yes	LOC_Os07g46660	ubiquitin carboxyl-terminal hydrolase domain containing protein, expressed
tr|P92683|P92683_ORYSJ	2	16.21	4	53444	41819	1.27798	0	up	yes	yes	LOC_Os01g42650	cytochrome c oxidase subunit 5B, mitochondrial precursor, putative, expressed
tr|O82143|O82143_ORYSJ	3	23.486	3	14074	16643	0.845641	3.31e-31	down	no	yes	LOC_Os03g13970	26S proteasome non-ATPase regulatory subunit 4, putative, expressed
tr|O80414|O80414_ORYSJ	5	43.493	26	235390	366920	0.641529	0	down	yes	yes	LOC_Os02g52860	phosphate carrier protein, mitochondrial precursor, putative, expressed
tr|O21799|O21799_ORYSJ	1	7.2731	1	5122.2	7114.2	0.719997	0.128066	down	yes	no	#N/A	NADH dehydrogenase subunit 5 (Fragment)
tr|I6R438|I6R438_ORYSJ	1	7.2743	3	19515	46722	0.417683	0	down	yes	yes	LOC_Os02g44630	aquaporin protein, putative, expressed
tr|I3QD82|I3QD82_ORYSJ	8	60.243	14	100440	122420	0.820454	1.2e-128	down	yes	yes	LOC_Os06g09450	sucrose synthase, putative, expressed
tr|I3QD65|I3QD65_ORYSJ	3	63.673	68	553860	577320	0.959364	0	down	no	yes	LOC_Os03g39610	chlorophyll A-B binding protein, putative, expressed
tr|I3QD45|I3QD45_ORYSJ	4	22.65	13	129360	158590	0.815688	1.81e-147	down	yes	yes	LOC_Os08g03290	glyceraldehyde-3-phosphate dehydrogenase, putative, expressed
tr|I3QD41|I3QD41_ORYSJ	2	28.128	18	159120	134260	1.18516	0	up	no	yes	LOC_Os01g41710	chlorophyll A-B binding protein, putative, expressed
tr|H2KWV8|H2KWV8_ORYSJ	1	8.9371	1	2632.4	1223	2.15241	3.26e-229	up	yes	yes	LOC_Os12g43600	RNA recognition motif containing protein, expressed
tr|H2KWU8|H2KWU8_ORYSJ	1	9.0778	4	24834	29199	0.850509	3.56e-58	down	no	yes	LOC_Os12g42884	5-methyltetrahydropteroyltriglutamate--homocysteine methyltransferase, putative, expressed
tr|H2KWU7|H2KWU7_ORYSJ	4	40.262	11	56034	59883	0.935725	0	down	no	yes	LOC_Os12g42980	cysteine synthase, putative, expressed
tr|H2KWT0|H2KWT0_ORYSJ	2	11.286	2	27462	11645	2.35827	0	up	yes	yes	LOC_Os12g44230	expressed protein
tr|H2KWR6|H2KWR6_ORYSJ	3	17.883	9	77479	132350	0.58541	0	down	yes	yes	LOC_Os12g23200	photosystem I reaction center subunit XI, chloroplast precursor, putative, expressed
tr|H2KWI0|H2KWI0_ORYSJ	3	19.47	8	96100	95122	1.01028	0	up	no	yes	LOC_Os01g01060	40S ribosomal protein S5, putative, expressed
tr|H2KWA8|H2KWA8_ORYSJ	1	5.9466	1	7280	12085	0.6024	4.56e-44	down	yes	yes	LOC_Os11g05050	stem-specific protein TSJT1, putative, expressed
tr|H2KW76|H2KW76_ORYSJ	1	6.5615	1	6643.2	6311.4	1.05257	4.89e-90	up	no	yes	LOC_Os11g24510	OsSCP56 - Putative Serine Carboxypeptidase homologue, expressed
tr|H2KW10|H2KW10_ORYSJ	2	12.735	3	34054	33147	1.02736	0	up	no	yes	LOC_Os11g21990	expressed protein
tr|G8DML2|G8DML2_ORYSJ	1	9.1903	2	7097.9	14254	0.497958	3.07e-166	down	yes	yes	LOC_Os06g06560	starch synthase, putative, expressed
tr|G3E4M9|G3E4M9_ORYSJ	2	12.604	2	17318	23522	0.736247	0.578273	down	yes	no	LOC_Os12g44380	sucrose transporter, putativ, expressed
tr|E9KIT3|E9KIT3_ORYSJ	2	14.901	5	32434	66633	0.486756	0	down	yes	yes	ndhI	NAD(P)H-quinone oxidoreductase subunit I, chloroplastic (EC 1.6.5.-) (NAD(P)H dehydrogenase subunit I) (NDH subunit I) (NADH-plastoquinone oxidoreductase subunit I)
tr|E9KIT0|E9KIT0_ORYSJ	6	84.149	62	508970	599540	0.848934	0	down	no	yes	psaC	Photosystem I iron-sulfur center (EC 1.97.1.12) (9 kDa polypeptide) (PSI-C) (Photosystem I subunit VII) (PsaC)
tr|E9KIS3|E9KIS3_ORYSJ	5	35.956	18	134890	130560	1.03316	0	up	no	yes	rps7	Ribosomal protein S7
tr|E9KIS1|E9KIS1_ORYSJ	2	26.804	2	13017	16928	0.768963	0.00114579	down	yes	yes	rpl2	Ribosomal protein L2
tr|E9KIS0|E9KIS0_ORYSJ	3	17.623	5	43635	27539	1.58448	0	up	yes	yes	LOC_Osp1g01130	30S ribosomal protein S19, chloroplastic
tr|E9KIR7|E9KIR7_ORYSJ	3	19.075	5	39917	44826	0.890488	5.87e-159	down	no	yes	LOC_Os05g22724	chloroplast 50S ribosomal protein L16, putative, expressed
tr|E9KIQ5|E9KIQ5_ORYSJ	1	7.3107	3	15600	16444	0.948674	1.44e-109	down	no	yes	rpl33	50S ribosomal protein L33, chloroplastic
tr|E9KIP2|E9KIP2_ORYSJ	3	18.79	9	106130	112820	0.940702	0	down	no	yes	rps4	30S ribosomal protein S4, chloroplastic
tr|E9KIN9|E9KIN9_ORYSJ	2	13.343	2	10639	14041	0.75771	0.0714792	down	yes	no	rps14	30S ribosomal protein S14, chloroplastic
tr|E9KIN7|E9KIN7_ORYSJ	5	36.658	12	89095	160050	0.55667	0	down	yes	yes	atpF	ATP synthase CF0 subunit I
tr|E0X6V4|E0X6V4_ORYSJ	7	90.761	33	265190	380990	0.696055	3.11e-131	down	yes	yes	LOC_Os01g05490	triosephosphate isomerase, cytosolic, putative, expressed
tr|E0X6U7|E0X6U7_ORYSJ	3	138.44	40	244680	398420	0.614126	0	down	yes	yes	LOC_Os08g39140	heat shock protein, putative, expressed
tr|D0TZK6|D0TZK6_ORYSJ	9	61.12	21	70564	152980	0.461263	0	down	yes	yes	SBE4	Starch branching enzyme 4
tr|C7J9E3|C7J9E3_ORYSJ	1	6.3153	1	10992	10523	1.04457	6.39e-142	up	no	yes	LOC_Os12g38770	nucleotide pyrophosphatase/phosphodiesterase, putative, expressed
tr|C7J8W1|C7J8W1_ORYSJ	1	6.1409	1	18760	21721	0.86368	5.36e-54	down	no	yes	LOC_Os11g34770	maf, putative, expressed
tr|C7J7L3|C7J7L3_ORYSJ	1	5.9023	2	14439	11075	1.30375	0	up	yes	yes	LOC_Os10g37850	armadillo, putative, expressed
tr|C7J745|C7J745_ORYSJ	2	14.398	2	6916	16910	0.408989	0	down	yes	yes	LOC_Os09g31514	dihydroflavonol-4-reductase, putative, expressed
tr|C7J528|C7J528_ORYSJ	6	43.839	13	100600	113140	0.889164	0	down	no	yes	LOC_Os07g09040	peptidyl-prolyl cis-trans isomerase, FKBP-type, putative, expressed
tr|C7J403|C7J403_ORYSJ	1	6.4042	1	6397.2	14371	0.445146	1.58e-256	down	yes	yes	LOC_Os06g03050	expressed protein
tr|C7J3Y7|C7J3Y7_ORYSJ	2	12.157	3	25371	41982	0.60433	3.26e-144	down	yes	yes	Os06g0363701	Os06g0363701 protein
tr|C7J2Z3|C7J2Z3_ORYSJ	1	6.1662	1	6618.1	12422	0.532772	1.39e-104	down	yes	yes	Os05g0402850	Os05g0402850 protein
tr|C7J2C4|C7J2C4_ORYSJ	2	12.505	2	9951.6	14428	0.689742	5.47e-08	down	yes	yes	LOC_Os05g51070	inactive receptor kinase At2g26730 precursor, putative, expressed
tr|C7J2C3|C7J2C3_ORYSJ	2	12.386	4	43389	59660	0.727271	0.004715	down	yes	yes	LOC_Os05g24550	Papain family cysteine protease domain containing protein, expressed
tr|C7J066|C7J066_ORYSJ	1	7.2751	1	3652.2	3801.5	0.960726	1.7e-29	down	no	yes	LOC_Os03g60820	transporter, major facilitator superfamily domain containing protein, expressed
tr|C7IXK1|C7IXK1_ORYSJ	1	6.858	1	2461.7	1762.8	1.39647	5.14e-95	up	yes	yes	LOC_Os01g44980	peptide deformylase, putative, expressed
tr|C7IWD0|C7IWD0_ORYSJ	2	75.044	95	574820	911470	0.630652	0	down	yes	yes	Os01g0791600	Os01g0791600 protein
tr|C5MRJ8|C5MRJ8_ORYSJ	3	19.977	8	55343	98889	0.559648	0	down	yes	yes	LOC_Osp1g00970	NdhH (Fragment)
tr|B9GDU6|B9GDU6_ORYSJ	2	11.999	5	58176	64541	0.901381	2.16e-260	down	no	yes	OsJ_36559	Uncharacterized protein
tr|B9GDI1|B9GDI1_ORYSJ	6	41.209	7	49031	69262	0.707906	3.12e-14	down	yes	yes	LOC_Os12g34874	bifunctional 3-dehydroquinate dehydratase/shikimate dehydrogenase,chloroplast precursor, putative, expressed
tr|B9GDH3|B9GDH3_ORYSJ	2	13.367	4	34153	79585	0.429139	0	down	yes	yes	OsJ_36336	Uncharacterized protein
tr|B9GDC3|B9GDC3_ORYSJ	1	7.3118	1	16489	7696.2	2.14249	0	up	yes	yes	LOC_Os12g32280	SWIB/MDM2 domain containing protein, expressed
tr|B9GCX0|B9GCX0_ORYSJ	2	12.082	2	10412	14299	0.728163	0.197385	down	yes	no	LOC_Os12g24080	HECT-domain domain containing protein, expressed
tr|B9GCR7|B9GCR7_ORYSJ	3	19.885	4	20411	33883	0.602396	3.27e-120	down	yes	yes	LOC_Os12g20150	phosphoglucan, water dikinase, chloroplast precursor, putative, expressed
tr|B9GCG4|B9GCG4_ORYSJ	9	176.19	74	474930	748860	0.634204	0	down	yes	yes	LOC_Os12g12850	ATP-dependent Clp protease ATP-binding subunit clpA homolog,chloroplast precursor, putative, expressed
tr|B9GC84|B9GC84_ORYSJ	3	21.187	6	56297	51925	1.0842	0	up	no	yes	LOC_Os12g08830	thylakoid lumenal 29.8 kDa protein, putative, expressed
tr|B9GC71|B9GC71_ORYSJ	5	33.546	8	73426	100640	0.729591	0.00255022	down	yes	yes	LOC_Os12g08280	inositol-1-monophosphatase, putative, expressed
tr|B9GC24|B9GC24_ORYSJ	9	59.789	13	75888	129820	0.584563	0	down	yes	yes	LOC_Os12g07110	acyl-CoA synthetase protein, putative, expressed
tr|B9GBQ3|B9GBQ3_ORYSJ	1	6.3922	2	5617.2	7582.2	0.74084	0.970409	down	yes	no	OsJ_35118	Uncharacterized protein
tr|B9GB25|B9GB25_ORYSJ	1	6.4206	4	26407	29424	0.897465	2.01e-114	down	no	yes	OsJ_34160	Uncharacterized protein
tr|B9GAQ3|B9GAQ3_ORYSJ	5	56.396	5	28360	45239	0.626893	3.86e-107	down	yes	yes	LOC_Os11g29400	6-phosphogluconate dehydrogenase, decarboxylating, putative, expressed
tr|B9GAE8|B9GAE8_ORYSJ	1	5.9615	1	8399.1	9663.8	0.86913	5.27e-27	down	no	yes	LOC_Os11g19460	haloacid dehalogenase-like hydrolase family protein, putative, expressed
tr|B9G9Y4|B9G9Y4_ORYSJ	1	5.9643	2	6094.9	10285	0.592601	2.57e-43	down	yes	yes	OsJ_33332	Uncharacterized protein
tr|B9G947|B9G947_ORYSJ	1	6.1717	1	13862	10479	1.32284	0	up	yes	yes	LOC_Os11g03050	cytidylyltransferase domain containing protein, expressed
tr|B9G8I0|B9G8I0_ORYSJ	3	25.976	10	105350	117330	0.897895	0	down	no	yes	OsJ_34598	Dirigent protein
tr|B9G894|B9G894_ORYSJ	1	6.1339	1	2956.7	3005.4	0.983796	3.34e-28	down	no	yes	OsJ_34416	Uncharacterized protein
tr|B9G800|B9G800_ORYSJ	1	10.306	3	13840	9509	1.45546	0	up	yes	yes	OsJ_31052	Uncharacterized protein
tr|B9G7S6|B9G7S6_ORYSJ	8	56.142	11	57506	97491	0.58986	0	down	yes	yes	LOC_Os10g10244	alanyl-tRNA synthetase, putative, expressed
tr|B9G7R8|B9G7R8_ORYSJ	1	5.9467	1	10987	9788.2	1.12247	8.66e-200	up	no	yes	OsJ_30882	Glycosyltransferase (EC 2.4.1.-)
tr|B9G765|B9G765_ORYSJ	1	6.2846	1	9034.7	11754	0.768649	0.00735299	down	yes	yes	OsJ_32585	Uncharacterized protein
tr|B9G759|B9G759_ORYSJ	3	18.934	9	61125	81409	0.750838	0.00863671	down	yes	yes	LOC_Os10g42500	PAP fibrillin family domain containing protein, expressed
tr|B9G6R1|B9G6R1_ORYSJ	1	8.1755	1	8055.3	12349	0.652304	9.02e-19	down	yes	yes	LOC_Os10g38930	shikimate/quinate 5-dehydrogenase, putative, expressed
tr|B9G6L9|B9G6L9_ORYSJ	1	15.773	2	13422	14782	0.907996	6.51e-66	down	no	yes	OsJ_32153	Uncharacterized protein
tr|B9G6E3|B9G6E3_ORYSJ	1	8.24	3	28216	29228	0.965376	3.89e-223	down	no	yes	LOC_Os10g35010	ATTIC110/TIC110, putative, expressed
tr|B9G5X5|B9G5X5_ORYSJ	3	24.258	4	24720	24837	0.995289	1.4e-239	down	no	yes	LOC_Os10g30370	RNA recognition motif containing protein, putative, expressed
tr|B9G588|B9G588_ORYSJ	4	24.518	5	17356	31619	0.54891	9.74e-222	down	yes	yes	LOC_Os10g01134	OsSCP46 - Putative Serine Carboxypeptidase homologue, expressed
tr|B9G551|B9G551_ORYSJ	3	17.903	3	14488	22381	0.647335	2.1e-36	down	yes	yes	OsJ_30371	Uncharacterized protein
tr|B9G534|B9G534_ORYSJ	1	12.889	2	22399	23236	0.963978	8.96e-176	down	no	yes	OsJ_30346	Uncharacterized protein
tr|B9G4A9|B9G4A9_ORYSJ	2	11.517	2	13997	23899	0.585673	6.3e-108	down	yes	yes	OsJ_29844	Uncharacterized protein
tr|B9G449|B9G449_ORYSJ	3	42.551	11	70073	132950	0.527063	0	down	yes	yes	OsJ_29732	Uncharacterized protein
tr|B9G408|B9G408_ORYSJ	1	6.7351	3	17083	18237	0.936722	1.19e-108	down	no	yes	OsJ_29651	Uncharacterized protein
tr|B9G3V3|B9G3V3_ORYSJ	2	15.285	2	18617	22504	0.827275	3.66e-29	down	yes	yes	OsJ_29533	Uncharacterized protein
tr|B9G3U8|B9G3U8_ORYSJ	5	35.179	8	63060	74492	0.846534	1.52e-135	down	no	yes	LOC_Os09g26880	aldehyde dehydrogenase, putative, expressed
tr|B9G329|B9G329_ORYSJ	2	33.115	21	213820	201710	1.06004	0	up	no	yes	OsJ_28989	Chlorophyll a-b binding protein, chloroplastic
tr|B9G2I5|B9G2I5_ORYSJ	2	36.535	6	38758	39186	0.989078	0	down	no	yes	LOC_Os09g10600	enoyl-acyl-carrier-protein reductase NADH, chloroplast precursor, expressed
tr|B9G280|B9G280_ORYSJ	6	53.201	19	145110	156420	0.927695	0	down	no	yes	LOC_Os09g04790	PAP fibrillin family domain containing protein, expressed
tr|B9G1S8|B9G1S8_ORYSJ	1	7.0159	1	7113.7	13582	0.523759	7.65e-125	down	yes	yes	OsJ_27935	Calcium-transporting ATPase (EC 3.6.3.8)
tr|B9G1Q6|B9G1Q6_ORYSJ	2	12.523	2	20229	24103	0.839273	1.51e-39	down	no	yes	OsJ_27884	Uncharacterized protein
tr|B9G106|B9G106_ORYSJ	2	14.768	3	31680	29327	1.08023	0	up	no	yes	OsJ_27390	Uncharacterized protein
tr|B9G094|B9G094_ORYSJ	1	6.2149	1	4186.4	4726.2	0.885786	2.65e-17	down	no	yes	OsJ_26856	Uncharacterized protein
tr|B9G059|B9G059_ORYSJ	2	12.844	2	13453	26622	0.505334	7.39e-289	down	yes	yes	LOC_Os08g19850	threonyl-tRNA synthetase, mitochondrial precursor, putative, expressed
tr|B9FZZ5|B9FZZ5_ORYSJ	4	36.242	9	44626	69862	0.638774	3.45e-131	down	yes	yes	LOC_Os08g16570	expressed protein
tr|B9FZK4|B9FZK4_ORYSJ	3	25.403	5	41617	35909	1.15896	0	up	no	yes	OsJ_26393	Uncharacterized protein
tr|B9FZF6|B9FZF6_ORYSJ	2	11.796	3	27604	39460	0.699544	4.95e-13	down	yes	yes	OsJ_26297	Uncharacterized protein
tr|B9FZF1|B9FZF1_ORYSJ	1	8.1984	1	2077	2781.4	0.746746	0.766987	down	yes	no	OsJ_26287	Uncharacterized protein
tr|B9FZB1|B9FZB1_ORYSJ	2	12.383	2	7826.2	9325.4	0.839235	2.78e-16	down	no	yes	OsJ_26218	Uncharacterized protein
tr|B9FZ51|B9FZ51_ORYSJ	2	11.207	2	20267	35081	0.57772	9.6e-175	down	yes	yes	OsJ_26081	DNA-directed RNA polymerase subunit (EC 2.7.7.6)
tr|B9FYL3|B9FYL3_ORYSJ	4	37.112	5	24652	33453	0.736914	0.578794	down	yes	no	LOC_Os08g45180	kinase, pfkB family, putative, expressed
tr|B9FYD7|B9FYD7_ORYSJ	2	14.671	2	13496	12530	1.07709	6.45e-203	up	no	yes	LOC_Os08g43060	expressed protein
tr|B9FY47|B9FY47_ORYSJ	1	6.4451	1	3772.1	5786.6	0.651868	1.15e-09	down	yes	yes	LOC_Os07g39630	calcium-binding protein, putative, expressed
tr|B9FXY3|B9FXY3_ORYSJ	1	6.187	1	14641	18389	0.796183	5.23e-11	down	yes	yes	OsJ_24760	Uncharacterized protein
tr|B9FX50|B9FX50_ORYSJ	2	14.201	3	12989	19194	0.676722	2.53e-15	down	yes	yes	OsJ_24188	Uncharacterized protein
tr|B9FWW9|B9FWW9_ORYSJ	1	7.0166	1	6344.5	12577	0.504453	1.14e-138	down	yes	yes	LOC_Os07g23990	tetratricopeptide repeat domain containing protein, putative, expressed
tr|B9FWP5|B9FWP5_ORYSJ	2	12.09	3	11102	9646.8	1.15085	5.63e-224	up	no	yes	OsJ_23874	Uncharacterized protein
tr|B9FWB6|B9FWB6_ORYSJ	1	7.0801	1	10663	10104	1.05532	2.9e-145	up	no	yes	OsJ_23644	Uncharacterized protein
tr|B9FW35|B9FW35_ORYSJ	1	7.7493	3	11210	11787	0.951048	9.34e-81	down	no	yes	LOC_Os07g10495	expressed protein
tr|B9FW32|B9FW32_ORYSJ	2	13.289	4	35226	55006	0.640403	2.21e-100	down	yes	yes	OsJ_23493	Uncharacterized protein
tr|B9FW14|B9FW14_ORYSJ	1	6.3177	2	8226.7	5250.4	1.56687	0	up	yes	yes	LOC_Os07g09970	LTPL84 - Protease inhibitor/seed storage/LTP family protein precursor, expressed
tr|B9FVT0|B9FVT0_ORYSJ	1	6.2156	3	25707	35298	0.728285	0.0449826	down	yes	yes	OsJ_23297	Uncharacterized protein
tr|B9FVA9|B9FVA9_ORYSJ	3	18.588	4	26064	38592	0.675373	2.07e-30	down	yes	yes	OsJ_22945	Eukaryotic translation initiation factor 3 subunit C (eIF3c) (Eukaryotic translation initiation factor 3 subunit 8) (eIF3 p110)
tr|B9FV80|B9FV80_ORYSJ	2	12.511	2	18682	21197	0.881351	9.47e-68	down	no	yes	LOC_Os07g02440	peroxidase precursor, putative, expressed
tr|B9FUS5|B9FUS5_ORYSJ	6	39.273	11	61525	56819	1.08282	0	up	no	yes	LOC_Os07g47290	xylose isomerase, putative, expressed
tr|B9FUN6|B9FUN6_ORYSJ	2	11.709	2	7907.3	9543.2	0.82858	1.29e-13	down	yes	yes	OsJ_25435	Uncharacterized protein
tr|B9FU31|B9FU31_ORYSJ	1	7.2644	1	15142	29097	0.520397	6.57e-274	down	yes	yes	OsJ_21930	Uncharacterized protein
tr|B9FU02|B9FU02_ORYSJ	4	26.558	7	53430	58280	0.916781	7.71e-280	down	no	yes	OsJ_21855	Uncharacterized protein
tr|B9FSX3|B9FSX3_ORYSJ	4	32.012	9	70205	79249	0.885879	3.13e-263	down	no	yes	OsJ_21096	Uncharacterized protein
tr|B9FSW1|B9FSW1_ORYSJ	3	28.364	4	34493	38912	0.886436	2.79e-131	down	no	yes	LOC_Os06g19660	WD domain, G-beta repeat domain containing protein, expressed
tr|B9FSC3|B9FSC3_ORYSJ	8	75.819	26	147000	224390	0.655109	5.46e-291	down	yes	yes	LOC_Os06g12600	kinase, pfkB family, putative, expressed
tr|B9FS66|B9FS66_ORYSJ	5	34.956	10	67587	104440	0.647137	8.95e-164	down	yes	yes	OsJ_20585	Uncharacterized protein
tr|B9FQV1|B9FQV1_ORYSJ	2	11.668	2	16537	14679	1.12658	2.36e-304	up	no	yes	OsJ_22633	Uncharacterized protein
tr|B9FQR2|B9FQR2_ORYSJ	2	14.259	6	59331	47393	1.25189	0	up	yes	yes	OsJ_22535	Uncharacterized protein
tr|B9FQL8|B9FQL8_ORYSJ	1	7.8971	3	57204	49111	1.16479	0	up	no	yes	LOC_Os06g47550	cadmium/zinc-transporting ATPase, putative, expressed
tr|B9FQE2|B9FQE2_ORYSJ	1	6.9535	1	10486	15174	0.69105	5.7e-08	down	yes	yes	LOC_Os06g45660	histidine triad family protein, putative, expressed
tr|B9FQD6|B9FQD6_ORYSJ	3	26.198	6	36734	61171	0.600513	1.78e-221	down	yes	yes	OsJ_22273	Uncharacterized protein
tr|B9FQ77|B9FQ77_ORYSJ	2	12.66	4	38519	35049	1.099	0	up	no	yes	LOC_Os06g43930	OsProCP2 - Putative Lysosomal Pro-x Carboxypeptidase homologue, expressed
tr|B9FQ61|B9FQ61_ORYSJ	9	58.63	23	212420	352090	0.603312	0	down	yes	yes	LOC_Os06g43660	inorganic H+ pyrophosphatase, putative, expressed
tr|B9FPI9|B9FPI9_ORYSJ	3	21.13	5	42042	46020	0.913559	7.39e-214	down	no	yes	LOC_Os05g33510	peptide methionine sulfoxide reductase msrB, putative, expressed
tr|B9FPI2|B9FPI2_ORYSJ	5	44.129	18	135390	176620	0.766561	6.31e-22	down	yes	yes	OsJ_18480	Uncharacterized protein
tr|B9FP68|B9FP68_ORYSJ	1	6.213	2	11423	14313	0.798086	2.15e-09	down	yes	yes	LOC_Os05g30250	Os5bglu19 - beta-glucosidase homologue, similar to G. max isohydroxyurate hydrolase, expressed
tr|B9FP20|B9FP20_ORYSJ	3	20.186	6	45071	68499	0.65798	2.6e-84	down	yes	yes	OsJ_18175	Uncharacterized protein
tr|B9FNC6|B9FNC6_ORYSJ	2	13.303	4	23692	36112	0.65607	2.05e-47	down	yes	yes	OsJ_17698	Uncharacterized protein
tr|B9FMZ3|B9FMZ3_ORYSJ	1	7.0833	1	4340.6	3874.8	1.12021	1.92e-79	up	no	yes	LOC_Os05g11120	prenylated rab acceptor, putative, expressed
tr|B9FML1|B9FML1_ORYSJ	2	15.756	6	56756	58340	0.972849	0	down	no	yes	LOC_Os05g06750	dihydrolipoyl dehydrogenase, mitochondrial precursor, putative, expressed
tr|B9FMH1|B9FMH1_ORYSJ	2	18.525	3	28965	36086	0.802666	1.25e-24	down	yes	yes	LOC_Os05g05740	proline synthetase co-transcribed bacterial homolog protein, putative, expressed
tr|B9FMA4|B9FMA4_ORYSJ	1	6.3092	1	10550	6446	1.63667	0	up	yes	yes	LOC_Os05g03920	TKL_IRAK_DUF26-lf.3 - DUF26 kinases have homology to DUF26 containing loci, expressed
tr|B9FM55|B9FM55_ORYSJ	4	27.446	8	45105	79796	0.565254	0	down	yes	yes	LOC_Os05g02510	beta-hexosaminidase precursor, putative, expressed
tr|B9FM49|B9FM49_ORYSJ	1	8.4307	1	6795.9	9816.4	0.692301	2.1e-05	down	yes	yes	OsJ_16877	Histone H2A
tr|B9FM04|B9FM04_ORYSJ	4	24.645	4	29066	54005	0.538209	0	down	yes	yes	LOC_Os05g01440	phosphoribosylformylglycinamidine synthase, putative, expressed
tr|B9FLZ7|B9FLZ7_ORYSJ	1	7.8939	1	9550.3	10234	0.933193	9e-60	down	no	yes	LOC_Os05g01262	translocon-associated protein beta domain containing protein, expressed
tr|B9FLT3|B9FLT3_ORYSJ	4	24.39	6	44967	65541	0.68609	1.75e-35	down	yes	yes	OsJ_19692	Uncharacterized protein
tr|B9FLQ7|B9FLQ7_ORYSJ	2	43.168	5	37457	40664	0.921134	3.86e-205	down	no	yes	LOC_Os05g49800	ketol-acid reductoisomerase, chloroplast precursor, putative, expressed
tr|B9FKZ8|B9FKZ8_ORYSJ	1	13.935	1	3503.6	3482.5	1.00606	7e-38	up	no	yes	OsJ_19101	Uncharacterized protein
tr|B9FKS6|B9FKS6_ORYSJ	3	25.598	3	23905	38774	0.616521	4.91e-110	down	yes	yes	LOC_Os05g40180	serine/threonine-protein kinase stt7, chloroplast precursor, putative, expressed
tr|B9FKA7|B9FKA7_ORYSJ	2	12.447	3	26643	28684	0.928845	3.49e-157	down	no	yes	OsJ_16852	Uncharacterized protein
tr|B9FK56|B9FK56_ORYSJ	7	148.34	87	635020	876910	0.724156	6.71e-41	down	yes	yes	LOC_Os05g23740	DnaK family protein, putative, expressed
tr|B9FIC8|B9FIC8_ORYSJ	2	14.751	3	14851	31524	0.471101	0	down	yes	yes	OsJ_18481	Uncharacterized protein
tr|B9FI28|B9FI28_ORYSJ	1	6.4587	1	3568.6	3023.1	1.18044	7.32e-81	up	no	yes	LOC_Os05g32390	FZL, putative, expressed
tr|B9FI18|B9FI18_ORYSJ	6	42.711	9	69041	103270	0.668548	1.08e-95	down	yes	yes	LOC_Os05g32140	NAD dependent epimerase/dehydratase family protein, putative, expressed
tr|B9FHE1|B9FHE1_ORYSJ	4	23.931	4	27170	39199	0.69313	6.8e-17	down	yes	yes	LOC_Os05g05840	tRNA synthetase class II core domain containing protein, expressed
tr|B9FHB1|B9FHB1_ORYSJ	1	7.6031	2	3687.1	6753.1	0.545986	2.11e-50	down	yes	yes	OsJ_19338	Uncharacterized protein
tr|B9FGD1|B9FGD1_ORYSJ	13	103.74	33	178790	307890	0.580694	0	down	yes	yes	OsJ_15609	Elongation factor G, chloroplastic (cEF-G)
tr|B9FGB1|B9FGB1_ORYSJ	2	11.445	2	2967	14072	0.210844	0	down	yes	yes	OsJ_15570	Uncharacterized protein
tr|B9FG08|B9FG08_ORYSJ	3	22.883	7	33109	61571	0.537737	0	down	yes	yes	OsJ_15379	Uncharacterized protein
tr|B9FF86|B9FF86_ORYSJ	3	20.934	5	39905	57649	0.692206	5.32e-25	down	yes	yes	OsJ_14846	Uncharacterized protein
tr|B9FEY9|B9FEY9_ORYSJ	1	6.2904	3	25021	38059	0.657427	2.67e-48	down	yes	yes	OsJ_14640	Uncharacterized protein
tr|B9FEG5|B9FEG5_ORYSJ	2	12.753	3	23766	21843	1.08804	0	up	no	yes	OsJ_14296	Uncharacterized protein
tr|B9FDX3|B9FDX3_ORYSJ	1	5.9351	1	6238.7	5972.5	1.04457	2.15e-81	up	no	yes	OsJ_13913	Vacuolar protein sorting-associated protein 41 homolog
tr|B9FDS9|B9FDS9_ORYSJ	1	6.5054	1	3575.3	5223.5	0.684464	0.000297785	down	yes	yes	OsJ_16758	Uncharacterized protein
tr|B9FDD6|B9FDD6_ORYSJ	2	13.027	3	18414	31263	0.589003	2.18e-134	down	yes	yes	LOC_Os04g58710	AMP-binding domain containing protein, expressed
tr|B9FD44|B9FD44_ORYSJ	4	52.346	12	119390	120300	0.992436	0	down	no	yes	OsJ_13590	Uncharacterized protein
tr|B9FCV6|B9FCV6_ORYSJ	3	40.171	11	90295	125800	0.717766	1.23e-12	down	yes	yes	LOC_Os04g55720	D-3-phosphoglycerate dehydrogenase, chloroplast precursor, putative, expressed
tr|B9FCI3|B9FCI3_ORYSJ	1	6.0655	1	2871.9	2630.4	1.09181	1.53e-47	up	no	yes	OsJ_16161	Uncharacterized protein
tr|B9FCI1|B9FCI1_ORYSJ	2	31.55	5	34852	33973	1.02587	0	up	no	yes	OsJ_16159	Uncharacterized protein
tr|B9FCB9|B9FCB9_ORYSJ	1	6.7597	1	7228.5	5834.5	1.23892	2.83e-192	up	yes	yes	OsJ_16052	Glucose-6-phosphate 1-epimerase (EC 5.1.3.15)
tr|B9FBV0|B9FBV0_ORYSJ	3	38.226	9	69527	107070	0.64936	8.1e-160	down	yes	yes	LOC_Os03g54130	cysteine protease 1 precursor, putative, expressed
tr|B9FBT4|B9FBT4_ORYSJ	1	6.336	1	5156.8	5862.2	0.87967	1.54e-19	down	no	yes	LOC_Os03g53640	expressed protein
tr|B9FBM7|B9FBM7_ORYSJ	10	78.746	62	400530	665910	0.601478	0	down	yes	yes	OsJ_09630	Uncharacterized protein
tr|B9FAY8|B9FAY8_ORYSJ	6	54.476	19	127900	226740	0.564082	0	down	yes	yes	LOC_Os03g04410	aconitate hydratase protein, putative, expressed
tr|B9F9K4|B9F9K4_ORYSJ	4	24.432	5	44590	46434	0.960288	0	down	no	yes	OsJ_11636	Uncharacterized protein
tr|B9F9D6|B9F9D6_ORYSJ	1	5.9467	1	4976	7867.1	0.632508	3.29e-18	down	yes	yes	OsJ_11500	Uncharacterized protein
tr|B9F8C3|B9F8C3_ORYSJ	1	8.1105	3	24773	30336	0.816621	2.28e-30	down	yes	yes	OsJ_10766	Uncharacterized protein
tr|B9F870|B9F870_ORYSJ	2	13.616	2	16491	17456	0.944718	4.09e-112	down	no	yes	OsJ_10656	Uncharacterized protein
tr|B9F848|B9F848_ORYSJ	10	71.408	20	139770	180520	0.774263	3.4e-36	down	yes	yes	OsJ_10622	Uncharacterized protein
tr|B9F834|B9F834_ORYSJ	4	27.862	5	49098	57760	0.850035	2.73e-112	down	no	yes	OsJ_10596	Uncharacterized protein
tr|B9F826|B9F826_ORYSJ	2	16.733	2	20790	19947	1.04226	1.96e-263	up	no	yes	LOC_Os03g19530	DEAD-box ATP-dependent RNA helicase, putative, expressed
tr|B9F813|B9F813_ORYSJ	14	114.14	109	678380	1229900	0.551573	0	down	yes	yes	LOC_Os04g16680	fructose-1,6-bisphosphatase, putative, expressed
tr|B9F800|B9F800_ORYSJ	3	22.964	9	44143	48290	0.914123	1.11e-225	down	no	yes	LOC_Os03g64020	expressed protein
tr|B9F7Z7|B9F7Z7_ORYSJ	2	13.362	4	58425	49101	1.18989	0	up	no	yes	LOC_Os03g63950	plastid-specific 30S ribosomal protein 1, chloroplast precursor, putative, expressed
tr|B9F7T1|B9F7T1_ORYSJ	5	29.704	6	42065	74300	0.566151	0	down	yes	yes	OsJ_10464	Uncharacterized protein
tr|B9F7E0|B9F7E0_ORYSJ	2	12.126	3	21698	28188	0.76976	1.62e-05	down	yes	yes	LOC_Os03g17470	IN2-1 protein, putative, expressed
tr|B9F7D0|B9F7D0_ORYSJ	3	16.929	7	66370	94510	0.702254	1.78e-25	down	yes	yes	LOC_Os03g17174	PsbP, putative, expressed
tr|B9F7C4|B9F7C4_ORYSJ	4	23.468	5	42390	41158	1.02993	0	up	no	yes	OsJ_10355	Arginine biosynthesis bifunctional protein ArgJ, chloroplastic [Cleaved into: Arginine biosynthesis bifunctional protein ArgJ alpha chain; Arginine biosynthesis bifunctional protein ArgJ beta chain] [Includes: Amino-acid acetyltransferase (EC 2.3.1.1) (N-acetylglutamate synthase) (AGS); Glutamate N-acetyltransferase (GAT) (EC 2.3.1.35) (Ornithine acetyltransferase) (OATase) (Ornithine transacetyl…
tr|B9F7B7|B9F7B7_ORYSJ	1	8.1512	1	2388.4	6367.3	0.375104	1.83e-183	down	yes	yes	LOC_Os03g16960	cysteine-rich repeat secretory protein 55 precursor, putative, expressed
tr|B9F795|B9F795_ORYSJ	5	31.286	9	39868	68060	0.585777	4.45e-303	down	yes	yes	LOC_Os03g16440	outer membrane protein, OMP85 family, putative, expressed
tr|B9F767|B9F767_ORYSJ	4	26.152	6	40500	71716	0.564728	0	down	yes	yes	OsJ_10236	Uncharacterized protein
tr|B9F737|B9F737_ORYSJ	4	26.574	5	20300	36392	0.557815	1.33e-230	down	yes	yes	OsJ_13207	Uncharacterized protein
tr|B9F6Z5|B9F6Z5_ORYSJ	2	13.782	4	19209	30572	0.62832	3.46e-71	down	yes	yes	LOC_Os01g61814	40S ribosomal protein S23, putative, expressed
tr|B9F658|B9F658_ORYSJ	11	77.689	26	254610	329990	0.771569	3.9e-55	down	yes	yes	LOC_Os03g11410	mitochondrial-processing peptidase subunit, mitochondrial precursor, putative, expressed
tr|B9F605|B9F605_ORYSJ	6	38.483	6	38451	42323	0.908513	3.75e-186	down	no	yes	LOC_Os03g56840	GTP-binding protein, putative, expressed
tr|B9F5W8|B9F5W8_ORYSJ	2	12.494	9	90598	82663	1.09599	0	up	no	yes	LOC_Os03g55930	ribosomal protein, putative, expressed
tr|B9F5T8|B9F5T8_ORYSJ	1	6.1807	1	8766.2	12601	0.695675	7.59e-06	down	yes	yes	LOC_Os03g55240	cytochrome P450, putative, expressed
tr|B9F542|B9F542_ORYSJ	1	11.247	1	8706.4	12575	0.692358	1.52e-06	down	yes	yes	OsJ_06335	Uncharacterized protein
tr|B9F4R1|B9F4R1_ORYSJ	3	26.645	7	40094	49669	0.807224	5.74e-38	down	yes	yes	OsJ_06051	Uncharacterized protein
tr|B9F4P4|B9F4P4_ORYSJ	1	6.2713	1	4660.3	4652.8	1.00161	1.59e-48	up	no	yes	OsJ_08997	Sucrose synthase (EC 2.4.1.13)
tr|B9F4J8|B9F4J8_ORYSJ	3	20.292	3	31907	33816	0.943547	5.84e-213	down	no	yes	LOC_Os02g57640	KH domain containing protein, putative, expressed
tr|B9F4C9|B9F4C9_ORYSJ	4	26.016	5	51703	38646	1.33786	0	up	yes	yes	OsJ_05944	Uncharacterized protein
tr|B9F485|B9F485_ORYSJ	1	12.945	2	26755	43923	0.609134	4.74e-140	down	yes	yes	LOC_Os02g11830	coatomer subunit beta, putative, expressed
tr|B9F473|B9F473_ORYSJ	6	49.912	7	39764	48246	0.824193	1.57e-56	down	yes	yes	LOC_Os02g57060	OsCttP2 - Putative C-terminal processing peptidase homologue, expressed
tr|B9F3U3|B9F3U3_ORYSJ	1	7.1177	1	8560	12402	0.690211	5.98e-07	down	yes	yes	LOC_Os02g10130	tubulin binding cofactor C, putative, expressed
tr|B9F3D8|B9F3D8_ORYSJ	1	8.6141	2	11924	8694.5	1.37144	0	up	yes	yes	LOC_Os02g08260	HD domain containing protein 2, putative, expressed
tr|B9F342|B9F342_ORYSJ	10	63.754	15	72444	174990	0.413989	0	down	yes	yes	LOC_Os02g52390	M16 domain containing zinc peptidase, putative, expressed
tr|B9F2X6|B9F2X6_ORYSJ	2	11.782	2	14227	27749	0.512703	3.51e-281	down	yes	yes	LOC_Os02g50790	nuclear-pore anchor, putative, expressed
tr|B9F2E3|B9F2E3_ORYSJ	1	6.0349	1	8484.7	7559.6	1.12237	1.06e-154	up	no	yes	LOC_Os02g48810	PHD-finger family protein, expressed
tr|B9F2A3|B9F2A3_ORYSJ	1	6.2131	1	5135.4	6733.1	0.76271	0.108375	down	yes	no	LOC_Os02g03890	nuclear transport factor 2, putative, expressed
tr|B9F239|B9F239_ORYSJ	5	33.287	8	65434	53444	1.22435	0	up	yes	yes	LOC_Os02g02550	peptidyl-prolyl cis-trans isomerase, FKBP-type, putative, expressed
tr|B9F1D8|B9F1D8_ORYSJ	2	11.403	2	14623	19567	0.74733	0.391157	down	yes	no	LOC_Os02g43350	OsFtsH7 FtsH protease, homologue of AtFtsH7, expressed
tr|B9F194|B9F194_ORYSJ	1	7.9165	1	7625.5	12657	0.602473	5.08e-46	down	yes	yes	OsJ_07640	Uncharacterized protein
tr|B9F156|B9F156_ORYSJ	4	26.475	17	171370	185000	0.926324	0	down	no	yes	OsJ_07573	Uncharacterized protein
tr|B9F0T2|B9F0T2_ORYSJ	3	18.884	4	24448	32739	0.746755	0.308743	down	yes	no	OsJ_07321	Uncharacterized protein
tr|B9F0D3|B9F0D3_ORYSJ	3	24.751	5	20757	33301	0.623315	1.59e-84	down	yes	yes	LOC_Os02g33110	glycosyl hydrolases, putative, expressed
tr|B9F0D1|B9F0D1_ORYSJ	2	11.551	2	11545	16481	0.700504	5.13e-06	down	yes	yes	LOC_Os02g33010	expressed protein
tr|B9F068|B9F068_ORYSJ	2	11.231	2	11172	14367	0.777615	9.91e-05	down	yes	yes	LOC_Os02g30630	thiamine pyrophosphate enzyme, C-terminal TPP binding domain containing protein, expressed
tr|B9EZ42|B9EZ42_ORYSJ	1	8.2858	1	4435.8	3883.8	1.14213	5.84e-88	up	no	yes	LOC_Os01g51530	methyltransferase domain containing protein, expressed
tr|B9EYY5|B9EYY5_ORYSJ	1	6.553	1	3560.3	5411	0.657974	4.51e-08	down	yes	yes	OsJ_03106	Uncharacterized protein
tr|B9EYV0|B9EYV0_ORYSJ	1	5.9716	1	3021.3	3277.8	0.921746	3.14e-18	down	no	yes	OsJ_00089	Uncharacterized protein
tr|B9EYF8|B9EYF8_ORYSJ	1	7.6578	2	9230.8	17267	0.534592	6.06e-142	down	yes	yes	LOC_Os01g47190	phosphoglycerate mutase, putative, expressed
tr|B9EY18|B9EY18_ORYSJ	1	10.869	1	9763.3	13447	0.726058	0.14245	down	yes	no	LOC_Os01g42770	expressed protein
tr|B9EXS6|B9EXS6_ORYSJ	1	6.0822	1	12293	18297	0.671859	8.24e-17	down	yes	yes	OsJ_02399	Uncharacterized protein
tr|B9EXH9|B9EXH9_ORYSJ	4	32.239	11	87777	155120	0.565865	0	down	yes	yes	LOC_Os01g37130	protein phosphatase 2C, putative, expressed
tr|B9EXH0|B9EXH0_ORYSJ	1	7.6248	2	12759	10954	1.16478	1.09e-269	up	no	yes	OsJ_02180	Uncharacterized protein
tr|B9EXE9|B9EXE9_ORYSJ	2	12.395	4	26190	39947	0.655619	8.16e-53	down	yes	yes	OsJ_02139	Uncharacterized protein
tr|B9EX61|B9EX61_ORYSJ	2	15.075	4	42636	57288	0.74424	0.413536	down	yes	no	OsJ_01975	Uncharacterized protein
tr|B9EWW2|B9EWW2_ORYSJ	1	6.1484	1	14976	14009	1.06903	8.01e-217	up	no	yes	LOC_Os01g28500	SCP-like extracellular protein, expressed
tr|B9EWV4|B9EWV4_ORYSJ	1	5.9838	1	9669.6	13577	0.712204	0.0035752	down	yes	yes	LOC_Os01g27990	NPL4, putative, expressed
tr|B9EWK8|B9EWK8_ORYSJ	2	11.668	2	8755.3	17979	0.486974	5.35e-230	down	yes	yes	OsJ_04848	Uncharacterized protein
tr|B9EWG6|B9EWG6_ORYSJ	2	12.436	2	26408	27215	0.970347	1.44e-216	down	no	yes	LOC_Os01g72205	proline synthetase co-transcribed bacterial homolog protein, putative, expressed
tr|B9EW03|B9EW03_ORYSJ	3	19.824	3	18056	28591	0.631527	6.47e-63	down	yes	yes	OsJ_04629	Aspartokinase (EC 2.7.2.4)
tr|B9EVP0|B9EVP0_ORYSJ	3	19.163	6	53827	69359	0.776064	2.42e-16	down	yes	yes	OsJ_01407	Peroxidase (EC 1.11.1.7)
tr|B9EVM6|B9EVM6_ORYSJ	1	6.2729	1	10421	13028	0.799893	3.95e-09	down	yes	yes	OsJ_01385	Uncharacterized protein
tr|B9EVI1|B9EVI1_ORYSJ	1	6.0932	1	4775.4	6720.4	0.710583	0.0300923	down	yes	yes	OsJ_04502	Uncharacterized protein
tr|B9EUL4|B9EUL4_ORYSJ	2	12.377	3	18814	33115	0.568141	5.96e-186	down	yes	yes	LOC_Os01g13770	DUF250 domain containing protein, putative, expressed
tr|B9EUK3|B9EUK3_ORYSJ	1	10.345	1	4201.3	2916	1.44078	3.56e-174	up	yes	yes	LOC_Os01g13480	glutaredoxin, putative, expressed
tr|B9EUH0|B9EUH0_ORYSJ	0	29.098	10	76039	119050	0.638715	2.58e-222	down	yes	yes	OsJ_00971	Uncharacterized protein
tr|B9EU26|B9EU26_ORYSJ	1	6.5381	1	3323.1	7887.6	0.421307	6.02e-168	down	yes	yes	OsJ_00868	Uncharacterized protein
tr|B9ETM9|B9ETM9_ORYSJ	1	6.134	1	5372.3	7448.3	0.721279	0.144702	down	yes	no	OsJ_00740	Uncharacterized protein
tr|B9ETM5|B9ETM5_ORYSJ	1	6.5304	1	11116	12838	0.865867	1.07e-33	down	no	yes	LOC_Os01g09890	translation initiation factor SUI1, putative, expressed
tr|B9ETJ4|B9ETJ4_ORYSJ	1	6.0314	1	6739.6	9085.6	0.741789	0.904297	down	yes	no	OsJ_00673	Uncharacterized protein
tr|B9ET62|B9ET62_ORYSJ	3	17.86	3	21559	33446	0.644591	1.01e-56	down	yes	yes	LOC_Os01g55950	acetamidase, putative, expressed
tr|B7FAE9|B7FAE9_ORYSJ	5	35.516	11	104860	129500	0.80973	4.41e-103	down	yes	yes	LOC_Os06g08670	glutathione peroxidase, putative, expressed
tr|B7FA23|B7FA23_ORYSJ	2	11.348	2	9696.2	21000	0.461724	0	down	yes	yes	LOC_Os03g19240	AMP-binding enzyme, putative, expressed
tr|B7F9R7|B7F9R7_ORYSJ	1	8.7414	4	46139	49175	0.938261	9.84e-294	down	no	yes	LOC_Os01g64090	L1P family of ribosomal proteins domain containing protein, expressed
tr|B7F9K7|B7F9K7_ORYSJ	3	23.478	5	59356	33505	1.77156	0	up	yes	yes	LOC_Os08g37930	beta-expansin precursor, putative, expressed
tr|B7F8E6|B7F8E6_ORYSJ	2	15.043	6	23338	17142	1.36145	0	up	yes	yes	LOC_Os12g01680	macrophage migration inhibitory factor, putative, expressed
tr|B7F722|B7F722_ORYSJ	2	13.17	5	58212	50893	1.14381	0	up	no	yes	LOC_Os08g19610	peptidyl-prolyl cis-trans isomerase, putative, expressed
tr|B7F4N5|B7F4N5_ORYSJ	2	15.277	4	21404	38336	0.558326	2.21e-241	down	yes	yes	LOC_Os09g28050	asparate aminotransferase, putative, expressed
tr|B7F4E1|B7F4E1_ORYSJ	2	11.829	3	12537	15734	0.796809	8.29e-10	down	yes	yes	LOC_Os01g68860	zinc finger C-x8-C-x5-C-x3-H type family protein, expressed
tr|B7EZH4|B7EZH4_ORYSJ	2	14.734	2	17759	20137	0.881909	6.22e-65	down	no	yes	LOC_Os07g07060	prolyl-tRNA synthetase, putative, expressed
tr|B7EWY7|B7EWY7_ORYSJ	2	12.677	3	23797	24275	0.980309	2.75e-209	down	no	yes	LOC_Os08g42410	transketolase, putative, expressed
tr|B7EVB8|B7EVB8_ORYSJ	11	77.348	25	159970	259530	0.616383	0	down	yes	yes	LOC_Os08g25734	glucose-1-phosphate adenylyltransferase large subunit, chloroplast precursor, putative, expressed
tr|B7EUQ4|B7EUQ4_ORYSJ	1	8.1569	4	15208	24693	0.615883	1.64e-71	down	yes	yes	LOC_Os02g57590	rRNA 2-O-methyltransferase fibrillarin 2, putative, expressed
tr|B7ESX6|B7ESX6_ORYSJ	6	43.385	9	55004	74742	0.735918	0.28456	down	yes	no	LOC_Os02g57180	NADH dehydrogenase 1 alpha subcomplex subunit 9,mitochondrial precursor, putative, expressed
tr|B7ERX6|B7ERX6_ORYSJ	1	13.758	4	29709	34635	0.857774	1.82e-77	down	no	yes	LOC_Os04g33280	expressed protein
tr|B7ERR5|B7ERR5_ORYSJ	1	7.718	2	26316	20494	1.28408	0	up	yes	yes	LOC_Os08g05830	transaldolase, putative, expressed
tr|B7ER70|B7ER70_ORYSJ	5	30.384	5	32738	57833	0.566078	0	down	yes	yes	LOC_Os09g37000	26S proteasome non-ATPase regulatory subunit 3, putative, expressed
tr|B7EKW3|B7EKW3_ORYSJ	3	31.46	16	126040	217000	0.580829	0	down	yes	yes	LOC_Os07g26690	aquaporin protein, putative, expressed
tr|B7EKA4|B7EKA4_ORYSJ	5	37.091	10	60816	133660	0.455005	0	down	yes	yes	LOC_Os05g04510	S-adenosylmethionine synthetase, putative, expressed
tr|B7EJR6|B7EJR6_ORYSJ	1	5.9981	1	7687.9	11712	0.656412	2.34e-16	down	yes	yes	LOC_Os05g13580	OsCML18 - Calmodulin-related calcium sensor protein, expressed
tr|B7EJR0|B7EJR0_ORYSJ	4	34.313	8	59460	82195	0.723402	1.69e-05	down	yes	yes	LOC_Os06g06030	peptidase, T1 family, putative, expressed
tr|B7EIW8|B7EIW8_ORYSJ	3	17.5	5	23192	25215	0.91977	3.48e-126	down	no	yes	LOC_Os03g61330	fumarylacetoacetase, putative, expressed
tr|B7EIN5|B7EIN5_ORYSJ	1	6.0581	1	6671.7	8358.4	0.798203	4.58e-06	down	yes	yes	LOC_Os07g42940	CAMK_CAMK_like.7 - CAMK includes calcium/calmodulin depedent protein kinases, expressed
tr|B7EE89|B7EE89_ORYSJ	3	40.581	8	114500	121310	0.943863	0	down	no	yes	LOC_Os02g58790	cell division inhibitor, putative, expressed
tr|B7EDW5|B7EDW5_ORYSJ	2	13.155	3	25747	26615	0.967387	8.76e-207	down	no	yes	LOC_Os02g32530	SAM domain family protein, expressed
tr|B7EDV8|B7EDV8_ORYSJ	1	6.2419	1	3301.2	6905.2	0.478074	2.11e-96	down	yes	yes	#N/A	V-type proton ATPase subunit H
tr|B7ECK3|B7ECK3_ORYSJ	2	15.389	2	18483	26863	0.688047	1.74e-14	down	yes	yes	LOC_Os03g56310	5-nucleotidase domain-containing protein, putative, expressed
tr|B7EBT7|B7EBT7_ORYSJ	2	19.925	6	41502	64930	0.639181	4.43e-121	down	yes	yes	LOC_Os05g07700	ribosomal protein, putative, expressed
tr|B7EBJ5|B7EBJ5_ORYSJ	2	12.089	2	17731	22980	0.771584	3.58e-05	down	yes	yes	LOC_Os11g07922	short chain dehydrogenase/reductase protein, putative, expressed
tr|B7EB72|B7EB72_ORYSJ	1	6.6752	1	3817.9	3585.8	1.06473	1.29e-55	up	no	yes	LOC_Os07g11060	expressed protein
tr|B7EAY1|B7EAY1_ORYSJ	2	13.472	2	29150	37595	0.775369	3.21e-09	down	yes	yes	#N/A	cDNA clone:J013024H13, full insert sequence
tr|B7EAH2|B7EAH2_ORYSJ	2	14.438	2	13229	22615	0.584966	3.37e-103	down	yes	yes	LOC_Os06g51084	1,4-alpha-glucan-branching enzyme, chloroplast precursor, putative, expressed
tr|B7EAG0|B7EAG0_ORYSJ	7	132.74	33	240500	254740	0.9441	0	down	no	yes	LOC_Os02g02400	catalase isozyme A, putative, expressed
tr|B7E914|B7E914_ORYSJ	1	8.4578	1	7586.8	6895.3	1.10029	6.08e-127	up	no	yes	LOC_Os04g24520	ribosomal protein L51, putative, expressed
tr|B7E7K3|B7E7K3_ORYSJ	1	5.9556	1	8482.3	11563	0.733573	0.519635	down	yes	no	LOC_Os01g24710	jacalin-like lectin domain containing protein, expressed
tr|B7E764|B7E764_ORYSJ	1	6.7557	1	11698	10141	1.15354	4.14e-238	up	no	yes	LOC_Os09g33810	ankyrin repeat domain containing protein, putative, expressed
tr|B7E707|B7E707_ORYSJ	2	43.527	17	103010	129160	0.797538	6.29e-71	down	yes	yes	LOC_Os09g33500	transketolase, putative, expressed
tr|B7E6T2|B7E6T2_ORYSJ	2	13.707	6	26422	25187	1.04903	0	up	no	yes	LOC_Os08g41460	expressed protein
tr|B7E5N1|B7E5N1_ORYSJ	2	13.089	4	19494	34319	0.568024	6.54e-193	down	yes	yes	LOC_Os02g47600	soluble inorganic pyrophosphatase, putative, expressed
tr|B7E5F1|B7E5F1_ORYSJ	8	105.1	134	743600	1544900	0.481326	0	down	yes	yes	LOC_Os01g45274	carbonic anhydrase, chloroplast precursor, putative, expressed
tr|B7E588|B7E588_ORYSJ	17	116.78	66	343090	767420	0.447069	0	down	yes	yes	LOC_Os03g52840	serine hydroxymethyltransferase, mitochondrial precursor, putative, expressed
tr|B5BQV2|B5BQV2_ORYSJ	4	27.009	9	64847	101490	0.63895	5.89e-189	down	yes	yes	LOC_Os05g49890	ras-related protein, putative, expressed
tr|B0FFP0|B0FFP0_ORYSJ	8	83.882	126	1047300	951160	1.10108	0	up	no	yes	LOC_Os07g04840	PsbP, putative, expressed
tr|B0B0A0|B0B0A0_ORYSJ	2	14.438	2	9228.5	12313	0.749492	0.373093	down	yes	no	LOC_Os10g37330	oxidoreductase, aldo/keto reductase family protein, putative, expressed
tr|A4ZYN4|A4ZYN4_ORYSJ	1	7.2319	1	5232.1	3276	1.5971	6.3e-274	up	yes	yes	LOC_Os03g05290	aquaporin protein, putative, expressed
tr|A3CJQ5|A3CJQ5_ORYSJ	1	6.8158	2	8262.4	10566	0.78198	0.000195461	down	yes	yes	OsJ_36971	Uncharacterized protein
tr|A3CIV7|A3CIV7_ORYSJ	2	13.281	5	30168	38377	0.786096	6.64e-15	down	yes	yes	OsJ_36669	Uncharacterized protein
tr|A3CIH3|A3CIH3_ORYSJ	1	6.0687	1	4829.1	4428.1	1.09056	2.75e-78	up	no	yes	LOC_Os12g37710	PsbP, putative, expressed
tr|A3CI64|A3CI64_ORYSJ	1	5.9607	1	5590.1	5702.1	0.980358	1.21e-50	down	no	yes	OsJ_36399	Uncharacterized protein
tr|A3CHK1|A3CHK1_ORYSJ	1	8.4453	2	19129	30007	0.637485	6.63e-59	down	yes	yes	LOC_Os12g31460	heat shock protein DnaJ, putative, expressed
tr|A3CG01|A3CG01_ORYSJ	3	21.17	4	24995	41340	0.60462	2.03e-141	down	yes	yes	LOC_Os12g12370	outer envelope protein, putative, expressed
tr|A3CE52|A3CE52_ORYSJ	12	87.172	18	102100	155600	0.65617	1.97e-197	down	yes	yes	LOC_Os11g01380	clathrin heavy chain, putative, expressed
tr|A3CCY5|A3CCY5_ORYSJ	1	6.9762	1	6917.8	9825.9	0.704037	0.00134977	down	yes	yes	LOC_Os11g37960	WIP4 - Wound-induced protein precursor, expressed
tr|A3CBU3|A3CBU3_ORYSJ	2	13.309	2	13673	22080	0.619248	1.07e-60	down	yes	yes	LOC_Os11g32320	CCB1, putative, expressed
tr|A3CB05|A3CB05_ORYSJ	3	20.943	7	26712	39025	0.684484	4.96e-23	down	yes	yes	OsJ_33805	Serine hydroxymethyltransferase (EC 2.1.2.1)
tr|A3CAA9|A3CAA9_ORYSJ	3	21.407	4	35547	28656	1.24047	0	up	yes	yes	OsJ_33570	Uncharacterized protein
tr|A3C4C2|A3C4C2_ORYSJ	2	15.23	2	9787.7	9909.6	0.987699	1.39e-91	down	no	yes	LOC_Os10g25030	red chlorophyll catabolite reductase, putative, expressed
tr|A3C0D8|A3C0D8_ORYSJ	3	17.848	3	24106	34193	0.704998	5.93e-09	down	yes	yes	OsJ_29920	Uncharacterized protein
tr|A3C0C6|A3C0C6_ORYSJ	1	7.8852	2	14668	12430	1.18005	0	up	no	yes	LOC_Os09g32526	peptidyl-prolyl cis-trans isomerase, FKBP-type, putative, expressed
tr|A3BYT1|A3BYT1_ORYSJ	2	12.851	2	9369.5	8581.2	1.09186	6.81e-151	up	no	yes	LOC_Os09g24710	alpha/beta hydrolase fold, putative, expressed
tr|A3BY14|A3BY14_ORYSJ	4	32.357	15	76593	81220	0.943031	0	down	no	yes	LOC_Os09g19734	isochorismate synthase 1, chloroplast precursor, putative, expressed
tr|A3BXT8|A3BXT8_ORYSJ	1	6.1799	1	11462	18661	0.614222	5.79e-56	down	yes	yes	OsJ_29002	Uncharacterized protein
tr|A3BVS6|A3BVS6_ORYSJ	5	79.452	33	293450	245410	1.19575	0	up	no	yes	LOC_Os08g44770	copper/zinc superoxide dismutase, putative, expressed
tr|A3BVM0|A3BVM0_ORYSJ	5	33.032	11	94380	146350	0.644892	5.7e-240	down	yes	yes	OsJ_28231	Uncharacterized protein
tr|A3BVI9|A3BVI9_ORYSJ	2	13.381	2	16376	15761	1.03902	1.63e-204	up	no	yes	LOC_Os08g43680	glutathione S-transferase, C-terminal domain containing protein, expressed
tr|A3BUS4|A3BUS4_ORYSJ	1	10.446	2	15000	11036	1.35919	0	up	yes	yes	OsJ_27909	Uncharacterized protein
tr|A3BUR0|A3BUR0_ORYSJ	1	6.8976	1	7626	12465	0.611793	1.96e-39	down	yes	yes	LOC_Os08g39990	expressed protein
tr|A3BRY9|A3BRY9_ORYSJ	1	6.7963	1	16092	13748	1.1705	0	up	no	yes	OsJ_26902	Uncharacterized protein
tr|A3BRI1|A3BRI1_ORYSJ	1	5.9794	1	4014.4	4821	0.83269	3.72e-08	down	yes	yes	LOC_Os08g18044	tetraspanin family protein, putative, expressed
tr|A3BMG3|A3BMG3_ORYSJ	1	5.9224	1	2234.3	4605.2	0.485169	2.88e-61	down	yes	yes	LOC_Os07g43570	TKL_IRAK_DUF26-lc.25 - DUF26 kinases have homology to DUF26 containing loci, expressed
tr|A3BM77|A3BM77_ORYSJ	2	13.18	4	26187	37058	0.706649	7.83e-09	down	yes	yes	LOC_Os07g42520	dirigent, putative, expressed
tr|A3BM06|A3BM06_ORYSJ	1	6.5102	2	15001	10643	1.40947	0	up	yes	yes	OsJ_25056	Uncharacterized protein
tr|A3BL40|A3BL40_ORYSJ	8	56.41	75	717960	701160	1.02396	0	up	no	yes	OsJ_24721	Chlorophyll a-b binding protein, chloroplastic
tr|A3BKU8|A3BKU8_ORYSJ	7	92.251	76	503750	461780	1.09089	0	up	no	yes	LOC_Os07g36080	oxygen evolving enhancer protein 3 domain containing protein, expressed
tr|A3BJZ7|A3BJZ7_ORYSJ	1	16.949	3	29791	38618	0.771428	9.76e-08	down	yes	yes	LOC_Os07g31300	ATP synthase delta chain, mitochondrial precursor, putative, expressed
tr|A3BI48|A3BI48_ORYSJ	1	6.1755	1	3530	4380.2	0.805899	0.000175829	down	yes	yes	LOC_Os07g13590	expressed protein
tr|A3BGY2|A3BGY2_ORYSJ	3	18.34	3	29851	37376	0.798668	1.55e-22	down	yes	yes	OsJ_23227	Uncharacterized protein
tr|A3BGQ8|A3BGQ8_ORYSJ	3	18.804	5	47991	53922	0.890008	1.26e-189	down	no	yes	LOC_Os07g06450	RNA recognition motif containing protein, putative, expressed
tr|A3BFA0|A3BFA0_ORYSJ	3	33.832	9	78410	81021	0.967774	0	down	no	yes	LOC_Os06g49480	peptidyl-prolyl cis-trans isomerase, putative, expressed
tr|A3BE72|A3BE72_ORYSJ	1	8.0963	2	16854	21632	0.779124	6.78e-07	down	yes	yes	LOC_Os06g44460	D-3-phosphoglycerate dehydrogenase, chloroplast precursor, putative, expressed
tr|A3BE20|A3BE20_ORYSJ	1	6.2318	1	1274.8	1359.4	0.937767	1.23e-09	down	no	yes	LOC_Os06g43770	expressed protein
tr|A3BDQ6|A3BDQ6_ORYSJ	1	6.5264	1	6923.8	11560	0.598945	2.25e-44	down	yes	yes	OsJ_22037	Uncharacterized protein
tr|A3BDQ3|A3BDQ3_ORYSJ	2	11.6	2	9632.8	11145	0.864316	8.16e-29	down	no	yes	LOC_Os06g42000	peroxiredoxin, putative, expressed
tr|A3BDI4|A3BDI4_ORYSJ	3	120.67	60	308130	864430	0.356455	0	down	yes	yes	LOC_Os06g40940	glycine dehydrogenase, putative, expressed
tr|A3BCR1|A3BCR1_ORYSJ	2	12.564	3	16597	22473	0.738531	0.809345	down	yes	no	LOC_Os06g36410	hypothetical protein
tr|A3BAG9|A3BAG9_ORYSJ	1	7.0405	2	10940	14470	0.756047	0.0978795	down	yes	no	LOC_Os06g15390	acylphosphatase, putative, expressed
tr|A3BAC3|A3BAC3_ORYSJ	3	29.491	10	106500	112940	0.942979	0	down	no	yes	LOC_Os06g14324	caleosin related protein, putative, expressed
tr|A3B999|A3B999_ORYSJ	2	17.206	5	34042	42039	0.809772	9.77e-35	down	yes	yes	OsJ_20447	3-oxoacyl-[acyl-carrier-protein] synthase
tr|A3B8G2|A3B8G2_ORYSJ	2	27.743	4	26758	37949	0.705104	9.87e-10	down	yes	yes	OsJ_20149	Uncharacterized protein
tr|A3B841|A3B841_ORYSJ	2	13.711	3	15728	23006	0.683648	1.32e-14	down	yes	yes	OsJ_20021	3-phosphoshikimate 1-carboxyvinyltransferase (EC 2.5.1.19)
tr|A3B7K5|A3B7K5_ORYSJ	2	17.448	2	2748.1	1228.2	2.2375	9.4e-252	up	yes	yes	LOC_Os06g01630	2-oxo acid dehydrogenases acyltransferase domain containing protein, expressed
tr|A3AY68|A3AY68_ORYSJ	8	117.77	36	259950	388060	0.669871	0	down	yes	yes	LOC_Os04g56160	plasma membrane ATPase, putative, expressed
tr|A3AXY5|A3AXY5_ORYSJ	3	20.522	3	28532	26953	1.05858	0	up	no	yes	OsJ_16379	Uncharacterized protein
tr|A3AX85|A3AX85_ORYSJ	1	17.505	3	14998	24445	0.613541	1.55e-73	down	yes	yes	OsJ_16095	26S proteasome non-ATPase regulatory subunit 1 homolog
tr|A3AWX6|A3AWX6_ORYSJ	1	6.284	1	12797	14835	0.862622	7.57e-37	down	no	yes	LOC_Os04g50110	RNA recognition motif containing protein, putative, expressed
tr|A3AUC6|A3AUC6_ORYSJ	5	46.282	7	1348300	1077200	1.25167	0	up	yes	yes	LOC_Os03g27310	histone H3, putative, expressed
tr|A3AU82|A3AU82_ORYSJ	3	31.432	10	85102	127030	0.669936	9.7e-113	down	yes	yes	LOC_Os04g36800	3-oxoacyl-synthase, putative, expressed
tr|A3ARN7|A3ARN7_ORYSJ	1	6.8209	1	5487.1	10513	0.521935	8.4e-99	down	yes	yes	LOC_Os04g17650	sucrose synthase, putative, expressed
tr|A3AQA2|A3AQA2_ORYSJ	1	6.4512	1	15392	17273	0.891102	6.41e-63	down	no	yes	LOC_Os04g02520	Leucine Rich Repeat family protein, expressed
tr|A3APT6|A3APT6_ORYSJ	2	12.526	2	17058	26022	0.655522	4.3e-35	down	yes	yes	LOC_Os03g63430	proteasome subunit, putative, expressed
tr|A3APM6|A3APM6_ORYSJ	2	14.661	6	51976	46649	1.11419	0	up	no	yes	LOC_Os03g62630	ribosomal protein S6, putative, expressed
tr|A3ANX5|A3ANX5_ORYSJ	2	14.658	3	27255	47228	0.577094	2.13e-236	down	yes	yes	LOC_Os03g59590	ATP/GTP/Ca++ binding protein, putative, expressed
tr|A3ANA0|A3ANA0_ORYSJ	3	20.472	6	34584	47355	0.730314	0.0535238	down	yes	no	LOC_Os03g56810	tubulin/FtsZ domain containing protein, putative, expressed
tr|A3AL33|A3AL33_ORYSJ	1	8.587	1	4948.7	6108.7	0.810107	2.49e-06	down	yes	yes	OsJ_11988	Uncharacterized protein
tr|A3AJN1|A3AJN1_ORYSJ	2	11.62	3	13811	20858	0.662144	2.39e-24	down	yes	yes	OsJ_11472	Uncharacterized protein
tr|A3AI56|A3AI56_ORYSJ	1	5.962	1	17546	40492	0.43332	0	down	yes	yes	OsJ_10920	Uncharacterized protein
tr|A3AHY0|A3AHY0_ORYSJ	3	17.505	5	61147	76536	0.798931	9.11e-45	down	yes	yes	LOC_Os03g64080	retrotransposon protein, putative, Ty1-copia subclass, expressed
tr|A3AEV2|A3AEV2_ORYSJ	3	19.951	3	16087	20903	0.769602	0.00022088	down	yes	yes	OsJ_09683	Uncharacterized protein
tr|A3ADX8|A3ADX8_ORYSJ	4	24.587	19	149740	117930	1.26974	0	up	yes	yes	OsJ_09341	Uncharacterized protein
tr|A3ADU6|A3ADU6_ORYSJ	1	5.9927	1	6662.8	10616	0.627619	3.64e-26	down	yes	yes	OsJ_09307	Uncharacterized protein
tr|A3AAM6|A3AAM6_ORYSJ	1	7.9484	3	14135	15693	0.90072	2.53e-64	down	no	yes	OsJ_08118	Uncharacterized protein
tr|A3AAL6|A3AAL6_ORYSJ	6	45.133	10	107070	99754	1.07334	0	up	no	yes	LOC_Os02g48010	nuclear matrix constituent protein 1-like, putative, expressed
tr|A3AAI1|A3AAI1_ORYSJ	1	-2	1	8399.5	15094	0.556479	2.61e-98	down	yes	yes	LOC_Os02g47510	9-cis-epoxycarotenoid dioxygenase 1, chloroplast precursor, putative, expressed
tr|A3AAG5|A3AAG5_ORYSJ	2	19.102	3	18913	35567	0.531757	1.1e-298	down	yes	yes	LOC_Os02g47310	Cyclopropane-fatty-acyl-phospholipid synthase, putative, expressed
tr|A3AA47|A3AA47_ORYSJ	1	6.1921	1	8636.2	15790	0.546941	3.61e-114	down	yes	yes	LOC_Os02g45660	2-C-methyl-D-erythritol 2,4-cyclodiphosphate synthase, chloroplast precursor, putative, expressed
tr|A3A997|A3A997_ORYSJ	3	27.29	8	45543	75348	0.604435	1e-256	down	yes	yes	OsJ_07605	Uncharacterized protein
tr|A3A851|A3A851_ORYSJ	2	15.502	3	21233	25485	0.833157	4.85e-37	down	yes	yes	LOC_Os08g28790	dirigent, putative, expressed
tr|A3A7Y3|A3A7Y3_ORYSJ	6	86.982	19	128240	220270	0.582195	0	down	yes	yes	LOC_Os02g34810	OsAPx8 - Thylakoid-bound Ascorbate Peroxidase encoding gene 5,8, expressed
tr|A3A5J9|A3A5J9_ORYSJ	9	75.714	37	219470	400140	0.548483	0	down	yes	yes	OsJ_06256	Uncharacterized protein
tr|A3A568|A3A568_ORYSJ	2	21.001	4	25771	21221	1.21441	0	up	yes	yes	LOC_Os02g15660	tetratricopeptide repeat, putative, expressed
tr|A3A4X5|A3A4X5_ORYSJ	1	5.9212	1	4906.9	5256.5	0.933492	1.23e-31	down	no	yes	OsJ_06022	Peroxidase (EC 1.11.1.7)
tr|A3A4D2|A3A4D2_ORYSJ	1	6.4325	1	3077.1	6806.1	0.452109	2.11e-116	down	yes	yes	OsJ_05834	Glycosyltransferase (EC 2.4.1.-)
tr|A3A420|A3A420_ORYSJ	3	34.92	14	99853	124470	0.802225	1.41e-79	down	yes	yes	OsJ_05717	Uncharacterized protein
tr|A3A2Y3|A3A2Y3_ORYSJ	3	23.779	4	31870	54922	0.580277	1.67e-263	down	yes	yes	LOC_Os02g04480	cleavage and polyadenylation specificity factor, putative, expressed
tr|A3A2T7|A3A2T7_ORYSJ	2	41.948	3	14316	14946	0.957848	4.53e-108	down	no	yes	OsJ_05255	Uncharacterized protein
tr|A3A2R7|A3A2R7_ORYSJ	1	6.5366	2	7042.7	11218	0.627804	1.81e-27	down	yes	yes	LOC_Os02g03670	expressed protein
tr|A3A121|A3A121_ORYSJ	2	12.963	2	11845	15589	0.759831	0.0331693	down	yes	yes	LOC_Os01g69900	CBS domain-containing protein, putative, expressed
tr|A3A032|A3A032_ORYSJ	5	35.106	10	64016	95216	0.672324	2.37e-79	down	yes	yes	OsJ_04255	Amidophosphoribosyltransferase (ATase) (EC 2.4.2.14) (Glutamine phosphoribosylpyrophosphate amidotransferase)
tr|A2ZZX3|A2ZZX3_ORYSJ	2	13.923	7	45283	77467	0.584546	0	down	yes	yes	LOC_Os01g64630	actin, putative, expressed
tr|A2ZZJ6|A2ZZJ6_ORYSJ	2	14.12	4	29300	22064	1.32796	0	up	yes	yes	LOC_Os08g13920	glycosyl hydrolases family 16, putative, expressed
tr|A2ZXW2|A2ZXW2_ORYSJ	1	8.7987	1	8712.3	8675.7	1.00422	1.61e-90	up	no	yes	OsJ_03474	Uncharacterized protein
tr|A2ZXN1|A2ZXN1_ORYSJ	2	13.191	2	5787.9	10372	0.558031	5.74e-67	down	yes	yes	OsJ_03394	Uncharacterized protein
tr|A2ZXD8|A2ZXD8_ORYSJ	1	6.2177	1	6166.2	7073.6	0.87172	6.28e-21	down	no	yes	OsJ_03304	40S ribosomal protein S24
tr|A2ZWT5|A2ZWT5_ORYSJ	2	19.679	4	19981	27026	0.739325	0.881204	down	yes	no	OsJ_03101	Uncharacterized protein
tr|A2ZWD3|A2ZWD3_ORYSJ	1	6.3254	1	19511	6246.7	3.12341	0	up	yes	yes	OsJ_02950	Uncharacterized protein
tr|A2ZW76|A2ZW76_ORYSJ	2	12.478	2	11789	5756.4	2.04798	0	up	yes	yes	OsJ_02893	Uncharacterized protein
tr|A2ZVM7|A2ZVM7_ORYSJ	1	6.7261	1	7436.2	10870	0.684103	1.5e-07	down	yes	yes	LOC_Os09g33790	snRK1-interacting protein 1, putative, expressed
tr|A2ZVE1|A2ZVE1_ORYSJ	2	16.594	4	20631	25250	0.817069	7.86e-26	down	yes	yes	LOC_Os01g42870	transferase family protein, putative, expressed
tr|A2ZTZ7|A2ZTZ7_ORYSJ	2	14.522	2	27228	18352	1.48365	0	up	yes	yes	LOC_Os01g34700	dienelactone hydrolase family protein, expressed
tr|A2ZSP3|A2ZSP3_ORYSJ	1	6.8747	2	20969	24930	0.841115	2.83e-42	down	no	yes	LOC_Os01g23610	dihydrolipoyl dehydrogenase, putative, expressed
tr|A2ZSG7|A2ZSG7_ORYSJ	3	17.479	3	8897.4	21740	0.409264	0	down	yes	yes	LOC_Os01g21820	preprotein translocase subunit secA, chloroplast precursor, putative, expressed
tr|A2ZS73|A2ZS73_ORYSJ	2	11.424	2	18140	30836	0.588273	6.68e-134	down	yes	yes	LOC_Os01g19470	nodal modulator 1 precursor, putative, expressed
tr|A2ZPY6|A2ZPY6_ORYSJ	1	5.8921	1	7240.7	12900	0.561295	8.48e-80	down	yes	yes	LOC_Os03g46390	ras-related protein, putative, expressed
tr|A1YQK1|A1YQK1_ORYSJ	6	40.046	30	256250	347550	0.737304	0.112919	down	yes	no	LOC_Os10g33800	lactate/malate dehydrogenase, putative, expressed
tr|A1YQJ3|A1YQJ3_ORYSJ	2	14.85	6	20815	20269	1.02694	3.43e-243	up	no	yes	LOC_Os10g08550	enolase, putative, expressed
tr|A1YQJ2|A1YQJ2_ORYSJ	9	70.26	14	81022	134180	0.603831	0	down	yes	yes	LOC_Os01g55540	aminotransferase, classes I and II, domain containing protein, expressed
tr|A0SHG1|A0SHG1_ORYSJ	2	20.197	6	17891	17745	1.00823	3.13e-188	up	no	yes	LOC_Os04g31040	violaxanthin de-epoxidase, putative, expressed
tr|A0A2H4N016|A0A2H4N016_ORYSJ	4	70.828	45	352820	469460	0.751544	1.8e-11	down	yes	yes	#N/A	Glyceraldehyde-3-phosphate dehydrogenase (EC 1.2.1.-)
tr|A0A1B0SZS5|A0A1B0SZS5_ORYSJ	5	37.379	6	24021	36975	0.649655	4.27e-56	down	yes	yes	LOC_Os07g46790	4-alpha-glucanotransferase, putative, expressed
tr|A0A188I036|A0A188I036_ORYSJ	5	32.839	7	56739	84873	0.668516	4.61e-79	down	yes	yes	LOC_Os11g05110	pyruvate kinase, putative, expressed
tr|A0A0R7VIM3|A0A0R7VIM3_ORYSJ	1	6.539	1	11222	6445.8	1.74098	0	up	yes	yes	LOC_Os01g58890	cysteine proteinase inhibitor precursor protein, putative, expressed
tr|A0A0P0YBZ8|A0A0P0YBZ8_ORYSJ	1	7.6259	1	8834.7	20324	0.434693	0	down	yes	yes	LOC_Os12g41400	eukaryotic translation initiation factor 2 subunit gamma, putative, expressed
tr|A0A0P0YBZ2|A0A0P0YBZ2_ORYSJ	3	19.534	3	24472	32594	0.750813	0.0973343	down	yes	no	LOC_Os12g41250	methylcrotonoyl-CoA carboxylase subunit alpha, mitochondrial precursor, putative, expressed
tr|A0A0P0YBI9|A0A0P0YBI9_ORYSJ	2	11.399	2	17950	26060	0.688795	9.81e-14	down	yes	yes	LOC_Os12g38110	importin subunit beta, putative, expressed
tr|A0A0P0YB67|A0A0P0YB67_ORYSJ	1	6.5696	4	19432	29816	0.651731	1.51e-43	down	yes	yes	LOC_Os12g36194	nucleoside diphosphate kinase, putative, expressed
tr|A0A0P0YAL3|A0A0P0YAL3_ORYSJ	9	60.016	16	103540	111710	0.926864	0	down	no	yes	LOC_Os12g33610	phenylalanine ammonia-lyase, putative, expressed
tr|A0A0P0Y983|A0A0P0Y983_ORYSJ	1	6.1662	1	7495.5	15419	0.486121	5.56e-199	down	yes	yes	LOC_Os12g18900	aminotransferase, putative, expressed
tr|A0A0P0Y952|A0A0P0Y952_ORYSJ	3	28.008	7	32201	59952	0.537113	0	down	yes	yes	LOC_Os12g14070	DnaK family protein, putative, expressed
tr|A0A0P0Y7U2|A0A0P0Y7U2_ORYSJ	2	12.497	2	12057	13662	0.882521	5.44e-45	down	no	yes	LOC_Os12g08260	dehydrogenase E1 component domain containing protein, expressed
tr|A0A0P0Y7F4|A0A0P0Y7F4_ORYSJ	3	27.027	7	45664	47416	0.96305	0	down	no	yes	LOC_Os12g07580	dirigent, putative, expressed
tr|A0A0P0Y723|A0A0P0Y723_ORYSJ	1	10.582	1	7879.7	7990.9	0.986084	2.46e-73	down	no	yes	LOC_Os12g05650	ACT domain containing protein, expressed
tr|A0A0P0Y6A6|A0A0P0Y6A6_ORYSJ	1	6.571	1	3897.5	3304.7	1.17938	7.65e-88	up	no	yes	LOC_Os12g02310	LTPL11 - Protease inhibitor/seed storage/LTP family protein precursor, expressed
tr|A0A0P0Y677|A0A0P0Y677_ORYSJ	1	145.02	111	542340	1147400	0.472669	0	down	yes	yes	LOC_Os11g47970	AAA-type ATPase family protein, putative, expressed
tr|A0A0P0Y5T3|A0A0P0Y5T3_ORYSJ	1	5.9789	1	14408	10021	1.43778	0	up	yes	yes	LOC_Os12g01140	AGC_PVPK_like_kin82y.2 - ACG kinases include homologs to PKA, PKG and PKC, expressed
tr|A0A0P0Y2R8|A0A0P0Y2R8_ORYSJ	12	97.171	32	334590	278640	1.2008	0	up	yes	yes	LOC_Os11g32260	lysosomal alpha-mannosidase precursor, putative, expressed
tr|A0A0P0Y112|A0A0P0Y112_ORYSJ	4	32.873	7	50381	88069	0.572063	0	down	yes	yes	LOC_Os11g12810	sucrose-phosphate synthase, putative, expressed
tr|A0A0P0Y0U8|A0A0P0Y0U8_ORYSJ	2	13.716	2	7887.3	7615.3	1.03572	7.37e-98	up	no	yes	LOC_Os11g13670	gibberellin receptor GID1L2, putative, expressed
tr|A0A0P0XZK2|A0A0P0XZK2_ORYSJ	1	6.3625	1	12942	14773	0.876058	1.69e-44	down	no	yes	LOC_Os11g07280	coatomer subunit beta-1, putative, expressed
tr|A0A0P0XX30|A0A0P0XX30_ORYSJ	2	14.082	2	16116	22338	0.721461	0.0123702	down	yes	yes	LOC_Os10g38710	glutathione S-transferase, putative, expressed
tr|A0A0P0XWP6|A0A0P0XWP6_ORYSJ	2	12.02	2	9934.1	16695	0.595034	6.86e-67	down	yes	yes	LOC_Os10g39440	transporter family protein, putative, expressed
tr|A0A0P0XWJ6|A0A0P0XWJ6_ORYSJ	3	24.795	6	38328	60923	0.629122	6.86e-138	down	yes	yes	LOC_Os10g35960	NAD-dependent malic enzyme, mitochondrial precursor, putative, expressed
tr|A0A0P0XWG4|A0A0P0XWG4_ORYSJ	1	5.9015	1	5772	6060.2	0.952444	6.52e-43	down	no	yes	LOC_Os10g38140	glutathione S-transferase, putative, expressed
tr|A0A0P0XW12|A0A0P0XW12_ORYSJ	1	7.0124	6	69691	74998	0.929238	0	down	no	yes	LOC_Os10g35870	cytochrome b5-like Heme/Steroid binding domain containing protein, expressed
tr|A0A0P0XVV6|A0A0P0XVV6_ORYSJ	2	15.273	2	16542	21989	0.752285	0.120453	down	yes	no	LOC_Os10g35720	OsGrx_S17 - glutaredoxin subgroup II, expressed
tr|A0A0P0XVT5|A0A0P0XVT5_ORYSJ	5	56.692	12	131540	119750	1.09846	0	up	no	yes	LOC_Os10g35110	alpha-galactosidase precursor, putative, expressed
tr|A0A0P0XV01|A0A0P0XV01_ORYSJ	2	17.842	4	25102	29247	0.858276	3.09e-66	down	no	yes	LOC_Os10g30054	ENT domain containing protein, expressed
tr|A0A0P0XUN5|A0A0P0XUN5_ORYSJ	1	6.7267	2	4058.6	20190	0.20102	0	down	yes	yes	LOC_Os10g28050	chitinase 2, putative, expressed
tr|A0A0P0XUE4|A0A0P0XUE4_ORYSJ	3	26.194	6	60773	74891	0.811486	2.27e-63	down	yes	yes	LOC_Os10g25130	aminotransferase, classes I and II, domain containing protein, expressed
tr|A0A0P0XTT3|A0A0P0XTT3_ORYSJ	0	-2	1	10013	17621	0.568242	9.07e-100	down	yes	yes	LOC_Os10g21264;LOC_Os10g21266	ATP synthase epsilon chain, putative, expressed; ATP synthase subunit beta, putative, expressed
tr|A0A0P0XTK4|A0A0P0XTK4_ORYSJ	2	11.494	2	8197.8	12452	0.658352	1.48e-16	down	yes	yes	LOC_Os10g23120	pyridoxamine 5'-phosphate oxidase family protein, putative, expressed
tr|A0A0P0XR35|A0A0P0XR35_ORYSJ	1	6.0124	1	8015.5	10263	0.781009	0.000335271	down	yes	yes	LOC_Os09g37100	phospholipase D, putative, expressed
tr|A0A0P0XR31|A0A0P0XR31_ORYSJ	5	33.851	24	313710	208010	1.50815	0	up	yes	yes	LOC_Os10g02040	peroxidase precursor, putative, expressed
tr|A0A0P0XQR7|A0A0P0XQR7_ORYSJ	4	27.505	5	40027	75116	0.532869	0	down	yes	yes	LOC_Os09g36520	ki1 protein, putative, expressed
tr|A0A0P0XLP8|A0A0P0XLP8_ORYSJ	2	12.735	11	84001	96318	0.872122	3.46e-264	down	no	yes	LOC_Os09g24690	60S ribosomal protein L34, putative, expressed
tr|A0A0P0XJA3|A0A0P0XJA3_ORYSJ	1	6.1604	3	24283	30727	0.790282	2.94e-14	down	yes	yes	LOC_Os08g44270	vignain precursor, putative, expressed
tr|A0A0P0XJ88|A0A0P0XJ88_ORYSJ	1	6.077	1	7122.2	7266.3	0.980169	6.02e-64	down	no	yes	LOC_Os09g09790	Fe-S metabolism associated domain containing protein, expressed
tr|A0A0P0XJ03|A0A0P0XJ03_ORYSJ	1	6.9648	2	11175	9690.4	1.1532	2.69e-227	up	no	yes	LOC_Os08g45240	RNA recognition motif containing protein, putative, expressed
tr|A0A0P0XID1|A0A0P0XID1_ORYSJ	1	8.2527	1	15199	18024	0.843265	2.87e-32	down	no	yes	LOC_Os08g41300	60S ribosomal protein L32, putative, expressed
tr|A0A0P0XI05|A0A0P0XI05_ORYSJ	3	21.749	5	43367	52052	0.833148	9.08e-74	down	yes	yes	LOC_Os08g40110	peptidase, putative, expressed
tr|A0A0P0XHG4|A0A0P0XHG4_ORYSJ	1	7.1202	1	3890.9	2382	1.63346	6.38e-214	up	yes	yes	LOC_Os08g38100	LTPL131 - Protease inhibitor/seed storage/LTP family protein precursor, putative, expressed
tr|A0A0P0XG36|A0A0P0XG36_ORYSJ	2	13.982	2	17220	24679	0.697759	2.4e-09	down	yes	yes	LOC_Os08g32870	aldehyde dehydrogenase, putative, expressed
tr|A0A0P0XG21|A0A0P0XG21_ORYSJ	3	23.789	3	22426	30774	0.728732	0.0714839	down	yes	no	LOC_Os08g32630	FAD dependent oxidoreductase, putative, expressed
tr|A0A0P0XFM1|A0A0P0XFM1_ORYSJ	1	6.4168	1	4792.7	9812.7	0.488418	6.26e-125	down	yes	yes	LOC_Os08g31060	phospholipase D alpha 1, putative, expressed
tr|A0A0P0XFH1|A0A0P0XFH1_ORYSJ	2	70.893	18	82890	139630	0.59364	0	down	yes	yes	LOC_Os08g27840	phosphoenolpyruvate carboxylase, putative, expressed
tr|A0A0P0XF80|A0A0P0XF80_ORYSJ	6	60.216	17	92135	82618	1.11519	0	up	no	yes	LOC_Os08g25890;LOC_Os08g25900	tetratricopeptide repeat, putative, expressed; PsbP, putative, expressed
tr|A0A0P0XE67|A0A0P0XE67_ORYSJ	1	5.9439	1	13254	13171	1.0063	2.16e-138	up	no	yes	LOC_Os08g23120	RNA recognition motif containing protein, putative, expressed
tr|A0A0P0XDW1|A0A0P0XDW1_ORYSJ	3	17.46	3	40202	35022	1.14791	0	up	no	yes	LOC_Os08g14700	glucan endo-1,3-beta-glucosidase precursor, putative, expressed
tr|A0A0P0XDE8|A0A0P0XDE8_ORYSJ	5	38.788	17	123840	144530	0.856846	0	down	no	yes	LOC_Os08g14440	uridylyltransferase-related, putative, expressed
tr|A0A0P0XCP7|A0A0P0XCP7_ORYSJ	3	19.343	3	12394	30252	0.409692	0	down	yes	yes	LOC_Os08g07880	phosphopantothenate--cysteine ligase, putative, expressed
tr|A0A0P0XC87|A0A0P0XC87_ORYSJ	3	17.817	3	22314	44548	0.500898	0	down	yes	yes	LOC_Os08g06100	O-methyltransferase, putative, expressed
tr|A0A0P0XB48|A0A0P0XB48_ORYSJ	2	12.443	2	6622.9	7283.1	0.909352	7.33e-34	down	no	yes	LOC_Os08g02690	MA3 domain containing protein, expressed
tr|A0A0P0XB45|A0A0P0XB45_ORYSJ	3	18.814	5	46038	49275	0.934307	2.42e-283	down	no	yes	LOC_Os08g02120	kinase, pfkB family, putative, expressed
tr|A0A0P0XB22|A0A0P0XB22_ORYSJ	1	11.512	2	13446	10558	1.27354	0	up	yes	yes	LOC_Os08g01930	KH domain-containing protein, putative, expressed
tr|A0A0P0XAT9|A0A0P0XAT9_ORYSJ	1	7.5927	1	15073	11892	1.26749	0	up	yes	yes	LOC_Os07g48780	OsCam1-2 - Calmodulin, expressed
tr|A0A0P0XAM0|A0A0P0XAM0_ORYSJ	2	11.402	2	8036.6	9739.3	0.825172	6.01e-13	down	yes	yes	LOC_Os07g48960	OsLonP3 - Putative Lon protease homologue, expressed
tr|A0A0P0XAE2|A0A0P0XAE2_ORYSJ	3	17.491	3	9875.6	19691	0.501529	1.07e-221	down	yes	yes	LOC_Os07g49110	D-alanine--D-alanine ligase family, putative, expressed
tr|A0A0P0X9Z0|A0A0P0X9Z0_ORYSJ	1	6.3129	1	13309	14305	0.930374	1.42e-80	down	no	yes	LOC_Os07g47230	TKL_IRAK_DUF26-lh.10 - DUF26 kinases have homology to DUF26 containing loci, expressed
tr|A0A0P0X9A3|A0A0P0X9A3_ORYSJ	2	14.593	5	34833	56117	0.620721	1.52e-147	down	yes	yes	LOC_Os07g45090	NADH-ubiquinone oxidoreductase 51 kDa subunit, mitochondrial precursor, putative, expressed
tr|A0A0P0X8Q0|A0A0P0X8Q0_ORYSJ	1	29.141	8	60028	47725	1.25779	0	up	yes	yes	LOC_Os07g41820	stress responsive A/B Barrel domain containing protein, expressed
tr|A0A0P0X8N3|A0A0P0X8N3_ORYSJ	2	13.7	2	12748	16411	0.776796	4.7e-05	down	yes	yes	LOC_Os07g40620	saccharopine dehydrogenase, putative, expressed
tr|A0A0P0X7J0|A0A0P0X7J0_ORYSJ	7	52.954	19	132520	198200	0.668618	2.24e-181	down	yes	yes	LOC_Os07g35520	glucan endo-1,3-beta-glucosidase precursor, putative, expressed
tr|A0A0P0X6L8|A0A0P0X6L8_ORYSJ	1	-2	1	5048.5	5939.7	0.849959	5.29e-13	down	no	yes	LOC_Os07g33330	RNA recognition motif containing protein, putative, expressed
tr|A0A0P0X6B3|A0A0P0X6B3_ORYSJ	2	12.613	2	3026.5	10075	0.300397	0	down	yes	yes	LOC_Os07g30960	monooxygenase, putative, expressed
tr|A0A0P0X550|A0A0P0X550_ORYSJ	2	12.556	2	25120	31149	0.806446	6.43e-24	down	yes	yes	LOC_Os07g14590	hydrolase, putative, expressed
tr|A0A0P0X4D0|A0A0P0X4D0_ORYSJ	4	31.506	6	24689	46632	0.529443	0	down	yes	yes	LOC_Os07g10490	zeta-carotene desaturase, chloroplast/chromoplast precursor, putative, expressed
tr|A0A0P0X3D0|A0A0P0X3D0_ORYSJ	4	41.773	10	58594	81040	0.723026	1.26e-05	down	yes	yes	LOC_Os07g09340	plasma membrane ATPase, putative, expressed
tr|A0A0P0X302|A0A0P0X302_ORYSJ	1	6.7772	3	6447.9	6596.5	0.977473	4.91e-57	down	no	yes	LOC_Os07g06990	expressed protein
tr|A0A0P0X2D3|A0A0P0X2D3_ORYSJ	4	24.036	6	55370	54524	1.01552	0	up	no	yes	LOC_Os07g06380	peroxidase precursor, putative, expressed
tr|A0A0P0X1V6|A0A0P0X1V6_ORYSJ	14	97.077	47	271630	602590	0.450771	0	down	yes	yes	LOC_Os07g01760	aminotransferase, classes I and II, domain containing protein, expressed
tr|A0A0P0X1D1|A0A0P0X1D1_ORYSJ	13	107.06	38	219020	361880	0.605228	0	down	yes	yes	Os06g0729650	Os06g0729650 protein
tr|A0A0P0X007|A0A0P0X007_ORYSJ	1	6.7428	1	13728	17677	0.776602	2.65e-05	down	yes	yes	LOC_Os06g44910	OsGrx_C4 - glutaredoxin subgroup I, expressed
tr|A0A0P0WX41|A0A0P0WX41_ORYSJ	1	6.0026	1	9309.5	12408	0.750282	0.331453	down	yes	no	LOC_Os06g30970	ubiquitin-conjugating enzyme, putative, expressed
tr|A0A0P0WWK9|A0A0P0WWK9_ORYSJ	5	45.469	8	56933	72122	0.789399	2.64e-30	down	yes	yes	LOC_Os06g25439	NAD dependent epimerase/dehydratase family protein, putative, expressed
tr|A0A0P0WWJ8|A0A0P0WWJ8_ORYSJ	1	8.2322	7	57686	50983	1.13148	0	up	no	yes	LOC_Os06g22960	aquaporin protein, putative, expressed
tr|A0A0P0WV17|A0A0P0WV17_ORYSJ	3	23.468	3	15788	20180	0.782359	2.06e-07	down	yes	yes	LOC_Os06g13050	peroxidase family protein, expressed
tr|A0A0P0WUW7|A0A0P0WUW7_ORYSJ	1	8.1741	2	12470	7605.5	1.6396	0	up	yes	yes	LOC_Os06g15360	RAD23 DNA repair protein, putative, expressed
tr|A0A0P0WTI1|A0A0P0WTI1_ORYSJ	2	12.933	2	17753	26486	0.670279	1.12e-24	down	yes	yes	LOC_Os06g07080	pre-mRNA-processing-splicing factor 8, putative, expressed
tr|A0A0P0WSF2|A0A0P0WSF2_ORYSJ	2	11.594	2	2420.4	5562.4	0.435136	4.53e-108	down	yes	yes	LOC_Os06g03770	ABC transporter, ATP-binding protein, putative, expressed
tr|A0A0P0WS39|A0A0P0WS39_ORYSJ	1	5.909	2	16807	34048	0.493627	0	down	yes	yes	LOC_Os06g04690	OsFBX184 - F-box domain containing protein, expressed
tr|A0A0P0WS07|A0A0P0WS07_ORYSJ	2	46.763	16	121720	159500	0.763135	1.74e-15	down	yes	yes	LOC_Os06g04510	enolase, putative, expressed
tr|A0A0P0WRI7|A0A0P0WRI7_ORYSJ	1	6.3903	1	8411.5	10272	0.818877	7e-12	down	yes	yes	LOC_Os05g50480	protein of unknown function DUF1296 domain containing protein, expressed
tr|A0A0P0WRC8|A0A0P0WRC8_ORYSJ	11	88.535	36	301820	481560	0.626755	0	down	yes	yes	LOC_Os06g02380	T-complex protein, putative, expressed
tr|A0A0P0WR49|A0A0P0WR49_ORYSJ	3	25.745	6	46175	38988	1.18434	0	up	no	yes	LOC_Os05g51420	hypersensitive-induced response protein, putative, expressed
tr|A0A0P0WR25|A0A0P0WR25_ORYSJ	1	8.9684	2	27320	45373	0.60212	5.99e-161	down	yes	yes	LOC_Os05g49200	aspartic proteinase oryzasin-1 precursor, putative, expressed
tr|A0A0P0WQZ6|A0A0P0WQZ6_ORYSJ	1	6.1448	1	3425.3	3287	1.04207	5.95e-45	up	no	yes	LOC_Os06g01700	CWC15 homolog A, putative, expressed
tr|A0A0P0WQ70|A0A0P0WQ70_ORYSJ	2	13.346	4	59109	50961	1.15989	0	up	no	yes	LOC_Os05g48020	SNARE domain containing protein, putative, expressed
tr|A0A0P0WP33|A0A0P0WP33_ORYSJ	12	158.85	70	465710	674230	0.690729	2.5e-289	down	yes	yes	LOC_Os05g41640	phosphoglycerate kinase protein, putative, expressed
tr|A0A0P0WNP9|A0A0P0WNP9_ORYSJ	4	35.073	11	56107	56257	0.997334	0	down	no	yes	LOC_Os05g40010	LTPL17 - Protease inhibitor/seed storage/LTP family protein precursor, expressed
tr|A0A0P0WMJ3|A0A0P0WMJ3_ORYSJ	3	18.855	5	15492	20396	0.759561	0.0162712	down	yes	yes	LOC_Os05g35470	dienelactone hydrolase family protein, expressed
tr|A0A0P0WHX8|A0A0P0WHX8_ORYSJ	1	6.2862	1	7435.3	15859	0.468838	8.75e-236	down	yes	yes	LOC_Os05g05700	cullin, putative, expressed
tr|A0A0P0WG60|A0A0P0WG60_ORYSJ	1	6.1848	2	12719	17515	0.726178	0.0969436	down	yes	no	LOC_Os04g57220	ubiquitin-conjugating enzyme, putative, expressed
tr|A0A0P0WFN4|A0A0P0WFN4_ORYSJ	3	20.801	14	91008	111340	0.817388	1.02e-108	down	yes	yes	LOC_Os04g55650	oryzain alpha chain precursor, putative, expressed
tr|A0A0P0WFN0|A0A0P0WFN0_ORYSJ	1	6.2562	1	3281.5	11966	0.274235	0	down	yes	yes	LOC_Os04g55710	transposon protein, putative, unclassified, expressed
tr|A0A0P0WF08|A0A0P0WF08_ORYSJ	2	16.204	7	55935	74730	0.748495	0.0506054	down	yes	no	LOC_Os04g53490	OsCHL Chloroplastic lipocalin, expressed
tr|A0A0P0WEF4|A0A0P0WEF4_ORYSJ	1	5.9862	1	16941	19052	0.889198	1.39e-67	down	no	yes	LOC_Os04g51690	glycosyl hydrolase family 47 domain contain protein, expressed
tr|A0A0P0WDS8|A0A0P0WDS8_ORYSJ	1	5.9361	1	18968	25806	0.735023	0.449675	down	yes	no	LOC_Os04g48410	copper chaperone for superoxide dismutase, putative, expressed
tr|A0A0P0WDJ2|A0A0P0WDJ2_ORYSJ	2	11.737	3	24311	23442	1.03707	1.72e-299	up	no	yes	LOC_Os04g47690	HMG1/2, putative, expressed
tr|A0A0P0WDD2|A0A0P0WDD2_ORYSJ	1	14.96	1	3510.5	4706.2	0.745931	0.736617	down	yes	no	LOC_Os04g47280	ATFUC1, putative, expressed
tr|A0A0P0WCD4|A0A0P0WCD4_ORYSJ	1	6.479	1	18595	15423	1.20567	0	up	yes	yes	Os04g0498750	Os04g0498750 protein
tr|A0A0P0WC10|A0A0P0WC10_ORYSJ	1	5.9838	1	8201.6	4848.8	1.69147	0	up	yes	yes	LOC_Os04g42600	polyadenylate-binding protein, putative, expressed
tr|A0A0P0WC02|A0A0P0WC02_ORYSJ	1	7.1286	1	7019.4	6483.7	1.08262	3.91e-109	up	no	yes	LOC_Os04g42320	AT hook motif family protein, expressed
tr|A0A0P0WBK9|A0A0P0WBK9_ORYSJ	1	6.5448	3	26703	25834	1.03364	0	up	no	yes	LOC_Os04g40874	glucose-6-phosphate 1-dehydrogenase, cytoplasmic isoform, putative, expressed
tr|A0A0P0WBG4|A0A0P0WBG4_ORYSJ	1	6.2256	1	7481.5	7822.3	0.956432	8.94e-57	down	no	yes	LOC_Os04g38750	plastid-specific 30S ribosomal protein 3, chloroplast precursor, putative, expressed
tr|A0A0P0WA25|A0A0P0WA25_ORYSJ	3	21.133	5	25466	32545	0.782486	3.71e-11	down	yes	yes	LOC_Os04g32020	2-oxoglutarate dehydrogenase E1 component, mitochondrial precursor, putative, expressed
tr|A0A0P0W9R6|A0A0P0W9R6_ORYSJ	3	38.771	7	30772	37747	0.815217	4.26e-36	down	yes	yes	LOC_Os04g33220	SAM domain family protein, expressed
tr|A0A0P0W8S4|A0A0P0W8S4_ORYSJ	2	21.956	6	36453	56272	0.6478	6.66e-88	down	yes	yes	LOC_Os04g23890	AGC_PVPK_like_kin82y.10 - ACG kinases include homologs to PKA, PKG and PKC, expressed
tr|A0A0P0W8H5|A0A0P0W8H5_ORYSJ	2	11.227	2	6982.9	8175.1	0.854167	1.6e-18	down	no	yes	LOC_Os04g24850	cytokinin-O-glucosyltransferase 2, putative, expressed
tr|A0A0P0W7K8|A0A0P0W7K8_ORYSJ	1	10.241	2	17161	23412	0.733	0.320381	down	yes	no	LOC_Os04g16450	aquaporin protein, putative, expressed
tr|A0A0P0W669|A0A0P0W669_ORYSJ	1	6.4213	1	2752.4	4952.6	0.555748	9.91e-34	down	yes	yes	LOC_Os04g02970	subtilisin-like protease precursor, putative, expressed
tr|A0A0P0W4J1|A0A0P0W4J1_ORYSJ	5	32.092	6	43045	63579	0.677032	1.48e-46	down	yes	yes	LOC_Os03g57690	aldehyde oxidase, putative, expressed
tr|A0A0P0W308|A0A0P0W308_ORYSJ	3	20.214	4	16420	27802	0.590605	3.89e-117	down	yes	yes	LOC_Os03g51080	glutamate decarboxylase, putative, expressed
tr|A0A0P0W2V6|A0A0P0W2V6_ORYSJ	1	7.2884	2	10708	11696	0.915527	5.64e-57	down	no	yes	LOC_Os03g51930	expressed protein
tr|A0A0P0W2B3|A0A0P0W2B3_ORYSJ	1	7.237	1	5816.6	6835.5	0.85094	5.72e-15	down	no	yes	LOC_Os03g51000	3,4-dihydroxy-2-butanone kinase, putative, expressed
tr|A0A0P0W1Y6|A0A0P0W1Y6_ORYSJ	1	7.0138	1	4335.5	3703.3	1.17071	8.23e-95	up	no	yes	LOC_Os03g46770	RNA recognition motif containing protein, expressed
tr|A0A0P0W1N6|A0A0P0W1N6_ORYSJ	1	7.3024	1	12477	11919	1.04682	1.19e-162	up	no	yes	LOC_Os03g45390	glucan endo-1,3-beta-glucosidase precursor, putative, expressed
tr|A0A0P0W0L3|A0A0P0W0L3_ORYSJ	1	6.5889	1	4504.7	4194.4	1.07398	4.35e-68	up	no	yes	LOC_Os03g44150	aminotransferase, putative, expressed
tr|A0A0P0W0A2|A0A0P0W0A2_ORYSJ	2	12.266	2	7978.5	9544.7	0.835909	1.18e-15	down	no	yes	LOC_Os03g42320	Sec1 family transport protein, putative, expressed
tr|A0A0P0VZM1|A0A0P0VZM1_ORYSJ	1	8.3469	3	18135	25445	0.712714	9.02e-05	down	yes	yes	LOC_Os03g37950	proteasome subunit, putative, expressed
tr|A0A0P0VZB8|A0A0P0VZB8_ORYSJ	1	8.852	2	18775	15412	1.21821	0	up	yes	yes	LOC_Os03g29190	PDI, putative, expressed
tr|A0A0P0VXC6|A0A0P0VXC6_ORYSJ	2	11.606	2	8239.1	8690.2	0.948091	1.72e-58	down	no	yes	LOC_Os03g22570	MIF4G domain containing protein, putative, expressed
tr|A0A0P0VWW1|A0A0P0VWW1_ORYSJ	1	6.0775	1	7376.5	8113.5	0.909164	1.89e-37	down	no	yes	LOC_Os03g20700	magnesium-chelatase, putative, expressed
tr|A0A0P0VVR4|A0A0P0VVR4_ORYSJ	1	6.502	1	11625	15177	0.765962	0.00580542	down	yes	yes	LOC_Os03g15900	SH3 domain containing protein, expressed
tr|A0A0P0VUP9|A0A0P0VUP9_ORYSJ	2	12.844	2	8567.5	13101	0.653958	4.02e-19	down	yes	yes	LOC_Os03g11720	glycosyl hydrolase, family 31, putative, expressed
tr|A0A0P0VUL4|A0A0P0VUL4_ORYSJ	1	8.6123	2	28018	23550	1.18972	0	up	no	yes	LOC_Os03g11230	expressed protein
tr|A0A0P0VUA6|A0A0P0VUA6_ORYSJ	6	35.911	10	75769	102770	0.737268	0.382711	down	yes	no	LOC_Os03g10340	40S ribosomal protein S3a, putative, expressed
tr|A0A0P0VSW3|A0A0P0VSW3_ORYSJ	1	6.0124	1	7880.7	4113.6	1.91577	0	up	yes	yes	LOC_Os03g03990	signal recognition particle 43 kDa protein, chloroplast precursor, putative, expressed
tr|A0A0P0VSV2|A0A0P0VSV2_ORYSJ	1	19.369	11	122370	145580	0.840569	4.33e-235	down	no	yes	LOC_Os03g04750	60S ribosomal protein L21-2, putative, expressed
tr|A0A0P0VRX0|A0A0P0VRX0_ORYSJ	1	6.0552	2	14925	19775	0.754741	0.0759729	down	yes	no	LOC_Os03g01320	LTPL116 - Protease inhibitor/seed storage/LTP family protein precursor, expressed
tr|A0A0P0VRF7|A0A0P0VRF7_ORYSJ	1	6.4345	1	6442.3	6785.7	0.949394	1.36e-46	down	no	yes	LOC_Os02g57390	pumilio-family RNA binding protein, putative, expressed
tr|A0A0P0VQ78|A0A0P0VQ78_ORYSJ	3	21.354	7	49214	55585	0.885383	4.34e-184	down	no	yes	LOC_Os02g53860	OsSub22 - Putative Subtilisin homologue, expressed
tr|A0A0P0VNP5|A0A0P0VNP5_ORYSJ	4	30.222	7	36879	49641	0.742914	0.616003	down	yes	no	LOC_Os02g47850	class I glutamine amidotransferase, putative, expressed
tr|A0A0P0VN79|A0A0P0VN79_ORYSJ	1	6.265	1	8660	14096	0.614359	1.29e-42	down	yes	yes	LOC_Os02g45650	peptidase, putative, expressed
tr|A0A0P0VMS9|A0A0P0VMS9_ORYSJ	1	6.2152	1	2899.8	4578.7	0.633324	4.52e-11	down	yes	yes	Os02g0664100	Os02g0664100 protein
tr|A0A0P0VLT9|A0A0P0VLT9_ORYSJ	3	31.119	11	71620	87422	0.819245	8.6e-90	down	yes	yes	LOC_Os02g41590	kinase, pfkB family, putative, expressed
tr|A0A0P0VLJ4|A0A0P0VLJ4_ORYSJ	4	25.617	8	66495	78270	0.849559	3.52e-150	down	no	yes	LOC_Os02g39870	co-chaperone GrpE protein, putative, expressed
tr|A0A0P0VL92|A0A0P0VL92_ORYSJ	2	18.557	4	21072	30950	0.68084	6.28e-21	down	yes	yes	LOC_Os02g38820	expressed protein
tr|A0A0P0VKX2|A0A0P0VKX2_ORYSJ	1	6.2286	1	6456.3	5670.2	1.13864	1.5e-125	up	no	yes	LOC_Os02g37430	LSM domain containing protein, expressed
tr|A0A0P0VIA6|A0A0P0VIA6_ORYSJ	2	13.797	2	13831	16083	0.859976	3.18e-38	down	no	yes	LOC_Os02g21970	26S protease regulatory subunit 6B, putative, expressed
tr|A0A0P0VH79|A0A0P0VH79_ORYSJ	5	50.456	17	127830	184530	0.692733	1.58e-74	down	yes	yes	LOC_Os02g15750	expressed protein
tr|A0A0P0VGR3|A0A0P0VGR3_ORYSJ	2	13.97	2	10580	24394	0.433713	0	down	yes	yes	LOC_Os02g13560	transporter family protein, putative, expressed
tr|A0A0P0VFT9|A0A0P0VFT9_ORYSJ	2	13.092	2	12166	14937	0.814488	5.43e-15	down	yes	yes	LOC_Os02g09890	protein kinase PKN/PRK1, effector, putative, expressed
tr|A0A0P0VFD2|A0A0P0VFD2_ORYSJ	4	53.055	6	35092	59571	0.589079	6.67e-254	down	yes	yes	LOC_Os02g07350	inositol-1-monophosphatase, putative, expressed
tr|A0A0P0VEQ0|A0A0P0VEQ0_ORYSJ	1	8.9822	2	10117	17826	0.567542	9.29e-102	down	yes	yes	LOC_Os02g05340	proteasome/cyclosome repeat containing protein, expressed
tr|A0A0P0VEC6|A0A0P0VEC6_ORYSJ	1	8.2649	2	2658.5	2969.1	0.895389	9.95e-13	down	no	yes	LOC_Os02g03470	tetratricopeptide repeat containing protein, putative, expressed
tr|A0A0P0VDT5|A0A0P0VDT5_ORYSJ	7	59.893	18	108870	146260	0.744359	0.178173	down	yes	no	LOC_Os02g02000	cytochrome P450, putative, expressed
tr|A0A0P0VD92|A0A0P0VD92_ORYSJ	2	14.55	3	18815	23207	0.810747	2.03e-20	down	yes	yes	LOC_Os01g72340	beta-galactosidase, putative, expressed
tr|A0A0P0VCZ6|A0A0P0VCZ6_ORYSJ	2	11.181	2	24650	39952	0.61699	1.91e-112	down	yes	yes	LOC_Os01g72290	expressed protein
tr|A0A0P0VCW4|A0A0P0VCW4_ORYSJ	1	6.108	1	2270.2	5572.9	0.407364	5.44e-131	down	yes	yes	LOC_Os01g71840	retrotransposon protein, putative, unclassified, expressed
tr|A0A0P0VC79|A0A0P0VC79_ORYSJ	1	11.25	1	2874.3	3001.3	0.957685	4.62e-23	down	no	yes	LOC_Os01g69210	mannosyl-oligosaccharide glucosidase, putative, expressed
tr|A0A0P0VBP1|A0A0P0VBP1_ORYSJ	1	6.1994	1	11706	13459	0.869753	2.8e-37	down	no	yes	LOC_Os01g67054	calreticulin precursor protein, putative, expressed
tr|A0A0P0VBA2|A0A0P0VBA2_ORYSJ	2	15.76	5	40474	37745	1.0723	0	up	no	yes	LOC_Os01g66360	2-C-methyl-D-erythritol 4-phosphate cytidylyltransferase, putative, expressed
tr|A0A0P0V9Y3|A0A0P0V9Y3_ORYSJ	1	6.8697	1	4448.5	4651.2	0.95642	1.82e-34	down	no	yes	LOC_Os01g61230	dihydroflavonol-4-reductase, putative, expressed
tr|A0A0P0V977|A0A0P0V977_ORYSJ	1	6.1545	1	5461.4	6182.3	0.883393	1.67e-21	down	no	yes	LOC_Os01g58380	3-hydroxybutyryl-CoA dehydrogenase, putative, expressed
tr|A0A0P0V7Z3|A0A0P0V7Z3_ORYSJ	1	8.681	1	3191.9	5533.7	0.576811	2.07e-29	down	yes	yes	LOC_Os01g53810	peptidase, putative, expressed
tr|A0A0P0V7Q5|A0A0P0V7Q5_ORYSJ	1	8.6233	1	5782.2	4831.6	1.19675	1.39e-136	up	no	yes	LOC_Os01g52864	transmembrane protein, putative, expressed
tr|A0A0P0V776|A0A0P0V776_ORYSJ	1	6.5017	1	6085.9	8867.5	0.686315	5.25e-06	down	yes	yes	LOC_Os01g51390	mitochondrial-processing peptidase subunit, mitochondrial precursor, putative, expressed
tr|A0A0P0V6J4|A0A0P0V6J4_ORYSJ	1	8.2965	5	17642	18931	0.931911	1.3e-107	down	no	yes	LOC_Os01g48690	ribosomal protein rpS20, putative, expressed
tr|A0A0P0V5A1|A0A0P0V5A1_ORYSJ	1	5.9224	1	4522.9	5468.7	0.827052	3.54e-08	down	yes	yes	LOC_Os01g43150	OsFtsH9 FtsH protease, homologue of AtFtsH11, expressed
tr|A0A0P0V439|A0A0P0V439_ORYSJ	2	14.695	2	8811	8409.5	1.04774	5.48e-116	up	no	yes	LOC_Os01g37960	hydrolase, putative, expressed
tr|A0A0P0V3F2|A0A0P0V3F2_ORYSJ	1	7.7085	1	2545.7	2535.8	1.0039	1.21e-27	up	no	yes	Os01g0523401	Os01g0523401 protein
tr|A0A0P0V1W8|A0A0P0V1W8_ORYSJ	2	14.684	2	16043	18745	0.855855	1.8e-41	down	no	yes	LOC_Os01g22980	OsSCP3 - Putative Serine Carboxypeptidase homologue, expressed
tr|A0A0P0UZP8|A0A0P0UZP8_ORYSJ	4	46.789	6	52010	84605	0.614739	9.81e-245	down	yes	yes	LOC_Os01g08560	DnaK family protein, putative, expressed
tr|A0A0P0UZC5|A0A0P0UZC5_ORYSJ	1	6.4628	1	6902.4	11330	0.609214	1.9e-37	down	yes	yes	LOC_Os01g07800	thiol-disulphide oxidoreductase DCC, putative, expressed
tr|A0A0P0UYX6|A0A0P0UYX6_ORYSJ	2	14.084	2	12059	18452	0.653533	1.59e-26	down	yes	yes	LOC_Os01g08270	aminotransferase, classes I and II, domain containing protein, expressed
tr|A0A0P0UXN0|A0A0P0UXN0_ORYSJ	2	11.736	2	12341	17988	0.686068	7.2e-11	down	yes	yes	LOC_Os01g03070	transposon protein, putative, unclassified, expressed
tr|A0A0N9E113|A0A0N9E113_ORYSJ	0	269.72	253	1159400	2286400	0.507085	0	down	yes	yes	atpB	ATP synthase subunit beta, chloroplastic (EC 3.6.3.14) (ATP synthase F1 sector subunit beta) (F-ATPase subunit beta)
tr|A0A0N9E107|A0A0N9E107_ORYSJ	20	298.74	549	2609100	6538200	0.399055	0	down	yes	yes	rbcL	Ribulose bisphosphate carboxylase large chain
tr|A0A0N7KTS9|A0A0N7KTS9_ORYSJ	7	62.694	12	65705	89886	0.730981	0.0130555	down	yes	yes	LOC_Os12g13320	argininosuccinate synthase, chloroplast precursor, putative, expressed
tr|A0A0N7KQX9|A0A0N7KQX9_ORYSJ	1	6.9605	1	4433.1	9580.9	0.462702	2.42e-150	down	yes	yes	LOC_Os09g28570	zinc-binding alcohol dehydrogenase domain-containing protein 2, putative, expressed
tr|A0A0N7KQN4|A0A0N7KQN4_ORYSJ	1	-2	1	3346.6	5793.3	0.577667	2.16e-30	down	yes	yes	LOC_Os09g19790	puromycin-sensitive aminopeptidase, putative, expressed
tr|A0A0N7KPJ2|A0A0N7KPJ2_ORYSJ	2	11.606	2	18426	39138	0.470796	0	down	yes	yes	LOC_Os08g15460	preprotein translocase subunit secY, putative, expressed
tr|A0A0N7KNH1|A0A0N7KNH1_ORYSJ	5	40.023	9	69796	139240	0.501264	0	down	yes	yes	LOC_Os07g31380	NAD-dependent malic enzyme, mitochondrial precursor, putative, expressed
tr|A0A0N7KMN9|A0A0N7KMN9_ORYSJ	7	75.285	24	181550	270410	0.671388	1.06e-227	down	yes	yes	LOC_Os06g48750	DEAD-box ATP-dependent RNA helicase, putative, expressed
tr|A0A0N7KLE5|A0A0N7KLE5_ORYSJ	6	41.581	13	79745	108660	0.733895	0.060184	down	yes	no	LOC_Os06g02144	6-phosphogluconate dehydrogenase, decarboxylating, putative, expressed
tr|A0A0N7KK97|A0A0N7KK97_ORYSJ	2	20.699	7	52831	62519	0.845039	4.85e-111	down	no	yes	LOC_Os05g09490	peptidase, T1 family, putative, expressed
tr|A0A0N7KJX8|A0A0N7KJX8_ORYSJ	2	13.133	4	41056	33996	1.20767	0	up	yes	yes	LOC_Os04g58280	stem-specific protein TSJT1, putative, expressed
tr|A0A0N7KJT1|A0A0N7KJT1_ORYSJ	4	30.961	8	37095	48029	0.772346	9.4e-10	down	yes	yes	LOC_Os04g55050	amidase, putative, expressed
tr|A0A0N7KJP5|A0A0N7KJP5_ORYSJ	3	21.709	6	32073	28170	1.13855	0	up	no	yes	LOC_Os04g52450	aminotransferase, putative, expressed
tr|A0A0N7KJH5|A0A0N7KJH5_ORYSJ	2	16.323	3	22062	20194	1.0925	0	up	no	yes	LOC_Os04g46960	glutathione peroxidase domain containing protein, expressed
tr|A0A0N7KJ79|A0A0N7KJ79_ORYSJ	1	14.581	1	9123.4	14920	0.611488	4.44e-47	down	yes	yes	Os04g0473150	Os04g0473150 protein
tr|A0A0N7KIK0|A0A0N7KIK0_ORYSJ	2	12.165	2	7943.1	10674	0.744154	0.729921	down	yes	no	LOC_Os04g07280	AGAP002737-PA, putative, expressed
tr|A0A0N7KI96|A0A0N7KI96_ORYSJ	2	11.687	2	6582	10088	0.652458	1.45e-15	down	yes	yes	LOC_Os03g59640	magnesium-chelatase subunit chlD, chloroplast precursor, putative, expressed
tr|A0A0N7KI36|A0A0N7KI36_ORYSJ	2	11.858	2	30262	26675	1.13447	0	up	no	yes	LOC_Os03g55410	peroxidase precursor, putative, expressed
tr|A0A0N7KHZ6|A0A0N7KHZ6_ORYSJ	3	22.648	3	22131	29982	0.738143	0.735445	down	yes	no	LOC_Os03g51950	expressed protein
tr|A0A0N7KGD8|A0A0N7KGD8_ORYSJ	9	61.181	22	136550	238590	0.572321	0	down	yes	yes	LOC_Os02g58340	oligopeptidase, putative, expressed
tr|A0A0N7KG12|A0A0N7KG12_ORYSJ	13	96.703	32	207440	274250	0.75639	1.88e-13	down	yes	yes	LOC_Os02g49680	arsenate reductase, putative, expressed
tr|A0A0N7KFU2|A0A0N7KFU2_ORYSJ	6	39.925	9	38980	85937	0.453588	0	down	yes	yes	LOC_Os02g44520	OsSub19 - Putative Subtilisin homologue, expressed
tr|A0A0N7KEV3|A0A0N7KEV3_ORYSJ	4	25.999	5	52812	74496	0.708924	2.43e-14	down	yes	yes	LOC_Os02g10260	outer membrane protein, OMP85 family protein, expressed
tr|A0A0N7KD50|A0A0N7KD50_ORYSJ	2	16.388	3	6406.7	12461	0.51414	1.02e-125	down	yes	yes	LOC_Os01g36890	DEAD-box ATP-dependent RNA helicase, putative, expressed
tr|A0A0K0LR80|A0A0K0LR80_ORYSJ	2	12.033	6	57802	81115	0.712593	2.21e-12	down	yes	yes	rps12	Ribosomal protein S12
tr|A0A067Y3P4|A0A067Y3P4_ORYSJ	1	6.7318	1	5950.2	10302	0.577577	9.28e-53	down	yes	yes	LOC_Os05g06430	OsPDIL2-1 protein disulfide isomerase PDIL2-1, expressed
tr|A0A067Y2M2|A0A067Y2M2_ORYSJ	2	132.27	72	506640	675180	0.750378	5.26e-13	down	yes	yes	LOC_Os05g47980	ATP synthase, putative, expressed
sp|Q9ZTP5|RPE_ORYSJ	1	14.877	4	19697	40846	0.482226	0	down	yes	yes	LOC_Os03g07300	ribulose-phosphate 3-epimerase, chloroplast precursor, putative, expressed
sp|Q9ZST1|RR17_ORYSJ	4	24.544	13	112400	90756	1.23849	0	up	yes	yes	LOC_Os04g59494	transportin-2, putative, expressed
sp|Q9ZST0|RK5_ORYSJ	3	21.577	3	18336	24483	0.748928	0.238598	down	yes	no	LOC_Os03g03360	ribosomal protein L5, putative, expressed
sp|Q9ZRI7|EF1G1_ORYSJ	1	-2	1	4443.5	5051	0.879727	4.61e-17	down	no	yes	LOC_Os02g12800	elongation factor 1-gamma, putative, expressed
sp|Q9ZP20|TRXM5_ORYSJ	6	75.162	51	364390	375100	0.971448	0	down	no	yes	LOC_Os12g08730	thioredoxin, putative, expressed
sp|Q9XJ54|NTF2_ORYSJ	1	5.9521	4	23407	26190	0.893738	1.48e-97	down	no	yes	LOC_Os08g42000	nuclear transport factor, putative, expressed
sp|Q9XGY5|TIM13_ORYSJ	1	7.1483	2	21950	17174	1.27809	0	up	yes	yes	LOC_Os02g45820	mitochondrial import inner membrane translocase subunit Tim, putative, expressed
sp|Q9XGX7|TIM9_ORYSJ	2	14.934	2	15313	15649	0.978529	8.51e-134	down	no	yes	LOC_Os12g38310	mitochondrial import inner membrane translocase subunit Tim, putative, expressed
sp|Q9SXX7|COX5C_ORYSJ	1	6.2826	4	27854	39426	0.706488	2.2e-09	down	yes	yes	LOC_Os12g37419	cytochrome c oxidase polypeptide Vc, putative, expressed
sp|Q9SXF8|PIP13_ORYSJ	1	7.2543	1	3188.5	5586.6	0.570741	6.57e-32	down	yes	yes	LOC_Os02g57720	aquaporin protein, putative, expressed
sp|Q9SMB1|SPD1_ORYSJ	1	7.8343	2	5696.6	8531.4	0.667722	1.56e-09	down	yes	yes	LOC_Os07g22600	spermidine synthase, putative, expressed
sp|Q9SDD6|PRX2F_ORYSJ	3	22.786	8	47283	63126	0.749026	0.0556598	down	yes	no	LOC_Os01g16152	peroxiredoxin, putative, expressed
sp|Q9LSU3|PSA6_ORYSJ	4	28.513	11	67494	79707	0.846776	1.6e-145	down	no	yes	LOC_Os03g08280	peptidase, T1 family, putative, expressed
sp|Q9LSU1|PSA5_ORYSJ	3	25.473	6	92568	85202	1.08645	0	up	no	yes	LOC_Os11g40140	peptidase, T1 family, putative, expressed
sp|Q9LST6|PSB2_ORYSJ	2	20.122	4	26649	27222	0.978951	5.72e-232	down	no	yes	LOC_Os03g48930	peptidase, T1 family, putative, expressed
sp|Q9LGQ6|AT9_ORYSJ	3	18.943	7	47076	51802	0.908768	5.16e-228	down	no	yes	LOC_Os01g09010	transferase family protein, putative, expressed
sp|Q9LGH8|H2B8_ORYSJ	1	25.372	18	140270	178570	0.785518	8.33e-62	down	yes	yes	LOC_Os01g05950	Histone H2B.8
sp|Q9LDN2|UMPS1_ORYSJ	2	11.236	2	2376.9	4366.3	0.544374	9.26e-34	down	yes	yes	LOC_Os01g72240	uridine 5-monophosphate synthase, putative, expressed
sp|Q9LD61|PYRB_ORYSJ	3	22.518	3	22975	33896	0.677809	5.09e-25	down	yes	yes	LOC_Os08g15030	aspartate carbamoyltransferase, putative, expressed
sp|Q9FVZ9|MSBP2_ORYSJ	1	7.2675	3	38537	38405	1.00344	0	up	no	yes	LOC_Os10g35850	cytochrome b5-like Heme/Steroid binding domain containing protein, expressed
sp|Q9FRA7|Y5513_ORYSJ	2	18.419	4	22474	54908	0.409303	0	down	yes	yes	LOC_Os05g05940	stress-related protein, putative, expressed
sp|Q9FR35|PRX2C_ORYSJ	2	13.986	4	17215	20118	0.855701	2.86e-44	down	no	yes	LOC_Os01g48420	peroxiredoxin, putative, expressed
sp|Q9FE01|APX2_ORYSJ	7	94.09	34	253630	341080	0.743609	0.0949654	down	yes	no	LOC_Os07g49400	OsAPx2 - Cytosolic Ascorbate Peroxidase encoding gene 4,5,6,8, expressed
sp|Q9AV81|PRP19_ORYSJ	3	17.214	4	24850	48258	0.514941	0	down	yes	yes	LOC_Os10g32880	WD domain, G-beta repeat domain containing protein, expressed
sp|Q9AUR8|COPA1_ORYSJ	9	59.283	12	71467	119440	0.598351	0	down	yes	yes	LOC_Os03g50340	coatomer alpha subunit, putative, expressed
sp|Q9AUK4|MRS2A_ORYSJ	1	6.1989	1	8182.8	14433	0.566951	2.43e-83	down	yes	yes	LOC_Os03g48000	CorA-like magnesium transporter protein, putative, expressed
sp|Q9ARZ9|R27AA_ORYSJ	1	29.063	23	173760	229680	0.756531	1.1e-11	down	yes	yes	LOC_Os01g22490	40S ribosomal protein S27a, putative, expressed
sp|Q9AR38|PPOC_ORYSJ	5	34.815	7	36139	56901	0.635121	3.5e-115	down	yes	yes	LOC_Os01g18320	protoporphyrinogen oxidase, chloroplast precursor, putative, expressed
sp|Q94LW4|KNOSB_ORYSJ	4	27.046	5	35721	45831	0.779407	3.28e-13	down	yes	yes	LOC_Os06g43860	homeobox protein knotted-1, putative, expressed
sp|Q94HF1|EIF3K_ORYSJ	2	12.495	2	17084	17168	0.995107	4.89e-166	down	no	yes	LOC_Os03g08450	eukaryotic translation initiation factor 3 subunit K, putative, expressed
sp|Q94E75|SPP1_ORYSJ	2	11.603	2	22553	30717	0.734219	0.342475	down	yes	no	LOC_Os01g27880	sucrose-phosphatase, putative, expressed
sp|Q94DR2|COAE_ORYSJ	1	6.9311	2	5110.2	6413.8	0.796751	9.01e-05	down	yes	yes	LOC_Os01g25880	dephospho-CoA kinase, putative, expressed
sp|Q94CS9|TIP12_ORYSJ	1	5.8927	1	5625.1	9882	0.569227	4.11e-56	down	yes	yes	LOC_Os01g74450	aquaporin protein, putative, expressed
sp|Q948T6|LGUL_ORYSJ	5	47.094	23	129740	254190	0.510406	0	down	yes	yes	LOC_Os08g09250	glyoxalase family protein, putative, expressed
sp|Q943F3|RL18A_ORYSJ	1	29.717	6	54613	79700	0.685232	4.21e-44	down	yes	yes	LOC_Os01g54870	60S ribosomal protein L18a, putative, expressed
sp|Q942P9|P2C01_ORYSJ	2	11.845	2	15485	21216	0.729874	0.177285	down	yes	no	LOC_Os01g07090	5-azacytidine resistance protein azr1, putative, expressed
sp|Q941Z0|NQR1_ORYSJ	2	27.283	6	30551	36434	0.83853	4.88e-58	down	no	yes	LOC_Os01g72430	NADPH quinone oxidoreductase, putative, expressed
sp|Q941Y8|NQR2_ORYSJ	1	5.9519	1	5487.6	6984.6	0.785671	0.00098894	down	yes	yes	LOC_Os01g72460	NADPH quinone oxidoreductase, putative, expressed
sp|Q93XI4|AGUB_ORYSJ	1	6.5944	1	5460.8	6710.9	0.813721	2.14e-07	down	yes	yes	LOC_Os02g33080	N-carbamoylputrescine amidase, putative, expressed
sp|Q93VT8|ACLB1_ORYSJ	3	28.547	5	36407	52209	0.697332	1.81e-18	down	yes	yes	LOC_Os01g19450	ATP-citrate synthase subunit 1, putative, expressed
sp|Q8W3D9|PORB_ORYSJ	2	13.076	2	13098	19906	0.657993	9.8e-26	down	yes	yes	LOC_Os10g35370	oxidoreductase, short chain dehydrogenase/reductase family domain containing family, expressed
sp|Q8W250|DXR_ORYSJ	1	10.64	1	5799.4	15203	0.381464	0	down	yes	yes	LOC_Os01g01710	1-deoxy-D-xylulose 5-phosphate reductoisomerase, chloroplast precursor, putative, expressed
sp|Q8S3R2|MDAR2_ORYSJ	6	40.282	9	55191	84501	0.65314	3.58e-116	down	yes	yes	LOC_Os02g47800	monodehydroascorbate reductase, putative, expressed
sp|Q8S2G0|ISPE_ORYSJ	1	9.4543	1	8317.7	11779	0.706147	0.00095507	down	yes	yes	LOC_Os01g58790	GHMP kinases ATP-binding protein, putative, expressed
sp|Q8S1Y9|CML1_ORYSJ	1	11.284	2	19915	16352	1.21789	0	up	yes	yes	LOC_Os01g59530	OsCML1 - Calmodulin-related calcium sensor protein, expressed
sp|Q8S0J7|IM30_ORYSJ	4	31.442	11	74747	79834	0.93628	0	down	no	yes	LOC_Os01g67000	membrane-associated 30 kDa protein, chloroplast precursor, putative, expressed
sp|Q8LQ68|HXK6_ORYSJ	3	20.708	9	31836	40201	0.791921	2.84e-19	down	yes	yes	LOC_Os01g53930	hexokinase, putative, expressed
sp|Q8LJU5|RS7_ORYSJ	2	11.593	4	30106	28810	1.04498	0	up	no	yes	LOC_Os05g27940	40S ribosomal protein S7, putative, expressed
sp|Q8L4L4|RL52_ORYSJ	3	22.739	7	53097	65180	0.814621	4.05e-60	down	yes	yes	LOC_Os01g67134	ribosomal L18p/L5e family protein, putative, expressed
sp|Q8H8T0|RGP1_ORYSJ	5	31.423	5	38092	52460	0.726115	0.00391384	down	yes	yes	LOC_Os03g40270	alpha-1,4-glucan-protein synthase, putative, expressed
sp|Q8H8N3|TYW1_ORYSJ	1	6.0091	1	3836.7	3317.8	1.1564	3.27e-80	up	no	yes	LOC_Os03g56390	tRNA wybutosine-synthesizing protein 1, putative, expressed
sp|Q8H8C7|CEBIP_ORYSJ	2	18.918	5	48546	31258	1.55307	0	up	yes	yes	LOC_Os03g04110	lysM domain-containing GPI-anchored protein precursor, putative, expressed
sp|Q8H859|CADH1_ORYSJ	2	13.808	2	12222	21325	0.57313	2.36e-113	down	yes	yes	LOC_Os10g11810	dehydrogenase, putative, expressed
sp|Q8H0B6|ARAE2_ORYSJ	1	5.9838	1	8784.2	13060	0.672603	3.46e-12	down	yes	yes	LOC_Os04g52730	NAD dependent epimerase/dehydratase family domain containing protein, expressed
sp|Q852M0|DHE1_ORYSJ	4	41.495	11	58680	88198	0.665321	1.52e-89	down	yes	yes	LOC_Os03g58040	glutamate dehydrogenase protein, putative, expressed
sp|Q851S8|PURA2_ORYSJ	4	28.398	6	31756	59748	0.531499	0	down	yes	yes	LOC_Os03g49220	adenylosuccinate synthetase, chloroplast precursor, putative, expressed
sp|Q851R5|TRH22_ORYSJ	1	7.6057	2	8610.2	11784	0.730669	0.352863	down	yes	no	LOC_Os03g58630	thioredoxin, putative, expressed
sp|Q851K0|GL35_ORYSJ	2	12.875	6	42089	35751	1.17728	0	up	no	yes	LOC_Os03g48770	Cupin domain containing protein, expressed
sp|Q84VG1|CHMP1_ORYSJ	2	14.104	2	31664	34795	0.910016	5.2e-156	down	no	yes	LOC_Os06g43590	SNF7 domain containing protein, putative, expressed
sp|Q84VG0|CML7_ORYSJ	3	23.762	6	47105	43296	1.08798	0	up	no	yes	LOC_Os08g02420	OsCML7 - Calmodulin-related calcium sensor protein, expressed
sp|Q84TB3|ADF4_ORYSJ	2	12.349	3	30681	21987	1.39542	0	up	yes	yes	LOC_Os03g60590	Actin-depolymerizing factor 4
sp|Q84TA3|LKHA4_ORYSJ	3	18.259	4	17607	31986	0.55046	1.73e-220	down	yes	yes	LOC_Os03g60460	aminopeptidase, putative, expressed
sp|Q84T92|CFI_ORYSJ	4	33.196	7	41631	50086	0.83119	3.09e-68	down	yes	yes	LOC_Os03g60509	expressed protein
sp|Q84PW3|MDAR5_ORYSJ	3	21.225	6	55882	89689	0.623064	3.39e-225	down	yes	yes	LOC_Os08g05570	monodehydroascorbate reductase, putative, expressed
sp|Q84PB7|THF1_ORYSJ	5	46.627	14	103740	146000	0.710548	4.65e-24	down	yes	yes	LOC_Os07g37250	THYLAKOID FORMATION1, chloroplast precursor, putative, expressed
sp|Q84PB3|IF4G1_ORYSJ	3	20.313	3	21922	25846	0.848178	1.13e-49	down	no	yes	LOC_Os04g42140	eukaryotic initiation factor iso-4F subunit p82-34, putative, expressed
sp|Q84P97|VDAC5_ORYSJ	5	39.57	15	158720	155820	1.01861	0	up	no	yes	LOC_Os03g10510	outer mitochondrial membrane porin, putative, expressed
sp|Q84NN4|CDSP_ORYSJ	4	28.044	10	75826	148010	0.512303	0	down	yes	yes	LOC_Os07g29410	thioredoxin, putative, expressed
sp|Q84MP7|H2AV3_ORYSJ	2	28.684	31	223630	216260	1.03408	0	up	no	yes	LOC_Os03g53190	Core histone H2A/H2B/H3/H4 domain containing protein, putative, expressed
sp|Q84J55|14331_ORYSJ	1	7.8778	3	22003	24733	0.889621	1.22e-87	down	no	yes	LOC_Os08g37490	14-3-3 protein, putative, expressed
sp|Q7Y0D4|TR164_ORYSJ	1	7.203	2	12197	14863	0.820628	3.49e-17	down	yes	yes	LOC_Os03g55820	thioredoxin, putative, expressed
sp|Q7XUP7|MSR21_ORYSJ	2	19.051	6	21968	21535	1.02011	5.25e-247	up	no	yes	LOC_Os04g40600	peptide methionine sulfoxide reductase, putative, expressed
sp|Q7XUG1|MASY_ORYSJ	6	39.039	11	98286	59898	1.64089	0	up	yes	yes	LOC_Os04g40990	malate synthase, glyoxysomal, putative, expressed
sp|Q7XU74|PX114_ORYSJ	2	12.517	3	28234	45190	0.624784	4.15e-111	down	yes	yes	LOC_Os04g45210	peroxisomal biogenesis factor 11, putative, expressed
sp|Q7XTJ3|ODPA3_ORYSJ	1	6.7948	1	4784.1	3331.8	1.43589	2.27e-196	up	yes	yes	LOC_Os04g02900	dehydrogenase E1 component domain containing protein, expressed
sp|Q7XT99|AKR2_ORYSJ	3	25.394	4	26256	25196	1.04207	0	up	no	yes	LOC_Os04g26910	oxidoreductase, aldo/keto reductase family protein, putative, expressed
sp|Q7XSQ9|PIP12_ORYSJ	2	58.537	6	51209	75919	0.674522	1.2e-59	down	yes	yes	LOC_Os04g47220	aquaporin protein, putative, expressed
sp|Q7XSQ5|CDPKC_ORYSJ	1	6.8209	1	6978.8	13853	0.503775	1.82e-153	down	yes	yes	LOC_Os04g47300	CAMK_CAMK_like.26 - CAMK includes calcium/calmodulin depedent protein kinases, expressed
sp|Q7XQU7|P2C41_ORYSJ	1	5.9632	1	8445.7	13248	0.637508	5.86e-27	down	yes	yes	LOC_Os04g37904	protein phosphatase 2C, putative, expressed
sp|Q7XQ97|DRE21_ORYSJ	1	8.1648	1	3426.1	2395.5	1.43022	8.15e-140	up	yes	yes	LOC_Os04g57810	GA18008-PA, putative, expressed
sp|Q7XPW5|PMM_ORYSJ	1	7.203	1	9303.3	12173	0.764257	0.0210444	down	yes	yes	LOC_Os04g58580	phosphomannomutase, putative, expressed
sp|Q7XPK1|C3H31_ORYSJ	1	15.095	1	6555.1	6824.3	0.960553	1.67e-51	down	no	yes	LOC_Os04g57010	zinc finger C-x8-C-x5-C-x3-H type family protein, expressed
sp|Q7XDY9|RAF1_ORYSJ	6	44.405	10	74541	89346	0.834296	3.33e-128	down	no	yes	LOC_Os10g30870	expressed protein
sp|Q7XCK6|CHI8_ORYSJ	1	8.2891	1	11535	15645	0.737296	0.735725	down	yes	no	LOC_Os10g39680	CHIT14 - Chitinase family protein precursor, expressed
sp|Q7XBY6|PYL10_ORYSJ	2	26.055	4	17910	19740	0.907295	1.05e-86	down	no	yes	LOC_Os10g42280	cyclase/dehydrase family protein, putative, expressed
sp|Q7X7N2|ARGI1_ORYSJ	1	6.3277	1	1426.9	2055.5	0.694186	0.0616171	down	yes	no	LOC_Os04g01590	arginase, putative, expressed
sp|Q7FB12|NDHM_ORYSJ	2	13.608	5	21598	29765	0.725617	0.0244756	down	yes	yes	LOC_Os04g45600	NDH-M H PLASTOQUINONE DEHY, putative, expressed
sp|Q7FAH2|G3PC2_ORYSJ	2	24.551	17	114470	136250	0.840147	2.17e-218	down	no	yes	LOC_Os04g40950	glyceraldehyde-3-phosphate dehydrogenase, putative, expressed
sp|Q7F9I1|CLPC1_ORYSJ	5	34.559	8	59952	70178	0.854285	3.01e-146	down	no	yes	LOC_Os04g32560	ATP-dependent Clp protease ATP-binding subunit clpA homolog CD4B,chloroplast precursor, putative, expressed
sp|Q7F8R0|C3H14_ORYSJ	3	20.037	3	22041	23629	0.932794	5.54e-135	down	no	yes	LOC_Os02g10080	zinc finger C-x8-C-x5-C-x3-H type family protein, expressed
sp|Q7F4F8|VDAC3_ORYSJ	1	13.236	3	11837	8695.3	1.36131	0	up	yes	yes	LOC_Os01g40570	outer mitochondrial membrane porin, putative, expressed
sp|Q75LJ3|ETFA_ORYSJ	1	6.0808	1	7019.2	5524.6	1.27054	6.74e-203	up	yes	yes	LOC_Os03g61920	electron transfer flavoprotein subunit alpha, mitochondrial precursor, putative, expressed
sp|Q75KR1|PPDK2_ORYSJ	1	6.0867	1	9117.3	5987.2	1.5228	0	up	yes	yes	LOC_Os03g31750	pyruvate, phosphate dikinase, chloroplast precursor, putative, expressed
sp|Q75KD7|AOC_ORYSJ	2	12.395	2	14437	15677	0.920903	4.02e-80	down	no	yes	LOC_Os03g32314	allene oxide cyclase 4, chloroplast precursor, putative, expressed
sp|Q75IQ4|OEP24_ORYSJ	3	26.728	7	73594	91786	0.8018	2.09e-58	down	yes	yes	LOC_Os03g63860	DANA2, putative, expressed
sp|Q75IM9|IVD_ORYSJ	3	21.069	3	24858	32068	0.775165	5.43e-08	down	yes	yes	LOC_Os05g03480	acyl-coenzyme A dehydrogenase, mitochondrial precursor, putative, expressed
sp|Q75HJ0|RH37_ORYSJ	2	35.939	6	46018	46382	0.992152	0	down	no	yes	LOC_Os03g59050	DEAD-box ATP-dependent RNA helicase, putative, expressed
sp|Q70G58|NTRC_ORYSJ	2	12.208	2	9870.7	17891	0.551713	1.58e-122	down	yes	yes	LOC_Os07g46410	bifunctional thioredoxin reductase/thioredoxin, putative, expressed
sp|Q6ZLK0|OST48_ORYSJ	1	14.067	1	6435.8	10085	0.638156	1.17e-20	down	yes	yes	LOC_Os07g10830	dolichyl-diphosphooligosaccharide--protein glycosyltransferase 48 kDasubunit precursor, putative, ex
sp|Q6ZL94|SUCA_ORYSJ	3	22.47	5	36020	46766	0.770218	1.7e-08	down	yes	yes	LOC_Os07g38970	succinyl-CoA ligase subunit alpha-2, mitochondrial precursor, putative, expressed
sp|Q6ZL43|H2A1_ORYSJ	1	6.3141	5	52388	63446	0.82571	2.57e-76	down	yes	yes	LOC_Os07g36130	core histone H2A/H2B/H3/H4, putative, expressed
sp|Q6ZKL8|P2C66_ORYSJ	1	6.4972	2	4737.3	9090.5	0.521126	2.33e-86	down	yes	yes	LOC_Os08g39100	protein phosphatase 2C, putative, expressed
sp|Q6ZJJ1|APX4_ORYSJ	9	67.999	20	139790	196870	0.710062	7.4e-33	down	yes	yes	LOC_Os08g43560	OsAPx4 - Peroxisomal Ascorbate Peroxidase encoding gene 5,8,9, expressed
sp|Q6ZIV7|HIR1_ORYSJ	2	13.062	3	36974	38176	0.968514	2.08e-298	down	no	yes	LOC_Os08g30790	hypersensitive-induced response protein, putative, expressed
sp|Q6ZIF9|CYL1_ORYSJ	4	25.828	4	18311	26236	0.697934	8.89e-10	down	yes	yes	LOC_Os02g09420	cyclase family protein, putative, expressed
sp|Q6ZHZ1|SPSA4_ORYSJ	3	20.187	4	31193	43038	0.724778	0.00424113	down	yes	yes	LOC_Os08g20660	sucrose-phosphate synthase, putative, expressed
sp|Q6ZG77|DCDA_ORYSJ	3	28.092	6	20873	35914	0.581194	5.32e-171	down	yes	yes	LOC_Os02g24354	pyridoxal-dependent decarboxylase protein, putative, expressed
sp|Q6ZFU6|NTRB_ORYSJ	1	7.286	1	3550	2912	1.21909	2.44e-90	up	yes	yes	LOC_Os02g48290	thioredoxin reductase 2, putative, expressed
sp|Q6ZFJ3|FENR2_ORYSJ	9	102.38	60	390690	691990	0.564589	0	down	yes	yes	LOC_Os02g01340	ferredoxin--NADP reductase, chloroplast precursor, putative, expressed
sp|Q6ZDY8|SDHA_ORYSJ	4	33.44	7	47974	61045	0.785879	1.38e-22	down	yes	yes	LOC_Os07g04240	succinate dehydrogenase flavoprotein subunit,mitochondrial precursor, putative, expressed
sp|Q6ZCR3|GL812_ORYSJ	2	33.931	5	75171	47278	1.58998	0	up	yes	yes	LOC_Os08g13440	cupin domain containing protein, expressed
sp|Q6ZBZ2|GL814_ORYSJ	2	14.773	30	170940	307010	0.55679	0	down	yes	yes	LOC_Os08g35760	Cupin domain containing protein, expressed
sp|Q6Z965|OPR7_ORYSJ	4	28.489	7	61754	71492	0.863789	1.34e-173	down	no	yes	LOC_Os08g35740	12-oxophytodienoate reductase, putative, expressed
sp|Q6Z964|GL813_ORYSJ	1	6.0312	1	3848.3	2815.8	1.36668	4.11e-139	up	yes	yes	LOC_Os08g35750	Cupin domain containing protein, expressed
sp|Q6Z7L3|TRL31_ORYSJ	3	19.365	6	53259	55572	0.958378	0	down	no	yes	LOC_Os02g53400	thioredoxin, putative, expressed
sp|Q6Z7B0|BIP1_ORYSJ	4	31.238	8	68238	86196	0.791661	4.6e-39	down	yes	yes	LOC_Os02g02410	DnaK family protein, putative, expressed
sp|Q6Z6S1|API5_ORYSJ	1	6.382	1	6434.5	6809.4	0.944944	5.93e-45	down	no	yes	LOC_Os02g20930	apoptosis inhibitor 5, putative, expressed
sp|Q6Z6L4|APM1A_ORYSJ	8	51.32	23	209090	256090	0.816471	1.65e-241	down	yes	yes	LOC_Os02g12650	puromycin-sensitive aminopeptidase, putative, expressed
sp|Q6Z5N4|ODPA1_ORYSJ	4	26.256	10	81335	105610	0.770145	2.83e-17	down	yes	yes	LOC_Os02g50620	dehydrogenase E1 component domain containing protein, expressed
sp|Q6Z4N6|40G2_ORYSJ	1	7.0249	1	2619.5	5723.3	0.45769	3.79e-94	down	yes	yes	LOC_Os07g48490	stress responsive protein, putative, expressed
sp|Q6Z4K6|RH52B_ORYSJ	0	13.628	2	17773	14137	1.2572	0	up	yes	yes	LOC_Os07g10250	DEAD-box ATP-dependent RNA helicase 52B, putative, expressed
sp|Q6Z4A7|APR1_ORYSJ	3	18.152	4	22620	42113	0.537126	0	down	yes	yes	LOC_Os07g32570	OsAPRL1 adenosine 5'-phosphosulfate reductase-like OsAPRL1, expressed
sp|Q6Z382|COPG2_ORYSJ	3	17.018	3	20846	32785	0.63584	2.91e-66	down	yes	yes	LOC_Os07g10150	coatomer subunit gamma-2, putative, expressed
sp|Q6Z2X6|CAS_ORYSJ	2	12.595	2	12492	10553	1.18374	5.37e-281	up	no	yes	LOC_Os02g04710	cycloartenol synthase, putative, expressed
sp|Q6Z1Y6|SNAT2_ORYSJ	1	24.135	2	10613	18548	0.572191	5.36e-100	down	yes	yes	LOC_Os08g01170	acetyltransferase, GNAT family, putative, expressed
sp|Q6Z1J6|OLA1_ORYSJ	2	12.218	2	17049	18422	0.92547	2.7e-98	down	no	yes	LOC_Os08g09940	GTP-binding protein, putative, expressed
sp|Q6YZX6|ACOC_ORYSJ	6	42.832	13	87792	143710	0.610897	0	down	yes	yes	LOC_Os08g09200	aconitate hydratase protein, putative, expressed
sp|Q6YZE2|GSA_ORYSJ	6	39.597	11	67010	113020	0.592904	0	down	yes	yes	LOC_Os08g41990	aminotransferase, putative, expressed
sp|Q6YXW6|SPP2_ORYSJ	4	24.084	6	40342	78636	0.513022	0	down	yes	yes	LOC_Os02g05030	sucrose-phosphatase, putative, expressed
sp|Q6YUA8|PSA22_ORYSJ	1	6.0202	1	2534.8	1955.5	1.29624	2.78e-79	up	yes	yes	LOC_Os08g36140	expressed protein
sp|Q6YT73|GLO5_ORYSJ	8	74.665	29	215000	378950	0.567357	0	down	yes	yes	LOC_Os07g05820	hydroxyacid oxidase 1, putative, expressed
sp|Q6YT00|PSA7A_ORYSJ	2	12.271	3	21853	25078	0.871401	1.48e-69	down	no	yes	LOC_Os08g43540	peptidase, T1 family, putative, expressed
sp|Q6L5I5|VDAC2_ORYSJ	3	23.347	7	60191	66893	0.89981	8.06e-265	down	no	yes	LOC_Os05g45950	outer mitochondrial membrane porin, putative, expressed
sp|Q6L506|RIBA3_ORYSJ	4	27.2	4	25730	39851	0.645655	9.61e-66	down	yes	yes	LOC_Os05g38570	riboflavin biosynthesis protein ribAB, chloroplast precursor, putative, expressed
sp|Q6L4S0|DDB1_ORYSJ	1	7.9812	1	5714.2	12729	0.448912	3.52e-221	down	yes	yes	LOC_Os05g51480	cleavage and polyadenylation specificity factor, putative, expressed
sp|Q6L4F8|GBLPB_ORYSJ	2	22.829	4	21598	33463	0.645429	9.18e-56	down	yes	yes	LOC_Os05g47890	WD domain, G-beta repeat domain containing protein, expressed
sp|Q6K8J4|ISPG_ORYSJ	6	39.276	6	21615	50946	0.424273	0	down	yes	yes	LOC_Os02g39160	hydroxymethylbutenyl 4-diphosphate synthase, putative, expressed
sp|Q6K7V6|TOCC_ORYSJ	2	11.429	2	11237	26644	0.421746	0	down	yes	yes	LOC_Os02g17650	tocopherol cyclase, chloroplast precursor, putative, expressed
sp|Q6K669|AMPL2_ORYSJ	11	108.27	31	191190	338880	0.564182	0	down	yes	yes	LOC_Os02g55140	leucine aminopeptidase, chloroplast precursor, putative, expressed
sp|Q6K471|FTRC_ORYSJ	5	47.738	12	121080	139720	0.86659	0	down	no	yes	LOC_Os09g07570	ferredoxin-thioredoxin reductase catalytic chain, chloroplast precursor, putative, expressed
sp|Q6H849|NRL4_ORYSJ	1	8.7299	1	9395.1	20717	0.453497	0	down	yes	yes	LOC_Os02g42350	nitrilase, putative, expressed
sp|Q6H7E4|TRXM1_ORYSJ	2	12.276	2	4961.2	3675.2	1.34991	1.05e-172	up	yes	yes	LOC_Os02g42700	thioredoxin, putative, expressed
sp|Q6H6D2|HEM3_ORYSJ	5	50.195	16	99294	144500	0.687156	4.01e-73	down	yes	yes	LOC_Os02g07230	porphobilinogen deaminase, chloroplast precursor, putative, expressed
sp|Q6ESF0|GL24_ORYSJ	5	47.757	16	144170	78512	1.83628	0	up	yes	yes	LOC_Os02g32980	Cupin domain containing protein, expressed
sp|Q6ERW9|CAD8B_ORYSJ	1	7.023	3	10712	10423	1.02773	1.07e-126	up	no	yes	LOC_Os09g23540	dehydrogenase, putative, expressed
sp|Q6ERW7|CAD8C_ORYSJ	2	60.919	21	158930	201960	0.786938	6.38e-74	down	yes	yes	LOC_Os09g23550	dehydrogenase, putative, expressed
sp|Q6ER94|BAS1_ORYSJ	5	54.189	37	281500	443910	0.634138	0	down	yes	yes	LOC_Os02g33450	peroxiredoxin, putative, expressed
sp|Q6AVT2|GLGL1_ORYSJ	10	70.494	25	160700	243790	0.659174	5.08e-286	down	yes	yes	LOC_Os03g52460	glucose-1-phosphate adenylyltransferase large subunit, putative, expressed
sp|Q6AVG6|ISPH_ORYSJ	5	35.259	8	57374	90962	0.630747	9.26e-199	down	yes	yes	LOC_Os03g52170	4-hydroxy-3-methylbut-2-enyl diphosphate reductase, putative, expressed
sp|Q6AVA8|PPDK1_ORYSJ	13	145.6	40	201860	429880	0.469573	0	down	yes	yes	LOC_Os05g33570	pyruvate, phosphate dikinase, chloroplast precursor, putative, expressed
sp|Q6AV34|ARGC_ORYSJ	1	5.9349	2	14620	17409	0.839796	2.56e-29	down	no	yes	LOC_Os03g42110	semialdehyde dehydrogenase, NAD binding domain containing protein, putative, expressed
sp|Q6ATB2|CRSH2_ORYSJ	2	12.365	2	7744.1	9665.8	0.801186	2.24e-07	down	yes	yes	LOC_Os05g06920	relA-SpoT like protein RSH4, putative, expressed
sp|Q6ASY2|NLTL1_ORYSJ	3	27.618	7	88797	59187	1.50028	0	up	yes	yes	LOC_Os03g26820	LTPL52 - Protease inhibitor/seed storage/LTP family protein precursor, expressed
sp|Q69XJ4|HMOX1_ORYSJ	2	13.391	2	15883	19337	0.821379	2.96e-22	down	yes	yes	LOC_Os06g40080	heme oxygenase 1, putative, expressed
sp|Q69UI1|RS132_ORYSJ	1	31.243	16	92687	88578	1.04639	0	up	no	yes	LOC_Os08g02410	40S ribosomal protein S13, putative, expressed
sp|Q69TY5|SPP_ORYSJ	6	42.052	8	39600	73898	0.535874	0	down	yes	yes	LOC_Os06g41990	M16 domain containing zinc peptidase, putative, expressed
sp|Q69S39|UCRIA_ORYSJ	6	43.548	18	92233	189520	0.486666	0	down	yes	yes	LOC_Os07g37030	cytochrome b6-f complex iron-sulfur subunit, chloroplast precursor, putative, expressed
sp|Q69RJ0|GLTB_ORYSJ	39	323.31	162	724180	1817600	0.398426	0	down	yes	yes	LOC_Os07g46460	ferredoxin-dependent glutamate synthase, chloroplast precursor, putative, expressed
sp|Q69LA6|PDX11_ORYSJ	6	70.552	20	109210	193160	0.565386	0	down	yes	yes	LOC_Os07g01020	SOR/SNZ family protein, putative, expressed
sp|Q69JZ7|XCT_ORYSJ	2	18.656	3	45105	35744	1.26189	0	up	yes	yes	LOC_Os09g36480	XAP5 family protein, putative, expressed
sp|Q688Q9|GSH1A_ORYSJ	2	12.161	3	23704	31947	0.741979	0.798503	down	yes	no	LOC_Os05g03820	glutamate--cysteine ligase, chloroplast precursor, putative, expressed
sp|Q67UX7|P2C10_ORYSJ	3	22.229	4	25545	35236	0.724969	0.0105961	down	yes	yes	LOC_Os02g05630	protein phosphatase 2C, putative, expressed
sp|Q67UK9|DHAR2_ORYSJ	1	5.9323	2	17995	33009	0.545154	4.69e-241	down	yes	yes	LOC_Os06g12630	glutathione S-transferase, N-terminal domain containing protein, expressed
sp|Q65XA0|DHAR1_ORYSJ	4	24.739	9	68175	89000	0.766011	2.21e-11	down	yes	yes	LOC_Os05g02530	glutathione S-transferase, N-terminal domain containing protein, expressed
sp|Q655X0|TRXO_ORYSJ	2	12.993	2	24596	20614	1.19317	0	up	no	yes	LOC_Os06g45510	thioredoxin, putative, expressed
sp|Q655S1|FTSH2_ORYSJ	10	72.229	25	171460	208720	0.821483	3.15e-223	down	yes	yes	LOC_Os06g45820	OsFtsH2 FtsH protease, homologue of AtFtsH2/8, expressed
sp|Q652L6|MDAR3_ORYSJ	5	31.938	8	59436	71107	0.835867	9.55e-106	down	no	yes	LOC_Os09g39380	monodehydroascorbate reductase, putative, expressed
sp|Q60DX8|BGL22_ORYSJ	2	11.49	2	18369	18151	1.01201	1.55e-197	up	no	yes	LOC_Os05g30350	Os5bglu22 - beta-glucosidase homologue, similar to G. max isohydroxyurate hydrolase, expressed
sp|Q5ZE07|LPR2_ORYSJ	2	11.804	2	16110	20762	0.775937	7.8e-06	down	yes	yes	LOC_Os01g03549	multi-copper oxidase type I family protein, putative, expressed
sp|Q5Z974|FTSH1_ORYSJ	11	121.69	35	245790	312730	0.78595	1.01e-108	down	yes	yes	LOC_Os06g51029	OsFtsH1 FtsH protease, homologue of AtFtsH1/5, expressed
sp|Q5Z8Y4|USP_ORYSJ	1	7.4639	1	7180.6	9188.9	0.781443	0.000605104	down	yes	yes	LOC_Os06g48760	UTP--glucose-1-phosphate uridylyltransferase, putative, expressed
sp|Q5Z8V9|HEM2_ORYSJ	2	11.912	2	12549	17705	0.708783	0.000187721	down	yes	yes	LOC_Os06g49110	delta-aminolevulinic acid dehydratase, chloroplast precursor, putative, expressed
sp|Q5Z754|CDKF1_ORYSJ	1	7.3382	1	9026.8	5993.3	1.50615	0	up	yes	yes	LOC_Os06g22820	cyclin-dependent kinase F-1, putative, expressed
sp|Q5Z627|EF1G3_ORYSJ	2	14.429	4	20057	26019	0.77086	1.73e-05	down	yes	yes	LOC_Os06g37440	elongation factor 1-gamma, putative, expressed
sp|Q5Z402|CLC2_ORYSJ	2	12.367	2	9363.2	8262.2	1.13326	1.26e-177	up	no	yes	LOC_Os06g51510	expressed protein
sp|Q5W676|HXK5_ORYSJ	3	20.445	3	31775	26125	1.21627	0	up	yes	yes	LOC_Os05g44760	hexokinase, putative, expressed
sp|Q5VRH4|HGD_ORYSJ	3	18.606	5	27068	35742	0.757316	0.0049437	down	yes	yes	LOC_Os06g01360	homogentisate 1,2-dioxygenase, putative, expressed
sp|Q5VRG3|PSA4B_ORYSJ	3	19.317	8	61132	65074	0.939423	0	down	no	yes	LOC_Os06g07140	peptidase, T1 family, putative, expressed
sp|Q5VRB2|BASS2_ORYSJ	1	6.8784	2	22718	37002	0.613967	1.44e-109	down	yes	yes	LOC_Os01g45750	bile acid sodium symporter family protein, putative, expressed
sp|Q5VQG4|RFS_ORYSJ	1	6.5223	1	4557.5	7381.5	0.617422	4.83e-22	down	yes	yes	LOC_Os01g07530	uncharacterized glycosyltransferase, putative, expressed
sp|Q5VND6|NAP1A_ORYSJ	2	14.993	3	23784	22584	1.05313	0	up	no	yes	LOC_Os06g05660	NAP domain containing protein, putative, expressed
sp|Q5VMJ3|PROFX_ORYSJ	3	22.569	9	53744	73190	0.734308	0.148789	down	yes	no	LOC_Os06g05880	profilin domain containing protein, expressed
sp|Q5TKD8|TRL2_ORYSJ	1	6.2506	1	2261	2293	0.986044	2.95e-22	down	no	yes	LOC_Os05g11090	thioredoxin, putative, expressed
sp|Q5NBT9|TPR1_ORYSJ	2	14	2	21435	27804	0.770932	8.5e-06	down	yes	yes	LOC_Os01g15020	lissencephaly type-1-like homology motif, putative, expressed
sp|Q5NAY4|HISX_ORYSJ	3	18.341	5	38089	38116	0.999292	0	down	no	yes	LOC_Os01g13190	histidinol dehydrogenase, chloroplast precursor, putative, expressed
sp|Q5NAI4|PLA5_ORYSJ	2	11.402	2	7224.2	5375.5	1.34391	2.26e-247	up	yes	yes	LOC_Os01g51360	lipase, putative, expressed
sp|Q5N725|ALFC3_ORYSJ	3	83.839	35	286730	421980	0.679487	9.45e-275	down	yes	yes	LOC_Os01g67860	fructose-bisphospate aldolase isozyme, putative, expressed
sp|Q5JK35|BGL05_ORYSJ	1	6.7156	1	5402	5097.2	1.0598	3.75e-76	up	no	yes	LOC_Os01g70520	Os1bglu5 - beta-glucosidase homologue, similar to G. max isohydroxyurate hydrolase, expressed
sp|Q5JJI4|TOM20_ORYSJ	1	6.2484	1	5269.1	5287.5	0.99652	5.57e-53	down	no	yes	LOC_Os01g69250	mitochondrial import receptor subunit TOM20, putative, expressed
sp|Q53RM0|CHLI_ORYSJ	1	10.369	2	14608	18449	0.791804	1.3e-09	down	yes	yes	LOC_Os03g36540	magnesium-chelatase subunit chlI, chloroplast precursor, putative, expressed
sp|Q53RK8|RH21_ORYSJ	1	8.8903	1	6057	10185	0.594698	1.06e-41	down	yes	yes	LOC_Os03g50090	transposon protein, putative, CACTA, En/Spm sub-class, expressed
sp|Q53LQ0|PDI11_ORYSJ	8	59.28	14	126190	137490	0.917812	0	down	no	yes	LOC_Os11g09280	OsPDIL1-1 protein disulfide isomerase PDIL1-1, expressed
sp|Q53JY8|ACLA1_ORYSJ	1	6.1881	3	14073	17722	0.794098	5.39e-10	down	yes	yes	LOC_Os11g47120	DEFL48 - Defensin and Defensin-like DEFL family, expressed
sp|Q43008|SODM_ORYSJ	3	27.567	4	29706	37180	0.798978	1.2e-22	down	yes	yes	LOC_Os05g25850	superoxide dismutase, mitochondrial precursor, putative, expressed
sp|Q43007|PLDA1_ORYSJ	7	55.103	13	83652	131670	0.635316	9.71e-263	down	yes	yes	LOC_Os01g07760	phospholipase D, putative, expressed
sp|Q40680|EF1D1_ORYSJ	4	27.225	9	85157	69642	1.22278	0	up	yes	yes	LOC_Os07g42300	elongation factor protein, putative, expressed
sp|Q40677|ALFP_ORYSJ	14	155.35	208	1164900	1967400	0.592101	0	down	yes	yes	LOC_Os11g07020	fructose-bisphospate aldolase isozyme, putative, expressed
sp|Q40648|KCAB_ORYSJ	2	12.321	2	22980	33951	0.676858	8.66e-26	down	yes	yes	LOC_Os02g57240	oxidoreductase, aldo/keto reductase family protein, putative, expressed
sp|Q40636|EXPA2_ORYSJ	1	6.2783	1	6284.1	10767	0.583644	5.67e-51	down	yes	yes	LOC_Os01g60770	expansin precursor, putative, expressed
sp|Q337Y2|CADH3_ORYSJ	2	11.87	2	4621.5	14482	0.31912	0	down	yes	yes	LOC_Os10g29470	dehydrogenase, putative, expressed
sp|Q2R483|MTBC_ORYSJ	2	11.101	2	6580.4	17839	0.368877	0	down	yes	yes	LOC_Os11g29370	haloacid dehalogenase-like hydrolase family protein, putative, expressed
sp|Q2R2Z0|GATB_ORYSJ	1	6.1546	1	2941.4	3864.4	0.761153	0.257572	down	yes	no	LOC_Os11g34210	aspartyl/glutamyl-tRNA amidotransferase subunit B, putative, expressed
sp|Q2R1V8|GME2_ORYSJ	2	13.774	2	7840.5	10691	0.733374	0.523911	down	yes	no	LOC_Os11g37890	NAD dependent epimerase/dehydratase family protein, putative, expressed
sp|Q2R1M8|RH52C_ORYSJ	1	6.2521	2	15779	12581	1.25419	0	up	yes	yes	LOC_Os11g38670	DEAD-box ATP-dependent RNA helicase, putative, expressed
sp|Q2QYL3|NLTP3_ORYSJ	1	7.0408	1	2787.2	3284.1	0.848695	1.12e-07	down	no	yes	LOC_Os11g02350	LTPL25 - Protease inhibitor/seed storage/LTP family protein precursor, expressed
sp|Q2QX01|GRS12_ORYSJ	2	12.097	3	24373	43205	0.564125	6.39e-254	down	yes	yes	LOC_Os12g07650	OsGrx_S16 - glutaredoxin subgroup II, expressed
sp|Q2QNF7|DAPF_ORYSJ	4	32.054	6	38151	58028	0.657458	1.26e-72	down	yes	yes	LOC_Os12g37960	diaminopimelate epimerase, chloroplast precursor, putative, expressed
sp|Q2QM69|BQMT2_ORYSJ	4	28.898	6	40601	63221	0.642207	6.56e-111	down	yes	yes	LOC_Os12g42090	methyltransferase domain containing protein, putative, expressed
sp|Q2QLY5|METE1_ORYSJ	1	65.358	23	171420	256860	0.667367	1.05e-242	down	yes	yes	LOC_Os12g42876	5-methyltetrahydropteroyltriglutamate--homocysteine methyltransferase, putative, expressed
sp|Q10SM7|PX111_ORYSJ	2	18.49	6	37558	65809	0.570712	0	down	yes	yes	LOC_Os03g02590	peroxisomal biogenesis factor 11, putative, expressed
sp|Q10SM2|FN3KR_ORYSJ	2	12.043	4	30065	37489	0.801969	5.33e-25	down	yes	yes	LOC_Os03g02640	methylthioribose kinase, putative, expressed
sp|Q10NX8|BGAL6_ORYSJ	2	14.799	2	10627	13045	0.814642	2.49e-13	down	yes	yes	LOC_Os03g15020	beta-galactosidase precursor, putative, expressed
sp|Q10N21|APX1_ORYSJ	7	75.234	17	144900	138830	1.04372	0	up	no	yes	LOC_Os03g17690	OsAPx1 - Cytosolic Ascorbate Peroxidase encoding gene 1-8, expressed
sp|Q10MQ2|DAPAT_ORYSJ	5	36.255	9	30646	49978	0.61319	3.81e-149	down	yes	yes	LOC_Os03g18810	aminotransferase, classes I and II, domain containing protein, expressed
sp|Q10MJ1|CGEP_ORYSJ	4	31.027	9	42961	68145	0.630435	2.64e-150	down	yes	yes	LOC_Os03g19410	OsPOP7 - Putative Prolyl Oligopeptidase homologue, expressed
sp|Q10LR9|DCUP2_ORYSJ	2	11.249	2	17407	16787	1.03693	6.65e-215	up	no	yes	LOC_Os03g21900	uroporphyrinogen decarboxylase, putative, expressed
sp|Q10LH0|DCVR_ORYSJ	2	12.797	2	6522.8	8274	0.788349	0.000148375	down	yes	yes	LOC_Os03g22780	DVR, putative, expressed
sp|Q10CE4|GLO1_ORYSJ	9	120.54	62	429970	573200	0.750122	8.95e-11	down	yes	yes	LOC_Os03g57220	hydroxyacid oxidase 1, putative, expressed
sp|Q10BU2|GL37_ORYSJ	1	8.7241	4	37388	27665	1.35145	0	up	yes	yes	LOC_Os03g58980	Cupin domain containing protein, expressed
sp|Q0JQ97|GRXS1_ORYSJ	2	11.198	3	23248	25743	0.90308	3.33e-107	down	no	yes	LOC_Os01g07950	OsGrx_S15.2 - glutaredoxin subgroup II, expressed
sp|Q0JPA6|SRS1_ORYSJ	5	30.771	23	197210	183120	1.07694	0	up	no	yes	LOC_Os01g13210	salt stress root protein RS1, putative, expressed
sp|Q0JMH0|HACL_ORYSJ	8	54	20	191510	261310	0.732884	0.000752473	down	yes	yes	LOC_Os01g32080	thiamine pyrophosphate enzyme, C-terminal TPP binding domain containing protein, expressed
sp|Q0JL73|RH26_ORYSJ	1	5.9678	2	12892	22829	0.56472	3.31e-134	down	yes	yes	LOC_Os01g43130	DEAD/DEAH box helicase, putative, expressed
sp|Q0JL44|SGT1_ORYSJ	3	19.822	4	19578	25610	0.764467	0.000736673	down	yes	yes	LOC_Os01g43540	suppressor of G2 allele of SKP1, putative, expressed
sp|Q0JHF8|F16P2_ORYSJ	11	89.898	32	155840	369530	0.421725	0	down	yes	yes	LOC_Os01g64660	fructose-1,6-bisphosphatase, putative, expressed
sp|Q0JGZ6|SCRK1_ORYSJ	6	42.912	15	118300	124350	0.951347	0	down	no	yes	LOC_Os01g66940	kinase, pfkB family, putative, expressed
sp|Q0JGK4|SPSA1_ORYSJ	3	17.987	4	16317	35562	0.458832	0	down	yes	yes	LOC_Os01g69030	sucrose-phosphate synthase, putative, expressed
sp|Q0JG75|PSB28_ORYSJ	1	9.9726	7	66334	63407	1.04616	0	up	no	yes	LOC_Os01g71190	photosystem II reaction center PSB28 protein, chloroplast precursor, putative, expressed
sp|Q0JEQ2|APX3_ORYSJ	1	6.2842	2	33549	51893	0.646503	1.63e-83	down	yes	yes	LOC_Os04g14680	OsAPx3 - Peroxisomal Ascorbate Peroxidase encoding gene 5,8, expressed
sp|Q0JDA2|SDH5_ORYSJ	1	5.8989	2	6949.2	7870	0.882999	8.46e-27	down	no	yes	LOC_Os04g34100	expressed protein
sp|Q0JCU7|ZEP_ORYSJ	4	25.516	6	52751	71038	0.742574	0.602875	down	yes	no	LOC_Os04g37619	zeaxanthin epoxidase, chloroplast precursor, putative, expressed
sp|Q0J8M2|FER1_ORYSJ	2	16.657	8	116810	167750	0.696334	3.45e-58	down	yes	yes	LOC_Os08g01380	2Fe-2S iron-sulfur cluster binding domain containing protein, expressed
sp|Q0J6P7|KAD5_ORYSJ	4	43.09	5	43364	62051	0.698844	3e-20	down	yes	yes	LOC_Os08g19140	adenylate kinase family protein, putative, expressed
sp|Q0J5V5|APM1B_ORYSJ	3	24.245	4	26137	40902	0.639015	3e-77	down	yes	yes	LOC_Os08g30810	puromycin-sensitive aminopeptidase, putative, expressed
sp|Q0J3L4|GRS10_ORYSJ	2	20.085	4	23678	27206	0.870323	3.88e-74	down	no	yes	LOC_Os08g45140	OsGrx_S12 - glutaredoxin subgroup I, expressed
sp|Q0IZS0|NADC_ORYSJ	2	12.163	3	11301	14116	0.800581	5.76e-10	down	yes	yes	LOC_Os09g38060	nicotinate-nucleotide pyrophosphorylase, putative, expressed
sp|Q0IXP9|AARE1_ORYSJ	3	17.748	6	45745	109800	0.416621	0	down	yes	yes	LOC_Os10g28020	OsPOP21 - Putative Prolyl Oligopeptidase homologue, expressed
sp|Q0ITS8|RL101_ORYSJ	1	7.3226	1	4259.7	4251.9	1.00183	1.45e-44	up	no	yes	LOC_Os11g11390	ribosomal protein, putative, expressed
sp|Q0IQF7|RS16_ORYSJ	4	26.354	13	92828	130000	0.714062	4e-17	down	yes	yes	LOC_Os11g03400	ribosomal protein, putative, expressed
sp|Q0INM3|BGA15_ORYSJ	8	52.27	10	55881	72336	0.77252	4.37e-14	down	yes	yes	LOC_Os12g24170	beta-galactosidase precursor, putative, expressed
sp|Q0DWH1|ADHX_ORYSJ	6	37.991	10	58036	118080	0.491497	0	down	yes	yes	LOC_Os02g57040	dehydrogenase, putative, expressed
sp|Q0DV32|4CLL1_ORYSJ	2	11.72	2	13547	14989	0.903796	9.89e-64	down	no	yes	LOC_Os03g05780	4-coumarate--CoA ligase-like 7, putative, expressed
sp|Q0DRV6|SODC1_ORYSJ	1	36.727	21	192930	187730	1.0277	0	up	no	yes	LOC_Os03g22810	copper/zinc superoxide dismutase, putative, expressed
sp|Q0DJA0|COPD1_ORYSJ	2	15.226	2	16727	19685	0.849733	2.79e-39	down	no	yes	LOC_Os05g24601	coatomer subunit delta, putative, expressed
sp|Q0DI31|CYC_ORYSJ	3	20.049	4	60328	38097	1.58354	0	up	yes	yes	LOC_Os05g34770	cytochrome c, putative, expressed
sp|Q0DG05|PSAH_ORYSJ	2	16.901	27	280760	311510	0.901287	0	down	no	yes	LOC_Os05g48630	expressed protein
sp|Q0DFC9|PLAS_ORYSJ	2	21.191	34	189470	384680	0.492539	0	down	yes	yes	LOC_Os06g01210	plastocyanin, chloroplast precursor, putative, expressed
sp|Q0D9C4|CATA2_ORYSJ	2	12.091	3	27433	41547	0.660288	4.89e-49	down	yes	yes	LOC_Os06g51150	catalase isozyme B, putative, expressed
sp|Q0D673|P2C62_ORYSJ	1	5.9323	1	12854	7947.3	1.6174	0	up	yes	yes	LOC_Os07g32380	protein phosphatase 2C, putative, expressed
sp|Q0D3N0|PER2_ORYSJ	0	14.486	3	11198	25248	0.44352	0	down	yes	yes	LOC_Os07g48030	peroxidase precursor, putative, expressed
sp|Q08480|KAD4_ORYSJ	4	26.293	10	79962	67006	1.19336	0	up	no	yes	LOC_Os11g20790	adenylate kinase, putative, expressed
sp|Q07661|NDK1_ORYSJ	3	18.552	10	95075	98639	0.963868	0	down	no	yes	LOC_Os07g30970	nucleoside diphosphate kinase, putative, expressed
sp|Q06967|14336_ORYSJ	5	62.429	20	125940	194780	0.646576	3e-307	down	yes	yes	LOC_Os03g50290	14-3-3 protein, putative, expressed
sp|P93844|PLDA2_ORYSJ	3	18.515	3	18376	28527	0.644162	4.46e-49	down	yes	yes	LOC_Os06g40190	phospholipase D, putative, expressed
sp|P93431|RCA_ORYSJ	1	7.0801	3	11678	10826	1.0787	3.96e-177	up	no	yes	LOC_Os11g47970	AAA-type ATPase family protein, putative, expressed
sp|P55857|SUMO1_ORYSJ	2	12.422	4	49131	64503	0.761686	2.11e-06	down	yes	yes	LOC_Os01g68950	ubiquitin family domain containing protein, expressed
sp|P55142|GRXC6_ORYSJ	2	11.829	3	39010	18277	2.13438	0	up	yes	yes	LOC_Os04g42930	OsGrx_C2.2 - glutaredoxin subgroup I, expressed
sp|P52428|PSA1_ORYSJ	2	17.792	2	14311	18234	0.784852	1.73e-07	down	yes	yes	LOC_Os02g04100	peptidase, T1 family, putative, expressed
sp|P51431|R27AB_ORYSJ	1	7.1726	2	13391	16539	0.809662	1.36e-14	down	yes	yes	LOC_Os05g06770	40S ribosomal protein S27a, putative, expressed
sp|P49216|RS26_ORYSJ	2	12.329	5	39770	28226	1.40898	0	up	yes	yes	LOC_Os01g60790	40S ribosomal protein S26, putative, expressed
sp|P49199|RS8_ORYSJ	1	7.9688	2	12024	10869	1.10627	6.15e-205	up	no	yes	LOC_Os02g28810	ribosomal protein, putative, expressed
sp|P49027|GBLPA_ORYSJ	2	12.143	4	17329	22644	0.76528	0.0010367	down	yes	yes	LOC_Os01g49290	WD repeat-containing protein, putative, expressed
sp|P48642|GSHRC_ORYSJ	3	18.318	5	22910	37402	0.612534	2.62e-113	down	yes	yes	LOC_Os02g56850	glutathione reductase, putative, expressed
sp|P46466|PRS4_ORYSJ	5	34.731	5	53981	45131	1.1961	0	up	no	yes	LOC_Os07g49150	26S protease regulatory subunit 4, putative, expressed
sp|P42211|ASPRX_ORYSJ	3	21.478	7	36341	57105	0.636389	8.84e-113	down	yes	yes	LOC_Os05g04630	retrotransposon protein, putative, SINE subclass, expressed
sp|P41345|FENRO_ORYSJ	2	15.253	3	23557	22946	1.02663	1.79e-274	up	no	yes	LOC_Os03g57120	ferredoxin--NADP reductase, chloroplast precursor, putative, expressed
sp|P41344|FENR1_ORYSJ	5	50.029	15	88265	163010	0.54147	0	down	yes	yes	LOC_Os06g01850	ferredoxin--NADP reductase, chloroplast precursor, putative, expressed
sp|P41095|RLA0_ORYSJ	3	22.782	13	105730	110920	0.95321	0	down	no	yes	LOC_Os08g03640	60S acidic ribosomal protein P0, putative, expressed
sp|P40393|RIC2_ORYSJ	2	31.92	14	121870	127550	0.955468	0	down	no	yes	LOC_Os06g35814	ras-related protein, putative, expressed
sp|P40392|RIC1_ORYSJ	4	31.755	8	68293	83702	0.815906	3.18e-79	down	yes	yes	LOC_Os01g37800	ras-related protein, putative, expressed
sp|P37890|CBP1_ORYSJ	2	19.376	5	32212	43197	0.7457	0.328714	down	yes	no	LOC_Os12g15470	OsSCP65 - Putative Serine Carboxypeptidase homologue, expressed
sp|P35686|RS20_ORYSJ	2	11.913	2	8151.5	7259	1.12295	4.95e-149	up	no	yes	LOC_Os06g04290	S10/S20 domain containing ribosomal protein, putative, expressed
sp|P35685|RL7A1_ORYSJ	5	32.365	10	84699	99597	0.850417	2.12e-193	down	no	yes	LOC_Os08g23710	ribosomal protein L7Ae, putative, expressed
sp|P29545|EF1B_ORYSJ	4	45.993	9	92581	87625	1.05656	0	up	no	yes	LOC_Os07g46750	elongation factor protein, putative, expressed
sp|P28757|SODC2_ORYSJ	1	14.251	8	85310	53508	1.59434	0	up	yes	yes	LOC_Os07g46990	copper/zinc superoxide dismutase, putative, expressed
sp|P25777|ORYB_ORYSJ	1	6.7899	2	31037	48162	0.644429	3.93e-81	down	yes	yes	LOC_Os04g57440	oryzain beta chain precursor, putative, expressed
sp|P17784|ALFC1_ORYSJ	4	28.937	7	43918	54892	0.80008	8.41e-34	down	yes	yes	LOC_Os05g33380	fructose-bisphospate aldolase isozyme, putative, expressed
sp|P14656|GLN11_ORYSJ	3	18.366	8	55807	103380	0.539824	0	down	yes	yes	LOC_Os02g50240	glutamine synthetase, catalytic domain containing protein, expressed
sp|P14655|GLNA2_ORYSJ	7	52.786	38	275820	527370	0.52301	0	down	yes	yes	LOC_Os04g56400	glutamine synthetase, catalytic domain containing protein, expressed
sp|P12123|CYB6_ORYSJ	3	29.754	10	42710	86716	0.492527	0	down	yes	yes	petB	Cytochrome b6
sp|P0DO03|DJA8_ORYSJ	2	12.422	2	17497	17964	0.974004	6.27e-148	down	no	yes	LOC_Os05g26926	chaperone protein dnaJ, putative, expressed
sp|P0DKK9|RS10B_ORYSJ	2	35.059	13	121070	97410	1.24289	0	up	yes	yes	LOC_Os04g35090	40S ribosomal protein S10, putative, expressed
[truncated: 21 more rows]

## Sheet: DEP
Majority protein IDs	Unique peptides	Score	MS/MS count	Reporter intensity 0-NIP-L	Reporter intensity 1-NIP-CK	FC(NIP-L/NIP-CK)	pval(NIP-L/NIP-CK)	Regulation(NIP-L/NIP-CK)	FC_Sig(NIP-L/NIP-CK)	pval_Sig(NIP-L/NIP-CK)	Gene accession	Description
tr|V5K4U2|V5K4U2_ORYSJ	3	21.87	5	52421	68583	0.764344	3.9e-08	down	yes	yes	LOC_Os03g07840	adenylosuccinate synthetase, chloroplast precursor, putative, expressed
tr|U5LY03|U5LY03_ORYSJ	3	22.196	9	69852	88967	0.785145	3.37e-31	down	yes	yes	LOC_Os02g51080	FAD binding domain containing protein, expressed
tr|S4U008|S4U008_ORYSJ	6	38.654	8	64635	105970	0.609937	0	down	yes	yes	LOC_Os02g17390	3-hydroxyacyl-CoA dehydrogenase, putative, expressed
tr|Q9ZRJ5|Q9ZRJ5_ORYSJ	3	24.205	9	102950	84199	1.2227	0	up	yes	yes	LOC_Os02g01510	lactate/malate dehydrogenase, putative, expressed
tr|Q9ZRI9|Q9ZRI9_ORYSJ	8	104.87	49	282920	477170	0.592912	0	down	yes	yes	LOC_Os03g03910	catalase domain containing protein, expressed
tr|Q9XHW8|Q9XHW8_ORYSJ	1	14.319	4	18189	22871	0.795287	5.81e-13	down	yes	yes	LOC_Os01g14670	Cupin domain containing protein, expressed
tr|Q9SNN7|Q9SNN7_ORYSJ	1	6.4421	1	8134.1	11641	0.698746	6.25e-05	down	yes	yes	LOC_Os06g04000	peptidyl-prolyl cis-trans isomerase, putative, expressed
tr|Q9SNL7|Q9SNL7_ORYSJ	3	19.751	5	32769	56106	0.584055	4.48e-256	down	yes	yes	LOC_Os06g04150	magnesium-protoporphyrin O-methyltransferase, putative, expressed
tr|Q9SNK8|Q9SNK8_ORYSJ	3	20.878	10	58044	80159	0.724111	4.7e-05	down	yes	yes	LOC_Os03g03670	expressed protein
tr|Q9SNK3|Q9SNK3_ORYSJ	11	190.74	185	698250	1647100	0.423927	0	down	yes	yes	LOC_Os03g03720	glyceraldehyde-3-phosphate dehydrogenase, putative, expressed
tr|Q9SDJ2|Q9SDJ2_ORYSJ	5	36.154	7	59596	77870	0.765327	1.1e-09	down	yes	yes	LOC_Os01g17170	magnesium-protoporphyrin IX monomethyl ester cyclase,chloroplast precursor, putative, expressed
tr|Q9SDG5|Q9SDG5_ORYSJ	3	21.469	4	29710	42718	0.695491	1.28e-16	down	yes	yes	LOC_Os01g16900	dehydrogenase, putative, expressed
tr|Q9LWN1|Q9LWN1_ORYSJ	2	18.89	12	78220	97872	0.799207	2.98e-57	down	yes	yes	LOC_Os01g10820	ribosomal protein L5, putative, expressed
tr|Q9LWK1|Q9LWK1_ORYSJ	1	6.722	1	4268.1	3485	1.22471	5.9e-110	up	yes	yes	LOC_Os06g07780	vesicle-associated membrane protein, putative, expressed
tr|Q9LST9|Q9LST9_ORYSJ	1	42.215	11	105080	147510	0.712358	1.34e-21	down	yes	yes	LOC_Os02g53060	peptidase, T1 family, putative, expressed
tr|Q9LST4|Q9LST4_ORYSJ	2	12.755	3	27474	38187	0.71946	0.000295818	down	yes	yes	LOC_Os09g33986	peptidase, T1 family, putative, expressed
tr|Q9LRE9|Q9LRE9_ORYSJ	3	18.686	4	32122	68072	0.471883	0	down	yes	yes	LOC_Os01g40860	aldehyde dehydrogenase, putative, expressed
tr|Q9LHX5|Q9LHX5_ORYSJ	5	39.171	18	144560	178750	0.808727	1.46e-137	down	yes	yes	LOC_Os01g11670	OsSCP2 - Putative Serine Carboxypeptidase homologue, expressed
tr|Q9LGZ3|Q9LGZ3_ORYSJ	3	24.376	8	49459	83799	0.59021	0	down	yes	yes	LOC_Os01g18630	aspartic proteinase oryzasin-1 precursor, putative, expressed
tr|Q9LGP4|Q9LGP4_ORYSJ	1	8.1593	2	14620	24585	0.594672	4.16e-98	down	yes	yes	LOC_Os01g03040	expressed protein
tr|Q9LE07|Q9LE07_ORYSJ	2	12.012	2	29198	22076	1.32261	0	up	yes	yes	LOC_Os01g11240	DUF538 domain containing protein, putative, expressed
tr|Q9LDC9|Q9LDC9_ORYSJ	4	28.206	9	38777	65233	0.594438	9.01e-258	down	yes	yes	LOC_Os01g16030	ADP-ribosylation factor, putative, expressed
tr|Q9LD82|Q9LD82_ORYSJ	2	17.979	8	78773	65281	1.20668	0	up	yes	yes	LOC_Os01g11230	SOUL heme-binding protein, putative, expressed
tr|Q9FWV2|Q9FWV2_ORYSJ	4	92.727	28	189050	299620	0.630966	0	down	yes	yes	OSJNBa0051D19.7	Putative chloroplast inner envelope protein
tr|Q9FW35|Q9FW35_ORYSJ	1	8.6115	1	9683.6	13678	0.707969	0.000756266	down	yes	yes	LOC_Os05g01090	pex14, putative, expressed
tr|Q9FTU2|Q9FTU2_ORYSJ	2	15.912	3	22930	17291	1.32612	0	up	yes	yes	LOC_Os01g13700	DNA-binding protein-related, putative, expressed
tr|Q9FRX7|Q9FRX7_ORYSJ	11	72.143	27	202570	276260	0.733259	0.000999217	down	yes	yes	LOC_Os06g15990	aldehyde dehydrogenase, putative, expressed
tr|Q9FP25|Q9FP25_ORYSJ	3	30.018	7	58075	131520	0.441568	0	down	yes	yes	LOC_Os01g19740	calvin cycle protein CP12, putative, expressed
tr|Q9AYT6|Q9AYT6_ORYSJ	1	11.521	2	10911	13235	0.824405	8.84e-17	down	yes	yes	LOC_Os03g03020	L11 domain containing ribosomal protein, putative, expressed
tr|Q9AY51|Q9AY51_ORYSJ	5	37.884	19	151100	225530	0.669977	3.01e-198	down	yes	yes	LOC_Os10g41400	peptide methionine sulfoxide reductase, putative, expressed
tr|Q9AWV5|Q9AWV5_ORYSJ	2	12.827	3	22587	11935	1.8925	0	up	yes	yes	LOC_Os01g03390	BBTI7 - Bowman-Birk type bran trypsin inhibitor precursor, expressed
tr|Q9AUQ4|Q9AUQ4_ORYSJ	12	95.849	36	225210	324430	0.694171	8.9e-122	down	yes	yes	LOC_Os03g50480	phosphoglucomutase, putative, expressed
tr|Q9ASP4|Q9ASP4_ORYSJ	2	101.01	42	250370	454510	0.550857	0	down	yes	yes	LOC_Os01g22520	dihydrolipoyl dehydrogenase 1, mitochondrial precursor, putative, expressed
tr|Q9AS74|Q9AS74_ORYSJ	2	11.532	2	18403	27185	0.676954	6.53e-21	down	yes	yes	LOC_Os01g07382	expressed protein
tr|Q9AS12|Q9AS12_ORYSJ	6	38.479	18	154760	119770	1.29214	0	up	yes	yes	LOC_Os01g22370	peroxidase precursor, putative, expressed
tr|Q9ARU4|Q9ARU4_ORYSJ	2	14.515	2	13472	21076	0.63921	1.58e-40	down	yes	yes	LOC_Os01g03144	white-brown complex homolog protein 7, putative, expressed
tr|Q9ARP1|Q9ARP1_ORYSJ	7	71.805	31	335190	184660	1.81517	0	up	yes	yes	LOC_Os01g05080	thylakoid lumenal protein, putative, expressed
tr|Q94LR9|Q94LR9_ORYSJ	1	5.9962	1	2607.8	1833.3	1.42246	1.95e-105	up	yes	yes	LOC_Os10g31950	3-ketoacyl-CoA thiolase, peroxisomal precursor, putative, expressed
tr|Q94JF1|Q94JF1_ORYSJ	1	5.9303	1	2733.3	5441.8	0.502279	2.88e-62	down	yes	yes	LOC_Os01g50930	expressed protein
tr|Q94JA2|Q94JA2_ORYSJ	1	5.8932	3	23946	43295	0.553089	4.69e-289	down	yes	yes	LOC_Os01g46070	lactate/malate dehydrogenase, putative, expressed
tr|Q94GP6|Q94GP6_ORYSJ	1	6.5017	1	8203.3	14011	0.58549	3.26e-64	down	yes	yes	LOC_Os03g53530	WD domain, G-beta repeat domain containing protein, expressed
tr|Q94GE8|Q94GE8_ORYSJ	2	16.275	5	33671	21871	1.53953	0	up	yes	yes	LOC_Os03g61090	expressed protein
tr|Q94EA4|Q94EA4_ORYSJ	1	6.8822	2	9069.8	6935.9	1.30766	4.47e-286	up	yes	yes	LOC_Os01g53090	pathogen-related protein, putative, expressed
tr|Q94E65|Q94E65_ORYSJ	3	18.647	3	49856	34181	1.45859	0	up	yes	yes	LOC_Os01g07780	embryo-specific 3, putative, expressed
tr|Q94DD0|Q94DD0_ORYSJ	1	6.255	2	25096	35300	0.710935	9.06e-07	down	yes	yes	LOC_Os01g63990	hydrolase, alpha/beta fold family protein, putative, expressed
tr|Q94D81|Q94D81_ORYSJ	2	11.868	2	18797	29333	0.640814	5.81e-54	down	yes	yes	LOC_Os01g21560	esterase/lipase/thioesterase family protein, putative, expressed
tr|Q94CW5|Q94CW5_ORYSJ	2	12.166	2	10907	21449	0.508509	1.77e-226	down	yes	yes	LOC_Os01g64270	expressed protein
tr|Q94CM9|Q94CM9_ORYSJ	4	31.985	14	133700	92309	1.4484	0	up	yes	yes	LOC_Os01g24690	60S ribosomal protein L23A, putative, expressed
tr|Q943K1|Q943K1_ORYSJ	6	53.179	49	291900	455450	0.640905	0	down	yes	yes	LOC_Os01g64960	chlorophyll A-B binding protein, putative, expressed
tr|Q93Y73|Q93Y73_ORYSJ	3	20.957	7	51570	71728	0.718966	3.83e-07	down	yes	yes	LOC_Os03g55280	semialdehyde dehydrogenase, NAD binding domain containing protein, putative, expressed
tr|Q93X08|Q93X08_ORYSJ	12	97.02	40	199750	360420	0.554215	0	down	yes	yes	LOC_Os09g38030	UTP--glucose-1-phosphate uridylyltransferase, putative, expressed
tr|Q93WY5|Q93WY5_ORYSJ	2	12.369	5	34426	52650	0.653865	6.59e-72	down	yes	yes	LOC_Os09g29200	glutathione S-transferase, putative, expressed
tr|Q8W3N0|Q8W3N0_ORYSJ	2	14.231	3	10516	13202	0.796546	2.17e-08	down	yes	yes	LOC_Os03g11570	proteasome subunit, putative, expressed
tr|Q8W3D2|Q8W3D2_ORYSJ	3	22.811	8	40947	75782	0.540326	0	down	yes	yes	LOC_Os10g01044	isoflavone reductase, putative, expressed
tr|Q8W317|Q8W317_ORYSJ	3	19.983	7	48237	82690	0.583347	0	down	yes	yes	LOC_Os03g50540	2Fe-2S iron-sulfur cluster binding domain containing protein, expressed
tr|Q8W0E8|Q8W0E8_ORYSJ	2	12.491	5	33374	58431	0.571169	0	down	yes	yes	LOC_Os01g52214	ubiquinone oxidoreductase, putative, expressed
tr|Q8W0D1|Q8W0D1_ORYSJ	1	6.7951	1	11342	6294	1.80203	0	up	yes	yes	LOC_Os01g52390	plasminogen activator inhibitor 1 RNA-binding protein, putative, expressed
tr|Q8S9R1|Q8S9R1_ORYSJ	1	8.8552	2	14342	9968.5	1.43873	0	up	yes	yes	LOC_Os01g71350	glycosyl hydrolases family 17, putative, expressed
tr|Q8S7W8|Q8S7W8_ORYSJ	2	13.022	3	19389	15107	1.28344	0	up	yes	yes	LOC_Os03g07440	putativ eribonuclease P, putative, expressed
tr|Q8S7T4|Q8S7T4_ORYSJ	8	141.85	61	394300	793370	0.496994	0	down	yes	yes	LOC_Os10g38234	photosystem I P700 chlorophyll a apoprotein A2, putative, expressed
tr|Q8S7T3|Q8S7T3_ORYSJ	11	72.102	42	271870	589450	0.461227	0	down	yes	yes	LOC_Os10g38229	photosystem I P700 chlorophyll a apoprotein A1, putative, expressed
tr|Q8S7N6|Q8S7N6_ORYSJ	2	12.209	2	14675	28661	0.51202	3.26e-292	down	yes	yes	LOC_Os10g42100	pyruvate kinase, putative, expressed
tr|Q8S7H8|Q8S7H8_ORYSJ	4	28.38	22	130700	254440	0.513677	0	down	yes	yes	LOC_Os03g56670	photosystem I reaction center subunit III, chloroplast precursor, putative, expressed
tr|Q8S6H1|Q8S6H1_ORYSJ	5	55.224	98	500960	837240	0.598347	0	down	yes	yes	LOC_Os10g21200	Photosystem II protein D1
tr|Q8S6G5|Q8S6G5_ORYSJ	6	69.026	95	523940	955050	0.5486	0	down	yes	yes	LOC_Os10g21212	photosystem II 44 kDa reaction center protein, putative, expressed
tr|Q8S6G1|Q8S6G1_ORYSJ	2	14.086	3	20818	40457	0.514571	0	down	yes	yes	LOC_Os10g21234	chloroplast 30S ribosomal protein S2, putative, expressed
tr|Q8S6G0|Q8S6G0_ORYSJ	2	11.342	7	32483	110030	0.295219	0	down	yes	yes	LOC_Os10g21236	chloroplast ATP synthase a chain precursor, putative, expressed
tr|Q8S6F5|Q8S6F5_ORYSJ	2	14.669	2	9270.6	16760	0.553138	4.17e-113	down	yes	yes	LOC_Os10g21258	NADPH-dependent oxidoreductase, putative, expressed
tr|Q8S6F4|Q8S6F4_ORYSJ	1	6.0324	2	3928	6491.9	0.605062	1.53e-23	down	yes	yes	LOC_Os10g21264	ATP synthase epsilon chain, putative, expressed
tr|Q8S5T1|Q8S5T1_ORYSJ	10	74.56	16	94687	160710	0.589179	0	down	yes	yes	LOC_Os03g06740	glutathione reductase, putative, expressed
tr|Q8S3Q3|Q8S3Q3_ORYSJ	2	12.89	3	21119	30225	0.698726	1.1e-10	down	yes	yes	LOC_Os04g56290	aldose 1-epimerase, putative, expressed
tr|Q8S3P3|Q8S3P3_ORYSJ	1	6.3333	2	27939	13770	2.02898	0	up	yes	yes	LOC_Os04g56430	cysteine-rich receptor-like protein kinase, putative, expressed
tr|Q8S1N3|Q8S1N3_ORYSJ	8	126.43	44	264130	465470	0.567448	0	down	yes	yes	LOC_Os01g64860	OsSub11 - Putative Subtilisin homologue, expressed
tr|Q8RZZ3|Q8RZZ3_ORYSJ	1	6.2824	1	9285.9	13961	0.665131	1.19e-15	down	yes	yes	LOC_Os01g49690	Ser/Thr protein phosphatase family protein, putative, expressed
tr|Q8RZW7|Q8RZW7_ORYSJ	2	13.159	2	18161	10772	1.68595	0	up	yes	yes	LOC_Os01g68770	selenium-binding protein, putative, expressed
tr|Q8RYP0|Q8RYP0_ORYSJ	1	6.544	1	3615.7	5706.9	0.633566	2.21e-13	down	yes	yes	LOC_Os01g36240	peroxidase precursor, putative, expressed
tr|Q8RUI4|Q8RUI4_ORYSJ	2	28.274	7	53276	40252	1.32356	0	up	yes	yes	LOC_Os01g71230	nascent polypeptide-associated complex subunit alpha-like protein 3, putative, expressed
tr|Q8RU45|Q8RU45_ORYSJ	1	6.6461	1	4721.7	7287.8	0.647891	8.91e-13	down	yes	yes	24K23.6	Putative rubisco activase
tr|Q8LQP4|Q8LQP4_ORYSJ	1	6.1047	1	5739.4	4626.7	1.2405	9.6e-154	up	yes	yes	LOC_Os01g48500	expressed protein
tr|Q8LQN2|Q8LQN2_ORYSJ	2	25.564	7	50466	66380	0.760259	7.09e-06	down	yes	yes	LOC_Os01g57570	NADPH-dependent FMN reductase domain containing protein, expressed
tr|Q8LQ70|Q8LQ70_ORYSJ	2	12.099	4	29842	43972	0.678659	3.94e-31	down	yes	yes	LOC_Os01g53910	dehydrogenase, putative, expressed
tr|Q8LQ33|Q8LQ33_ORYSJ	4	26.59	7	32188	62956	0.511278	0	down	yes	yes	LOC_Os01g63270	alpha-glucan phosphorylast isozyme, putative, expressed
tr|Q8LNN1|Q8LNN1_ORYSJ	5	35.229	6	90950	38294	2.37505	0	up	yes	yes	LOC_Os10g39260	aspartic proteinase nepenthesin, putative, expressed
tr|Q8LNC8|Q8LNC8_ORYSJ	4	28.138	4	14140	23509	0.601472	3.72e-85	down	yes	yes	OSJNBa0044A10.21	Putative oxidoreductase
tr|Q8LN31|Q8LN31_ORYSJ	1	6.0294	1	6834.8	21051	0.324678	0	down	yes	yes	LOC_Os10g38970	ethylene-responsive element-binding protein, putative, expressed
tr|Q8LMR3|Q8LMR3_ORYSJ	2	23.093	3	23196	17894	1.2963	0	up	yes	yes	LOC_Os03g02960	nascent polypeptide-associated complex subunit alpha, putative, expressed
tr|Q8LMR0|Q8LMR0_ORYSJ	2	19.888	5	33158	58365	0.568114	0	down	yes	yes	LOC_Os03g06200	aminotransferase, putative, expressed
tr|Q8LJ88|Q8LJ88_ORYSJ	2	11.95	3	62108	25049	2.47946	0	up	yes	yes	LOC_Os01g58580	ICE-like protease p20 domain containing protein, putative, expressed
tr|Q8LJ05|Q8LJ05_ORYSJ	1	5.9651	2	18554	13079	1.41861	0	up	yes	yes	LOC_Os01g50310	VIP1 protein, putative, expressed
tr|Q8LHV5|Q8LHV5_ORYSJ	5	39.112	10	53311	84135	0.633636	3.11e-174	down	yes	yes	LOC_Os07g23520	expressed protein
tr|Q8LHD1|Q8LHD1_ORYSJ	3	20.138	5	27661	45044	0.614088	1.11e-132	down	yes	yes	LOC_Os01g73514	5-oxoprolinase, putative, expressed
tr|Q8HCR5|Q8HCR5_ORYSJ	5	35.77	11	69294	118380	0.585352	0	down	yes	yes	orf25	Uncharacterized protein
tr|Q8HCQ3|Q8HCQ3_ORYSJ	2	17.295	2	19991	39148	0.510652	0	down	yes	yes	nad7	NADH dehydrogenase subunit 7
tr|Q8HCQ0|Q8HCQ0_ORYSJ	1	8.0594	3	17281	24802	0.696758	9.03e-10	down	yes	yes	nad3	NADH-ubiquinone oxidoreductase chain 3 (EC 1.6.5.3)
tr|Q8HCN3|Q8HCN3_ORYSJ	1	6.2525	2	22477	42648	0.527035	0	down	yes	yes	cob	Cytochrome b
tr|Q8H916|Q8H916_ORYSJ	3	19.807	4	47089	28439	1.65579	0	up	yes	yes	LOC_Os10g32680	expressed protein
tr|Q8H903|Q8H903_ORYSJ	9	72.443	18	136890	196560	0.696429	1.44e-67	down	yes	yes	LOC_Os10g32550	T-complex protein, putative, expressed
tr|Q8H8J4|Q8H8J4_ORYSJ	3	17.037	3	21238	27032	0.785661	9.31e-11	down	yes	yes	LOC_Os10g22380	glutamyl-tRNA synthetase, cytoplasmic, putative, expressed
tr|Q8H8D8|Q8H8D8_ORYSJ	5	38.088	21	128820	192740	0.668362	1.02e-177	down	yes	yes	LOC_Os03g04240	glutathione S-transferase, putative, expressed
tr|Q8H855|Q8H855_ORYSJ	1	8.2189	2	9354.4	14253	0.656311	1.3e-19	down	yes	yes	LOC_Os03g12560	expressed protein
tr|Q8H7U7|Q8H7U7_ORYSJ	1	7.569	1	4969.2	6447.4	0.770729	0.0331762	down	yes	yes	LOC_Os03g01420	expressed protein
tr|Q8H588|Q8H588_ORYSJ	3	22.674	14	138270	113150	1.22201	0	up	yes	yes	LOC_Os07g07719	ribosomal protein S13p/S18e, putative, expressed
tr|Q8H559|Q8H559_ORYSJ	1	19.377	8	33818	41840	0.80827	3.37e-33	down	yes	yes	LOC_Os07g06590	ML domain protein, putative, expressed
tr|Q8H530|Q8H530_ORYSJ	2	13.531	2	14066	21142	0.665311	8.64e-23	down	yes	yes	LOC_Os07g30170	nitrilase, putative, expressed
tr|Q8H4X9|Q8H4X9_ORYSJ	1	9.1	2	14906	18403	0.809977	3.4e-16	down	yes	yes	LOC_Os08g23730	class I glutamine amidotransferase, putative, expressed
tr|Q8H4P7|Q8H4P7_ORYSJ	2	26.898	12	172560	35396	4.87513	0	up	yes	yes	LOC_Os07g05360	photosystem II 10 kDa polypeptide, chloroplast precursor, putative, expressed
tr|Q8H4J8|Q8H4J8_ORYSJ	3	20.227	3	26367	51709	0.509911	0	down	yes	yes	LOC_Os07g04990	oxidoreductase, aldo/keto reductase family protein, putative, expressed
tr|Q8H4E0|Q8H4E0_ORYSJ	2	15.428	3	9496.4	16801	0.565228	1.07e-98	down	yes	yes	LOC_Os07g43700	lactate/malate dehydrogenase, putative, expressed
tr|Q8H4B9|Q8H4B9_ORYSJ	7	62.353	24	159340	131230	1.2142	0	up	yes	yes	LOC_Os07g33240	endoribonuclease, putative, expressed
tr|Q8H469|Q8H469_ORYSJ	5	42.068	8	44475	76822	0.578936	0	down	yes	yes	LOC_Os07g47510	stress-related protein, putative, expressed
tr|Q8H3I7|Q8H3I7_ORYSJ	1	14.167	5	46873	37623	1.24586	0	up	yes	yes	LOC_Os07g44740	chaperonin, putative, expressed
tr|Q8H2J8|Q8H2J8_ORYSJ	2	12.818	3	16187	24833	0.651834	1.78e-36	down	yes	yes	LOC_Os07g12650	ribosomal protein L7Ae, putative, expressed
tr|Q8GVY2|Q8GVY2_ORYSJ	1	8.7153	7	28004	21220	1.3197	0	up	yes	yes	LOC_Os11g24610	60S ribosomal protein L38, putative, expressed
tr|Q8GVF5|Q8GVF5_ORYSJ	1	6.5994	1	7238.3	13556	0.533955	1.36e-112	down	yes	yes	LOC_Os07g44620	eukaryotic translation initiation factor 6, putative, expressed
tr|Q8GTK8|Q8GTK8_ORYSJ	12	98.085	41	256860	474310	0.541545	0	down	yes	yes	LOC_Os07g11110	NAD dependent epimerase/dehydratase family protein, putative, expressed
tr|Q8GTB0|Q8GTB0_ORYSJ	1	8.1648	1	4488.4	1509.4	2.97363	0	up	yes	yes	LOC_Os03g02260	DnaK family protein, putative, expressed
tr|Q8GSK5|Q8GSK5_ORYSJ	3	19.118	5	37091	55078	0.673427	3.31e-45	down	yes	yes	LOC_Os07g05000	oxidoreductase, aldo/keto reductase family protein, putative, expressed
tr|Q8GSE9|Q8GSE9_ORYSJ	2	13.328	3	15452	10769	1.43486	0	up	yes	yes	LOC_Os07g42170	60S ribosomal protein, putative, expressed
tr|Q8GSE8|Q8GSE8_ORYSJ	4	35.974	11	107090	133780	0.800493	7.52e-81	down	yes	yes	LOC_Os07g06840	gibberellin receptor GID1L2, putative, expressed
tr|Q852G4|Q852G4_ORYSJ	2	30.973	9	124200	75211	1.65135	0	up	yes	yes	LOC_Os03g29770	EF hand family protein, expressed
tr|Q851Y8|Q851Y8_ORYSJ	4	28.85	7	52252	75902	0.688414	1.71e-37	down	yes	yes	LOC_Os03g63410	elongation factor Tu, putative, expressed
tr|Q850Z8|Q850Z8_ORYSJ	3	19.935	7	54245	78138	0.69422	1.14e-30	down	yes	yes	LOC_Os03g61600	phosphoribosylformylglycinamidine synthase, putative, expressed
tr|Q84VE1|Q84VE1_ORYSJ	7	47.404	18	145240	256020	0.567299	0	down	yes	yes	OsJ_33804	Adenosylhomocysteinase (EC 3.3.1.1)
tr|Q84VC8|Q84VC8_ORYSJ	2	18.886	4	22342	33173	0.6735	7.53e-28	down	yes	yes	LOC_Os02g35500	NAD binding domain of 6-phosphogluconate dehydrogenase containing protein, expressed
tr|Q84TA1|Q84TA1_ORYSJ	3	22.935	3	11626	16833	0.690667	8.31e-09	down	yes	yes	LOC_Os03g60620	DnaK family protein, putative, expressed
tr|Q84SZ1|Q84SZ1_ORYSJ	2	14.441	4	18253	29240	0.624248	2.97e-73	down	yes	yes	LOC_Os03g58840	vesicle-associated membrane protein, putative, expressed
tr|Q84S76|Q84S76_ORYSJ	1	13.661	2	26996	13610	1.98354	0	up	yes	yes	LOC_Os07g35560	glucan endo-1,3-beta-glucosidase precursor, putative, expressed
tr|Q84S04|Q84S04_ORYSJ	2	11.571	2	5315.7	6765.7	0.785684	0.00118484	down	yes	yes	LOC_Os08g05620	cytochrome P450, putative, expressed
tr|Q84R32|Q84R32_ORYSJ	2	14.885	8	83929	48470	1.73157	0	up	yes	yes	LOC_Os03g52690	CBS domain containing membrane protein, putative, expressed
tr|Q84PD6|Q84PD6_ORYSJ	3	20.391	3	9944.1	21149	0.470192	0	down	yes	yes	LOC_Os08g44320	low molecular weight protein-tyrosine-phosphatase slr0328, putative, expressed
tr|Q84PA4|Q84PA4_ORYSJ	4	26.51	10	57025	117510	0.485278	0	down	yes	yes	LOC_Os03g17070	ATP synthase B chain, chloroplast precursor, putative, expressed
tr|Q84P77|Q84P77_ORYSJ	2	11.101	2	21277	29478	0.721793	0.00476097	down	yes	yes	LOC_Os06g13820	dynamin, putative, expressed
tr|Q84P69|Q84P69_ORYSJ	1	13.005	3	23387	34657	0.674813	6.17e-28	down	yes	yes	#N/A	Fructose-6-phosphate 1-phosphotransferase (Fragment)
tr|Q84P62|Q84P62_ORYSJ	6	39.811	11	146310	111300	1.31456	0	up	yes	yes	LOC_Os04g57020	expressed protein
tr|Q84NW1|Q84NW1_ORYSJ	10	101.85	67	297720	554660	0.536761	0	down	yes	yes	LOC_Os07g32880	ATP synthase gamma chain, putative, expressed
tr|Q84MU0|Q84MU0_ORYSJ	1	-2	1	8228.8	11718	0.702236	0.000237166	down	yes	yes	LOC_Os03g37770	expressed protein
tr|Q84M35|Q84M35_ORYSJ	7	47.602	9	59183	101410	0.583601	0	down	yes	yes	LOC_Os03g59310	ribosomal protein, putative, expressed
tr|Q84LH6|Q84LH6_ORYSJ	1	6.6367	1	1914.4	772.63	2.47777	5.39e-199	up	yes	yes	LOC_Os03g60840	BBTI13 - Bowman-Birk type bran trypsin inhibitor precursor, expressed
tr|Q7Y1V2|Q7Y1V2_ORYSJ	1	6.0812	1	12409	10313	1.20324	1.6e-296	up	yes	yes	LOC_Os06g23440	eukaryotic translation initiation factor 1A, putative, expressed
tr|Q7Y0E6|Q7Y0E6_ORYSJ	1	13.998	2	6253.7	7595.3	0.823364	4.78e-10	down	yes	yes	LOC_Os03g29180	ubiquinone biosynthesis protein COQ9, mitochondrial precursor, putative, expressed
tr|Q7XZW5|Q7XZW5_ORYSJ	10	117.43	50	380640	651350	0.584386	0	down	yes	yes	LOC_Os03g56280	lactate/malate dehydrogenase, putative, expressed
tr|Q7XXS0|Q7XXS0_ORYSJ	3	32.451	5	47458	58185	0.81564	2.85e-55	down	yes	yes	LOC_Os08g37320	expressed protein
tr|Q7XXR0|Q7XXR0_ORYSJ	2	12.309	2	10813	13752	0.786286	2.82e-06	down	yes	yes	LOC_Os03g53270	stem-specific protein TSJT1, putative, expressed
tr|Q7XXQ0|Q7XXQ0_ORYSJ	1	6.252	1	13888	5771.5	2.40631	0	up	yes	yes	LOC_Os01g49320	glycosyl hydrolase, putative, expressed
tr|Q7XXD3|Q7XXD3_ORYSJ	2	20.384	4	58494	37175	1.57348	0	up	yes	yes	LOC_Os04g09604	O-methyltransferase, putative, expressed
tr|Q7XWW0|Q7XWW0_ORYSJ	5	37.257	12	75944	142540	0.532791	0	down	yes	yes	LOC_Os04g20164	amine oxidase precursor, putative, expressed
tr|Q7XVG5|Q7XVG5_ORYSJ	1	7.9703	1	4043	5813.4	0.695462	0.00224926	down	yes	yes	LOC_Os04g33590	hydrolase, alpha/beta fold family protein, putative, expressed
tr|Q7XVF8|Q7XVF8_ORYSJ	2	20.147	4	26957	41652	0.647196	2.05e-66	down	yes	yes	LOC_Os04g33060	NAD dependent epimerase/dehydratase family protein, putative, expressed
tr|Q7XV86|Q7XV86_ORYSJ	5	37.804	7	57115	72823	0.784299	6.04e-25	down	yes	yes	LOC_Os04g32950	calreticulin precursor protein, putative, expressed
tr|Q7XV15|Q7XV15_ORYSJ	1	6.6435	1	9630.6	15313	0.628917	3.64e-36	down	yes	yes	LOC_Os04g37470	oxidoreductase, aldo/keto reductase family protein, putative, expressed
tr|Q7XV08|Q7XV08_ORYSJ	2	13.728	4	41831	55565	0.75283	0.00986354	down	yes	yes	LOC_Os04g38450	gamma-glutamyltranspeptidase 1 precursor, putative, expressed
tr|Q7XUY6|Q7XUY6_ORYSJ	2	13.599	2	12720	26058	0.488142	0	down	yes	yes	LOC_Os04g39140	acetyltransferase, GNAT family, putative, expressed
tr|Q7XUW6|Q7XUW6_ORYSJ	1	6.5308	7	54671	94479	0.578658	0	down	yes	yes	LOC_Os04g36760	enzyme of the cupin superfamily protein, putative, expressed
tr|Q7XU28|Q7XU28_ORYSJ	2	11.263	2	22304	39498	0.564687	8.99e-231	down	yes	yes	LOC_Os04g46460	amino acid kinase, putative, expressed
tr|Q7XTM8|Q7XTM8_ORYSJ	1	6.2202	1	3154.4	7116.1	0.443277	7.78e-130	down	yes	yes	LOC_Os04g55180	hydrolase, alpha/beta fold family domain containing protein, expressed
tr|Q7XTJ6|Q7XTJ6_ORYSJ	1	6.7243	1	7605.7	11327	0.671466	4.38e-11	down	yes	yes	LOC_Os04g02870	RNA recognition motif containing protein, putative, expressed
tr|Q7XTJ4|Q7XTJ4_ORYSJ	1	7.2667	1	4766.6	5839.2	0.81631	5.59e-07	down	yes	yes	LOC_Os03g01730	expressed protein
tr|Q7XTB3|Q7XTB3_ORYSJ	1	6.0552	1	8120.1	14586	0.556705	7.99e-95	down	yes	yes	LOC_Os04g01250	amidase family protein, putative, expressed
tr|Q7XSV2|Q7XSV2_ORYSJ	6	54.492	10	91461	50290	1.81867	0	up	yes	yes	LOC_Os04g59150	peroxidase precursor, putative, expressed
tr|Q7XSU8|Q7XSU8_ORYSJ	1	6.1525	2	7859.5	5004.9	1.57036	0	up	yes	yes	LOC_Os04g59190	peroxidase precursor, putative, expressed
tr|Q7XSU7|Q7XSU7_ORYSJ	6	77.396	23	243760	91320	2.66929	0	up	yes	yes	LOC_Os04g59200	peroxidase precursor, putative, expressed
tr|Q7XSS2|Q7XSS2_ORYSJ	6	40.986	21	178540	222800	0.801346	5.68e-137	down	yes	yes	LOC_Os04g51300	peroxidase precursor, putative, expressed
tr|Q7XSQ2|Q7XSQ2_ORYSJ	1	6.0262	1	7981.2	17986	0.443745	0	down	yes	yes	LOC_Os04g47360	OsPOP9 - Putative Prolyl Oligopeptidase homologue, expressed
tr|Q7XSJ9|Q7XSJ9_ORYSJ	1	5.9203	3	8168.6	23154	0.352794	0	down	yes	yes	LOC_Os04g43420	PTAC5, putative, expressed
tr|Q7XS58|Q7XS58_ORYSJ	3	17.77	5	51336	86137	0.595981	0	down	yes	yes	LOC_Os04g08350	cysteine synthase, chloroplast/chromoplast precursor, putative, expressed
tr|Q7XRE7|Q7XRE7_ORYSJ	3	26.409	5	13800	23442	0.588687	1.06e-101	down	yes	yes	LOC_Os04g38390	wound/stress protein, putative, expressed
tr|Q7XRB6|Q7XRB6_ORYSJ	2	32.27	9	81428	141220	0.576604	0	down	yes	yes	LOC_Os04g35570	Regulator of chromosome condensation domain containing protein, expressed
tr|Q7XQJ5|Q7XQJ5_ORYSJ	4	23.414	5	44911	56066	0.801038	1.57e-35	down	yes	yes	LOC_Os04g47770	cis-zeatin O-glucosyltransferase, putative, expressed
tr|Q7XPR2|Q7XPR2_ORYSJ	12	156.54	76	430790	819590	0.525616	0	down	yes	yes	LOC_Os04g53230	aminomethyltransferase, putative, expressed
tr|Q7XPN4|Q7XPN4_ORYSJ	1	5.9179	2	18165	22447	0.80924	4.82e-19	down	yes	yes	LOC_Os04g55850	nuclease PA3, putative, expressed
tr|Q7XPI5|Q7XPI5_ORYSJ	1	7.1671	1	7330	11510	0.636838	6.22e-24	down	yes	yes	LOC_Os04g57590	DJ-1 family protein, putative, expressed
tr|Q7XND3|Q7XND3_ORYSJ	2	12.008	2	8952.1	11585	0.772732	0.00235318	down	yes	yes	LOC_Os04g54410	expressed protein
tr|Q7XN58|Q7XN58_ORYSJ	2	13.596	5	47066	31337	1.50193	0	up	yes	yes	OSJNBa0089N06.26	OSJNBa0089N06.26 protein
tr|Q7XN24|Q7XN24_ORYSJ	1	-2	2	5301.4	14110	0.375719	0	down	yes	yes	LOC_Os04g49780	transposon protein, putative, CACTA, En/Spm sub-class, expressed
tr|Q7XMA0|Q7XMA0_ORYSJ	1	6.4948	1	8158.8	10262	0.79505	1.54e-06	down	yes	yes	LOC_Os04g42920	dehydrogenase, putative, expressed
tr|Q7XM78|Q7XM78_ORYSJ	1	31.341	2	5752.4	13758	0.418113	7.49e-298	down	yes	yes	LOC_Osp1g00170	Photosystem II D2 protein
tr|Q7XLG9|Q7XLG9_ORYSJ	3	23.834	6	66623	48176	1.38291	0	up	yes	yes	LOC_Os04g32590	transcription factor, putative, expressed
tr|Q7XLD7|Q7XLD7_ORYSJ	2	12.827	10	54433	97905	0.555978	0	down	yes	yes	LOC_Os04g52260	LTPL124 - Protease inhibitor/seed storage/LTP family protein precursor, expressed
tr|Q7XK23|Q7XK23_ORYSJ	1	6.9664	1	3622.9	2078.8	1.74278	1.05e-225	up	yes	yes	LOC_Os04g40310	dehydrogenase, putative, expressed
tr|Q7XK09|Q7XK09_ORYSJ	0	29.252	14	48837	78517	0.621993	3.9e-201	down	yes	yes	OSJNBa0061C08.9	OSJNBa0061C08.9 protein
tr|Q7XJ15|Q7XJ15_ORYSJ	2	11.606	2	29184	22574	1.29281	0	up	yes	yes	LOC_Os09g36990	expressed protein
tr|Q7XIW9|Q7XIW9_ORYSJ	1	6.3856	1	9083.7	3176.9	2.8593	0	up	yes	yes	LOC_Os07g48060	peroxidase precursor, putative, expressed
tr|Q7XIM6|Q7XIM6_ORYSJ	1	6.6769	2	4927.9	6096.3	0.808343	4.48e-06	down	yes	yes	LOC_Os07g06660	glyoxalase family protein, putative, expressed
tr|Q7XIJ9|Q7XIJ9_ORYSJ	8	60.766	30	150060	204480	0.733862	0.00957677	down	yes	yes	LOC_Os07g37830	peptidyl-prolyl cis-trans isomerase CYP37, chloroplast precursor, putative, expressed
tr|Q7XIG4|Q7XIG4_ORYSJ	1	7.0187	1	6291.6	8941.8	0.703617	0.00197887	down	yes	yes	LOC_Os07g43330	heat shock protein DnaJ, putative, expressed
tr|Q7XHZ2|Q7XHZ2_ORYSJ	2	12.645	4	26439	39928	0.662167	4.86e-45	down	yes	yes	LOC_Os07g26610	phosphoglucomutase, putative, expressed
tr|Q7XHS1|Q7XHS1_ORYSJ	2	12.49	5	27706	35824	0.773392	4.86e-08	down	yes	yes	LOC_Os07g30670	2Fe-2S iron-sulfur cluster binding domain containing protein, expressed
tr|Q7XEQ3|Q7XEQ3_ORYSJ	2	13.549	2	21448	14758	1.45331	0	up	yes	yes	LOC_Os10g27190	40S ribosomal protein S17, putative, expressed
tr|Q7XE16|Q7XE16_ORYSJ	1	67.963	20	122530	161560	0.758418	2.03e-10	down	yes	yes	LOC_Os10g30580	cell division control protein 48 homolog E, putative, expressed
tr|Q7XC34|Q7XC34_ORYSJ	2	12.085	4	40735	33729	1.20771	0	up	yes	yes	LOC_Os10g41440	KH domain containing protein, putative, expressed
tr|Q7XC31|Q7XC31_ORYSJ	1	6.3347	1	14781	8378.4	1.76418	0	up	yes	yes	LOC_Os10g41470	60S ribosomal protein L27-3, putative, expressed
tr|Q7XBY4|Q7XBY4_ORYSJ	6	63.513	36	272080	507450	0.536171	0	down	yes	yes	LOC_Os10g42299	mitochondrial carrier protein, putative, expressed
tr|Q7XBW1|Q7XBW1_ORYSJ	2	13.7	5	37514	45120	0.831427	5.85e-62	down	yes	yes	LOC_Os10g42540	expressed protein
tr|Q7XBA6|Q7XBA6_ORYSJ	2	31.085	15	107900	81005	1.33202	0	up	yes	yes	LOC_Os11g02389	protease inhibitor/seed storage/LTP family, putative, expressed
tr|Q7XAN4|Q7XAN4_ORYSJ	1	6.9908	3	49107	18330	2.67905	0	up	yes	yes	LOC_Os07g46852	sex determination protein tasselseed-2, putative, expressed
tr|Q7XAL3|Q7XAL3_ORYSJ	2	11.85	3	10327	12549	0.822934	1.69e-15	down	yes	yes	LOC_Os07g22720	2-oxo acid dehydrogenases acyltransferase domain containing protein, expressed
tr|Q7X8H4|Q7X8H4_ORYSJ	6	64.017	14	75447	152710	0.494054	0	down	yes	yes	LOC_Os07g43560	TKL_IRAK_DUF26-lc.24 - DUF26 kinases have homology to DUF26 containing loci, expressed
tr|Q7X8A1|Q7X8A1_ORYSJ	8	108.38	60	208450	535720	0.389103	0	down	yes	yes	LOC_Os04g38600	glyceraldehyde-3-phosphate dehydrogenase, putative, expressed
tr|Q7X805|Q7X805_ORYSJ	1	6.05	1	8888	20422	0.435217	0	down	yes	yes	LOC_Os04g45770	retrotransposon protein, putative, unclassified, expressed
tr|Q7X7H3|Q7X7H3_ORYSJ	7	63.216	45	252610	473460	0.53354	0	down	yes	yes	LOC_Os04g41340	4-nitrophenylphosphatase, putative, expressed
tr|Q7X6N4|Q7X6N4_ORYSJ	2	12.11	4	35084	44507	0.78828	1.56e-18	down	yes	yes	LOC_Os04g51280	DAG protein, chloroplast precursor, putative, expressed
tr|Q7X6J0|Q7X6J0_ORYSJ	10	70.143	18	131650	170670	0.771372	4.96e-29	down	yes	yes	LOC_Os02g32350	TUDOR protein with multiple SNc domains, putative, expressed
tr|Q7X6F6|Q7X6F6_ORYSJ	6	45.614	21	102340	274530	0.372783	0	down	yes	yes	LOC_Os04g54810	beta-D-xylosidase, putative, expressed
tr|Q7JAI4|Q7JAI4_ORYSJ	1	6.1674	1	1890.4	2389.4	0.791161	0.0310432	down	yes	yes	nad9	NADH dehydrogenase subunit 9
tr|Q7G755|Q7G755_ORYSJ	1	5.9657	1	4152.8	2958.5	1.40368	4.29e-161	up	yes	yes	LOC_Os10g07200	hsp20/alpha crystallin family protein, putative, expressed
tr|Q7G649|Q7G649_ORYSJ	6	46.616	14	254390	136440	1.86448	0	up	yes	yes	LOC_Os10g18340	expressed protein
tr|Q7G3Y4|Q7G3Y4_ORYSJ	4	25.586	6	29948	39717	0.754035	0.0167672	down	yes	yes	LOC_Os10g17280	ATP synthase gamma chain, putative, expressed
tr|Q7G3F1|Q7G3F1_ORYSJ	6	95.009	73	446490	778960	0.573187	0	down	yes	yes	LOC_Os10g21290	apocytochrome f precursor, putative, expressed
tr|Q7G2G8|Q7G2G8_ORYSJ	1	8.0047	1	20123	14262	1.41095	0	up	yes	yes	LOC_Os10g35220	KH domain containing protein, putative, expressed
tr|Q7G2B5|Q7G2B5_ORYSJ	1	7.9666	2	10655	12935	0.823734	3.34e-16	down	yes	yes	LOC_Os10g36170	LTPL160 - Protease inhibitor/seed storage/LTP family protein precursor, expressed
tr|Q7FAL5|Q7FAL5_ORYSJ	3	18.312	4	33029	63545	0.519773	0	down	yes	yes	LOC_Os04g56240	lipase, putative, expressed
tr|Q7FAI9|Q7FAI9_ORYSJ	1	8.4872	2	6051.9	7295.4	0.82955	5.92e-11	down	yes	yes	LOC_Os04g46100	expressed protein
tr|Q7F8Y3|Q7F8Y3_ORYSJ	2	15.241	2	20358	29853	0.681942	1.51e-19	down	yes	yes	LOC_Os04g42580	carboxyvinyl-carboxyphosphonate phosphorylmutase, putative, expressed
tr|Q7F8R1|Q7F8R1_ORYSJ	2	14.488	7	29780	37199	0.800559	8.69e-24	down	yes	yes	LOC_Os02g10070	citrate synthase, putative, expressed
tr|Q7F7Z7|Q7F7Z7_ORYSJ	1	6.6587	1	6858.9	10396	0.659763	1.24e-13	down	yes	yes	LOC_Os01g06600	glutaryl-CoA dehydrogenase, mitochondrial precursor, putative, expressed
tr|Q7F5L2|Q7F5L2_ORYSJ	1	6.2741	2	19981	29925	0.667703	1.17e-29	down	yes	yes	LOC_Os01g10020	ectonucleotide pyrophosphatase/phosphodiesterase family member 1, putative, expressed
tr|Q7F354|Q7F354_ORYSJ	1	9.1963	2	13318	28627	0.465225	0	down	yes	yes	LOC_Os01g51570	glycosyl hydrolases family 17, putative, expressed
tr|Q7F2L7|Q7F2L7_ORYSJ	3	20.866	15	100550	150280	0.669084	2.99e-136	down	yes	yes	LOC_Os03g45710	2Fe-2S iron-sulfur cluster binding domain containing protein, expressed
tr|Q7F280|Q7F280_ORYSJ	3	41.61	9	54838	84488	0.649063	2.17e-127	down	yes	yes	LOC_Os01g46610	dehydrogenase, putative, expressed
tr|Q7F229|Q7F229_ORYSJ	3	26.431	6	49962	79286	0.630149	1.83e-175	down	yes	yes	LOC_Os07g15670	peroxiredoxin, putative, expressed
tr|Q7F1H3|Q7F1H3_ORYSJ	1	5.9023	1	5601.1	6924.5	0.808882	8.34e-07	down	yes	yes	LOC_Os07g02200	plastocyanin-like domain containing protein, putative, expressed
tr|Q7EZD2|Q7EZD2_ORYSJ	2	11.607	3	23651	29455	0.802954	1.43e-20	down	yes	yes	LOC_Os08g06200	stomatin-like protein 2, putative, expressed
tr|Q7EYM8|Q7EYM8_ORYSJ	7	64.964	35	187170	342810	0.545988	0	down	yes	yes	LOC_Os08g29170	dehydrogenase, putative, expressed
tr|Q7DNB0|Q7DNB0_ORYSJ	17	163.17	210	1268800	2361200	0.537354	0	down	yes	yes	LOC_Os10g21240	ATP synthase, putative, expressed
tr|Q76E42|Q76E42_ORYSJ	2	12.251	2	11809	25742	0.458744	0	down	yes	yes	LOC_Os09g29070	glucose-6-phosphate isomerase, putative, expressed
tr|Q762A6|Q762A6_ORYSJ	3	29.945	15	201670	148300	1.35988	0	up	yes	yes	LOC_Os03g22340	60S ribosomal protein L22-2, putative, expressed
tr|Q75M18|Q75M18_ORYSJ	1	6.2797	1	4361.5	15620	0.279225	0	down	yes	yes	LOC_Os05g01470	methionine S-methyltransferase, putative, expressed
tr|Q75LS2|Q75LS2_ORYSJ	3	18.235	3	25237	31648	0.797428	1.36e-18	down	yes	yes	LOC_Os03g27320	steroid binding protein, putative, expressed
tr|Q75LJ9|Q75LJ9_ORYSJ	3	23.75	4	40783	50059	0.814699	1.1e-46	down	yes	yes	LOC_Os03g62010	harpin-induced protein 1 domain containing protein, expressed
tr|Q75LB9|Q75LB9_ORYSJ	1	7.6802	1	4256.6	3231.1	1.31738	2.21e-138	up	yes	yes	LOC_Os03g62790	pirin, putative, expressed
tr|Q75L18|Q75L18_ORYSJ	3	38.243	11	64366	108410	0.593728	0	down	yes	yes	LOC_Os05g02200	cysteine-rich repeat secretory protein 55 precursor, putative, expressed
tr|Q75KP6|Q75KP6_ORYSJ	1	5.9145	1	11159	17477	0.638496	2.27e-34	down	yes	yes	LOC_Os03g27370	phospholipase D, putative, expressed
tr|Q75K80|Q75K80_ORYSJ	1	15.534	2	18824	15332	1.22776	0	up	yes	yes	LOC_Os05g31000	nascent polypeptide-associated complex subunit alpha, putative, expressed
tr|Q75K72|Q75K72_ORYSJ	2	21.936	7	47589	37789	1.25933	0	up	yes	yes	LOC_Os05g31140	glycosyl hydrolases family 17, putative, expressed
tr|Q75J18|Q75J18_ORYSJ	4	26.671	7	49905	66236	0.753442	0.00312495	down	yes	yes	LOC_Os03g54890	ribosomal protein L13, putative, expressed
tr|Q75IR7|Q75IR7_ORYSJ	2	18.871	3	25039	36478	0.686414	2.99e-20	down	yes	yes	LOC_Os05g07030	arginyl-tRNA synthetase, putative, expressed
tr|Q75IJ1|Q75IJ1_ORYSJ	3	29.169	6	41900	53198	0.787624	2.67e-21	down	yes	yes	LOC_Os05g44050	ras-related protein, putative, expressed
tr|Q75IA5|Q75IA5_ORYSJ	2	12.962	4	30102	45409	0.662908	5e-50	down	yes	yes	LOC_Os03g49710	ribosomal protein S13p/S18e, putative, expressed
tr|Q75I27|Q75I27_ORYSJ	1	7.4892	1	5346	7643.7	0.6994	0.00141142	down	yes	yes	LOC_Os03g40830	OsSub30 - Putative Subtilisin homologue, expressed
tr|Q75HW4|Q75HW4_ORYSJ	6	42.773	11	106320	132170	0.804419	3.19e-90	down	yes	yes	LOC_Os05g32820	peptide-N4-asparagine amidase A, putative, expressed
tr|Q75HJ3|Q75HJ3_ORYSJ	2	14.486	3	20608	36565	0.563599	1.42e-216	down	yes	yes	LOC_Os03g59020	T-complex protein, putative, expressed
tr|Q75HI6|Q75HI6_ORYSJ	2	14.307	2	14363	25129	0.571571	8.28e-136	down	yes	yes	OSJNBb0015I02.18	Putative iron-sulfur cluster-binding protein
tr|Q75GB0|Q75GB0_ORYSJ	2	11.56	2	14299	17621	0.811475	3.6e-16	down	yes	yes	LOC_Os05g14194	glyoxalase family protein, putative, expressed
tr|Q6ZLQ0|Q6ZLQ0_ORYSJ	3	19.039	3	13939	31123	0.447868	0	down	yes	yes	LOC_Os07g05570	ERD4 protein, putative, expressed
tr|Q6ZL81|Q6ZL81_ORYSJ	3	20.733	5	39524	32147	1.22948	0	up	yes	yes	LOC_Os07g28610	expressed protein
tr|Q6ZL37|Q6ZL37_ORYSJ	5	39.6	7	43700	72763	0.60058	9.11e-263	down	yes	yes	LOC_Os07g38760	HEAT repeat family protein, putative, expressed
tr|Q6ZKI0|Q6ZKI0_ORYSJ	1	8.2139	2	14017	21278	0.658756	6.57e-27	down	yes	yes	LOC_Os08g04460	NADPH-dependent FMN reductase domain containing protein, expressed
tr|Q6ZJW5|Q6ZJW5_ORYSJ	1	13.734	1	7759.1	4665.7	1.66301	0	up	yes	yes	LOC_Os08g04310	plastocyanin-like domain containing protein, putative, expressed
tr|Q6ZJI9|Q6ZJI9_ORYSJ	1	7.7262	1	8884.1	11186	0.794216	7.72e-07	down	yes	yes	LOC_Os08g43580	acyl carrier protein, putative, expressed
tr|Q6ZIY1|Q6ZIY1_ORYSJ	2	13.62	4	28790	35002	0.822524	5.7e-40	down	yes	yes	LOC_Os07g10540	peptidase, M24 family protein, putative, expressed
tr|Q6ZIT9|Q6ZIT9_ORYSJ	3	20.654	18	175580	132480	1.32533	0	up	yes	yes	LOC_Os08g42850	peptidyl-prolyl cis-trans isomerase, FKBP-type, putative, expressed
tr|Q6ZI86|Q6ZI86_ORYSJ	4	26.496	6	34935	49394	0.707272	6.18e-11	down	yes	yes	LOC_Os02g35039	NAD dependent epimerase/dehydratase family protein, putative, expressed
tr|Q6ZI79|Q6ZI79_ORYSJ	4	24.666	8	27099	50794	0.533508	0	down	yes	yes	LOC_Os02g35090	expressed protein
tr|Q6ZI53|Q6ZI53_ORYSJ	11	158.02	59	331210	571650	0.579393	0	down	yes	yes	LOC_Os02g38210	elongation factor Tu, putative, expressed
tr|Q6ZI51|Q6ZI51_ORYSJ	1	6.8109	2	11869	8542.2	1.38945	0	up	yes	yes	LOC_Os02g38220	eukaryotic translation initiation factor 4B, putative, expressed
tr|Q6ZHS7|Q6ZHS7_ORYSJ	1	5.9423	2	12371	18326	0.675052	2.05e-15	down	yes	yes	LOC_Os02g09460	GA16396-PA, putative, expressed
tr|Q6ZHC3|Q6ZHC3_ORYSJ	6	44.455	8	55653	68544	0.811931	7.52e-59	down	yes	yes	LOC_Os02g46130	tRNA synthetases class II domain containing protein, expressed
tr|Q6ZH86|Q6ZH86_ORYSJ	2	12.286	2	16063	20512	0.783103	9.93e-08	down	yes	yes	LOC_Os02g38020	inorganic phosphate transporter 2-1, chloroplast precursor, putative, expressed
tr|Q6ZGM0|Q6ZGM0_ORYSJ	2	13.409	6	47644	58205	0.818555	2.03e-59	down	yes	yes	LOC_Os02g02520	expressed protein
tr|Q6ZGC2|Q6ZGC2_ORYSJ	3	19.007	3	17111	27268	0.627512	1.27e-64	down	yes	yes	LOC_Os02g53770	tRNA synthetase class I, putative, expressed
tr|Q6ZG91|Q6ZG91_ORYSJ	2	13.206	2	10747	18004	0.596923	4.26e-70	down	yes	yes	LOC_Os02g03850	glycosyltransferase, putative, expressed
tr|Q6ZG90|Q6ZG90_ORYSJ	5	36.811	20	171420	213750	0.801965	4.32e-134	down	yes	yes	LOC_Os02g03860	mitochondrial ATP synthase precursor, putative, expressed
tr|Q6ZG03|Q6ZG03_ORYSJ	4	27.242	9	38275	58565	0.653547	2.32e-80	down	yes	yes	LOC_Os08g17390	expressed protein
tr|Q6ZFI6|Q6ZFI6_ORYSJ	7	46.493	16	87619	146130	0.599596	0	down	yes	yes	LOC_Os08g39300	aminotransferase, putative, expressed
tr|Q6ZEZ1|Q6ZEZ1_ORYSJ	5	70.847	21	77576	154910	0.500781	0	down	yes	yes	P0534H07.29-2	Putative ribose-5-phosphate isomerase
tr|Q6ZD35|Q6ZD35_ORYSJ	5	39.926	7	48506	79686	0.608714	5.08e-254	down	yes	yes	LOC_Os08g42560	tRNA synthetase class II core domain containing protein, expressed
tr|Q6ZBV1|Q6ZBV1_ORYSJ	3	26.391	32	276210	462760	0.596875	0	down	yes	yes	LOC_Os08g10020	photosystem II 10 kDa polypeptide, chloroplast precursor, putative, expressed
tr|Q6ZBT9|Q6ZBT9_ORYSJ	1	8.2642	2	14140	21580	0.655236	1.39e-29	down	yes	yes	LOC_Os08g08110	diacylglycerol kinase, putative, expressed
tr|Q6ZBK6|Q6ZBK6_ORYSJ	1	5.9636	1	10102	13104	0.77091	0.00225553	down	yes	yes	LOC_Os08g40790	DNA repair ATPase-related, putative, expressed
tr|Q6ZBH2|Q6ZBH2_ORYSJ	6	42.441	12	79116	118330	0.668605	3.5e-109	down	yes	yes	LOC_Os08g43190	dehydrogenase, putative, expressed
tr|Q6ZAE3|Q6ZAE3_ORYSJ	2	13.371	4	45428	21616	2.10159	0	up	yes	yes	LOC_Os08g27850	endothelial differentiation-related factor 1, putative, expressed
tr|Q6Z9U5|Q6Z9U5_ORYSJ	1	5.9789	1	4042.5	5062.7	0.798487	0.000337902	down	yes	yes	LOC_Os08g08220	EDA16, putative, expressed
tr|Q6Z9G0|Q6Z9G0_ORYSJ	13	122.14	47	311840	540750	0.576681	0	down	yes	yes	LOC_Os08g34210	aldehyde dehydrogenase, putative, expressed
tr|Q6Z8K7|Q6Z8K7_ORYSJ	3	26.048	23	172880	304860	0.56708	0	down	yes	yes	LOC_Os02g51470	ATP synthase F1, delta subunit family protein, putative, expressed
tr|Q6Z8J5|Q6Z8J5_ORYSJ	4	54.888	13	77838	112120	0.694238	3.19e-43	down	yes	yes	LOC_Os02g51570	peptidyl-prolyl cis-trans isomerase, FKBP-type, putative, expressed
tr|Q6Z8I7|Q6Z8I7_ORYSJ	4	34.63	4	23710	34009	0.697168	1.21e-12	down	yes	yes	LOC_Os02g51620	glycosyl hydrolase family 3 protein, putative, expressed
tr|Q6Z8F4|Q6Z8F4_ORYSJ	10	76.737	54	297280	496090	0.599246	0	down	yes	yes	LOC_Os02g47020	phosphoribulokinase/Uridine kinase family protein, expressed
tr|Q6Z718|Q6Z718_ORYSJ	2	11.406	2	11298	15801	0.715018	0.00470574	down	yes	yes	LOC_Os02g03100	oxidoreductase, aldo/keto reductase family protein, putative, expressed
tr|Q6Z6Y2|Q6Z6Y2_ORYSJ	2	13.879	3	23384	15304	1.52797	0	up	yes	yes	LOC_Os02g03730	SWIB/MDM2 domain containing protein, expressed
tr|Q6Z6Y1|Q6Z6Y1_ORYSJ	1	7.3483	1	3443.2	6343	0.542835	4.87e-49	down	yes	yes	LOC_Os02g03740	pyridoxal biosynthesis protein PDX2, putative, expressed
tr|Q6Z6H0|Q6Z6H0_ORYSJ	5	35.863	8	42502	64822	0.655672	1.95e-84	down	yes	yes	LOC_Os02g52430	regulator of ribonuclease, putative, expressed
tr|Q6Z6G8|Q6Z6G8_ORYSJ	2	14.393	2	12651	21603	0.585613	7.99e-98	down	yes	yes	LOC_Os02g52450	regulator of ribonuclease, putative, expressed
tr|Q6Z6A0|Q6Z6A0_ORYSJ	2	13.084	2	23670	29803	0.794215	7.23e-16	down	yes	yes	LOC_Os02g51790	ribosomal protein L29, putative, expressed
tr|Q6Z670|Q6Z670_ORYSJ	5	40.107	7	32646	61546	0.530433	0	down	yes	yes	LOC_Os02g48900	aspartic proteinase nepenthesin-1 precursor, putative, expressed
tr|Q6Z4G1|Q6Z4G1_ORYSJ	1	6.8368	5	9199	38770	0.237271	0	down	yes	yes	OSJNBb0040H10.25	Uncharacterized protein OSJNBb0040H10.25
tr|Q6Z4F3|Q6Z4F3_ORYSJ	1	6.7161	1	3902.8	1780.4	2.19209	0	up	yes	yes	LOC_Os07g09000	WD domain, G-beta repeat domain containing protein, expressed
tr|Q6Z4D5|Q6Z4D5_ORYSJ	1	8.7081	1	8324.6	12787	0.651021	6.43e-20	down	yes	yes	LOC_Os07g09150	expressed protein
tr|Q6Z413|Q6Z413_ORYSJ	1	8.2755	3	18339	22700	0.807885	1.45e-18	down	yes	yes	LOC_Os07g37220	inositol-1-monophosphatase, putative, expressed
tr|Q6Z3Y9|Q6Z3Y9_ORYSJ	10	67.951	12	87752	126300	0.69479	2.46e-47	down	yes	yes	LOC_Os07g49330	phospholipase C, putative, expressed
tr|Q6Z3N3|Q6Z3N3_ORYSJ	3	18.006	3	19786	29700	0.666195	1.23e-30	down	yes	yes	OSJNBa0087F21.6	Putative villin
tr|Q6Z329|Q6Z329_ORYSJ	1	6.2327	1	3862	11718	0.329578	0	down	yes	yes	LOC_Os02g49570	OsProtIV1 - Putative Protease IV homologue; Domain 2 is a SPH, expressed
tr|Q6Z2N3|Q6Z2N3_ORYSJ	1	7.3024	1	2612.8	4218.9	0.619308	6.93e-13	down	yes	yes	LOC_Os02g03330	expressed protein
tr|Q6Z1Y4|Q6Z1Y4_ORYSJ	2	11.814	2	13688	22508	0.608139	7.7e-74	down	yes	yes	LOC_Os08g01180	nicalin, putative, expressed
tr|Q6Z0W7|Q6Z0W7_ORYSJ	1	6.2636	1	7090	10364	0.684099	2.91e-07	down	yes	yes	LOC_Os02g20490	expressed protein
tr|Q6Z050|Q6Z050_ORYSJ	2	12.278	2	25549	30838	0.828491	2.29e-40	down	yes	yes	LOC_Os08g22354	polyadenylate-binding protein, putative, expressed
tr|Q6YZK5|Q6YZK5_ORYSJ	5	35.198	14	61582	118150	0.521219	0	down	yes	yes	LOC_Os08g27010	APE1, putative, expressed
tr|Q6YZJ0|Q6YZJ0_ORYSJ	2	11.885	3	18390	39595	0.464453	0	down	yes	yes	LOC_Os08g44400	glutathione S-transferase, N-terminal domain containing protein, expressed
tr|Q6YZD9|Q6YZD9_ORYSJ	1	7.9563	1	6607.4	10025	0.659092	2.11e-13	down	yes	yes	LOC_Os08g42010	nodulin, putative, expressed
tr|Q6YZD3|Q6YZD3_ORYSJ	2	13.164	4	69405	50476	1.37501	0	up	yes	yes	LOC_Os08g42040	LTPL80 - Protease inhibitor/seed storage/LTP family protein precursor, expressed
tr|Q6YZ75|Q6YZ75_ORYSJ	1	6.6146	2	7618.3	9832.7	0.774792	0.00289417	down	yes	yes	LOC_Os08g32850	methylcrotonoyl-CoA carboxylase beta chain, mitochondrial precursor, putative, expressed
tr|Q6YZ10|Q6YZ10_ORYSJ	2	12.605	4	54123	42120	1.28497	0	up	yes	yes	LOC_Os08g04620	MSP domain containing protein, putative, expressed
tr|Q6YYX5|Q6YYX5_ORYSJ	2	12.614	3	12435	10053	1.23694	0	up	yes	yes	LOC_Os08g44640	OsSCP41 - Putative Serine Carboxypeptidase homologue, expressed
tr|Q6YYW3|Q6YYW3_ORYSJ	7	41.685	11	57127	122490	0.466381	0	down	yes	yes	LOC_Os08g44810	lactate/malate dehydrogenase, putative, expressed
tr|Q6YY47|Q6YY47_ORYSJ	6	50.898	12	70030	93311	0.750501	0.0065044	down	yes	yes	LOC_Os02g37590	glycerophosphoryl diester phosphodiesterase family protein, putative, expressed
tr|Q6YWA2|Q6YWA2_ORYSJ	1	5.9126	2	18578	34992	0.530921	2.15e-296	down	yes	yes	LOC_Os09g02214	Citrate transporter protein, putative, expressed
tr|Q6YU90|Q6YU90_ORYSJ	15	110.54	53	341570	627070	0.544708	0	down	yes	yes	LOC_Os02g01150	erythronate-4-phosphate dehydrogenase domain containing protein, expressed
tr|Q6YU05|Q6YU05_ORYSJ	2	12.17	2	12475	20203	0.617483	2.47e-57	down	yes	yes	LOC_Os02g35470	calmodulin binding protein, putative, expressed
tr|Q6YTT3|Q6YTT3_ORYSJ	3	17.974	3	31011	43044	0.720449	0.000253017	down	yes	yes	LOC_Os08g37790	phospho-2-dehydro-3-deoxyheptonate aldolase, chloroplast precursor, putative, expressed
tr|Q6YS11|Q6YS11_ORYSJ	1	6.4734	1	7456.6	8977.8	0.83056	2.11e-13	down	yes	yes	LOC_Os08g18110	alpha-soluble NSF attachment protein, putative, expressed
tr|Q6YPG2|Q6YPG2_ORYSJ	2	29.247	7	28590	36845	0.775953	2.55e-09	down	yes	yes	LOC_Os02g01500	2-oxo acid dehydrogenases acyltransferase domain containing protein, expressed
tr|Q6V9T1|Q6V9T1_ORYSJ	2	14.637	5	27110	55218	0.490963	0	down	yes	yes	LOC_Os01g51410	glycine dehydrogenase, putative, expressed
tr|Q6PUW7|Q6PUW7_ORYSJ	1	68.549	10	84489	50930	1.65892	0	up	yes	yes	LOC_Osp1g00880	NAD(P)H-quinone oxidoreductase subunit 5, chloroplastic (EC:7.1.1.-)
tr|Q6L5I4|Q6L5I4_ORYSJ	4	25.133	4	24590	31130	0.789913	3.08e-14	down	yes	yes	OJ1741_B01.10	Putative aldehyde dehydrogenase
tr|Q6L4W7|Q6L4W7_ORYSJ	1	5.9018	4	21993	31481	0.698612	4e-11	down	yes	yes	LOC_Os05g43360	NADH dehydrogenase flavoprotein 2, mitochondrial precursor, putative, expressed
tr|Q6L4R5|Q6L4R5_ORYSJ	4	25.885	5	55001	67967	0.809231	2.92e-54	down	yes	yes	LOC_Os05g51530	vacuolar ATP synthase subunit C, putative, expressed
tr|Q6KAJ2|Q6KAJ2_ORYSJ	11	77.991	39	204980	330710	0.619818	0	down	yes	yes	LOC_Os02g55420	aminotransferase, classes I and II, domain containing protein, expressed
tr|Q6K9T4|Q6K9T4_ORYSJ	2	12.098	2	8302.2	19950	0.41615	0	down	yes	yes	LOC_Os02g58310	expressed protein
tr|Q6K851|Q6K851_ORYSJ	1	6.2353	1	6047.9	4303.9	1.40521	2.52e-234	up	yes	yes	LOC_Os02g56030	expressed protein
tr|Q6K840|Q6K840_ORYSJ	3	20.099	8	60724	94137	0.64506	1.37e-154	down	yes	yes	LOC_Os02g56180	dehydrogenase, putative, expressed
tr|Q6K7X0|Q6K7X0_ORYSJ	3	20.354	4	23015	41422	0.555623	7.79e-269	down	yes	yes	LOC_Os02g40240	receptor kinase, putative, expressed
tr|Q6K7P8|Q6K7P8_ORYSJ	2	12.451	2	9363	17457	0.536346	6.37e-141	down	yes	yes	LOC_Os02g58150	expressed protein
tr|Q6K705|Q6K705_ORYSJ	1	5.9835	2	9274.1	7030.3	1.31916	3.06e-300	up	yes	yes	LOC_Os02g57540	60S ribosomal protein L28-1, putative, expressed
tr|Q6K6C3|Q6K6C3_ORYSJ	1	6.2077	1	5645.8	9017.5	0.626094	4.65e-23	down	yes	yes	LOC_Os02g57020	YCF37, putative, expressed
tr|Q6K6C2|Q6K6C2_ORYSJ	3	20.077	3	20418	25347	0.805539	2.83e-19	down	yes	yes	LOC_Os02g57030	expressed protein
tr|Q6K6B4|Q6K6B4_ORYSJ	2	12.163	2	8391.3	17880	0.469312	1.49e-264	down	yes	yes	LOC_Os02g57100	expressed protein
tr|Q6K689|Q6K689_ORYSJ	4	39.238	7	30607	39268	0.779439	1.51e-11	down	yes	yes	LOC_Os02g54980	pheophorbide a oxygenase, chloroplast precursor, putative, expressed
tr|Q6K4S7|Q6K4S7_ORYSJ	1	8.6764	2	8985.3	7431.5	1.20908	4.33e-219	up	yes	yes	LOC_Os02g18410	salt stress root protein RS1, putative, expressed
tr|Q6K456|Q6K456_ORYSJ	1	10.828	2	31643	21594	1.46536	0	up	yes	yes	LOC_Os09g04670	DAG protein, chloroplast precursor, putative, expressed
tr|Q6K3Z3|Q6K3Z3_ORYSJ	4	25.882	6	60969	87696	0.695231	8.75e-33	down	yes	yes	LOC_Os09g07830	acetyl-CoA acetyltransferase, cytosolic, putative, expressed
tr|Q6K2P3|Q6K2P3_ORYSJ	2	17.89	3	7773.4	17851	0.43546	0	down	yes	yes	LOC_Os09g15820	aldose 1-epimerase, putative, expressed
tr|Q6K270|Q6K270_ORYSJ	2	12.846	3	14935	17930	0.832962	1.86e-26	down	yes	yes	LOC_Os09g03620	wall-associated receptor kinase-like 20 precursor, putative, expressed
tr|Q6K1X5|Q6K1X5_ORYSJ	1	6.2546	4	45093	73939	0.609868	1.28e-231	down	yes	yes	LOC_Os02g39600	outer envelope protein, putative, expressed
tr|Q6I608|Q6I608_ORYSJ	1	17.599	5	36047	46801	0.770219	1.68e-08	down	yes	yes	LOC_Os05g48310	60S ribosomal protein L35a-3, putative, expressed
tr|Q6I5K9|Q6I5K9_ORYSJ	4	32.675	7	25817	43518	0.593249	1.32e-175	down	yes	yes	LOC_Os05g36010	OsSub47 - Putative Subtilisin homologue, expressed
tr|Q6I5H3|Q6I5H3_ORYSJ	4	28.734	10	81686	57849	1.41206	0	up	yes	yes	LOC_Os05g45660	plasminogen activator inhibitor 1 RNA-binding protein, putative, expressed
tr|Q6H8E4|Q6H8E4_ORYSJ	3	18.985	3	29742	53896	0.551841	0	down	yes	yes	LOC_Os02g11740	plastidic ATP/ADP-transporter, putative, expressed
tr|Q6H7T1|Q6H7T1_ORYSJ	9	87.494	38	349270	274390	1.2729	0	up	yes	yes	LOC_Os02g06700	ribosomal protein, putative, expressed
tr|Q6H7Q6|Q6H7Q6_ORYSJ	7	44.824	8	32154	71113	0.452154	0	down	yes	yes	LOC_Os02g10120	lipoxygenase, putative, expressed
tr|Q6H7I9|Q6H7I9_ORYSJ	1	6.9914	4	22262	37516	0.5934	2.38e-151	down	yes	yes	LOC_Os02g42290	OsClp3 - Putative Clp protease homologue, expressed
tr|Q6H7I6|Q6H7I6_ORYSJ	3	20.435	3	44744	84155	0.531686	0	down	yes	yes	LOC_Os02g42310	OsSCP8 - Putative Serine Carboxypeptidase homologue, expressed
tr|Q6H734|Q6H734_ORYSJ	4	25.236	4	20735	17234	1.20314	0	up	yes	yes	LOC_Os02g10510	Ubiquitin family domain containing protein, expressed
tr|Q6H732|Q6H732_ORYSJ	2	14.449	2	17876	36891	0.484563	0	down	yes	yes	LOC_Os02g10520	OsSub12 - Putative Subtilisin homologue, expressed
tr|Q6H6L8|Q6H6L8_ORYSJ	1	6.265	6	13940	27336	0.50995	3.14e-284	down	yes	yes	LOC_Os02g44320	LTPL113 - Protease inhibitor/seed storage/LTP family protein precursor, expressed
tr|Q6H667|Q6H667_ORYSJ	7	71.505	20	220760	149240	1.47923	0	up	yes	yes	LOC_Os02g42960	thylakoid lumenal protein, putative, expressed
tr|Q6H660|Q6H660_ORYSJ	3	21.467	6	67644	56239	1.2028	0	up	yes	yes	LOC_Os02g43020	heat shock protein STI, putative, expressed
tr|Q6H4M9|Q6H4M9_ORYSJ	1	15.42	1	4594.5	3776.4	1.21663	1.57e-115	up	yes	yes	LOC_Os02g32120	cytochrome b-c1 complex subunit Rieske, mitochondrial precursor, putative, expressed
tr|Q6H4L2|Q6H4L2_ORYSJ	12	78.027	19	137100	232440	0.58983	0	down	yes	yes	LOC_Os02g32030	elongation factor, putative, expressed
tr|Q6H4I2|Q6H4I2_ORYSJ	1	6.838	1	5827.1	9758.4	0.597137	1.07e-38	down	yes	yes	LOC_Os09g20660	UPF0041 domain containing protein, putative, expressed
tr|Q6F361|Q6F361_ORYSJ	1	21.594	8	35781	51268	0.697921	1.05e-17	down	yes	yes	LOC_Os05g49880	lactate/malate dehydrogenase, putative, expressed
tr|Q6F322|Q6F322_ORYSJ	2	12.574	3	6078.1	7911	0.76831	0.0297889	down	yes	yes	LOC_Os05g41172	histone-lysine N-methyltransferase, H3 lysine-9 specific SUVH1, putative, expressed
tr|Q6EUS1|Q6EUS1_ORYSJ	4	40.102	18	107950	138720	0.778186	1.24e-34	down	yes	yes	LOC_Os02g14160	peroxidase precursor, putative, expressed
tr|Q6EUK5|Q6EUK5_ORYSJ	6	48.182	20	158350	223050	0.709931	2.64e-37	down	yes	yes	LOC_Os02g13970	Complex I intermediate-associated protein 30 domain containing protein, putative, expressed
tr|Q6EUK2|Q6EUK2_ORYSJ	2	17.684	6	39784	29926	1.32941	0	up	yes	yes	LOC_Os02g13990	U2 small nuclear ribonucleoprotein A, putative, expressed
tr|Q6ETD9|Q6ETD9_ORYSJ	1	6.2077	1	7876.8	13764	0.572276	1.28e-74	down	yes	yes	LOC_Os02g01520	IQ calmodulin-binding motif family protein, putative, expressed
tr|Q6ESK5|Q6ESK5_ORYSJ	1	6.4213	1	3351.9	1430.2	2.34366	0	up	yes	yes	LOC_Os09g24540	peptidyl-prolyl cis-trans isomerase, putative, expressed
tr|Q6ERL4|Q6ERL4_ORYSJ	2	14.66	2	13095	21991	0.595471	5.64e-87	down	yes	yes	LOC_Os09g16910	cysteine desulfurase 1, mitochondrial precursor, putative, expressed
tr|Q6ER87|Q6ER87_ORYSJ	1	6.8976	1	3207.2	5320	0.602857	3.38e-20	down	yes	yes	LOC_Os02g33550	harpin-induced protein 1 domain containing protein, expressed
tr|Q6EPY7|Q6EPY7_ORYSJ	1	8.8621	2	8018.2	9917	0.808531	4.44e-09	down	yes	yes	LOC_Os02g33030	bifunctional monodehydroascorbate reductase and carbonic anhydrasenectarin-3 precursor, putative, ex
tr|Q6EP75|Q6EP75_ORYSJ	2	11.785	2	11275	20040	0.562625	5.31e-121	down	yes	yes	LOC_Os02g45460	expressed protein
tr|Q6EP57|Q6EP57_ORYSJ	1	15.115	6	38124	48492	0.786192	1.7e-18	down	yes	yes	LOC_Os02g36850	oxygen evolving enhancer protein 3, identical, putative, expressed
tr|Q6EP16|Q6EP16_ORYSJ	1	6.3074	1	19643	9113.1	2.15547	0	up	yes	yes	B1106B03.6	Uncharacterized protein
tr|Q6AVZ8|Q6AVZ8_ORYSJ	3	42.993	17	109700	168690	0.650305	3.08e-245	down	yes	yes	LOC_Os05g04380	peroxidase precursor, putative, expressed
tr|Q6AUK3|Q6AUK3_ORYSJ	1	26.595	5	18242	23501	0.776222	1.63e-06	down	yes	yes	OJ1174_H11.1	Putative 50S ribosomal protein L14
tr|Q6AT83|Q6AT83_ORYSJ	1	5.9004	1	4828.7	8002.1	0.603429	2.54e-29	down	yes	yes	LOC_Os05g34320	beta-hexosaminidase precursor, putative, expressed
tr|Q6ASR0|Q6ASR0_ORYSJ	3	18.787	5	76041	104300	0.72906	0.00126665	down	yes	yes	LOC_Os05g05480	OsDegp6 - Putative Deg protease homologue, expressed
tr|Q69XG4|Q69XG4_ORYSJ	2	18.852	4	1384.9	3729.3	0.371357	8.91e-111	down	yes	yes	LOC_Os06g40818	aspartic proteinase, putative, expressed
tr|Q69X47|Q69X47_ORYSJ	2	12.782	2	10040	7928.8	1.26627	3.52e-286	up	yes	yes	LOC_Os06g39870	26S protease regulatory subunit 8, putative, expressed
tr|Q69VD1|Q69VD1_ORYSJ	3	19.219	3	7689.9	18579	0.413903	0	down	yes	yes	LOC_Os06g39690	SOUL heme-binding protein, putative, expressed
tr|Q69VC8|Q69VC8_ORYSJ	5	59.682	39	181470	277980	0.652817	0	down	yes	yes	LOC_Os06g39708	photosystem II P680 chlorophyll A apoprotein, putative, expressed
tr|Q69V57|Q69V57_ORYSJ	11	172.75	72	398010	630320	0.631441	0	down	yes	yes	LOC_Os06g40640	fructose-bisphospate aldolase isozyme, putative, expressed
tr|Q69U05|Q69U05_ORYSJ	1	6.167	1	12044	19436	0.619675	2.88e-53	down	yes	yes	LOC_Os06g41810	reductase, putative, expressed
tr|Q69SU2|Q69SU2_ORYSJ	1	7.3394	1	3366.6	10639	0.31644	0	down	yes	yes	LOC_Os02g34860	Regulator of chromosome condensation domain containing protein, expressed
tr|Q69SH3|Q69SH3_ORYSJ	1	6.7454	1	19008	7277.8	2.61178	0	up	yes	yes	LOC_Os09g36290	Ser/Thr protein phosphatase family protein, putative, expressed
tr|Q69RG8|Q69RG8_ORYSJ	4	24.281	5	26893	54788	0.490856	0	down	yes	yes	LOC_Os07g28090	ABC transporter, ATP-binding protein, putative, expressed
tr|Q69QQ2|Q69QQ2_ORYSJ	1	10.984	2	9505.9	18145	0.523885	6.71e-166	down	yes	yes	LOC_Os09g30414.1	aspartic proteinase nepenthesin-2 precursor, putative, expressed
tr|Q69P91|Q69P91_ORYSJ	2	14.55	3	24737	43717	0.565844	1.11e-251	down	yes	yes	LOC_Os09g26810	chlorophyll A-B binding protein, putative, expressed
tr|Q69NK4|Q69NK4_ORYSJ	3	20.253	7	54026	70414	0.767262	4.37e-10	down	yes	yes	OJ1001_G09.24	Putative ribosomal protein S8
tr|Q69NF7|Q69NF7_ORYSJ	4	31.467	6	39604	66172	0.598501	1.37e-246	down	yes	yes	LOC_Os09g36040	rhodanese-like domain containing protein, putative, expressed
tr|Q69MW7|Q69MW7_ORYSJ	4	30.555	11	100830	80041	1.25973	0	up	yes	yes	LOC_Os09g23730	HMG-Y-related protein A, putative, expressed
tr|Q69MU0|Q69MU0_ORYSJ	4	34.392	8	44544	111530	0.39939	0	down	yes	yes	LOC_Os09g34100	metallo-beta-lactamase family protein, putative, expressed
tr|Q69LW4|Q69LW4_ORYSJ	3	22.094	3	17873	22866	0.781641	5.47e-08	down	yes	yes	LOC_Os09g14670	phosphoenolpyruvate carboxylase, putative, expressed
tr|Q69LM5|Q69LM5_ORYSJ	3	17.98	3	5202.9	8151.8	0.638252	5.74e-17	down	yes	yes	B1123E10.103	Putative alpha-glucosidase II
tr|Q69LC1|Q69LC1_ORYSJ	8	60.247	35	284440	381300	0.745974	0.00230788	down	yes	yes	LOC_Os07g07540	SHOOT1 protein, putative, expressed
tr|Q69K00|Q69K00_ORYSJ	7	87.849	39	236800	348470	0.679542	6.07e-227	down	yes	yes	LOC_Os09g36450	triosephosphate isomerase, chloroplast precursor, putative, expressed
tr|Q69JW4|Q69JW4_ORYSJ	1	6.0851	2	18914	31566	0.599189	1.53e-117	down	yes	yes	LOC_Os02g36680	expressed protein
tr|Q688M9|Q688M9_ORYSJ	4	27.738	9	93320	128720	0.724984	1.07e-06	down	yes	yes	LOC_Os05g33100	endo-1,3;1,4-beta-D-glucanase precursor, putative, expressed
tr|Q688K0|Q688K0_ORYSJ	5	37.129	9	50952	91397	0.55748	0	down	yes	yes	LOC_Os05g34540	rab GDP dissociation inhibitor alpha, putative, expressed
tr|Q67WV0|Q67WV0_ORYSJ	1	5.9093	1	3811.8	5942.8	0.641415	4.55e-12	down	yes	yes	LOC_Os06g43600	LTPL129 - Protease inhibitor/seed storage/LTP family protein precursor, expressed
tr|Q67WN6|Q67WN6_ORYSJ	1	10.978	1	12098	20184	0.599386	1.22e-75	down	yes	yes	LOC_Os06g43650	secreted salivary protein, putative, expressed
tr|Q67W57|Q67W57_ORYSJ	5	36.181	12	58003	97468	0.595098	0	down	yes	yes	LOC_Os06g43850	ATP synthase F1, delta subunit family protein, putative, expressed
tr|Q67VQ6|Q67VQ6_ORYSJ	1	16.531	4	8934.6	11297	0.790883	3.11e-06	down	yes	yes	LOC_Os06g28950	expressed protein
tr|Q67UE5|Q67UE5_ORYSJ	4	39.6	6	37961	48957	0.775395	1.37e-11	down	yes	yes	LOC_Os09g27420	formate--tetrahydrofolate ligase, putative, expressed
tr|Q67TV4|Q67TV4_ORYSJ	3	20.339	4	35912	47419	0.757334	0.00119291	down	yes	yes	LOC_Os09g09320	nuclear transport factor, putative, expressed
tr|Q67J09|Q67J09_ORYSJ	3	35.287	7	36362	72862	0.499053	0	down	yes	yes	LOC_Os09g28630	gibberellin receptor, putative, expressed
tr|Q67IZ3|Q67IZ3_ORYSJ	1	6.1867	1	17026	34592	0.492195	0	down	yes	yes	LOC_Os09g28750	gibberellin receptor GID1L2, putative, expressed
tr|Q67G20|Q67G20_ORYSJ	1	98.229	56	407390	635470	0.641085	0	down	yes	yes	LOC_Os11g06390	actin, putative, expressed
tr|Q65XW5|Q65XW5_ORYSJ	1	7.0953	1	16186	28587	0.566201	1.31e-164	down	yes	yes	LOC_Os05g01950	expressed protein
tr|Q65XQ8|Q65XQ8_ORYSJ	3	21.43	5	37688	63252	0.595839	4.61e-245	down	yes	yes	LOC_Os05g05950	TOC159, putative, expressed
tr|Q65XA1|Q65XA1_ORYSJ	5	36.744	12	60412	101840	0.593205	0	down	yes	yes	LOC_Os05g02520	cupin domain containing protein, expressed
tr|Q65X08|Q65X08_ORYSJ	2	11.739	2	10747	18458	0.582241	1.18e-87	down	yes	yes	LOC_Os05g44310	vesicle-fusing ATPase, putative, expressed
tr|Q658B2|Q658B2_ORYSJ	1	6.1343	1	16414	25993	0.631478	2.04e-57	down	yes	yes	LOC_Os01g01830	OsPOP1 - Putative Prolyl Oligopeptidase homologue, expressed
tr|Q657L6|Q657L6_ORYSJ	3	25.863	7	61741	105200	0.586892	0	down	yes	yes	LOC_Os01g38229	peptidyl-prolyl isomerase, putative, expressed
tr|Q656T5|Q656T5_ORYSJ	3	35.498	5	37278	46329	0.804636	5.23e-33	down	yes	yes	LOC_Os01g39270	NAD binding domain of 6-phosphogluconate dehydrogenase containing protein, expressed
tr|Q655P5|Q655P5_ORYSJ	6	56.798	16	80485	157230	0.511893	0	down	yes	yes	LOC_Os01g21034	pectinesterase, putative, expressed
tr|Q654W0|Q654W0_ORYSJ	3	18.704	6	60043	75982	0.790227	7.54e-33	down	yes	yes	LOC_Os06g13680	B12D protein, putative, expressed
tr|Q654U8|Q654U8_ORYSJ	3	18.963	4	27696	49019	0.565005	8.75e-285	down	yes	yes	LOC_Os06g13810	pyrophosphate--fructose 6-phosphate 1-phosphotransferase subunit beta, putative, expressed
tr|Q654L9|Q654L9_ORYSJ	5	32.202	6	40553	57124	0.709912	1.01e-10	down	yes	yes	LOC_Os06g30460	2-oxo acid dehydrogenases acyltransferase domain containing protein, expressed
tr|Q652L5|Q652L5_ORYSJ	4	29.477	8	60091	91851	0.654223	5.85e-123	down	yes	yes	LOC_Os09g39390	oxidoreductase, aldo/keto reductase family protein, putative, expressed
tr|Q652J5|Q652J5_ORYSJ	2	14.21	2	5033.1	7736.5	0.650566	9.05e-13	down	yes	yes	LOC_Os09g36240	deoxyribodipyrimidine photolyase family protein, expressed
tr|Q651F0|Q651F0_ORYSJ	1	6.354	2	4634	8260	0.561017	6.39e-52	down	yes	yes	LOC_Os09g36800	3-dehydroquinate synthase, putative, expressed
tr|Q651C2|Q651C2_ORYSJ	2	13.314	4	109310	42808	2.55349	0	up	yes	yes	LOC_Os09g37012	eukaryotic aspartyl protease domain containing protein, expressed
tr|Q650W6|Q650W6_ORYSJ	3	20.036	5	45795	35594	1.28659	0	up	yes	yes	LOC_Os09g39180	RNA recognition motif containing protein, putative, expressed
tr|Q60EZ7|Q60EZ7_ORYSJ	1	6.2525	4	35888	20775	1.72746	0	up	yes	yes	LOC_Os05g09400	30S ribosomal protein S31, chloroplast precursor, putative, expressed
tr|Q60EY9|Q60EY9_ORYSJ	4	41.668	9	57265	92727	0.617566	9.75e-256	down	yes	yes	LOC_Os05g11780	mitochondrial carrier protein, putative, expressed
tr|Q60EM2|Q60EM2_ORYSJ	3	18.696	5	43577	57652	0.755863	0.00109517	down	yes	yes	LOC_Os05g38170	phosphoribosyl transferase, putative, expressed
tr|Q60EA3|Q60EA3_ORYSJ	9	63.399	19	116830	166320	0.702441	4.06e-43	down	yes	yes	LOC_Os05g42350	ferredoxin--nitrite reductase, putative, expressed
tr|Q60E83|Q60E83_ORYSJ	1	6.9003	1	5677.6	7237.5	0.78447	0.00109484	down	yes	yes	LOC_Os05g29900	expressed protein
tr|Q60DU1|Q60DU1_ORYSJ	1	5.9872	1	8138.7	10321	0.788557	2.09e-05	down	yes	yes	LOC_Os05g07640	expressed protein
tr|Q60DC5|Q60DC5_ORYSJ	2	12.476	3	12690	17897	0.709057	0.000197468	down	yes	yes	LOC_Os03g32170	NAD dependent epimerase/dehydratase family protein, putative, expressed
tr|Q5ZDZ8|Q5ZDZ8_ORYSJ	2	14.707	3	13873	22729	0.610366	5.06e-72	down	yes	yes	LOC_Os01g03650	sufB/sufD domain containing protein, putative, expressed
tr|Q5ZDJ3|Q5ZDJ3_ORYSJ	1	6.2751	2	8508.8	19750	0.430825	0	down	yes	yes	LOC_Os01g43030	tetratricopeptide repeat domain containing protein, expressed
tr|Q5ZDI5|Q5ZDI5_ORYSJ	5	52.017	9	101480	82792	1.22572	0	up	yes	yes	LOC_Os01g43070	psbP-related thylakoid lumenal protein 4, chloroplast precursor, putative, expressed
tr|Q5ZCV1|Q5ZCV1_ORYSJ	3	19.815	6	25130	35903	0.699942	8.77e-12	down	yes	yes	LOC_Os01g27750	bifunctional 3-dehydroquinate dehydratase/shikimate dehydrogenase,chloroplast precursor, putative, e
tr|Q5ZCB2|Q5ZCB2_ORYSJ	2	13.795	3	32131	24450	1.31415	0	up	yes	yes	LOC_Os01g03310	BBTI1 - Bowman-Birk type bran trypsin inhibitor precursor, expressed
tr|Q5ZCB0|Q5ZCB0_ORYSJ	2	11.866	3	20590	14353	1.43454	0	up	yes	yes	LOC_Os01g03330	BBTI3 - Bowman-Birk type bran trypsin inhibitor precursor, expressed
tr|Q5ZCA9|Q5ZCA9_ORYSJ	2	27.676	15	132360	65030	2.03537	0	up	yes	yes	LOC_Os01g03340	BBTI4 - Bowman-Birk type bran trypsin inhibitor precursor, expressed
tr|Q5ZBN0|Q5ZBN0_ORYSJ	4	37.753	5	20674	31942	0.647236	2.58e-51	down	yes	yes	LOC_Os01g42294	inactive receptor kinase At2g26730 precursor, putative, expressed
tr|Q5ZBH8|Q5ZBH8_ORYSJ	5	34.699	11	84167	110700	0.760316	6.06e-09	down	yes	yes	LOC_Os01g43090	oxidoreductase, aldo/keto reductase family protein, putative, expressed
tr|Q5ZBA9|Q5ZBA9_ORYSJ	2	14.527	2	20474	10447	1.9598	0	up	yes	yes	LOC_Os01g41880	hyaluronan/mRNA binding family domain containing protein, expressed
tr|Q5ZA08|Q5ZA08_ORYSJ	2	13.027	2	10135	18396	0.550935	5.1e-127	down	yes	yes	LOC_Os06g21380	OsCttP3 - Putative C-terminal processing peptidase homologue, expressed
tr|Q5Z9S4|Q5Z9S4_ORYSJ	1	16.116	2	8670.7	6467	1.34076	1.75e-294	up	yes	yes	LOC_Os06g36160	40S ribosomal protein S24, putative, expressed
tr|Q5Z907|Q5Z907_ORYSJ	3	18.303	3	32276	47386	0.681129	6.97e-31	down	yes	yes	LOC_Os06g36700	T-complex protein, putative, expressed
tr|Q5Z7N3|Q5Z7N3_ORYSJ	4	22.995	10	120160	74736	1.60779	0	up	yes	yes	LOC_Os06g51220	HMG1/2, putative, expressed
tr|Q5Z7I8|Q5Z7I8_ORYSJ	4	34.563	6	45657	79741	0.572566	0	down	yes	yes	LOC_Os06g35540	aminotransferase, classes I and II, domain containing protein, expressed
tr|Q5Z6B8|Q5Z6B8_ORYSJ	1	6.1737	3	4955.9	2840.2	1.74491	0	up	yes	yes	Os06g0530200	Os06g0530200 protein
tr|Q5Z5T3|Q5Z5T3_ORYSJ	2	13.56	2	11866	15527	0.764217	0.00928483	down	yes	yes	LOC_Os06g37150	L-ascorbate oxidase precursor, putative, expressed
tr|Q5Z4M6|Q5Z4M6_ORYSJ	4	33.838	7	40133	52893	0.758758	0.000208773	down	yes	yes	LOC_Os06g20320	peptidyl-prolyl cis-trans isomerase, FKBP-type, putative, expressed
tr|Q5Z4H4|Q5Z4H4_ORYSJ	1	6.5625	1	6650.6	10087	0.659324	2.1e-13	down	yes	yes	#N/A	#N/A
tr|Q5Z4D3|Q5Z4D3_ORYSJ	8	93.486	41	455630	214950	2.1197	0	up	yes	yes	LOC_Os06g20150	peroxidase precursor, putative, expressed
tr|Q5WN02|Q5WN02_ORYSJ	5	29.161	7	50408	65492	0.769682	5.56e-11	down	yes	yes	LOC_Os05g05830	bifunctional protein folD, putative, expressed
tr|Q5WMX0|Q5WMX0_ORYSJ	3	22.552	6	55742	35806	1.55678	0	up	yes	yes	LOC_Os05g15770	glycosyl hydrolase, putative, expressed
tr|Q5WMV0|Q5WMV0_ORYSJ	1	6.7438	1	5847.6	7507.8	0.77887	0.00363989	down	yes	yes	LOC_Os05g24970	LSM domain containing protein, expressed
tr|Q5W708|Q5W708_ORYSJ	1	5.9988	2	7995.4	14548	0.549588	2.32e-102	down	yes	yes	LOC_Os05g15510	cellulase, putative, expressed
tr|Q5W6J3|Q5W6J3_ORYSJ	1	6.4318	1	8318.2	10763	0.772851	0.00325635	down	yes	yes	LOC_Os05g11550	serine/threonine protein phosphatase 5, putative, expressed
tr|Q5VRX8|Q5VRX8_ORYSJ	1	6.1025	1	5399.4	8863.1	0.6092	1.14e-29	down	yes	yes	LOC_Os01g09000	glutaminyl-tRNA synthetase, putative, expressed
tr|Q5VRH2|Q5VRH2_ORYSJ	2	12.515	2	15369	23769	0.646599	3.71e-39	down	yes	yes	LOC_Os06g01400	glycyl-tRNA synthetase 2, chloroplast/mitochondrial precursor, putative, expressed
tr|Q5VR43|Q5VR43_ORYSJ	17	114.66	33	304630	223090	1.3655	0	up	yes	yes	LOC_Os01g08510	MAR-binding filament-like protein 1, putative, expressed
tr|Q5VR12|Q5VR12_ORYSJ	4	28.123	8	79504	110840	0.717286	9.79e-12	down	yes	yes	LOC_Os01g07910	NADH-cytochrome b5 reductase, putative, expressed
tr|Q5VQX1|Q5VQX1_ORYSJ	6	53.546	18	175290	144540	1.21274	0	up	yes	yes	LOC_Os01g59090	thylakoid lumenal 20 kDa protein, putative, expressed
tr|Q5VQ13|Q5VQ13_ORYSJ	1	6.5949	1	5793.3	9686.4	0.598086	6.42e-38	down	yes	yes	LOC_Os06g04530	OsClp9 - Putative Clp protease homologue, expressed
tr|Q5VPR6|Q5VPR6_ORYSJ	8	56.017	23	137400	191610	0.717082	1.7e-19	down	yes	yes	LOC_Os06g02780	aspartic protease, putative, expressed
tr|Q5VPR5|Q5VPR5_ORYSJ	2	11.805	2	8109.3	12276	0.660582	1.57e-15	down	yes	yes	LOC_Os06g02800	expressed protein
tr|Q5VPQ5|Q5VPQ5_ORYSJ	2	11.154	2	14492	30312	0.478094	0	down	yes	yes	LOC_Os06g02930	expressed protein
tr|Q5VPB9|Q5VPB9_ORYSJ	2	14.97	2	11787	16479	0.715274	0.00427472	down	yes	yes	LOC_Os01g46380	ketol-acid reductoisomerase, chloroplast precursor, putative, expressed
tr|Q5VME5|Q5VME5_ORYSJ	1	6.9637	1	6283.4	9144.9	0.687093	5.18e-06	down	yes	yes	LOC_Os06g18670	anthocyanidin 3-O-glucosyltransferase, putative, expressed
tr|Q5VMA1|Q5VMA1_ORYSJ	8	48.382	16	76439	136240	0.561061	0	down	yes	yes	LOC_Os06g06290	GDSL-like lipase/acylhydrolase, putative, expressed
tr|Q5U1T1|Q5U1T1_ORYSJ	9	99.638	74	724020	591420	1.22421	0	up	yes	yes	LOC_Os01g22230	peroxidase precursor, putative, expressed
tr|Q5U1T0|Q5U1T0_ORYSJ	2	22.221	5	77916	28296	2.7536	0	up	yes	yes	LOC_Os01g22249	peroxidase precursor, putative, expressed
tr|Q5U1S3|Q5U1S3_ORYSJ	6	89.935	33	296190	233360	1.26924	0	up	yes	yes	LOC_Os01g73170	peroxidase precursor, putative, expressed
tr|Q5U1M2|Q5U1M2_ORYSJ	1	8.8541	1	6211.7	3389	1.8329	0	up	yes	yes	LOC_Os05g04500	peroxidase precursor, putative, expressed
tr|Q5U1F5|Q5U1F5_ORYSJ	4	24.552	5	48011	57865	0.829707	4.07e-76	down	yes	yes	LOC_Os12g34524	peroxidase precursor, putative, expressed
tr|Q5TKP2|Q5TKP2_ORYSJ	1	19.969	9	93671	72108	1.29904	0	up	yes	yes	LOC_Os05g46430	60S ribosomal protein L28-1, putative, expressed
tr|Q5TKF4|Q5TKF4_ORYSJ	6	38.945	10	61335	105430	0.58176	0	down	yes	yes	LOC_Os05g51700	nucleoside diphosphate kinase, putative, expressed
tr|Q5SN76|Q5SN76_ORYSJ	3	17.7	5	27011	53969	0.500491	0	down	yes	yes	LOC_Os01g46750	AMP-binding enzyme, putative, expressed
tr|Q5SMV5|Q5SMV5_ORYSJ	1	8.0663	1	7256.9	10361	0.700405	0.000289759	down	yes	yes	LOC_Os06g08720	OsSCP32 - Putative Serine Carboxypeptidase homologue, expressed
tr|Q5QNG2|Q5QNG2_ORYSJ	1	6.6454	1	7139.8	10440	0.683889	2.38e-07	down	yes	yes	LOC_Os01g11210	expressed protein
tr|Q5QNA5|Q5QNA5_ORYSJ	6	41.495	7	34555	58289	0.592822	6.8e-236	down	yes	yes	LOC_Os01g11054	phosphoenolpyruvate carboxylase, putative, expressed
tr|Q5QN03|Q5QN03_ORYSJ	1	6.0528	1	15192	9282.5	1.63663	0	up	yes	yes	LOC_Os01g10350	MPPN domain containing protein, expressed
tr|Q5QMK7|Q5QMK7_ORYSJ	13	89.445	27	177690	257270	0.690675	3.56e-112	down	yes	yes	LOC_Os01g60190	2,3-bisphosphoglycerate-independent phosphoglycerate mutase, putative, expressed
tr|Q5QM39|Q5QM39_ORYSJ	3	18.46	4	18953	29511	0.642235	9.54e-53	down	yes	yes	LOC_Os01g34480	NAD dependent epimerase/dehydratase family protein, putative, expressed
tr|Q5QLT6|Q5QLT6_ORYSJ	5	33.733	5	35212	75143	0.4686	0	down	yes	yes	LOC_Os01g61410	NADH-ubiquinone oxidoreductase, mitochondrial precursor, putative, expressed
tr|Q5QLG3|Q5QLG3_ORYSJ	3	22.461	6	50458	89338	0.564799	0	down	yes	yes	LOC_Os01g48990	uncharacterized kinase mug58, putative, expressed
tr|Q5NAP3|Q5NAP3_ORYSJ	2	11.72	2	8992.7	13277	0.677314	7.11e-11	down	yes	yes	LOC_Os01g12320	GDSL-like lipase/acylhydrolase, putative, expressed
tr|Q5NAI9|Q5NAI9_ORYSJ	2	13.697	5	33162	42529	0.77975	1.48e-12	down	yes	yes	LOC_Os01g51300	WD domain, G-beta repeat domain containing protein, expressed
tr|Q5N9A0|Q5N9A0_ORYSJ	2	13.405	2	13771	43121	0.319357	0	down	yes	yes	LOC_Osp1g00650	Chloroplast cytochrome b/f
tr|Q5N8N4|Q5N8N4_ORYSJ	11	83.253	26	168060	258950	0.649006	0	down	yes	yes	LOC_Os01g67120	rhodanese-like domain containing protein, putative, expressed
tr|Q5N838|Q5N838_ORYSJ	1	6.4242	1	6174.5	5102.9	1.21	1.31e-151	up	yes	yes	LOC_Os01g66600	rhodanese-like, putative, expressed
tr|Q5N7P9|Q5N7P9_ORYSJ	1	13.764	3	19536	30447	0.64164	5.06e-55	down	yes	yes	LOC_Os01g49190	ATP synthase, putative, expressed
tr|Q5N760|Q5N760_ORYSJ	2	11.745	2	17117	27475	0.623003	1.91e-70	down	yes	yes	LOC_Os01g59930	NADH-cytochrome b5 reductase, putative, expressed
tr|Q5JNL6|Q5JNL6_ORYSJ	2	11.859	4	38027	49760	0.764208	3.24e-06	down	yes	yes	LOC_Os01g53700	mitochondrial-processing peptidase subunit, mitochondrial precursor, putative, expressed
tr|Q5JNB0|Q5JNB0_ORYSJ	10	101.37	57	335130	537470	0.623532	0	down	yes	yes	LOC_Os01g74650	cysteine synthase, mitochondrial precursor, putative, expressed
tr|Q5JNA0|Q5JNA0_ORYSJ	3	30.931	11	93840	114890	0.816781	1.99e-110	down	yes	yes	LOC_Os01g52500	NADP-dependent malic enzyme, putative, expressed
tr|Q5JN29|Q5JN29_ORYSJ	2	12.222	5	37044	54925	0.674447	9.49e-44	down	yes	yes	LOC_Os01g72950	expressed protein
tr|Q5JMD7|Q5JMD7_ORYSJ	2	12.043	2	7745.9	15183	0.510169	1.73e-158	down	yes	yes	LOC_Os01g73910	peptidase, putative, expressed
tr|Q5JLP6|Q5JLP6_ORYSJ	2	17.4	3	17894	21946	0.815365	9.32e-22	down	yes	yes	LOC_Os01g71300	S-formylglutathione hydrolase, putative, expressed
tr|Q5JK16|Q5JK16_ORYSJ	1	-2	1	8946.1	12867	0.695275	5.01e-06	down	yes	yes	LOC_Os01g70100	zinc finger DHHC domain-containing protein, putative, expressed
tr|Q5JK10|Q5JK10_ORYSJ	7	47.961	9	78945	99268	0.795271	7.04e-51	down	yes	yes	LOC_Os01g70170	transaldolase, putative, expressed
tr|Q53RK7|Q53RK7_ORYSJ	4	30.192	4	16529	19914	0.830019	1.61e-27	down	yes	yes	LOC_Os03g50080	peptidyl-prolyl cis-trans isomerase, FKBP-type, putative, expressed
tr|Q53PZ2|Q53PZ2_ORYSJ	1	8.6259	1	11231	8032.3	1.39823	0	up	yes	yes	LOC_Os11g05370	60S ribosomal protein L26-1, putative, expressed
tr|Q53PY6|Q53PY6_ORYSJ	4	25.263	5	36025	69380	0.519242	0	down	yes	yes	LOC_Os11g05260	phosphoglycerate mutase, putative, expressed
tr|Q53PA7|Q53PA7_ORYSJ	5	54.478	17	85955	145830	0.589419	0	down	yes	yes	LOC_Os11g24450	mitochondrial carrier protein, putative, expressed
tr|Q53NM9|Q53NM9_ORYSJ	2	43.12	18	129780	192730	0.673377	1.26e-153	down	yes	yes	LOC_Os11g47760	DnaK family protein, putative, expressed
tr|Q53NG7|Q53NG7_ORYSJ	1	6.3551	1	3771.7	5644.1	0.668255	1.09e-06	down	yes	yes	LOC_Os11g08300	aldehyde dehydrogenase, putative, expressed
tr|Q53N83|Q53N83_ORYSJ	5	45.167	32	209270	275350	0.760015	1.74e-19	down	yes	yes	LOC_Os11g13890	chlorophyll A-B binding protein, putative, expressed
tr|Q53N80|Q53N80_ORYSJ	5	59.572	17	94224	135170	0.697078	1.06e-45	down	yes	yes	LOC_Os11g13850	rieske domain containing protein, expressed
tr|Q53ML7|Q53ML7_ORYSJ	2	11.312	2	29938	52139	0.574196	1.66e-270	down	yes	yes	LOC_Os11g07930	oxidoreductase, short chain dehydrogenase/reductase family domain containing family, expressed
tr|Q53LU9|Q53LU9_ORYSJ	5	40.796	14	110150	90246	1.22055	0	up	yes	yes	LOC_Os11g05560	Signal recognition particle protein, putative
tr|Q53JJ3|Q53JJ3_ORYSJ	1	9.5019	3	7337.3	20739	0.353792	0	down	yes	yes	LOC_Os11g12820	Similar to sucrose phosphate synthase
tr|Q53JG0|Q53JG0_ORYSJ	7	46.433	15	107830	165150	0.652922	3.73e-226	down	yes	yes	LOC_Os11g06750	ribosomal protein L3, putative, expressed
tr|Q33B10|Q33B10_ORYSJ	2	13.934	3	12835	16314	0.786748	2.58e-07	down	yes	yes	LOC_Os10g06130	RNA recognition motif containing protein, expressed
tr|Q33AF5|Q33AF5_ORYSJ	2	12.478	4	35021	42740	0.819396	5.24e-45	down	yes	yes	LOC_Os10g10500	vacuolar ATP synthase 98 kDa subunit, putative, expressed
tr|Q33AE4|Q33AE4_ORYSJ	7	43.029	16	120060	221170	0.54284	0	down	yes	yes	LOC_Os10g11140	phosphoglucomutase, putative, expressed
tr|Q339L3|Q339L3_ORYSJ	1	5.898	2	12582	18271	0.688632	4.03e-10	down	yes	yes	LOC_Os10g20510	expressed protein
tr|Q339K4|Q339K4_ORYSJ	1	8.2157	1	733.06	1096	0.66885	0.033196	down	yes	yes	LOC_Os10g20630	vacuolar-sorting receptor precursor, putative, expressed
tr|Q338I6|Q338I6_ORYSJ	1	17.896	2	6330.2	7659.2	0.826483	9.07e-11	down	yes	yes	LOC_Os10g26130	phenylalanyl-tRNA synthetase, putative, expressed
tr|Q337C3|Q337C3_ORYSJ	4	36.046	7	56441	78630	0.717805	2.07e-08	down	yes	yes	LOC_Os10g36780	OsProCP4 - Putative Lysosomal Pro-x Carboxypeptidase homologue, expressed
tr|Q336V3|Q336V3_ORYSJ	1	6.0102	2	7078.8	12099	0.585073	5.27e-56	down	yes	yes	LOC_Os10g39930	cytochrome P450 97B2, putative, expressed
tr|Q336S3|Q336S3_ORYSJ	2	11.995	2	21351	46306	0.461085	0	down	yes	yes	LOC_Os10g41340	palmitoyl-protein thioesterase 1 precursor, putative, expressed
tr|Q336M5|Q336M5_ORYSJ	1	10.347	1	5149.7	8625	0.597067	1.95e-34	down	yes	yes	LOC_Os10g42870	peptide transporter PTR2, putative, expressed
tr|Q2RBM2|Q2RBM2_ORYSJ	3	20.47	4	39330	32532	1.20896	0	up	yes	yes	LOC_Os11g01530	ferritin-1, chloroplast precursor, putative, expressed
tr|Q2RAP8|Q2RAP8_ORYSJ	4	24.551	4	32045	24531	1.30631	0	up	yes	yes	LOC_Os11g04670	2-isopropylmalate synthase B, putative, expressed
tr|Q2R8W8|Q2R8W8_ORYSJ	1	6.006	1	1058.8	714.86	1.48113	2.31e-48	up	yes	yes	LOC_Os11g10750	OsSCP48 - Putative Serine Carboxypeptidase homologue, expressed
tr|Q2R8U3|Q2R8U3_ORYSJ	4	24.971	4	24317	38913	0.624907	9.64e-96	down	yes	yes	LOC_Os11g11000	ELMO/CED-12 family protein, putative, expressed
tr|Q2R3C1|Q2R3C1_ORYSJ	1	5.9391	1	17004	13207	1.2875	0	up	yes	yes	LOC_Os11g32450	Uncharacterized protein
tr|Q2R330|Q2R330_ORYSJ	3	17.523	5	40173	63220	0.635448	6.05e-127	down	yes	yes	LOC_Os11g33330	peptidase, M24 family protein, putative, expressed
tr|Q2R1S1|Q2R1S1_ORYSJ	7	82.808	29	188980	302950	0.623799	0	down	yes	yes	LOC_Os11g38260	PAP fibrillin family domain containing protein, expressed
tr|Q2R1N7|Q2R1N7_ORYSJ	1	6.1234	1	6084.4	10842	0.561188	1.9e-67	down	yes	yes	LOC_Os11g38600	TruB family pseudouridylate synthase, putative, expressed
tr|Q2R1N0|Q2R1N0_ORYSJ	1	6.8249	1	8408.5	12113	0.694172	5.67e-06	down	yes	yes	LOC_Os11g38650	UDP-glucoronosyl/UDP-glucosyl transferase, putative, expressed
tr|Q2R1K0|Q2R1K0_ORYSJ	4	36.956	9	81279	97941	0.829877	6.22e-128	down	yes	yes	LOC_Os11g38959	40S ribosomal protein S9-2, putative, expressed
tr|Q2R1C4|Q2R1C4_ORYSJ	2	16.557	3	15106	19439	0.777098	7.98e-06	down	yes	yes	LOC_Os11g39650	WD domain, G-beta repeat domain containing protein, expressed
tr|Q2R1C1|Q2R1C1_ORYSJ	2	15.079	3	14486	22050	0.656961	5.11e-29	down	yes	yes	LOC_Os11g39670	seryl-tRNA synthetase, putative, expressed
tr|Q2R0I2|Q2R0I2_ORYSJ	1	8.2178	2	14817	18906	0.783719	2.12e-07	down	yes	yes	LOC_Os11g42490	retrotransposon protein, putative, unclassified, expressed
tr|Q2R0I1|Q2R0I1_ORYSJ	1	11.291	7	34548	43397	0.796092	7.7e-24	down	yes	yes	LOC_Os11g42500	dirigent, putative, expressed
tr|Q2R068|Q2R068_ORYSJ	1	6.873	1	2196.1	3594	0.611046	1.26e-12	down	yes	yes	LOC_Os11g43600	peptide chain release factor protein, putative, expressed
tr|Q2QYY2|Q2QYY2_ORYSJ	2	19.633	4	11370	13735	0.827812	1.25e-18	down	yes	yes	LOC_Os12g01200	senescence-induced receptor-like serine/threonine-protein kinase precursor, putative, expressed
tr|Q2QYE2|Q2QYE2_ORYSJ	1	6.2876	1	8222	12574	0.653889	1.92e-18	down	yes	yes	LOC_Os12g02980	nucleoside-triphosphatase, putative, expressed
tr|Q2QXS4|Q2QXS4_ORYSJ	2	22.292	3	16802	21442	0.783602	3.58e-08	down	yes	yes	LOC_Os12g05050	stem-specific protein TSJT1, putative, expressed
tr|Q2QX81|Q2QX81_ORYSJ	2	11.342	2	22182	16809	1.31965	0	up	yes	yes	LOC_Os12g06890	OsNucAP3 - Putative Nucleoporin Autopeptidase homologue, expressed
tr|Q2QX46|Q2QX46_ORYSJ	4	25.42	4	43035	54948	0.783195	2.37e-18	down	yes	yes	LOC_Os12g07220	bacterial transferase hexapeptide domain containing protein, expressed
tr|Q2QWN3|Q2QWN3_ORYSJ	2	15.039	18	175100	122140	1.4336	0	up	yes	yes	LOC_Os12g08770	photosystem I reaction center subunit N, chloroplast precursor, putative, expressed
tr|Q2QW32|Q2QW32_ORYSJ	9	63.305	12	116830	95960	1.21749	0	up	yes	yes	LOC_Os12g10740	leucine-rich repeat family protein, putative, expressed
tr|Q2QVJ6|Q2QVJ6_ORYSJ	2	15.359	3	10215	25277	0.404122	0	down	yes	yes	LOC_Os12g12580	NADP-dependent oxidoreductase, putative, expressed
tr|Q2QVB4|Q2QVB4_ORYSJ	1	6.9883	2	14326	23988	0.597215	2.23e-92	down	yes	yes	LOC_Os12g13390	aspartyl aminopeptidase, putative, expressed
tr|Q2QU06|Q2QU06_ORYSJ	8	94.014	32	222070	282200	0.786924	2e-102	down	yes	yes	LOC_Os12g17910	T-complex protein, putative, expressed
tr|Q2QTK0|Q2QTK0_ORYSJ	8	51.774	134	1106200	2021700	0.547163	0	down	yes	yes	LOC_Os12g19381	ribulose bisphosphate carboxylase small chain, chloroplast precursor, putative, expressed
tr|Q2QSR7|Q2QSR7_ORYSJ	15	132.83	94	489390	934010	0.523967	0	down	yes	yes	LOC_Os12g23180	3-beta hydroxysteroid dehydrogenase/isomerase family protein, putative, expressed
tr|Q2QS12|Q2QS12_ORYSJ	4	25.218	4	30098	37578	0.800947	2.68e-24	down	yes	yes	LOC_Os12g25710	bifunctional aminoacyl-tRNA synthetase, putative, expressed
tr|Q2QRA2|Q2QRA2_ORYSJ	3	19.134	3	31868	55221	0.577099	5.16e-276	down	yes	yes	LOC_Os12g28270	amidohydrolase, putative, expressed
tr|Q2QQS1|Q2QQS1_ORYSJ	1	6.1365	1	2963.6	3785.4	0.782903	0.0227043	down	yes	yes	LOC_Os12g30060	prefoldin subunit, putative, expressed
tr|Q2QQ97|Q2QQ97_ORYSJ	1	12.881	2	16420	12897	1.27316	0	up	yes	yes	LOC_Os12g31800	glycine-rich RNA-binding protein 7, putative, expressed
tr|Q2QPD1|Q2QPD1_ORYSJ	1	7.2953	1	8519.4	12213	0.697568	2.47e-05	down	yes	yes	LOC_Os12g34890	acyl carrier protein, putative, expressed
tr|Q2QP54|Q2QP54_ORYSJ	10	69.124	17	95496	154970	0.616222	0	down	yes	yes	LOC_Os12g35630	elongation factor TS family protein, expressed
tr|Q2QNV2|Q2QNV2_ORYSJ	2	28.095	4	39699	50914	0.779727	1.01e-14	down	yes	yes	LOC_Os12g36640	universal stress protein domain containing protein, putative, expressed
tr|Q2QNS7|Q2QNS7_ORYSJ	1	9.037	3	18559	34083	0.544524	1.59e-250	down	yes	yes	LOC_Os12g36880	pathogenesis-related Bet v I family protein, putative, expressed
tr|Q2QNF3|Q2QNF3_ORYSJ	5	67.744	13	85901	110060	0.780492	4.46e-31	down	yes	yes	LOC_Os12g38000	60S ribosomal protein L8, putative, expressed
tr|Q2QND8|Q2QND8_ORYSJ	1	9.2722	2	20937	12882	1.62529	0	up	yes	yes	LOC_Os12g38150	osmotin, putative, expressed
tr|Q2QND6|Q2QND6_ORYSJ	4	53.995	40	309880	228100	1.35853	0	up	yes	yes	LOC_Os12g38170	osmotin, putative, expressed
tr|Q2QN87|Q2QN87_ORYSJ	6	61.979	14	79011	194500	0.406226	0	down	yes	yes	LOC_Os12g38640	expressed protein
tr|Q2QN10|Q2QN10_ORYSJ	1	6.8129	1	8085	12100	0.668182	9.09e-13	down	yes	yes	LOC_Os12g39370	expressed protein
tr|Q2QLT1|Q2QLT1_ORYSJ	1	7.1463	3	9977.6	6720	1.48476	0	up	yes	yes	LOC_Os12g43410	thaumatin, putative, expressed
tr|Q2QLJ0|Q2QLJ0_ORYSJ	6	59.377	11	55073	129140	0.42646	0	down	yes	yes	LOC_Os12g44310	carotenoid cleavage dioxygenase, putative, expressed
tr|Q2QLI3|Q2QLI3_ORYSJ	1	6.2979	2	8866.7	14558	0.60906	9.91e-48	down	yes	yes	LOC_Os12g44370	expressed protein
tr|Q10SX9|Q10SX9_ORYSJ	2	12.049	2	15927	32625	0.488184	0	down	yes	yes	LOC_Os03g01750	dual specificity protein phosphatase, putative, expressed
tr|Q10ST2|Q10ST2_ORYSJ	1	5.9099	1	1772.9	5796.8	0.305841	3.61e-248	down	yes	yes	LOC_Os03g02100	valyl-tRNA synthetase, putative, expressed
tr|Q10S49|Q10S49_ORYSJ	3	22.536	17	172410	208260	0.827859	6.94e-258	down	yes	yes	LOC_Os03g04250	glutathione S-transferase, putative, expressed
tr|Q10S28|Q10S28_ORYSJ	1	-2	1	2224.2	15065	0.14764	0	down	yes	yes	LOC_Os03g04450	expressed protein
tr|Q10RT4|Q10RT4_ORYSJ	1	8.2954	1	7180.4	5866.8	1.2239	3.42e-183	up	yes	yes	LOC_Os03g05320	expressed protein
tr|Q10RP0|Q10RP0_ORYSJ	1	6.2131	2	16291	29019	0.561391	7.64e-177	down	yes	yes	LOC_Os03g05730	cell division control protein 48 homolog E, putative, expressed
tr|Q10RI6|Q10RI6_ORYSJ	10	74.794	23	132810	205680	0.645712	0	down	yes	yes	LOC_Os03g06230	galactose mutarotase-like, putative, expressed
tr|Q10RD6|Q10RD6_ORYSJ	1	5.9838	1	6179.5	10128	0.61014	3.46e-33	down	yes	yes	LOC_Os03g06720	expressed protein
tr|Q10R45|Q10R45_ORYSJ	3	18.591	4	25627	33345	0.768541	6.88e-06	down	yes	yes	LOC_Os03g07570	aminotransferase, putative, expressed
tr|Q10QG5|Q10QG5_ORYSJ	1	8.9008	2	7501.4	19261	0.389461	0	down	yes	yes	LOC_Os03g10090	transporter family protein, putative, expressed
tr|Q10QD5|Q10QD5_ORYSJ	2	12.82	2	13725	17213	0.797362	8.98e-11	down	yes	yes	LOC_Os03g10370	ADP-ribosylation factor, putative, expressed
tr|Q10PW2|Q10PW2_ORYSJ	2	19.587	4	26898	40135	0.670188	1.27e-36	down	yes	yes	LOC_Os03g11970	tubulin/FtsZ domain containing protein, putative, expressed
tr|Q10PB2|Q10PB2_ORYSJ	2	18.07	4	29030	35472	0.818392	9.19e-37	down	yes	yes	LOC_Os03g13730	translocase of chloroplast 34, putative, expressed
tr|Q10P76|Q10P76_ORYSJ	1	6.2293	2	7888.7	14660	0.538111	1.6e-116	down	yes	yes	LOC_Os03g14040	expressed protein
tr|Q10P51|Q10P51_ORYSJ	1	6.8837	2	9701.7	13550	0.715993	0.0118668	down	yes	yes	LOC_Os03g14280	ATP-dependent Clp protease ATP-binding subunit, putative, expressed
tr|Q10NY1|Q10NY1_ORYSJ	2	11.209	2	5813.5	11339	0.5127	4e-116	down	yes	yes	LOC_Os03g14990	chorismate synthase 2, chloroplast precursor, putative, expressed
tr|Q10NM5|Q10NM5_ORYSJ	3	20.9	6	47669	29083	1.63907	0	up	yes	yes	LOC_Os03g15870	ribosomal protein L4, putative, expressed
tr|Q10N98|Q10N98_ORYSJ	2	17.086	3	29834	18842	1.58338	0	up	yes	yes	LOC_Os03g16950	cysteine-rich repeat secretory protein 55 precursor, putative, expressed
tr|Q10N28|Q10N28_ORYSJ	5	30.791	5	17499	30769	0.568722	1.03e-171	down	yes	yes	LOC_Os03g17600	expressed protein
tr|Q10MT7|Q10MT7_ORYSJ	1	5.9187	1	7366	9061.2	0.812917	2.5e-09	down	yes	yes	LOC_Os03g18454	gamma-interferon-inducible lysosomal thiol reductase precursor, putative, expressed
tr|Q10MT2|Q10MT2_ORYSJ	2	14.843	2	13022	19784	0.658209	1.85e-25	down	yes	yes	LOC_Os03g18510	expressed protein
tr|Q10MD0|Q10MD0_ORYSJ	3	17.743	3	21846	31403	0.695666	1.58e-12	down	yes	yes	LOC_Os03g19930	adenylosuccinate lyase, putative, expressed
tr|Q10MC6|Q10MC6_ORYSJ	1	6.9751	1	6003.9	10366	0.579192	5.18e-52	down	yes	yes	LOC_Os03g19960	ATP-dependent RNA helicase, putative, expressed
tr|Q10M78|Q10M78_ORYSJ	1	5.8933	1	6784.8	10387	0.653201	9.85e-16	down	yes	yes	LOC_Os03g20420	alpha-N-arabinofuranosidase A, putative, expressed
tr|Q10M57|Q10M57_ORYSJ	3	55.372	4	19881	14546	1.36677	0	up	yes	yes	LOC_Os03g20630	histidine triad family protein, putative, expressed
tr|Q10LF8|Q10LF8_ORYSJ	2	12.727	2	20154	25787	0.781557	8.4e-09	down	yes	yes	LOC_Os03g22880	nucleolar protein 5A, putative, expressed
tr|Q10LA6|Q10LA6_ORYSJ	1	6.0433	1	18718	24164	0.774623	3.37e-06	down	yes	yes	LOC_Os03g23900	expressed protein
tr|Q10L70|Q10L70_ORYSJ	3	18.331	4	24557	37029	0.663183	7.76e-41	down	yes	yes	LOC_Os03g24220	villin protein, putative, expressed
tr|Q10L31|Q10L31_ORYSJ	1	6.4849	2	13573	7707.8	1.76094	0	up	yes	yes	LOC_Os03g24600	peptide methionine sulfoxide reductase msrB, putative, expressed
tr|Q10K23|Q10K23_ORYSJ	3	19.489	5	21709	34459	0.629995	1.33e-77	down	yes	yes	LOC_Os03g28160	jacalin-like lectin domain containing protein, expressed
tr|Q10IP1|Q10IP1_ORYSJ	1	6.346	1	6401.8	7886.2	0.811772	4.36e-08	down	yes	yes	LOC_Os03g33580	mitotic checkpoint protein, putative, expressed
tr|Q10I42|Q10I42_ORYSJ	4	32.558	15	82575	156800	0.526626	0	down	yes	yes	LOC_Os03g36750	cbbY, putative, expressed
tr|Q10HT1|Q10HT1_ORYSJ	8	53.313	20	199550	273240	0.73031	3.55e-06	down	yes	yes	LOC_Os03g38000	40S ribosomal protein S3-1, putative, expressed
tr|Q10HJ1|Q10HJ1_ORYSJ	1	8.5376	4	27222	49569	0.549174	0	down	yes	yes	LOC_Os03g38950	chloroplast post-illumination chlorophyll fluorescence increase protein, putative, expressed
tr|Q10HI6|Q10HI6_ORYSJ	3	19.807	4	40411	53278	0.758493	0.000244175	down	yes	yes	LOC_Os03g38980	tRNA synthetases class II domain containing protein, expressed
tr|Q10GW1|Q10GW1_ORYSJ	4	29.284	12	81942	108090	0.75809	3.24e-07	down	yes	yes	LOC_Os03g41510	oxidoreductase, aldo/keto reductase family protein, putative, expressed
tr|Q10FQ7|Q10FQ7_ORYSJ	1	8.6579	1	4653.6	6664.8	0.698236	0.00216459	down	yes	yes	LOC_Os03g45720	glyoxalase family protein, putative, expressed
tr|Q10F06|Q10F06_ORYSJ	1	6.112	1	6620.8	11958	0.553671	8.94e-81	down	yes	yes	LOC_Os03g48140	myosin, putative, expressed
tr|Q10ER7|Q10ER7_ORYSJ	1	6.2503	1	15340	19543	0.784936	5.93e-08	down	yes	yes	LOC_Os03g48920	DUF1517 domain containing protein, putative, expressed
tr|Q10EJ0|Q10EJ0_ORYSJ	0	13.719	18	21371	32589	0.655773	2.93e-43	down	yes	yes	LOC_Os03g55874	ATP synthase subunit beta, putative, expressed
tr|Q10CK6|Q10CK6_ORYSJ	1	8.7422	2	10476	21516	0.486893	5.23e-275	down	yes	yes	LOC_Os03g55070	UDP-glucose 6-dehydrogenase, putative, expressed
tr|Q10BJ6|Q10BJ6_ORYSJ	3	18.403	3	19726	28645	0.688637	4.95e-15	down	yes	yes	LOC_Os03g60090	methylenetetrahydrofolate reductase, putative, expressed
tr|Q10BD2|Q10BD2_ORYSJ	1	7.1552	1	11568	5726.7	2.02001	0	up	yes	yes	LOC_Os03g60780	armadillo/beta-catenin-like repeat containing protein, expressed
tr|Q10B12|Q10B12_ORYSJ	1	8.0338	3	19506	27272	0.715239	0.000232677	down	yes	yes	LOC_Os03g61800	polygalacturonase, putative, expressed
tr|Q10A54|Q10A54_ORYSJ	4	31.291	5	44820	56803	0.789043	6.74e-24	down	yes	yes	LOC_Os10g05069	lysosomal alpha-mannosidase precursor, putative, expressed
tr|Q109M7|Q109M7_ORYSJ	1	19.26	1	6539.3	9530.2	0.686166	2.19e-06	down	yes	yes	LOC_Os10g30162	hsp20/alpha crystallin family protein, putative, expressed
tr|Q0JRH3|Q0JRH3_ORYSJ	9	68.168	24	208970	169010	1.23644	0	up	yes	yes	LOC_Os01g01120	enolase-phosphatase E1, putative, expressed
tr|Q0JQM5|Q0JQM5_ORYSJ	1	8.345	1	2073.5	3359.4	0.617223	6.93e-11	down	yes	yes	LOC_Os01g05810	gamma-glutamyltranspeptidase 1 precursor, putative, expressed
tr|Q0JP92|Q0JP92_ORYSJ	1	6.7031	1	8580.6	15418	0.556531	2.56e-100	down	yes	yes	LOC_Os01g13430	importin-alpha re-exporter, putative, expressed
tr|Q0JLH6|Q0JLH6_ORYSJ	2	13.334	5	32291	52092	0.619884	4.46e-139	down	yes	yes	LOC_Os01g41610	mitochondrial ATP synthase g subunit family protein, putative, expressed
tr|Q0JH55|Q0JH55_ORYSJ	4	27.753	5	67297	55056	1.22234	0	up	yes	yes	LOC_Os01g66000	NADH dehydrogenase I subunit N, putative, expressed
tr|Q0JFW3|Q0JFW3_ORYSJ	3	20.037	4	19061	38418	0.496148	0	down	yes	yes	LOC_Os01g72800	signal recognition particle receptor, putative, expressed
tr|Q0JFE2|Q0JFE2_ORYSJ	4	27.142	12	66957	136700	0.48981	0	down	yes	yes	LOC_Os04g02050	bifunctional 3-phosphoadenosine 5-phosphosulfate synthetase, putative, expressed
tr|Q0JF92|Q0JF92_ORYSJ	3	18.184	3	9870.9	5081.9	1.94236	0	up	yes	yes	LOC_Os04g03796	OsSub37 - Putative Subtilisin homologue, expressed
tr|Q0JEP5|Q0JEP5_ORYSJ	1	6.0072	1	2615.8	3899.1	0.670873	9.58e-05	down	yes	yes	LOC_Os04g14790	FAD dependent oxidoreductase domain containing protein, expressed
tr|Q0JDT6|Q0JDT6_ORYSJ	1	7.1274	1	8993.8	5950.3	1.51149	0	up	yes	yes	LOC_Os04g30910	SAM domain family protein, expressed
tr|Q0JDE9|Q0JDE9_ORYSJ	1	6.0947	1	11450	16075	0.712286	0.00157334	down	yes	yes	LOC_Os04g33470	Ser/Thr protein phosphatase family protein, putative, expressed
tr|Q0JD86|Q0JD86_ORYSJ	1	7.8276	1	8070.2	6145.4	1.31321	4.76e-258	up	yes	yes	LOC_Os04g34450	expressed protein
tr|Q0JCK5|Q0JCK5_ORYSJ	2	13.904	3	18874	13220	1.42769	0	up	yes	yes	LOC_Os04g39040	UBA and UBX domain-containing protein, putative, expressed
tr|Q0JCI6|Q0JCI6_ORYSJ	1	7.9924	1	3804.1	7216.6	0.527132	4.53e-65	down	yes	yes	LOC_Os04g39270	indole-3-glycerol phosphate synthase, chloroplast precursor, putative, expressed
tr|Q0JC31|Q0JC31_ORYSJ	1	7.2689	2	11280	14524	0.776646	0.000137249	down	yes	yes	LOC_Os04g41800	expressed protein
tr|Q0JBY8|Q0JBY8_ORYSJ	1	19.099	4	27362	33147	0.825474	1.58e-40	down	yes	yes	LOC_Os04g42380	ribosomal protein S17, putative, expressed
tr|Q0J9L5|Q0J9L5_ORYSJ	2	23.914	18	24270	64102	0.378615	0	down	yes	yes	LOC_Os04g55159	LTPL125 - Protease inhibitor/seed storage/LTP family protein precursor, putative, expressed
tr|Q0J9B4|Q0J9B4_ORYSJ	2	12.302	2	6389.1	8091.4	0.789616	0.000118423	down	yes	yes	LOC_Os04g56720	RCC2, putative, expressed
tr|Q0J770|Q0J770_ORYSJ	1	6.4318	3	35636	28104	1.268	0	up	yes	yes	LOC_Os08g12840	FabA-like domain containing protein, expressed
tr|Q0J6A9|Q0J6A9_ORYSJ	2	11.325	2	8015.9	12125	0.661105	3.58e-15	down	yes	yes	LOC_Os08g25390	bifunctional aspartokinase/homoserine dehydrogenase, chloroplast precursor, putative, expressed
tr|Q0J5J5|Q0J5J5_ORYSJ	2	57.172	11	74377	108420	0.686008	1.05e-57	down	yes	yes	LOC_Os08g33370	14-3-3 protein, putative, expressed
tr|Q0J5H3|Q0J5H3_ORYSJ	2	34.191	7	33551	58033	0.578137	4.02e-286	down	yes	yes	LOC_Os08g33720	lactate/malate dehydrogenase, putative, expressed
tr|Q0J4K2|Q0J4K2_ORYSJ	5	35.29	11	127800	97574	1.30978	0	up	yes	yes	LOC_Os08g39840	lipoxygenase, chloroplast precursor, putative, expressed
tr|Q0J3S0|Q0J3S0_ORYSJ	4	31.236	6	24360	36269	0.671648	6.2e-32	down	yes	yes	LOC_Os08g44290	RNA recognition motif containing protein, putative, expressed
tr|Q0J2D0|Q0J2D0_ORYSJ	1	-2	1	20129	30600	0.65781	7.98e-39	down	yes	yes	LOC_Os09g19280;LOC_Os09g19310	retrotransposon protein, putative, unclassified, expressed
tr|Q0J198|Q0J198_ORYSJ	1	5.955	2	30723	88041	0.348962	0	down	yes	yes	LOC_Os09g28160	phosphate carrier protein, mitochondrial precursor, putative, expressed
tr|Q0J0U8|Q0J0U8_ORYSJ	2	15.841	2	8659.9	10518	0.823341	2.39e-13	down	yes	yes	Os09g0482610	Heat shock protein
tr|Q0IZR7|Q0IZR7_ORYSJ	3	17.932	4	26643	35122	0.758584	0.00275852	down	yes	yes	LOC_Os09g38090	expressed protein
tr|Q0IZL5|Q0IZL5_ORYSJ	1	5.8985	1	10143	6242.9	1.62473	0	up	yes	yes	LOC_Os09g38920	thiol protease SEN102 precursor, putative, expressed
tr|Q0IWS0|Q0IWS0_ORYSJ	12	93.292	49	356690	625730	0.570038	0	down	yes	yes	LOC_Os10g35030	IAP100, putative, expressed
tr|Q0IWH2|Q0IWH2_ORYSJ	2	11.35	2	13337	20026	0.665984	2.64e-21	down	yes	yes	Os10g0509200	Os10g0509200 protein
tr|Q0IR97|Q0IR97_ORYSJ	3	24.486	3	31875	42058	0.757882	0.00163247	down	yes	yes	LOC_Os11g43900	translationally-controlled tumor protein, putative, expressed
tr|Q0IPL3|Q0IPL3_ORYSJ	1	7.0539	1	6743.4	14245	0.473387	2.11e-204	down	yes	yes	LOC_Os12g08760	carboxyvinyl-carboxyphosphonate phosphorylmutase, putative, expressed
tr|Q0IMX0|Q0IMX0_ORYSJ	1	6.539	2	19128	26369	0.725397	0.0316234	down	yes	yes	LOC_Os12g34860	phenylalanyl-tRNA synthetase, putative, expressed
tr|Q0IM68|Q0IM68_ORYSJ	1	6.2677	1	16340	21273	0.76811	0.000403621	down	yes	yes	LOC_Os12g40279	protein kinase domain containing protein, expressed
tr|Q0ILQ0|Q0ILQ0_ORYSJ	1	6.3289	1	668.26	1058.9	0.631089	0.00121373	down	yes	yes	LOC_Os12g43630	lactate/malate dehydrogenase, putative, expressed
tr|Q0E412|Q0E412_ORYSJ	1	8.0063	1	4454.5	7904	0.563575	2.52e-48	down	yes	yes	LOC_Os02g04950	splicing factor 3B subunit 1, putative, expressed
tr|Q0E2Q7|Q0E2Q7_ORYSJ	0	47.774	7	62638	88426	0.708366	2.76e-17	down	yes	yes	LOC_Os02g12794	elongation factor 1-gamma, putative, expressed
tr|Q0E100|Q0E100_ORYSJ	1	6.7414	1	3179.8	7540.7	0.421685	3.12e-160	down	yes	yes	LOC_Os02g30460	uncharacterized protein MJ0304, putative, expressed
tr|Q0E0D3|Q0E0D3_ORYSJ	4	31.602	7	53506	76501	0.699416	5.93e-24	down	yes	yes	LOC_Os02g35170	uncharacterized oxidoreductase yoxD, putative, expressed
tr|Q0DY39|Q0DY39_ORYSJ	1	-2	1	6713.5	5548.4	1.20999	1.16e-164	up	yes	yes	LOC_Os02g48660	60S ribosomal protein L31, putative, expressed
tr|Q0DY33|Q0DY33_ORYSJ	5	62.028	37	266790	401490	0.6645	0	down	yes	yes	LOC_Os02g48720	mitochondrial carrier protein, putative, expressed
tr|Q0DXL7|Q0DXL7_ORYSJ	2	16.269	2	15588	19624	0.794333	5.38e-11	down	yes	yes	LOC_Os02g51100	arsenical pump-driving ATPase, putative, expressed
tr|Q0DXA2|Q0DXA2_ORYSJ	3	43.644	3	10844	24402	0.44439	0	down	yes	yes	LOC_Os02g52730	ferredoxin--nitrite reductase, putative, expressed
tr|Q0DX84|Q0DX84_ORYSJ	1	13.691	3	22701	29331	0.773959	5.14e-07	down	yes	yes	LOC_Os02g52950	expressed protein
tr|Q0DWE9|Q0DWE9_ORYSJ	1	6.9538	2	7216.1	8772.3	0.822601	3.33e-11	down	yes	yes	LOC_Os02g57280	CBS domain containing membrane protein, putative, expressed
tr|Q0DW19|Q0DW19_ORYSJ	6	40.719	8	39708	49466	0.802733	3.28e-33	down	yes	yes	LOC_Os03g01190	dehydrogenase, putative, expressed
tr|Q0DUJ6|Q0DUJ6_ORYSJ	1	7.5709	3	38564	20379	1.89234	0	up	yes	yes	LOC_Os03g08480	rho termination factor, N-terminal domain containing protein, expressed
tr|Q0DTX5|Q0DTX5_ORYSJ	3	23.638	12	73953	93222	0.7933	1.1e-44	down	yes	yes	LOC_Os03g11960	copper/zinc superoxide dismutase, putative, expressed
tr|Q0DTF5|Q0DTF5_ORYSJ	1	5.916	1	7622.1	12501	0.609719	8e-41	down	yes	yes	LOC_Os03g14654	LTPL108 - Protease inhibitor/seed storage/LTP family protein precursor, expressed
tr|Q0DSY0|Q0DSY0_ORYSJ	4	23.558	4	43040	78112	0.551004	0	down	yes	yes	LOC_Os03g17310	calcium-transporting ATPase, endoplasmic reticulum-type, putative, expressed
tr|Q0DSR5|Q0DSR5_ORYSJ	1	8.7466	1	3801.8	5496.5	0.691677	0.00126039	down	yes	yes	LOC_Os03g18200	heat shock protein DnaJ, putative, expressed
tr|Q0DRW2|Q0DRW2_ORYSJ	1	6.1269	1	9625	14154	0.68002	1.23e-10	down	yes	yes	LOC_Os03g22730	nucleolar protein NOP5-1, putative, expressed
tr|Q0DKG9|Q0DKG9_ORYSJ	1	43.321	10	77420	93726	0.826025	1.35e-112	down	yes	yes	LOC_Os05g07130	6PF-2-K/Fru-2,6-P2ASE liver isozyme, putative, expressed
tr|Q0DJU1|Q0DJU1_ORYSJ	2	11.75	3	19240	26783	0.718366	0.00142044	down	yes	yes	LOC_Os05g13950	eukaryotic translation initiation factor 3 subunit E-interacting protein, putative, expressed
tr|Q0DJG9|Q0DJG9_ORYSJ	1	6.3387	1	1641.1	2474.9	0.663097	0.000532696	down	yes	yes	LOC_Os05g20304	expressed protein
tr|Q0DJF5|Q0DJF5_ORYSJ	2	11.127	2	20419	29477	0.69271	2.73e-13	down	yes	yes	LOC_Os05g22730	expressed protein
tr|Q0DJE6|Q0DJE6_ORYSJ	8	56.595	21	223480	272450	0.820261	3.56e-282	down	yes	yes	LOC_Os05g22970	glyoxalase family protein, putative, expressed
tr|Q0DJC0|Q0DJC0_ORYSJ	4	28.051	8	51369	78467	0.654657	2.87e-104	down	yes	yes	LOC_Os05g23720	mitochondrial carrier protein, putative, expressed
tr|Q0DFF8|Q0DFF8_ORYSJ	1	7.4943	3	38793	31779	1.22071	0	up	yes	yes	LOC_Os05g51540	expressed protein
tr|Q0DFB8|Q0DFB8_ORYSJ	2	13.689	4	44486	31910	1.39411	0	up	yes	yes	LOC_Os06g01370	DNA-binding protein-related, putative, expressed
tr|Q0DEU8|Q0DEU8_ORYSJ	15	142.46	102	522290	1177400	0.443596	0	down	yes	yes	LOC_Os06g04270	transketolase, chloroplast precursor, putative, expressed
tr|Q0DE67|Q0DE67_ORYSJ	1	8.0598	2	20985	14372	1.46013	0	up	yes	yes	LOC_Os06g07600	uncharacterized glycosyltransferase, putative, expressed
tr|Q0DE52|Q0DE52_ORYSJ	1	6.4004	2	13821	24549	0.562996	3.95e-147	down	yes	yes	LOC_Os06g08032	flavonol synthase/flavanone 3-hydroxylase, putative, expressed
tr|Q0DD43|Q0DD43_ORYSJ	8	77.144	13	72902	145720	0.500288	0	down	yes	yes	LOC_Os06g14510	glucose-6-phosphate isomerase, putative, expressed
tr|Q0DC43|Q0DC43_ORYSJ	5	36.973	12	116760	142280	0.820635	7.99e-150	down	yes	yes	LOC_Os06g29180	erythronate-4-phosphate dehydrogenase domain containing protein, expressed
tr|Q0DC10|Q0DC10_ORYSJ	3	32.747	3	10539	16099	0.654637	8.68e-23	down	yes	yes	LOC_Os06g30310	alpha-glucan water dikinase, chloroplast precursor, putative, expressed
tr|Q0DBY0|Q0DBY0_ORYSJ	1	5.9392	1	6620.9	11032	0.600154	1.05e-41	down	yes	yes	LOC_Os06g31210	methionyl-tRNA synthetase, putative, expressed
tr|Q0DBP0|Q0DBP0_ORYSJ	1	6.1481	2	10546	13756	0.766647	0.00701623	down	yes	yes	LOC_Os06g35470	L1P family of ribosomal proteins domain containing protein, expressed
tr|Q0D6F2|Q0D6F2_ORYSJ	3	18.703	3	17451	26715	0.653229	6.54e-38	down	yes	yes	LOC_Os07g30200	tRNA synthetases class II domain containing protein, expressed
tr|Q0D4G9|Q0D4G9_ORYSJ	5	39.907	9	29492	41731	0.706717	9.8e-10	down	yes	yes	LOC_Os07g43370	amine oxidase family protein, putative, expressed
tr|Q0D401|Q0D401_ORYSJ	3	17.54	4	39606	47612	0.831849	7.47e-66	down	yes	yes	LOC_Os07g46350	OsSCP40 - Putative Serine Carboxypeptidase homologue, expressed
tr|Q0D3X3|Q0D3X3_ORYSJ	1	6.2862	1	10199	14647	0.69632	1.98e-06	down	yes	yes	LOC_Os07g46660	ubiquitin carboxyl-terminal hydrolase domain containing protein, expressed
tr|P92683|P92683_ORYSJ	2	16.21	4	53444	41819	1.27798	0	up	yes	yes	LOC_Os01g42650	cytochrome c oxidase subunit 5B, mitochondrial precursor, putative, expressed
tr|O80414|O80414_ORYSJ	5	43.493	26	235390	366920	0.641529	0	down	yes	yes	LOC_Os02g52860	phosphate carrier protein, mitochondrial precursor, putative, expressed
tr|I6R438|I6R438_ORYSJ	1	7.2743	3	19515	46722	0.417683	0	down	yes	yes	LOC_Os02g44630	aquaporin protein, putative, expressed
tr|I3QD82|I3QD82_ORYSJ	8	60.243	14	100440	122420	0.820454	1.2e-128	down	yes	yes	LOC_Os06g09450	sucrose synthase, putative, expressed
tr|I3QD45|I3QD45_ORYSJ	4	22.65	13	129360	158590	0.815688	1.81e-147	down	yes	yes	LOC_Os08g03290	glyceraldehyde-3-phosphate dehydrogenase, putative, expressed
tr|H2KWV8|H2KWV8_ORYSJ	1	8.9371	1	2632.4	1223	2.15241	3.26e-229	up	yes	yes	LOC_Os12g43600	RNA recognition motif containing protein, expressed
tr|H2KWT0|H2KWT0_ORYSJ	2	11.286	2	27462	11645	2.35827	0	up	yes	yes	LOC_Os12g44230	expressed protein
tr|H2KWR6|H2KWR6_ORYSJ	3	17.883	9	77479	132350	0.58541	0	down	yes	yes	LOC_Os12g23200	photosystem I reaction center subunit XI, chloroplast precursor, putative, expressed
tr|H2KWA8|H2KWA8_ORYSJ	1	5.9466	1	7280	12085	0.6024	4.56e-44	down	yes	yes	LOC_Os11g05050	stem-specific protein TSJT1, putative, expressed
tr|G8DML2|G8DML2_ORYSJ	1	9.1903	2	7097.9	14254	0.497958	3.07e-166	down	yes	yes	LOC_Os06g06560	starch synthase, putative, expressed
tr|E9KIT3|E9KIT3_ORYSJ	2	14.901	5	32434	66633	0.486756	0	down	yes	yes	ndhI	NAD(P)H-quinone oxidoreductase subunit I, chloroplastic (EC 1.6.5.-) (NAD(P)H dehydrogenase subunit I) (NDH subunit I) (NADH-plastoquinone oxidoreductase subunit I)
tr|E9KIS1|E9KIS1_ORYSJ	2	26.804	2	13017	16928	0.768963	0.00114579	down	yes	yes	rpl2	Ribosomal protein L2
tr|E9KIS0|E9KIS0_ORYSJ	3	17.623	5	43635	27539	1.58448	0	up	yes	yes	LOC_Osp1g01130	30S ribosomal protein S19, chloroplastic
tr|E9KIN7|E9KIN7_ORYSJ	5	36.658	12	89095	160050	0.55667	0	down	yes	yes	atpF	ATP synthase CF0 subunit I
tr|E0X6V4|E0X6V4_ORYSJ	7	90.761	33	265190	380990	0.696055	3.11e-131	down	yes	yes	LOC_Os01g05490	triosephosphate isomerase, cytosolic, putative, expressed
tr|E0X6U7|E0X6U7_ORYSJ	3	138.44	40	244680	398420	0.614126	0	down	yes	yes	LOC_Os08g39140	heat shock protein, putative, expressed
tr|D0TZK6|D0TZK6_ORYSJ	9	61.12	21	70564	152980	0.461263	0	down	yes	yes	SBE4	Starch branching enzyme 4
tr|C7J7L3|C7J7L3_ORYSJ	1	5.9023	2	14439	11075	1.30375	0	up	yes	yes	LOC_Os10g37850	armadillo, putative, expressed
tr|C7J745|C7J745_ORYSJ	2	14.398	2	6916	16910	0.408989	0	down	yes	yes	LOC_Os09g31514	dihydroflavonol-4-reductase, putative, expressed
tr|C7J403|C7J403_ORYSJ	1	6.4042	1	6397.2	14371	0.445146	1.58e-256	down	yes	yes	LOC_Os06g03050	expressed protein
tr|C7J3Y7|C7J3Y7_ORYSJ	2	12.157	3	25371	41982	0.60433	3.26e-144	down	yes	yes	Os06g0363701	Os06g0363701 protein
tr|C7J2Z3|C7J2Z3_ORYSJ	1	6.1662	1	6618.1	12422	0.532772	1.39e-104	down	yes	yes	Os05g0402850	Os05g0402850 protein
tr|C7J2C4|C7J2C4_ORYSJ	2	12.505	2	9951.6	14428	0.689742	5.47e-08	down	yes	yes	LOC_Os05g51070	inactive receptor kinase At2g26730 precursor, putative, expressed
tr|C7J2C3|C7J2C3_ORYSJ	2	12.386	4	43389	59660	0.727271	0.004715	down	yes	yes	LOC_Os05g24550	Papain family cysteine protease domain containing protein, expressed
tr|C7IXK1|C7IXK1_ORYSJ	1	6.858	1	2461.7	1762.8	1.39647	5.14e-95	up	yes	yes	LOC_Os01g44980	peptide deformylase, putative, expressed
tr|C7IWD0|C7IWD0_ORYSJ	2	75.044	95	574820	911470	0.630652	0	down	yes	yes	Os01g0791600	Os01g0791600 protein
tr|C5MRJ8|C5MRJ8_ORYSJ	3	19.977	8	55343	98889	0.559648	0	down	yes	yes	LOC_Osp1g00970	NdhH (Fragment)
tr|B9GDI1|B9GDI1_ORYSJ	6	41.209	7	49031	69262	0.707906	3.12e-14	down	yes	yes	LOC_Os12g34874	bifunctional 3-dehydroquinate dehydratase/shikimate dehydrogenase,chloroplast precursor, putative, expressed
tr|B9GDH3|B9GDH3_ORYSJ	2	13.367	4	34153	79585	0.429139	0	down	yes	yes	OsJ_36336	Uncharacterized protein
tr|B9GDC3|B9GDC3_ORYSJ	1	7.3118	1	16489	7696.2	2.14249	0	up	yes	yes	LOC_Os12g32280	SWIB/MDM2 domain containing protein, expressed
tr|B9GCR7|B9GCR7_ORYSJ	3	19.885	4	20411	33883	0.602396	3.27e-120	down	yes	yes	LOC_Os12g20150	phosphoglucan, water dikinase, chloroplast precursor, putative, expressed
tr|B9GCG4|B9GCG4_ORYSJ	9	176.19	74	474930	748860	0.634204	0	down	yes	yes	LOC_Os12g12850	ATP-dependent Clp protease ATP-binding subunit clpA homolog,chloroplast precursor, putative, expressed
tr|B9GC71|B9GC71_ORYSJ	5	33.546	8	73426	100640	0.729591	0.00255022	down	yes	yes	LOC_Os12g08280	inositol-1-monophosphatase, putative, expressed
tr|B9GC24|B9GC24_ORYSJ	9	59.789	13	75888	129820	0.584563	0	down	yes	yes	LOC_Os12g07110	acyl-CoA synthetase protein, putative, expressed
tr|B9GAQ3|B9GAQ3_ORYSJ	5	56.396	5	28360	45239	0.626893	3.86e-107	down	yes	yes	LOC_Os11g29400	6-phosphogluconate dehydrogenase, decarboxylating, putative, expressed
tr|B9G9Y4|B9G9Y4_ORYSJ	1	5.9643	2	6094.9	10285	0.592601	2.57e-43	down	yes	yes	OsJ_33332	Uncharacterized protein
tr|B9G947|B9G947_ORYSJ	1	6.1717	1	13862	10479	1.32284	0	up	yes	yes	LOC_Os11g03050	cytidylyltransferase domain containing protein, expressed
tr|B9G800|B9G800_ORYSJ	1	10.306	3	13840	9509	1.45546	0	up	yes	yes	OsJ_31052	Uncharacterized protein
tr|B9G7S6|B9G7S6_ORYSJ	8	56.142	11	57506	97491	0.58986	0	down	yes	yes	LOC_Os10g10244	alanyl-tRNA synthetase, putative, expressed
tr|B9G765|B9G765_ORYSJ	1	6.2846	1	9034.7	11754	0.768649	0.00735299	down	yes	yes	OsJ_32585	Uncharacterized protein
tr|B9G759|B9G759_ORYSJ	3	18.934	9	61125	81409	0.750838	0.00863671	down	yes	yes	LOC_Os10g42500	PAP fibrillin family domain containing protein, expressed
tr|B9G6R1|B9G6R1_ORYSJ	1	8.1755	1	8055.3	12349	0.652304	9.02e-19	down	yes	yes	LOC_Os10g38930	shikimate/quinate 5-dehydrogenase, putative, expressed
tr|B9G588|B9G588_ORYSJ	4	24.518	5	17356	31619	0.54891	9.74e-222	down	yes	yes	LOC_Os10g01134	OsSCP46 - Putative Serine Carboxypeptidase homologue, expressed
tr|B9G551|B9G551_ORYSJ	3	17.903	3	14488	22381	0.647335	2.1e-36	down	yes	yes	OsJ_30371	Uncharacterized protein
tr|B9G4A9|B9G4A9_ORYSJ	2	11.517	2	13997	23899	0.585673	6.3e-108	down	yes	yes	OsJ_29844	Uncharacterized protein
tr|B9G449|B9G449_ORYSJ	3	42.551	11	70073	132950	0.527063	0	down	yes	yes	OsJ_29732	Uncharacterized protein
tr|B9G3V3|B9G3V3_ORYSJ	2	15.285	2	18617	22504	0.827275	3.66e-29	down	yes	yes	OsJ_29533	Uncharacterized protein
tr|B9G1S8|B9G1S8_ORYSJ	1	7.0159	1	7113.7	13582	0.523759	7.65e-125	down	yes	yes	OsJ_27935	Calcium-transporting ATPase (EC 3.6.3.8)
tr|B9G059|B9G059_ORYSJ	2	12.844	2	13453	26622	0.505334	7.39e-289	down	yes	yes	LOC_Os08g19850	threonyl-tRNA synthetase, mitochondrial precursor, putative, expressed
tr|B9FZZ5|B9FZZ5_ORYSJ	4	36.242	9	44626	69862	0.638774	3.45e-131	down	yes	yes	LOC_Os08g16570	expressed protein
tr|B9FZF6|B9FZF6_ORYSJ	2	11.796	3	27604	39460	0.699544	4.95e-13	down	yes	yes	OsJ_26297	Uncharacterized protein
tr|B9FZ51|B9FZ51_ORYSJ	2	11.207	2	20267	35081	0.57772	9.6e-175	down	yes	yes	OsJ_26081	DNA-directed RNA polymerase subunit (EC 2.7.7.6)
tr|B9FY47|B9FY47_ORYSJ	1	6.4451	1	3772.1	5786.6	0.651868	1.15e-09	down	yes	yes	LOC_Os07g39630	calcium-binding protein, putative, expressed
tr|B9FXY3|B9FXY3_ORYSJ	1	6.187	1	14641	18389	0.796183	5.23e-11	down	yes	yes	OsJ_24760	Uncharacterized protein
tr|B9FX50|B9FX50_ORYSJ	2	14.201	3	12989	19194	0.676722	2.53e-15	down	yes	yes	OsJ_24188	Uncharacterized protein
tr|B9FWW9|B9FWW9_ORYSJ	1	7.0166	1	6344.5	12577	0.504453	1.14e-138	down	yes	yes	LOC_Os07g23990	tetratricopeptide repeat domain containing protein, putative, expressed
tr|B9FW32|B9FW32_ORYSJ	2	13.289	4	35226	55006	0.640403	2.21e-100	down	yes	yes	OsJ_23493	Uncharacterized protein
tr|B9FW14|B9FW14_ORYSJ	1	6.3177	2	8226.7	5250.4	1.56687	0	up	yes	yes	LOC_Os07g09970	LTPL84 - Protease inhibitor/seed storage/LTP family protein precursor, expressed
tr|B9FVT0|B9FVT0_ORYSJ	1	6.2156	3	25707	35298	0.728285	0.0449826	down	yes	yes	OsJ_23297	Uncharacterized protein
tr|B9FVA9|B9FVA9_ORYSJ	3	18.588	4	26064	38592	0.675373	2.07e-30	down	yes	yes	OsJ_22945	Eukaryotic translation initiation factor 3 subunit C (eIF3c) (Eukaryotic translation initiation factor 3 subunit 8) (eIF3 p110)
tr|B9FUN6|B9FUN6_ORYSJ	2	11.709	2	7907.3	9543.2	0.82858	1.29e-13	down	yes	yes	OsJ_25435	Uncharacterized protein
tr|B9FU31|B9FU31_ORYSJ	1	7.2644	1	15142	29097	0.520397	6.57e-274	down	yes	yes	OsJ_21930	Uncharacterized protein
tr|B9FSC3|B9FSC3_ORYSJ	8	75.819	26	147000	224390	0.655109	5.46e-291	down	yes	yes	LOC_Os06g12600	kinase, pfkB family, putative, expressed
tr|B9FS66|B9FS66_ORYSJ	5	34.956	10	67587	104440	0.647137	8.95e-164	down	yes	yes	OsJ_20585	Uncharacterized protein
tr|B9FQR2|B9FQR2_ORYSJ	2	14.259	6	59331	47393	1.25189	0	up	yes	yes	OsJ_22535	Uncharacterized protein
tr|B9FQE2|B9FQE2_ORYSJ	1	6.9535	1	10486	15174	0.69105	5.7e-08	down	yes	yes	LOC_Os06g45660	histidine triad family protein, putative, expressed
tr|B9FQD6|B9FQD6_ORYSJ	3	26.198	6	36734	61171	0.600513	1.78e-221	down	yes	yes	OsJ_22273	Uncharacterized protein
tr|B9FQ61|B9FQ61_ORYSJ	9	58.63	23	212420	352090	0.603312	0	down	yes	yes	LOC_Os06g43660	inorganic H+ pyrophosphatase, putative, expressed
tr|B9FPI2|B9FPI2_ORYSJ	5	44.129	18	135390	176620	0.766561	6.31e-22	down	yes	yes	OsJ_18480	Uncharacterized protein
tr|B9FP68|B9FP68_ORYSJ	1	6.213	2	11423	14313	0.798086	2.15e-09	down	yes	yes	LOC_Os05g30250	Os5bglu19 - beta-glucosidase homologue, similar to G. max isohydroxyurate hydrolase, expressed
tr|B9FP20|B9FP20_ORYSJ	3	20.186	6	45071	68499	0.65798	2.6e-84	down	yes	yes	OsJ_18175	Uncharacterized protein
tr|B9FNC6|B9FNC6_ORYSJ	2	13.303	4	23692	36112	0.65607	2.05e-47	down	yes	yes	OsJ_17698	Uncharacterized protein
tr|B9FMH1|B9FMH1_ORYSJ	2	18.525	3	28965	36086	0.802666	1.25e-24	down	yes	yes	LOC_Os05g05740	proline synthetase co-transcribed bacterial homolog protein, putative, expressed
tr|B9FMA4|B9FMA4_ORYSJ	1	6.3092	1	10550	6446	1.63667	0	up	yes	yes	LOC_Os05g03920	TKL_IRAK_DUF26-lf.3 - DUF26 kinases have homology to DUF26 containing loci, expressed
tr|B9FM55|B9FM55_ORYSJ	4	27.446	8	45105	79796	0.565254	0	down	yes	yes	LOC_Os05g02510	beta-hexosaminidase precursor, putative, expressed
tr|B9FM49|B9FM49_ORYSJ	1	8.4307	1	6795.9	9816.4	0.692301	2.1e-05	down	yes	yes	OsJ_16877	Histone H2A
tr|B9FM04|B9FM04_ORYSJ	4	24.645	4	29066	54005	0.538209	0	down	yes	yes	LOC_Os05g01440	phosphoribosylformylglycinamidine synthase, putative, expressed
tr|B9FLT3|B9FLT3_ORYSJ	4	24.39	6	44967	65541	0.68609	1.75e-35	down	yes	yes	OsJ_19692	Uncharacterized protein
tr|B9FKS6|B9FKS6_ORYSJ	3	25.598	3	23905	38774	0.616521	4.91e-110	down	yes	yes	LOC_Os05g40180	serine/threonine-protein kinase stt7, chloroplast precursor, putative, expressed
tr|B9FK56|B9FK56_ORYSJ	7	148.34	87	635020	876910	0.724156	6.71e-41	down	yes	yes	LOC_Os05g23740	DnaK family protein, putative, expressed
tr|B9FIC8|B9FIC8_ORYSJ	2	14.751	3	14851	31524	0.471101	0	down	yes	yes	OsJ_18481	Uncharacterized protein
tr|B9FI18|B9FI18_ORYSJ	6	42.711	9	69041	103270	0.668548	1.08e-95	down	yes	yes	LOC_Os05g32140	NAD dependent epimerase/dehydratase family protein, putative, expressed
tr|B9FHE1|B9FHE1_ORYSJ	4	23.931	4	27170	39199	0.69313	6.8e-17	down	yes	yes	LOC_Os05g05840	tRNA synthetase class II core domain containing protein, expressed
tr|B9FHB1|B9FHB1_ORYSJ	1	7.6031	2	3687.1	6753.1	0.545986	2.11e-50	down	yes	yes	OsJ_19338	Uncharacterized protein
tr|B9FGD1|B9FGD1_ORYSJ	13	103.74	33	178790	307890	0.580694	0	down	yes	yes	OsJ_15609	Elongation factor G, chloroplastic (cEF-G)
tr|B9FGB1|B9FGB1_ORYSJ	2	11.445	2	2967	14072	0.210844	0	down	yes	yes	OsJ_15570	Uncharacterized protein
tr|B9FG08|B9FG08_ORYSJ	3	22.883	7	33109	61571	0.537737	0	down	yes	yes	OsJ_15379	Uncharacterized protein
tr|B9FF86|B9FF86_ORYSJ	3	20.934	5	39905	57649	0.692206	5.32e-25	down	yes	yes	OsJ_14846	Uncharacterized protein
tr|B9FEY9|B9FEY9_ORYSJ	1	6.2904	3	25021	38059	0.657427	2.67e-48	down	yes	yes	OsJ_14640	Uncharacterized protein
tr|B9FDS9|B9FDS9_ORYSJ	1	6.5054	1	3575.3	5223.5	0.684464	0.000297785	down	yes	yes	OsJ_16758	Uncharacterized protein
tr|B9FDD6|B9FDD6_ORYSJ	2	13.027	3	18414	31263	0.589003	2.18e-134	down	yes	yes	LOC_Os04g58710	AMP-binding domain containing protein, expressed
tr|B9FCV6|B9FCV6_ORYSJ	3	40.171	11	90295	125800	0.717766	1.23e-12	down	yes	yes	LOC_Os04g55720	D-3-phosphoglycerate dehydrogenase, chloroplast precursor, putative, expressed
tr|B9FCB9|B9FCB9_ORYSJ	1	6.7597	1	7228.5	5834.5	1.23892	2.83e-192	up	yes	yes	OsJ_16052	Glucose-6-phosphate 1-epimerase (EC 5.1.3.15)
tr|B9FBV0|B9FBV0_ORYSJ	3	38.226	9	69527	107070	0.64936	8.1e-160	down	yes	yes	LOC_Os03g54130	cysteine protease 1 precursor, putative, expressed
tr|B9FBM7|B9FBM7_ORYSJ	10	78.746	62	400530	665910	0.601478	0	down	yes	yes	OsJ_09630	Uncharacterized protein
tr|B9FAY8|B9FAY8_ORYSJ	6	54.476	19	127900	226740	0.564082	0	down	yes	yes	LOC_Os03g04410	aconitate hydratase protein, putative, expressed
tr|B9F9D6|B9F9D6_ORYSJ	1	5.9467	1	4976	7867.1	0.632508	3.29e-18	down	yes	yes	OsJ_11500	Uncharacterized protein
tr|B9F8C3|B9F8C3_ORYSJ	1	8.1105	3	24773	30336	0.816621	2.28e-30	down	yes	yes	OsJ_10766	Uncharacterized protein
tr|B9F848|B9F848_ORYSJ	10	71.408	20	139770	180520	0.774263	3.4e-36	down	yes	yes	OsJ_10622	Uncharacterized protein
tr|B9F813|B9F813_ORYSJ	14	114.14	109	678380	1229900	0.551573	0	down	yes	yes	LOC_Os04g16680	fructose-1,6-bisphosphatase, putative, expressed
tr|B9F7T1|B9F7T1_ORYSJ	5	29.704	6	42065	74300	0.566151	0	down	yes	yes	OsJ_10464	Uncharacterized protein
tr|B9F7E0|B9F7E0_ORYSJ	2	12.126	3	21698	28188	0.76976	1.62e-05	down	yes	yes	LOC_Os03g17470	IN2-1 protein, putative, expressed
tr|B9F7D0|B9F7D0_ORYSJ	3	16.929	7	66370	94510	0.702254	1.78e-25	down	yes	yes	LOC_Os03g17174	PsbP, putative, expressed
tr|B9F7B7|B9F7B7_ORYSJ	1	8.1512	1	2388.4	6367.3	0.375104	1.83e-183	down	yes	yes	LOC_Os03g16960	cysteine-rich repeat secretory protein 55 precursor, putative, expressed
tr|B9F795|B9F795_ORYSJ	5	31.286	9	39868	68060	0.585777	4.45e-303	down	yes	yes	LOC_Os03g16440	outer membrane protein, OMP85 family, putative, expressed
tr|B9F767|B9F767_ORYSJ	4	26.152	6	40500	71716	0.564728	0	down	yes	yes	OsJ_10236	Uncharacterized protein
tr|B9F737|B9F737_ORYSJ	4	26.574	5	20300	36392	0.557815	1.33e-230	down	yes	yes	OsJ_13207	Uncharacterized protein
tr|B9F6Z5|B9F6Z5_ORYSJ	2	13.782	4	19209	30572	0.62832	3.46e-71	down	yes	yes	LOC_Os01g61814	40S ribosomal protein S23, putative, expressed
tr|B9F658|B9F658_ORYSJ	11	77.689	26	254610	329990	0.771569	3.9e-55	down	yes	yes	LOC_Os03g11410	mitochondrial-processing peptidase subunit, mitochondrial precursor, putative, expressed
tr|B9F5T8|B9F5T8_ORYSJ	1	6.1807	1	8766.2	12601	0.695675	7.59e-06	down	yes	yes	LOC_Os03g55240	cytochrome P450, putative, expressed
tr|B9F542|B9F542_ORYSJ	1	11.247	1	8706.4	12575	0.692358	1.52e-06	down	yes	yes	OsJ_06335	Uncharacterized protein
tr|B9F4R1|B9F4R1_ORYSJ	3	26.645	7	40094	49669	0.807224	5.74e-38	down	yes	yes	OsJ_06051	Uncharacterized protein
tr|B9F4C9|B9F4C9_ORYSJ	4	26.016	5	51703	38646	1.33786	0	up	yes	yes	OsJ_05944	Uncharacterized protein
tr|B9F485|B9F485_ORYSJ	1	12.945	2	26755	43923	0.609134	4.74e-140	down	yes	yes	LOC_Os02g11830	coatomer subunit beta, putative, expressed
tr|B9F473|B9F473_ORYSJ	6	49.912	7	39764	48246	0.824193	1.57e-56	down	yes	yes	LOC_Os02g57060	OsCttP2 - Putative C-terminal processing peptidase homologue, expressed
tr|B9F3U3|B9F3U3_ORYSJ	1	7.1177	1	8560	12402	0.690211	5.98e-07	down	yes	yes	LOC_Os02g10130	tubulin binding cofactor C, putative, expressed
tr|B9F3D8|B9F3D8_ORYSJ	1	8.6141	2	11924	8694.5	1.37144	0	up	yes	yes	LOC_Os02g08260	HD domain containing protein 2, putative, expressed
tr|B9F342|B9F342_ORYSJ	10	63.754	15	72444	174990	0.413989	0	down	yes	yes	LOC_Os02g52390	M16 domain containing zinc peptidase, putative, expressed
tr|B9F2X6|B9F2X6_ORYSJ	2	11.782	2	14227	27749	0.512703	3.51e-281	down	yes	yes	LOC_Os02g50790	nuclear-pore anchor, putative, expressed
tr|B9F239|B9F239_ORYSJ	5	33.287	8	65434	53444	1.22435	0	up	yes	yes	LOC_Os02g02550	peptidyl-prolyl cis-trans isomerase, FKBP-type, putative, expressed
tr|B9F194|B9F194_ORYSJ	1	7.9165	1	7625.5	12657	0.602473	5.08e-46	down	yes	yes	OsJ_07640	Uncharacterized protein
tr|B9F0D3|B9F0D3_ORYSJ	3	24.751	5	20757	33301	0.623315	1.59e-84	down	yes	yes	LOC_Os02g33110	glycosyl hydrolases, putative, expressed
tr|B9F0D1|B9F0D1_ORYSJ	2	11.551	2	11545	16481	0.700504	5.13e-06	down	yes	yes	LOC_Os02g33010	expressed protein
tr|B9F068|B9F068_ORYSJ	2	11.231	2	11172	14367	0.777615	9.91e-05	down	yes	yes	LOC_Os02g30630	thiamine pyrophosphate enzyme, C-terminal TPP binding domain containing protein, expressed
tr|B9EYY5|B9EYY5_ORYSJ	1	6.553	1	3560.3	5411	0.657974	4.51e-08	down	yes	yes	OsJ_03106	Uncharacterized protein
tr|B9EYF8|B9EYF8_ORYSJ	1	7.6578	2	9230.8	17267	0.534592	6.06e-142	down	yes	yes	LOC_Os01g47190	phosphoglycerate mutase, putative, expressed
tr|B9EXS6|B9EXS6_ORYSJ	1	6.0822	1	12293	18297	0.671859	8.24e-17	down	yes	yes	OsJ_02399	Uncharacterized protein
tr|B9EXH9|B9EXH9_ORYSJ	4	32.239	11	87777	155120	0.565865	0	down	yes	yes	LOC_Os01g37130	protein phosphatase 2C, putative, expressed
tr|B9EXE9|B9EXE9_ORYSJ	2	12.395	4	26190	39947	0.655619	8.16e-53	down	yes	yes	OsJ_02139	Uncharacterized protein
tr|B9EWV4|B9EWV4_ORYSJ	1	5.9838	1	9669.6	13577	0.712204	0.0035752	down	yes	yes	LOC_Os01g27990	NPL4, putative, expressed
tr|B9EWK8|B9EWK8_ORYSJ	2	11.668	2	8755.3	17979	0.486974	5.35e-230	down	yes	yes	OsJ_04848	Uncharacterized protein
tr|B9EW03|B9EW03_ORYSJ	3	19.824	3	18056	28591	0.631527	6.47e-63	down	yes	yes	OsJ_04629	Aspartokinase (EC 2.7.2.4)
tr|B9EVP0|B9EVP0_ORYSJ	3	19.163	6	53827	69359	0.776064	2.42e-16	down	yes	yes	OsJ_01407	Peroxidase (EC 1.11.1.7)
tr|B9EVM6|B9EVM6_ORYSJ	1	6.2729	1	10421	13028	0.799893	3.95e-09	down	yes	yes	OsJ_01385	Uncharacterized protein
tr|B9EVI1|B9EVI1_ORYSJ	1	6.0932	1	4775.4	6720.4	0.710583	0.0300923	down	yes	yes	OsJ_04502	Uncharacterized protein
tr|B9EUL4|B9EUL4_ORYSJ	2	12.377	3	18814	33115	0.568141	5.96e-186	down	yes	yes	LOC_Os01g13770	DUF250 domain containing protein, putative, expressed
tr|B9EUK3|B9EUK3_ORYSJ	1	10.345	1	4201.3	2916	1.44078	3.56e-174	up	yes	yes	LOC_Os01g13480	glutaredoxin, putative, expressed
tr|B9EUH0|B9EUH0_ORYSJ	0	29.098	10	76039	119050	0.638715	2.58e-222	down	yes	yes	OsJ_00971	Uncharacterized protein
tr|B9EU26|B9EU26_ORYSJ	1	6.5381	1	3323.1	7887.6	0.421307	6.02e-168	down	yes	yes	OsJ_00868	Uncharacterized protein
tr|B9ET62|B9ET62_ORYSJ	3	17.86	3	21559	33446	0.644591	1.01e-56	down	yes	yes	LOC_Os01g55950	acetamidase, putative, expressed
tr|B7FAE9|B7FAE9_ORYSJ	5	35.516	11	104860	129500	0.80973	4.41e-103	down	yes	yes	LOC_Os06g08670	glutathione peroxidase, putative, expressed
tr|B7FA23|B7FA23_ORYSJ	2	11.348	2	9696.2	21000	0.461724	0	down	yes	yes	LOC_Os03g19240	AMP-binding enzyme, putative, expressed
tr|B7F9K7|B7F9K7_ORYSJ	3	23.478	5	59356	33505	1.77156	0	up	yes	yes	LOC_Os08g37930	beta-expansin precursor, putative, expressed
tr|B7F8E6|B7F8E6_ORYSJ	2	15.043	6	23338	17142	1.36145	0	up	yes	yes	LOC_Os12g01680	macrophage migration inhibitory factor, putative, expressed
tr|B7F4N5|B7F4N5_ORYSJ	2	15.277	4	21404	38336	0.558326	2.21e-241	down	yes	yes	LOC_Os09g28050	asparate aminotransferase, putative, expressed
tr|B7F4E1|B7F4E1_ORYSJ	2	11.829	3	12537	15734	0.796809	8.29e-10	down	yes	yes	LOC_Os01g68860	zinc finger C-x8-C-x5-C-x3-H type family protein, expressed
tr|B7EVB8|B7EVB8_ORYSJ	11	77.348	25	159970	259530	0.616383	0	down	yes	yes	LOC_Os08g25734	glucose-1-phosphate adenylyltransferase large subunit, chloroplast precursor, putative, expressed
tr|B7EUQ4|B7EUQ4_ORYSJ	1	8.1569	4	15208	24693	0.615883	1.64e-71	down	yes	yes	LOC_Os02g57590	rRNA 2-O-methyltransferase fibrillarin 2, putative, expressed
tr|B7ERR5|B7ERR5_ORYSJ	1	7.718	2	26316	20494	1.28408	0	up	yes	yes	LOC_Os08g05830	transaldolase, putative, expressed
tr|B7ER70|B7ER70_ORYSJ	5	30.384	5	32738	57833	0.566078	0	down	yes	yes	LOC_Os09g37000	26S proteasome non-ATPase regulatory subunit 3, putative, expressed
tr|B7EKW3|B7EKW3_ORYSJ	3	31.46	16	126040	217000	0.580829	0	down	yes	yes	LOC_Os07g26690	aquaporin protein, putative, expressed
tr|B7EKA4|B7EKA4_ORYSJ	5	37.091	10	60816	133660	0.455005	0	down	yes	yes	LOC_Os05g04510	S-adenosylmethionine synthetase, putative, expressed
tr|B7EJR6|B7EJR6_ORYSJ	1	5.9981	1	7687.9	11712	0.656412	2.34e-16	down	yes	yes	LOC_Os05g13580	OsCML18 - Calmodulin-related calcium sensor protein, expressed
tr|B7EJR0|B7EJR0_ORYSJ	4	34.313	8	59460	82195	0.723402	1.69e-05	down	yes	yes	LOC_Os06g06030	peptidase, T1 family, putative, expressed
tr|B7EIN5|B7EIN5_ORYSJ	1	6.0581	1	6671.7	8358.4	0.798203	4.58e-06	down	yes	yes	LOC_Os07g42940	CAMK_CAMK_like.7 - CAMK includes calcium/calmodulin depedent protein kinases, expressed
tr|B7EDV8|B7EDV8_ORYSJ	1	6.2419	1	3301.2	6905.2	0.478074	2.11e-96	down	yes	yes	#N/A	V-type proton ATPase subunit H
tr|B7ECK3|B7ECK3_ORYSJ	2	15.389	2	18483	26863	0.688047	1.74e-14	down	yes	yes	LOC_Os03g56310	5-nucleotidase domain-containing protein, putative, expressed
tr|B7EBT7|B7EBT7_ORYSJ	2	19.925	6	41502	64930	0.639181	4.43e-121	down	yes	yes	LOC_Os05g07700	ribosomal protein, putative, expressed
tr|B7EBJ5|B7EBJ5_ORYSJ	2	12.089	2	17731	22980	0.771584	3.58e-05	down	yes	yes	LOC_Os11g07922	short chain dehydrogenase/reductase protein, putative, expressed
tr|B7EAY1|B7EAY1_ORYSJ	2	13.472	2	29150	37595	0.775369	3.21e-09	down	yes	yes	#N/A	cDNA clone:J013024H13, full insert sequence
tr|B7EAH2|B7EAH2_ORYSJ	2	14.438	2	13229	22615	0.584966	3.37e-103	down	yes	yes	LOC_Os06g51084	1,4-alpha-glucan-branching enzyme, chloroplast precursor, putative, expressed
tr|B7E707|B7E707_ORYSJ	2	43.527	17	103010	129160	0.797538	6.29e-71	down	yes	yes	LOC_Os09g33500	transketolase, putative, expressed
tr|B7E5N1|B7E5N1_ORYSJ	2	13.089	4	19494	34319	0.568024	6.54e-193	down	yes	yes	LOC_Os02g47600	soluble inorganic pyrophosphatase, putative, expressed
tr|B7E5F1|B7E5F1_ORYSJ	8	105.1	134	743600	1544900	0.481326	0	down	yes	yes	LOC_Os01g45274	carbonic anhydrase, chloroplast precursor, putative, expressed
tr|B7E588|B7E588_ORYSJ	17	116.78	66	343090	767420	0.447069	0	down	yes	yes	LOC_Os03g52840	serine hydroxymethyltransferase, mitochondrial precursor, putative, expressed
tr|B5BQV2|B5BQV2_ORYSJ	4	27.009	9	64847	101490	0.63895	5.89e-189	down	yes	yes	LOC_Os05g49890	ras-related protein, putative, expressed
tr|A4ZYN4|A4ZYN4_ORYSJ	1	7.2319	1	5232.1	3276	1.5971	6.3e-274	up	yes	yes	LOC_Os03g05290	aquaporin protein, putative, expressed
tr|A3CJQ5|A3CJQ5_ORYSJ	1	6.8158	2	8262.4	10566	0.78198	0.000195461	down	yes	yes	OsJ_36971	Uncharacterized protein
tr|A3CIV7|A3CIV7_ORYSJ	2	13.281	5	30168	38377	0.786096	6.64e-15	down	yes	yes	OsJ_36669	Uncharacterized protein
tr|A3CHK1|A3CHK1_ORYSJ	1	8.4453	2	19129	30007	0.637485	6.63e-59	down	yes	yes	LOC_Os12g31460	heat shock protein DnaJ, putative, expressed
tr|A3CG01|A3CG01_ORYSJ	3	21.17	4	24995	41340	0.60462	2.03e-141	down	yes	yes	LOC_Os12g12370	outer envelope protein, putative, expressed
tr|A3CE52|A3CE52_ORYSJ	12	87.172	18	102100	155600	0.65617	1.97e-197	down	yes	yes	LOC_Os11g01380	clathrin heavy chain, putative, expressed
tr|A3CCY5|A3CCY5_ORYSJ	1	6.9762	1	6917.8	9825.9	0.704037	0.00134977	down	yes	yes	LOC_Os11g37960	WIP4 - Wound-induced protein precursor, expressed
tr|A3CBU3|A3CBU3_ORYSJ	2	13.309	2	13673	22080	0.619248	1.07e-60	down	yes	yes	LOC_Os11g32320	CCB1, putative, expressed
[truncated: 376 more rows]

## Sheet: DEP-down
Majority protein IDs	Unique peptides	Score	MS/MS count	Reporter intensity 0-NIP-L	Reporter intensity 1-NIP-CK	FC(NIP-L/NIP-CK)	pval(NIP-L/NIP-CK)	Regulation(NIP-L/NIP-CK)	FC_Sig(NIP-L/NIP-CK)	pval_Sig(NIP-L/NIP-CK)	Gene accession	Description
[truncated: 998 more rows]

[truncated: 1 more sheets: DEP-up]
