# Supplementary material for: Proteomic Analysis of Rice Subjected to Low Light Stress and Overexpression of OsGAPB Increases the Stress Tolerance
Source: Rice (N Y). 2020 Jun 1;13:30. doi: 10.1186/s12284-020-00390-8 (PMC7266901; doi:10.1186/s12284-020-00390-8)
Supplement: Supplementary file 4 — Additional file 4: Table S4. GO enrichment for all DEPs in cellular components. [file 12284_2020_390_MOESM4_ESM.xlsx]

## Sheet: Sheet1
GO-ID	p-value	corr p-value	x	n	X	N	Description	Proteins in test set
GO:0009507	0.0074748	0.46557	284	433	977	1612	chloroplast	B9G059|Q69RG8|Q0JEQ2|Q6ASR0|A0A0P0W9R6|Q8S7N6|A0A0P0XWJ6|A0A0P0WRC8|Q10GW1|Q6ZBV1|A0A0N7KJT1|Q6AVG6|Q7G3F1|Q0JH55|A0A0P0X4D0|Q7XIM6|Q0DFC9|Q6EUK5|B9G7S6|Q6ZG03|A3BVM0|A0A0P0XFH1|Q6YYW3|Q0J6A9|Q84NW1|Q10HJ1|Q60EZ7|B9F068|B9FX50|B9FZZ5|Q2QN87|Q6K689|Q9AUQ4|B9FGD1|A3CE52|Q9FWV2|Q67WV0|Q6H8E4|Q6ZEZ1|G8DML2|Q7XVF8|Q7XU28|Q7DNB0|Q5JK10|Q7XHZ2|Q8W250|Q6ZL81|Q0J6P7|B9F737|C7IXK1|B9F7D0|A0A0P0Y677|Q6ATB2|…
GO:0005618	0.017687	0.77115	31	40	977	1612	cell wall	Q5Z4D3|Q655P5|Q0DTF5|Q6AVZ8|Q5U1S3|Q10BU2|Q6ESF0|Q5U1M2|Q6ZCR3|Q0INM3|Q5U1T0|Q5U1T1|Q94JA2|Q6ZBZ2|Q9AS12|Q5U1F5|A2ZZJ6|Q6Z8I7|Q7XSU7|Q7XSU8|B7F9K7|Q5Z5T3|Q7XSV2|Q06967|Q6Z964|Q7X6F6|Q10NX8|Q10M78|Q9XHW8|A0A0P0Y2R8|Q6F361
GO:0005576	0.025004	0.99108	48	66	977	1612	extracellular region	A0A0P0XUN5|B9FZZ5|Q40636|Q2QLY5|Q5ZCA9|Q10BU2|Q6ESF0|Q5ZCB2|A0A0P0WFN4|Q0DTX5|Q5N838|Q6ZCR3|Q67WV0|Q0INM3|Q5ZCB0|Q67UE5|Q6V9T1|P28757|A3A851|Q10K23|Q7X8A1|Q6ZBZ2|A0A0P0XJA3|A0A0P0VCZ6|A3BM77|Q0IZL5|Q2QLT1|Q9AWV5|B9F4R1|A2ZZJ6|Q9SNK3|Q84LH6|Q7XXQ0|B9FBV0|A0A0P0VH79|C7J2C3|B9F0D3|B7F9K7|Q5Z5T3|A0A0P0XFH1|Q2R0I1|Q6Z964|Q69LW4|P25777|Q5QNA5|Q10NX8|Q6ZIF9|Q5WMX0
GO:0005773	0.057613	1	42	59	977	1612	vacuole	Q33AF5|Q10MT7|Q6L4R5|A0A0N7KFU2|A4ZYN4|Q6Z7B0|Q0D401|Q6Z1Y4|Q8GTB0|Q10QD5|B7EKW3|A2ZPY6|A3CAA9|A0A0P0WFN4|Q6H7I6|Q0INM3|Q7XTB3|Q9SXF8|A0A0P0X8N3|A0A0P0XJA3|Q7XSQ9|I6R438|Q6YS11|Q0IZL5|Q6ZLK0|Q94CS9|Q337C3|Q6ZLQ0|Q75HW4|B9FBV0|Q10A54|B7EDV8|C7J2C3|Q2R8W8|Q5SMV5|Q75IJ1|P25777|Q336S3|Q7F5L2|Q10NX8|A0A0P0WR25|A0A0P0Y2R8
GO:0005730	0.13468	1	17	23	977	1612	nucleolus	B9FU31|A3AUC6|A0A0N7KMN9|Q0JL73|B9FZ51|A3AJN1|Q8GVF5|Q53RK8|Q10LF8|A0A0N7KD50|B9F737|B7EUQ4|Q6Z4K6|Q2R1M8|Q69MW7|Q0DRW2|Q2R1N7
GO:0005764	0.17649	1	8	10	977	1612	lysosome	A0A0P0XJA3|A0A0P0WFN4|C7J2C3|Q0IZL5|P25777|Q336S3|A0A0P0WR25|B9FBV0
GO:0005739	0.20087	1	129	203	977	1612	mitochondrion	B9G059|Q7XBY4|A3ANX5|A0A0P0W9R6|A3BDI4|Q8HCN3|Q6ZL94|B7E707|A0A0P0XWJ6|A0A0P0WRC8|Q5Z974|Q8GTB0|Q5N7P9|Q60EY9|P92683|Q7G755|Q75IM9|Q6YZ75|Q6YZX6|Q8W317|A0A0P0XTK4|Q0JEP5|Q10R45|Q9ZTP5|Q6H4I2|Q655S1|Q7XXS0|B9G7S6|Q0DJC0|Q6I5H3|Q8H916|Q7F8R1|Q6YYW3|Q7XAN4|Q84NW1|Q5VPB9|Q0DC43|B9F342|Q7XBW1|Q6AUK3|A0A0P0X9A3|B9FAY8|Q8H903|Q8H7U7|A0A0P0X8N3|Q2QP54|Q84R32|Q7X6N4|A3CJQ5|A0A0P0WSF2|Q9SDG5|O65037|A0A0P0W…
GO:0005777	0.40073	1	20	31	977	1612	peroxisome	S4U008|Q10CE4|Q0JEQ2|Q7XUG1|Q6ZFI6|Q9FW35|Q6ZJJ1|Q6YT73|Q7XU74|Q10SM7|Q94LR9|A0A0P0XG36|Q8S3R2|Q7F7Z7|Q9ZRI9|Q0JMH0|A0A0N7KQX9|Q0D9C4|Q0ILQ0|B7F8E6
GO:0005783	0.40968	1	31	49	977	1612	endoplasmic reticulum	Q10RP0|Q10BD2|Q6Z382|Q6Z7B0|Q6Z1Y4|A3CAA9|B9EVI1|A0A067Y3P4|A3BXT8|Q6Z4F3|A0A0P0VMS9|Q6YZ10|Q7XSQ9|B9G1S8|I6R438|Q84T92|Q67WN6|Q6ZLK0|Q7XV86|C7J2Z3|Q5JK16|B9G449|Q2R1C4|Q7XE16|A2ZS73|B9FNC6|P40392|Q69MU0|Q0DSY0|A0A0P0VN79|Q5ZE07
GO:0005794	0.67394	1	14	24	977	1612	Golgi apparatus	Q651F0|B9F485|Q6Z382|A3CE52|Q8H0B6|B9EUL4|Q5JK16|Q339K4|A2ZPY6|Q06967|P40392|Q9AUR8|Q65X08|Q8H8T0
GO:0005829	0.69634	1	167	281	977	1612	cytosol	Q943F3|Q8LHD1|B9FQR2|Q5Z8V9|Q6ZL94|Q6I608|Q9LWN1|A0A0N7KFU2|Q8GVF5|A0A0P0WRC8|Q0JHF8|Q2QNF7|Q2QNF3|Q94CM9|Q7XXD3|Q6YZX6|Q7XSQ9|Q9ZTP5|Q84M35|I6R438|Q10HI6|Q10NM5|Q8L4L4|Q5Z907|A0A0P0UZP8|B7EKA4|Q7XSQ2|Q338I6|B9G7S6|B7E5N1|Q941Y8|A0A0P0XFH1|Q2R1K0|Q8H4X9|Q0JCK5|A3BUS4|A0A0P0W4J1|Q6H7T1|Q0E0D3|Q9LD61|Q9AUQ4|A3CE52|Q0JBY8|A3B8G2|Q7XXR0|Q6AUK3|Q5WN02|Q2QPD1|B9FAY8|Q84VE1|Q8H903|Q2QSR7|Q0J0U8|I3QD45|Q…
GO:0005634	0.81666	1	91	158	977	1612	nucleus	Q10RP0|A0A0N7KMN9|A3A2Y3|Q8GVF5|A0A0P0WC10|Q9AV81|A0A0P0VEQ0|Q851S8|Q0E412|Q8W3N0|Q2R1N7|A0A0P0VZB8|Q10CK6|Q6ZAE3|Q0JP92|A0A0P0W8S4|P51431|P0DKK0|B9FM49|A3AHY0|Q5Z627|A0A0P0UZP8|Q94LW4|Q53RK8|Q5QN03|A0A0N7KD50|Q7XSQ5|Q6EUK2|Q0E2Q7|B7EUQ4|Q7XE16|Q6Z4K6|A0A0P0YBI9|Q94GP6|Q69MW7|Q0DRW2|Q06967|Q5WMV0|B9FLT3|A0A0P0Y5T3|A3APT6|Q10IP1|Q0JCK5|Q2QNS7|Q0JL44|Q6ZL37|Q5NAI9|B9FU31|A3AUC6|A0A0P0WTI1|B9FZ51|C7…
GO:0031975	0.92891	1	72	131	977	1612	envelope	Q53N83|Q69RG8|Q7XND3|Q7XBY4|A3ANX5|Q7F4F8|A0A0P0W9R6|A3AEV2|O80414|Q8HCR5|Q5Z974|Q9SXX7|A2ZSG7|A0A0P0V5A1|Q5N7P9|Q60EY9|P92683|Q6V9T1|Q8W317|Q0JP92|Q7Y0E6|B9F795|Q5W676|Q6H4I2|Q655S1|Q7XXS0|B9F0D1|Q5QN03|Q7G3Y4|Q8HCQ0|Q6H4M9|Q0DJC0|Q2R3C1|A0A0P0YBI9|P0C522|Q9XGY5|Q84NW1|Q84PB7|Q6ZL37|B9FZZ5|Q7XBW1|Q9SDJ2|Q9AUQ4|Q65XQ8|Q8W3D2|Q0DY33|Q0JLH6|A0A0P0X9A3|Q10PB2|Q6KAJ2|Q69P91|A0A0P0V776|Q0DI31|Q33AE4|Q…
GO:0005840	1	1	72	166	977	1612	ribosome	Q943F3|Q6K705|B9FQR2|Q6I608|Q9LWN1|A3ADX8|Q762A6|Q69NK4|C7IWD0|Q2QNF3|Q75IA5|Q9FRA7|Q94CM9|P49216|B9FBM7|Q8S6G1|Q0DBP0|P51431|Q84M35|Q10NM5|Q8L4L4|Q0IQF7|Q7XUY6|Q5Z627|Q40680|Q7XXS0|E9KIS0|Q0E2Q7|A3BVM0|B7EBT7|E9KIS1|A0A0K0LR80|Q10MT2|Q2R1K0|P0DKK9|Q53JG0|Q60EZ7|Q8GVY2|Q6H7T1|Q851Y8|B9FGD1|Q0DY39|Q0JBY8|Q6ZI53|Q6L4F8|Q6ZI51|Q6AUK3|Q5TKP2|Q9AYT6|Q8H588|Q9ZST1|Q7XEQ3|Q2QP54|Q8RUI4|A0A0P0UXN0|B9F6Z5…
