# Supplementary material for: Proteomic Analysis of Rice Subjected to Low Light Stress and Overexpression of OsGAPB Increases the Stress Tolerance
Source: Rice (N Y). 2020 Jun 1;13:30. doi: 10.1186/s12284-020-00390-8 (PMC7266901; doi:10.1186/s12284-020-00390-8)
Supplement: Supplementary file 5 — Additional file 5: Table S5. KEGG enrichment for all DEPs. [file 12284_2020_390_MOESM5_ESM.xlsx]

## Sheet: Sheet1
KEGG-ID	Description	GeneRatio	BgRatio	pvalue	p.adjust	qvalue	ProteinID	Count
ko:00710	Carbon fixation in photosynthetic organisms	19/157	19/230	0.000487975	0.0512373	0.0503384	A0A0N7KNH1/A0A0N9E107/A0A0P0XFH1/A0A0P0XWJ6/B9F4R1/B9F813/O64422/Q40677/Q5JNA0/Q5QNA5/Q69K00/Q69LW4/Q6AVA8/Q6YYW3/Q6Z8F4/Q6ZEZ1/Q7X8A1/Q9SNK3/Q9ZTP5	19
ko:00620	Pyruvate metabolism	13/157	13/230	0.00592284	0.310949	0.305494	A0A0N7KNH1/A0A0P0XFH1/A0A0P0XWJ6/B9F4R1/Q2RAP8/Q5JNA0/Q5QNA5/Q69LW4/Q6AVA8/Q6YYW3/Q7X8A1/Q8S7N6/Q9SNK3	13
ko:00010	Glycolysis / Gluconeogenesis	12/157	12/230	0.00890468	0.311664	0.306196	O64422/Q33AE4/Q40677/Q5W676/Q69K00/Q6K2P3/Q76E42/Q7X8A1/Q8LQ68/Q8S7N6/Q9AUQ4/Q9SNK3	12
ko:00680	Methane metabolism	10/157	10/230	0.0199901	0.52474	0.515534	A0A0P0XFH1/B7E588/B9F4R1/B9FCV6/O64422/Q0DC43/Q40677/Q5QNA5/Q69LW4/Q8LMR0	10
ko:00260	Glycine, serine and threonine metabolism	8/157	8/230	0.0444746	0.670302	0.658542	B7E588/B9EW03/B9FCV6/Q0J6A9/Q5QLG3/Q6V9T1/Q8LMR0/Q93Y73	8
ko:00630	Glyoxylate and dicarboxylate metabolism	8/157	8/230	0.0444746	0.670302	0.658542	A0A0N9E107/B7E588/P14655/Q0DC43/Q5QLG3/Q656T5/Q69RJ0/Q6V9T1	8
ko:00190	Oxidative phosphorylation	12/157	13/230	0.0446868	0.670302	0.658542	A0A0N9E113/B9FS66/E9KIT3/P0CD23/Q6Z8K7/Q7DNB0/Q7XXS0/Q84NW1/Q84PA4/Q8S6F4/Q8S6F5/Q8S6G0	12
ko:00720	Carbon fixation pathways in prokaryotes	7/157	7/230	0.0661189	0.843223	0.828429	A0A0P0XFH1/B9F4R1/Q5QNA5/Q67UE5/Q69LW4/Q6AVA8/Q7XMA0	7
ko:00051	Fructose and mannose metabolism	6/157	6/230	0.0980837	0.843223	0.828429	B9FSC3/O64422/Q40677/Q5W676/Q69K00/Q8LQ68	6
ko:00520	Amino sugar and nucleotide sugar metabolism	6/157	6/230	0.0980837	0.843223	0.828429	B9FSC3/Q33AE4/Q5W676/Q76E42/Q8LQ68/Q9AUQ4	6
ko:00230	Purine metabolism	9/157	10/230	0.11859	0.843223	0.828429	A0A0P0YB67/Q0J6P7/Q0JFE2/Q33AE4/Q6ATB2/Q850Z8/Q8S7N6/Q9AUQ4/V5K4U2	9
ko:00521	Streptomycin biosynthesis	5/157	5/230	0.14519	0.843223	0.828429	A0A0P0VFD2/Q33AE4/Q5W676/Q8LQ68/Q9AUQ4	5
ko:03320	PPAR signaling pathway	5/157	5/230	0.14519	0.843223	0.828429	A0A0N7KNH1/A0A0P0XWJ6/Q5JNA0/Q7X8A1/Q9SNK3	5
ko:04910	Insulin signaling pathway	5/157	5/230	0.14519	0.843223	0.828429	O64422/Q5W676/Q7X8A1/Q8LQ68/Q9SNK3	5
ko:00030	Pentose phosphate pathway	8/157	9/230	0.161471	0.843223	0.828429	O64422/Q33AE4/Q40677/Q5JK10/Q6ZEZ1/Q76E42/Q9AUQ4/Q9ZTP5	8
