# Supplementary material for: Proteomic Analysis of Rice Subjected to Low Light Stress and Overexpression of OsGAPB Increases the Stress Tolerance
Source: Rice (N Y). 2020 Jun 1;13:30. doi: 10.1186/s12284-020-00390-8 (PMC7266901; doi:10.1186/s12284-020-00390-8)
Supplement: Supplementary file 6 — Additional file 6: Table S6. The primers used in the construction of OsGAPB overexpression. [file 12284_2020_390_MOESM6_ESM.xlsx]

## Sheet: Sheet1
Primer Name	Restriction site	Sequence (5' - 3' )
GAPBfusionF1	BamhI	cgcggatccATGGCCACACACGCAGCGC
GAPBfusionR1		CGTCGTCGTCCTTGTAATCCTCGAGGTTTTCGTACACTTTGCACTCGTC
GAPBfusionF2		GACGAGTGCAAAGTGTACGAAAACCTCGAGGATTACAAGGACGACGACG
GAPBfusionR2	EcoRI/PstI	ccggaattcCTGCAGCCCGATCTAGTAACATAGATGACAC
